# Supplementary material for: Delineating spatiotemporal and hierarchical development of human fetal innate lymphoid cells
Source: Cell Res. 2021 Jul 8;31(10):1106–22. doi: 10.1038/s41422-021-00529-2 (PMC8486758; doi:10.1038/s41422-021-00529-2)
Supplement: Supplementary file 11 — Supplementary information, Table. S1 [file 41422_2021_529_MOESM11_ESM.xlsx]

## Sheet: Mature_ILCs_frequency
Supplementary Table 1. The frequencies of mature ILCs in different tissues at different developmental stages
Stage	Tissue	ILC1	ILC2	ILC3
8w	liver	740	180	10460
	intestine	3000	850	30025
	thymus	3042	1002	4908
	spleen	6	1	23
	skin	507	676	10634
	lung	354	108	5646
10w	liver	9200	1200	54800
	intestine	7700	2900	102200
	thymus	2920	1320	8400
	spleen	45	2	1549
	skin	1720	2160	62000
	lung	1876	560	21925
12w	liver	13000	1000	138500
	intestine	5625	5400	373950
	thymus	10200	7650	30350
	spleen	133	7	2219
	skin	1652	504	26348
	lung	3186	972	50814
