# Supplementary material for: Delineating spatiotemporal and hierarchical development of human fetal innate lymphoid cells
Source: Cell Res. 2021 Jul 8;31(10):1106–22. doi: 10.1038/s41422-021-00529-2 (PMC8486758; doi:10.1038/s41422-021-00529-2)
Supplement: Supplementary file 12 — Supplementary information, Table. S2 [file 41422_2021_529_MOESM12_ESM.xlsx]

## Sheet: All_Cell_annotation
Supplementary Table 2. Cell information and DEGs of all clusters
	orig.ident	nCount_RNA	nFeature_RNA	nCount_HTO	nFeature_HTO	HTO_maxID	HTO_secondID	HTO_margin	HTO_classification	HTO_classification.global	hash.ID	batch	stage	mt_ratio	integrated_snn_res.0.2	integrated_snn_res.0.4	integrated_snn_res.0.6	integrated_snn_res.0.8	integrated_snn_res.1	integrated_snn_res.1.2	integrated_snn_res.1.4	integrated_snn_res.1.6	integrated_snn_res.1.8	integrated_snn_res.2	integrated_snn_res.2.2	integrated_snn_res.2.4	integrated_snn_res.2.6	integrated_snn_res.2.8	integrated_snn_res.3	integrated_snn_res.3.2	integrated_snn_res.3.4	integrated_snn_res.3.6	integrated_snn_res.3.8	integrated_snn_res.4	integrated_snn_res.4.2	integrated_snn_res.4.4	integrated_snn_res.4.6	integrated_snn_res.4.8	integrated_snn_res.5	seurat_clusters	site	Cluster	color	S.Score	G2M.Score	Phase	old.ident	cells_used	UMAP_1
AAACCCACACGTTGGC_1	SeuratProject	9521	2791	1103	4	Hashtag2	Hashtag3	3.06323	Hashtag2	Singlet	Hashtag2	batch1	w8_late	0.040542	2	6	5	4	5	4	3	5	15	16	16	19	15	14	16	32	32	29	32	29	32	29	28	30	28	28	Intestine	pre pro-B	#D16100	-0.129229	-0.216999	G1	pre pro-B	used	-0.929461
AAACCCATCATGAGTC_1	SeuratProject	6377	2219	3840	3	Hashtag2	Hashtag3	4.47443	Hashtag2	Singlet	Hashtag2	batch1	w8_late	0.0431237	5	7	9	9	8	7	7	10	6	4	3	3	17	20	19	14	37	39	39	42	40	40	41	42	44	44	Intestine	pro-B	#FFAA92	0.366674	-0.109343	S	pro-B	others	-7.74293
AAACCCATCCGCGATG_1	SeuratProject	6171	2197	420	4	Hashtag2	Hashtag1	1.94722	Hashtag2	Singlet	Hashtag2	batch1	w8_late	0.0187976	7	14	16	16	18	19	24	27	26	27	29	35	38	36	39	48	38	56	54	60	55	56	59	60	61	61	Intestine	Mes	#B903AA	-0.290632	-0.329325	G1	Mes	others	13.2482
AAACGCTTCAAGAGGC_1	SeuratProject	28360	4879	1475	3	Hashtag2	Hashtag3	3.63882	Hashtag2	Singlet	Hashtag2	batch1	w8_late	0.0582511	2	6	5	4	5	4	3	25	9	9	7	6	5	4	3	26	26	25	27	35	1	24	23	22	21	21	Intestine	pre pro-B	#D16100	0.393796	-0.113474	S	pre pro-B	used	-0.316761
AAACGCTTCTGTGCAA_1	SeuratProject	11772	3142	129	4	Hashtag2	Hashtag4	0.793276	Hashtag2	Singlet	Hashtag2	batch1	w8_late	0.0981142	0	0	3	3	1	2	2	2	1	1	4	4	24	6	6	30	21	16	0	17	25	18	17	16	9	9	Intestine	Group 3 ILC	#006FA6	-0.0927645	-0.248452	G1	Group 3 ILC	used	4.52465
AAAGAACCAAACACGG_1	SeuratProject	12102	2913	8725	4	Hashtag2	Hashtag3	5.22864	Hashtag2	Singlet	Hashtag2	batch1	w8_late	0.0547843	4	4	6	5	11	21	20	23	22	23	9	28	28	16	26	16	25	32	35	41	45	46	47	33	47	47	Intestine	Myeloblast	#B77B68	-0.0220294	-0.188867	G1	Myeloblast	others	0.289138
AAAGAACTCTTTACAC_1	SeuratProject	11441	2890	167	4	Hashtag2	Hashtag4	1.42188	Hashtag2	Singlet	Hashtag2	batch1	w8_late	0.0663404	0	0	3	3	1	2	2	2	1	1	1	0	0	6	6	1	2	16	0	19	25	22	21	24	9	9	Intestine	Group 3 ILC	#006FA6	-0.0461496	-0.219942	G1	Group 3 ILC	used	5.02243
AAAGGATAGAGTTCGG_1	SeuratProject	10813	2945	348	4	Hashtag2	Hashtag1	2.07014	Hashtag2	Singlet	Hashtag2	batch1	w8_late	0.046888	1	10	11	11	10	10	8	7	10	8	5	5	4	3	2	5	1	1	14	0	15	8	14	13	15	15	Intestine	Group 1 ILC	#0AA6D8	-0.0989876	-0.192039	G1	Group 1 ILC	used	-7.68284
AAAGGATAGTCCGCGT_1	SeuratProject	6314	1880	178	4	Hashtag2	Hashtag4	1.33603	Hashtag2	Singlet	Hashtag2	batch1	w8_late	0.0674691	0	0	1	0	0	0	0	9	8	6	10	13	9	9	11	7	7	7	5	4	3	2	1	1	1	1	Intestine	Group 3 ILC	#006FA6	-0.190526	-0.271151	G1	Group 3 ILC	used	5.23246
AAAGGATCAGAAATCA_1	SeuratProject	13421	3338	76	3	Hashtag2	Hashtag4	0.390705	Hashtag2	Singlet	Hashtag2	batch1	w8_late	0.0519335	0	5	3	3	4	18	15	15	19	20	8	4	22	25	20	23	20	20	19	16	20	16	15	14	16	16	Intestine	Group 3 ILC	#006FA6	0.291394	-0.0703442	S	Group 3 ILC	used	3.81985
AAAGGGCAGAGTAACT_1	SeuratProject	10763	2599	4911	4	Hashtag2	Hashtag3	4.70061	Hashtag2	Singlet	Hashtag2	batch1	w8_late	0.0605779	4	15	12	12	20	11	21	24	29	29	18	33	35	35	36	37	36	36	38	36	37	36	35	38	37	37	Intestine	Monocyte	#61615A	-0.161222	-0.157283	G1	Monocyte	others	-2.85384
AAAGTGAAGCCATTGT_1	SeuratProject	13619	3619	2987	4	Hashtag2	Hashtag4	4.04463	Hashtag2	Singlet	Hashtag2	batch1	w8_late	0.0541156	1	10	11	11	10	10	8	7	10	8	5	5	4	3	2	5	1	1	14	0	15	8	14	13	15	15	Intestine	Group 1 ILC	#0AA6D8	0.389892	0.141166	S	Group 1 ILC	used	-7.02571
AAATGGATCGCGGACT_1	SeuratProject	9443	2725	167	4	Hashtag2	Hashtag4	1.21604	Hashtag2	Singlet	Hashtag2	batch1	w8_late	0.0588796	0	5	3	3	4	18	15	15	4	17	8	4	40	38	42	25	23	22	45	45	47	48	49	49	52	52	Intestine	Group 3 ILC	#006FA6	-2.10248e-05	0.368484	G2M	Group 3 ILC	used	3.03803
AACAAAGCAACTGCCG_1	SeuratProject	6291	2193	141	4	Hashtag2	Hashtag1	1.05975	Hashtag2	Singlet	Hashtag2	batch1	w8_late	0.0589731	0	0	3	3	1	2	2	2	1	1	1	0	0	7	5	3	3	3	1	2	0	0	36	39	43	43	Intestine	Group 3 ILC	#006FA6	-0.119602	-0.238066	G1	Group 3 ILC	used	4.18643
AACAAAGTCAGCTTGA_1	SeuratProject	8020	2536	81	4	Hashtag2	Hashtag4	0.614462	Hashtag2	Singlet	Hashtag2	batch1	w8_late	0.0851621	0	0	1	0	0	0	0	0	0	1	1	2	0	0	0	1	2	9	25	21	27	20	19	19	23	23	Intestine	Group 3 ILC	#006FA6	-0.138421	-0.214607	G1	Group 3 ILC	used	6.31038
AACAACCGTCACGCTG_1	SeuratProject	3674	1758	3184	4	Hashtag2	Hashtag4	4.20567	Hashtag2	Singlet	Hashtag2	batch1	w8_late	0.0255852	5	12	15	15	17	29	33	35	37	37	40	41	44	45	47	49	49	52	52	56	54	58	61	62	63	63	Intestine	pre-B	#A30059	-0.143926	-0.0799814	G1	pre-B	others	-7.10315
AACAAGACAAGGTCAG_1	SeuratProject	14589	3542	916	4	Hashtag2	Hashtag4	2.96871	Hashtag2	Singlet	Hashtag2	batch1	w8_late	0.0455137	8	5	8	8	4	6	6	6	4	3	23	25	25	26	22	25	23	22	23	20	22	21	20	18	18	18	Intestine	Group 3 ILC	#006FA6	0.0214217	-0.0837879	S	Group 3 ILC	used	-8.54953
AACACACCAACCGCCA_1	SeuratProject	10627	3005	640	4	Hashtag2	Hashtag4	2.38738	Hashtag2	Singlet	Hashtag2	batch1	w8_late	0.058342	1	1	0	1	3	3	5	3	2	10	6	7	6	5	4	2	4	0	3	3	2	1	0	0	0	0	Intestine	Group 1 ILC	#0AA6D8	-0.0989957	-0.197559	G1	Group 1 ILC	used	-7.87682
AACACACTCGGACCAC_1	SeuratProject	12223	3436	1490	4	Hashtag2	Hashtag4	3.56129	Hashtag2	Singlet	Hashtag2	batch1	w8_late	0.0396793	2	9	10	10	15	15	14	18	13	17	20	22	30	29	30	26	29	31	33	35	48	42	43	44	41	41	Intestine	LP2	#6B7900	-0.059831	-0.177264	G1	MLP3	used	-1.98451
AACAGGGCACTTGTCC_1	SeuratProject	8287	2599	82	3	Hashtag2	Hashtag3	0.642813	Hashtag2	Singlet	Hashtag2	batch1	w8_late	0.0415108	0	0	3	3	1	2	2	2	1	1	1	0	0	7	5	3	7	3	1	2	0	0	1	1	43	43	Intestine	Group 3 ILC	#006FA6	-0.136765	-0.290162	G1	Group 3 ILC	used	5.196
AACAGGGCATGTTCAG_1	SeuratProject	14967	4081	8608	4	Hashtag2	Hashtag1	4.96722	Hashtag2	Singlet	Hashtag2	batch1	w8_late	0.0406227	4	15	12	12	20	33	21	24	40	41	44	45	49	48	52	56	56	61	63	64	65	68	70	70	71	71	Intestine	Mac	#4FC601	0.297452	-0.257988	S	Mac	others	-4.40605
AACAGGGTCCTCGATC_1	SeuratProject	39725	5334	7084	4	Hashtag2	Hashtag4	4.29526	Hashtag2	Singlet	Hashtag2	batch1	w8_late	0.0342102	4	4	6	5	12	12	11	11	11	11	9	16	14	16	32	24	15	21	37	37	36	38	38	51	39	39	Intestine	GMP	#A1C299	-0.0721107	0.314811	G2M	GMP	others	3.61065
AACCACAAGATTGACA_1	SeuratProject	15436	3561	518	4	Hashtag2	Hashtag4	2.3168	Hashtag2	Singlet	Hashtag2	batch1	w8_late	0.0453485	8	5	8	8	4	6	6	6	4	3	12	12	11	13	12	11	10	10	8	8	5	4	3	2	2	2	Intestine	Group 3 ILC	#006FA6	0.432058	0.249225	S	Group 3 ILC	used	2.28895
AACCACACATAAGCAA_1	SeuratProject	11162	2920	155	4	Hashtag2	Hashtag4	0.733116	Hashtag2	Singlet	Hashtag2	batch1	w8_late	0.0487368	0	2	3	3	1	2	2	1	5	5	4	18	3	2	13	3	3	6	9	10	6	6	6	5	3	3	Intestine	Group 3 ILC	#006FA6	-0.0401225	-0.25416	G1	Group 3 ILC	used	3.82542
AACCATGCACGCGCAT_1	SeuratProject	10329	3370	1601	4	Hashtag2	Hashtag3	3.39547	Hashtag2	Singlet	Hashtag2	batch1	w8_late	0.0234292	7	14	16	16	18	19	24	27	26	27	29	35	38	36	39	45	38	49	49	53	52	55	58	59	60	60	Intestine	Mes	#B903AA	-0.249372	-0.300296	G1	Mes	others	15.0962
AACCCAAGTACTGAGG_1	SeuratProject	4308	1833	229	4	Hashtag2	Hashtag1	1.31511	Hashtag2	Singlet	Hashtag2	batch1	w8_late	0.0225162	2	9	10	10	22	23	23	22	25	25	26	27	32	31	31	33	31	24	30	31	23	30	29	29	30	30	Intestine	LP1	red	-0.0778111	-0.177257	G1	LP2	used	-1.07784
AACCTGACAACCTATG_1	SeuratProject	10316	2858	2233	4	Hashtag2	Hashtag4	3.67044	Hashtag2	Singlet	Hashtag2	batch1	w8_late	0.0449787	2	9	10	10	15	15	14	18	13	17	20	22	30	29	30	26	29	31	33	66	67	70	72	72	72	72	Intestine	pre pDC	#63FFAC	-0.0938174	-0.127621	G1	pre pDC	used	-3.40427
AACCTGAGTGTTCATG_1	SeuratProject	9589	2867	3820	4	Hashtag2	Hashtag4	4.04006	Hashtag2	Singlet	Hashtag2	batch1	w8_late	0.0639274	5	7	9	9	8	7	7	16	6	4	3	3	17	20	19	14	41	42	48	52	41	44	46	48	51	51	Intestine	pro-B	#FFAA92	0.505282	0.040088	S	pro-B	others	-4.70031
AACCTGATCACCATCC_1	SeuratProject	24023	3800	1653	4	Hashtag2	Hashtag4	3.45482	Hashtag2	Singlet	Hashtag2	batch1	w8_late	0.0579028	4	15	12	12	20	11	21	24	29	29	18	33	35	35	36	37	36	36	38	36	37	36	35	38	37	37	Intestine	Monocyte	#61615A	0.00678511	-0.0890834	S	Monocyte	others	-3.05894
AACCTTTAGTTCTACG_1	SeuratProject	6389	2260	579	4	Hashtag2	Hashtag4	2.51961	Hashtag2	Singlet	Hashtag2	batch1	w8_late	0.0397558	2	6	5	4	5	4	3	5	15	16	16	19	15	14	16	32	32	29	32	29	32	29	28	30	28	28	Intestine	pre pro-B	#D16100	-0.167701	-0.124105	G1	pre pro-B	used	-1.34799
AACCTTTCAGCATCTA_1	SeuratProject	28081	4697	3979	4	Hashtag2	Hashtag4	4.42819	Hashtag2	Singlet	Hashtag2	batch1	w8_late	0.0395285	4	4	6	5	12	12	11	11	11	11	9	16	14	16	32	16	15	35	37	38	36	37	37	51	40	40	Intestine	GMP	#A1C299	-0.0274804	-0.182384	G1	GMP	others	2.24016
AACGAAAAGTCGAATA_1	SeuratProject	3870	1567	264	2	Hashtag2	Hashtag3	1.84843	Hashtag2	Singlet	Hashtag2	batch1	w8_late	0.0191214	0	0	1	0	0	0	15	9	30	33	35	30	33	32	33	15	33	33	34	32	38	13	10	9	11	11	Intestine	Group 3 ILC	#006FA6	-0.04813	-0.162433	G1	Group 3 ILC	used	4.57751
AACGGGAAGCTCCGAC_1	SeuratProject	3530	1520	392	4	Hashtag2	Hashtag4	1.85343	Hashtag2	Singlet	Hashtag2	batch1	w8_late	0.0427762	2	9	10	10	15	15	14	18	13	17	20	22	30	29	30	26	29	31	33	35	48	42	43	44	41	41	Intestine	LP2	#6B7900	-0.213844	-0.156276	G1	MLP3	used	-0.923929
AACGTCACAAACCGGA_1	SeuratProject	34286	5366	9617	4	Hashtag2	Hashtag4	5.21115	Hashtag2	Singlet	Hashtag2	batch1	w8_late	0.0595578	4	4	12	5	11	11	17	19	18	19	9	23	21	23	28	21	17	19	16	26	14	35	34	37	36	36	Intestine	Monocyte	#61615A	0.349927	-0.126757	S	Monocyte	others	-0.537028
AACGTCAGTACTGAGG_1	SeuratProject	2878	1311	1638	3	Hashtag2	Hashtag1	3.67444	Hashtag2	Singlet	Hashtag2	batch1	w8_late	0.0416956	5	12	17	17	19	20	19	21	21	22	25	26	27	27	24	28	24	23	26	22	26	23	22	20	20	20	Intestine	pro-B	#FFAA92	-0.098367	-0.173378	G1	pro-B	others	-9.53468
AAGAACAAGACGGTCA_1	SeuratProject	9439	2425	217	4	Hashtag2	Hashtag1	1.40217	Hashtag2	Singlet	Hashtag2	batch1	w8_late	0.0625066	0	0	1	0	0	0	0	9	0	33	35	30	33	32	33	15	33	33	34	32	38	13	10	9	11	11	Intestine	Group 3 ILC	#006FA6	-0.123544	-0.1722	G1	Group 3 ILC	used	5.87609
AAGAACAGTCGTCATA_1	SeuratProject	13903	3271	6358	4	Hashtag2	Hashtag1	4.82756	Hashtag2	Singlet	Hashtag2	batch1	w8_late	0.074804	4	15	12	12	20	11	21	24	29	29	18	33	35	35	36	37	36	36	38	36	37	36	35	38	37	37	Intestine	Monocyte	#61615A	-0.179434	-0.156532	G1	Monocyte	others	-2.66953
AAGAACATCGAACCAT_1	SeuratProject	18250	4651	5731	4	Hashtag2	Hashtag4	4.90219	Hashtag2	Singlet	Hashtag2	batch1	w8_late	0.0327671	7	14	16	16	18	19	24	27	26	27	29	35	38	36	39	48	38	56	54	60	55	56	59	60	61	61	Intestine	Mes	#B903AA	-0.235708	-0.28171	G1	Mes	others	12.6773
AAGACAACAATAAGGT_1	SeuratProject	9998	2736	393	4	Hashtag2	Hashtag4	2.11915	Hashtag2	Singlet	Hashtag2	batch1	w8_late	0.0424085	0	0	1	0	0	0	1	9	8	6	10	13	9	9	11	7	7	7	5	4	3	13	10	9	11	11	Intestine	Group 3 ILC	#006FA6	-0.109509	-0.243475	G1	Group 3 ILC	used	4.42317
AAGACTCTCACGGTCG_1	SeuratProject	13128	2807	5859	4	Hashtag2	Hashtag4	4.92508	Hashtag2	Singlet	Hashtag2	batch1	w8_late	0.0447136	4	15	12	12	20	11	21	24	29	29	18	33	35	35	36	37	36	36	38	36	37	36	35	38	37	37	Intestine	Monocyte	#61615A	-0.15032	-0.171576	G1	Monocyte	others	-2.7385
AAGATAGAGTTCGGTT_1	SeuratProject	5695	1602	3879	4	Hashtag2	Hashtag1	3.90636	Hashtag2	Singlet	Hashtag2	batch1	w8_late	0.053029	4	4	6	5	11	21	20	23	22	23	46	28	28	50	26	59	25	32	35	68	68	71	73	73	73	73	Intestine	Myeloblast	#B77B68	-0.0414067	-0.0547086	G1	Myeloblast	others	2.94036
AAGATAGCAATTGAGA_1	SeuratProject	8525	2714	100	4	Hashtag2	Hashtag3	1.02623	Hashtag2	Singlet	Hashtag2	batch1	w8_late	0.073783	0	0	3	3	1	2	2	2	1	1	1	0	0	6	6	1	2	16	0	19	25	22	21	24	9	9	Intestine	Group 3 ILC	#006FA6	0.158613	-0.250471	S	Group 3 ILC	used	5.48252
AAGATAGGTCCAGAAG_1	SeuratProject	9445	2704	1146	4	Hashtag2	Hashtag3	3.31069	Hashtag2	Singlet	Hashtag2	batch1	w8_late	0.031657	2	6	5	4	5	4	3	5	15	16	16	19	15	14	16	32	32	29	32	29	32	29	28	30	28	28	Intestine	pre pro-B	#D16100	-0.160682	-0.205634	G1	pre pro-B	used	-1.6422
AAGATAGTCCCAGGCA_1	SeuratProject	12132	3002	2182	4	Hashtag2	Hashtag4	3.94412	Hashtag2	Singlet	Hashtag2	batch1	w8_late	0.0572041	5	7	9	15	17	24	25	16	27	4	3	31	17	33	19	14	41	42	48	52	41	44	46	48	51	51	Intestine	pre-B	#A30059	0.378611	-0.00413233	S	pre-B	others	-4.88461
AAGCATCAGCGGTATG_1	SeuratProject	10160	2888	118	3	Hashtag2	Hashtag4	0.860006	Hashtag2	Singlet	Hashtag2	batch1	w8_late	0.0681102	0	0	3	3	1	2	2	2	1	1	1	0	0	7	6	1	2	3	1	2	0	0	13	12	10	10	Intestine	Group 3 ILC	#006FA6	0.150202	-0.237868	S	Group 3 ILC	used	5.22583
AAGCATCAGGTACTGG_1	SeuratProject	22358	4437	320	4	Hashtag2	Hashtag3	2.1479	Hashtag2	Singlet	Hashtag2	batch1	w8_late	0.0549244	8	5	8	8	4	6	6	6	4	3	23	25	25	26	22	25	23	22	23	20	22	21	20	18	18	18	Intestine	Group 3 ILC	#006FA6	0.182529	0.796814	G2M	Group 3 ILC	used	1.13228
AAGCATCGTCGCATCG_1	SeuratProject	20975	4152	8604	4	Hashtag2	Hashtag4	5.19963	Hashtag2	Singlet	Hashtag2	batch1	w8_late	0.0523957	4	4	6	5	11	21	20	23	22	23	9	28	28	16	26	16	25	32	35	41	45	46	47	33	47	47	Intestine	Myeloblast	#B77B68	0.318832	-0.173562	S	Myeloblast	others	0.948133
AAGCATCTCATTTACC_1	SeuratProject	2987	1246	286	4	Hashtag2	Hashtag3	1.93235	Hashtag2	Singlet	Hashtag2	batch1	w8_late	0.0756612	12	20	22	23	28	32	35	37	39	40	42	43	46	47	48	52	52	57	58	61	59	63	66	67	68	68	Intestine	Epi	#C2FF99	-0.243911	-0.262749	G1	Epi	others	11.4644
AAGCCATCACCAACAT_1	SeuratProject	26939	5846	2348	4	Hashtag2	Hashtag1	3.66757	Hashtag2	Singlet	Hashtag2	batch1	w8_late	0.0305876	7	14	16	16	18	19	24	27	26	27	29	35	38	36	39	45	38	49	49	53	52	55	58	59	60	60	Intestine	Mes	#B903AA	-0.18833	-0.192183	G1	Mes	others	14.4488
AAGCCATGTCAATGGG_1	SeuratProject	6413	2110	320	4	Hashtag2	Hashtag4	2.066	Hashtag2	Singlet	Hashtag2	batch1	w8_late	0.0453766	9	11	13	13	14	14	12	13	12	14	13	14	12	12	14	10	12	11	10	9	8	7	5	4	8	8	Intestine	Group 2 ILC	#3B5DFF	-0.21586	-0.254923	G1	Group 2 ILC	used	-1.39017
AAGCCATTCGGAATTC_1	SeuratProject	8271	2304	284	4	Hashtag2	Hashtag4	1.55302	Hashtag2	Singlet	Hashtag2	batch1	w8_late	0.0604522	0	0	1	0	0	0	0	0	0	0	0	2	1	0	0	15	0	33	4	32	38	13	10	9	12	12	Intestine	Group 3 ILC	#006FA6	-0.274876	-0.200081	G1	Group 3 ILC	used	7.27767
AAGCGAGAGCCATTCA_1	SeuratProject	21430	3848	7693	4	Hashtag2	Hashtag4	4.98899	Hashtag2	Singlet	Hashtag2	batch1	w8_late	0.0668222	4	4	12	12	11	11	17	19	18	19	18	23	21	23	28	21	17	19	16	26	14	53	56	57	58	58	Intestine	Monocyte	#61615A	-0.137236	-0.142356	G1	Monocyte	others	-1.61846
AAGCGAGAGTGGAAGA_1	SeuratProject	11497	3025	1784	4	Hashtag2	Hashtag1	3.55692	Hashtag2	Singlet	Hashtag2	batch1	w8_late	0.0603636	1	10	11	11	10	10	8	7	10	8	5	5	4	3	2	5	1	1	14	0	15	8	14	13	15	15	Intestine	Group 1 ILC	#0AA6D8	-0.203226	-0.30662	G1	Group 1 ILC	used	-7.90077
AAGCGAGCATCCTGTC_1	SeuratProject	9508	2656	206	4	Hashtag2	Hashtag4	0.899755	Hashtag2	Singlet	Hashtag2	batch1	w8_late	0.0364956	0	2	3	3	1	2	2	1	5	5	4	18	3	2	13	3	3	6	9	10	6	6	6	5	9	9	Intestine	Group 3 ILC	#006FA6	-0.104052	-0.250353	G1	Group 3 ILC	used	3.701
AAGCGTTTCCTCTTTC_1	SeuratProject	20300	3791	11268	3	Hashtag2	Hashtag4	5.28079	Hashtag2	Singlet	Hashtag2	batch1	w8_late	0.044532	4	4	6	5	11	21	20	23	22	23	9	28	28	16	26	16	25	32	35	41	45	46	47	33	47	47	Intestine	Myeloblast	#B77B68	-0.139054	-0.229512	G1	Myeloblast	others	0.603413
AAGGTAATCAAGTAAG_1	SeuratProject	24268	4466	8852	4	Hashtag2	Hashtag1	5.15852	Hashtag2	Singlet	Hashtag2	batch1	w8_late	0.0497363	4	4	6	5	11	11	17	19	18	19	9	23	21	23	32	21	17	19	16	47	14	35	34	37	36	36	Intestine	Monocyte	#61615A	0.19097	-0.173805	S	Monocyte	others	0.990054
AAGTACCCACAGACGA_1	SeuratProject	12011	2879	1028	4	Hashtag2	Hashtag4	2.8915	Hashtag2	Singlet	Hashtag2	batch1	w8_late	0.0348847	2	6	5	4	5	4	3	5	15	16	16	19	15	14	16	32	32	29	32	29	32	29	28	47	28	28	Intestine	pre pro-B	#D16100	-0.176683	-0.181372	G1	pre pro-B	used	-1.06499
AAGTACCGTTTCCAAG_1	SeuratProject	11456	3016	111	3	Hashtag2	Hashtag3	0.981495	Hashtag2	Singlet	Hashtag2	batch1	w8_late	0.0510649	0	0	3	3	1	2	2	2	1	1	1	0	0	6	6	1	2	16	0	19	9	22	21	24	33	33	Intestine	Group 3 ILC	#006FA6	-0.148683	-0.164339	G1	Group 3 ILC	used	6.15229
AAGTACCGTTTCGTAG_1	SeuratProject	12250	3277	408	4	Hashtag2	Hashtag4	1.98426	Hashtag2	Singlet	Hashtag2	batch1	w8_late	0.0486531	0	2	2	2	13	13	13	14	5	5	4	17	3	2	17	17	14	15	15	13	11	10	8	6	7	7	Intestine	Group 3 ILC	#006FA6	-0.0964848	-0.199234	G1	Group 3 ILC	used	1.47745
AAGTACCTCTTCGCTG_1	SeuratProject	4092	1840	2366	4	Hashtag2	Hashtag4	3.81301	Hashtag2	Singlet	Hashtag2	batch1	w8_late	0.0366569	5	12	17	17	19	20	19	21	21	22	25	26	27	27	24	28	24	23	26	22	26	23	22	20	20	20	Intestine	pro-B	#FFAA92	-0.0151811	-0.0319443	G1	pro-B	others	-8.38998
AAGTCGTGTGAAGCTG_1	SeuratProject	4490	1934	248	4	Hashtag2	Hashtag1	1.63404	Hashtag2	Singlet	Hashtag2	batch1	w8_late	0.0445434	7	14	16	16	18	19	24	27	26	27	29	35	38	36	39	48	38	56	54	60	55	56	59	60	61	61	Intestine	Mes	#B903AA	-0.138363	-0.222123	G1	Mes	others	12.3431
AAGTCGTGTGCCGTTG_1	SeuratProject	12471	3109	2916	4	Hashtag2	Hashtag4	4.11792	Hashtag2	Singlet	Hashtag2	batch1	w8_late	0.0634272	5	7	9	9	8	7	7	16	6	4	3	3	17	20	19	14	41	42	51	54	41	44	46	48	51	51	Intestine	pro-B	#FFAA92	0.240003	-0.151205	S	pro-B	others	-4.51349
AAGTCGTTCTCCTACG_1	SeuratProject	9296	2790	234	3	Hashtag2	Hashtag3	0.134094	Hashtag2	Singlet	Hashtag2	batch1	w8_late	0.072074	0	0	1	0	0	0	0	0	0	0	0	2	1	0	0	0	0	4	4	5	13	3	2	32	31	31	Intestine	Group 3 ILC	#006FA6	-0.0654705	-0.258999	G1	Group 3 ILC	used	8.32159
AAGTTCGAGACTTCAC_1	SeuratProject	13995	3582	2437	4	Hashtag2	Hashtag1	4.07081	Hashtag2	Singlet	Hashtag2	batch1	w8_late	0.0444444	1	1	0	1	10	3	8	7	2	8	5	5	4	5	4	5	1	1	14	0	15	8	14	13	15	15	Intestine	Group 1 ILC	#0AA6D8	0.079051	0.281336	G2M	Group 1 ILC	used	-6.73064
AATAGAGAGGTAATCA_1	SeuratProject	5746	2045	105	4	Hashtag2	Hashtag1	0.638456	Hashtag2	Singlet	Hashtag2	batch1	w8_late	0.0739645	0	0	3	3	1	2	2	2	1	1	8	4	24	6	6	30	21	16	0	17	25	18	17	16	9	9	Intestine	Group 3 ILC	#006FA6	-0.102611	-0.230415	G1	Group 3 ILC	used	5.64869
AATAGAGCAGTATTCG_1	SeuratProject	8498	2292	132	2	Hashtag2	Hashtag3	1.42886	Hashtag2	Singlet	Hashtag2	batch1	w8_late	0.0418922	0	2	2	2	1	2	2	1	5	5	4	18	3	2	13	3	3	6	9	10	6	6	6	5	3	3	Intestine	Group 3 ILC	#006FA6	-0.210794	-0.167953	G1	Group 3 ILC	used	3.45651
AATAGAGGTCACCCTT_1	SeuratProject	6923	2477	832	3	Hashtag2	Hashtag1	3.13329	Hashtag2	Singlet	Hashtag2	batch1	w8_late	0.0557562	8	5	8	8	4	6	6	6	4	3	12	12	11	13	12	11	10	10	8	8	5	4	3	2	2	2	Intestine	Group 3 ILC	#006FA6	0.402224	0.308822	S	Group 3 ILC	used	1.80064
AATAGAGGTTGAGGAC_1	SeuratProject	23326	4141	7198	2	Hashtag2	Hashtag3	5.23691	Hashtag2	Singlet	Hashtag2	batch1	w8_late	0.0446712	4	4	6	5	11	21	20	23	22	23	9	28	28	16	26	16	25	32	35	41	45	46	47	33	47	47	Intestine	Myeloblast	#B77B68	0.0782032	0.244243	G2M	Myeloblast	others	1.32126
AATAGAGTCTGTGCTC_1	SeuratProject	10064	2986	649	4	Hashtag2	Hashtag1	2.76532	Hashtag2	Singlet	Hashtag2	batch1	w8_late	0.0416335	1	10	11	11	10	10	8	7	10	8	5	5	4	3	2	50	1	53	55	58	56	59	62	64	65	65	Intestine	Group 1 ILC	#0AA6D8	-0.168151	0.538239	G2M	Group 1 ILC	used	-5.81826
AATCACGAGCAACAGC_1	SeuratProject	15280	3596	164	4	Hashtag2	Hashtag3	0.57791	Hashtag2	Singlet	Hashtag2	batch1	w8_late	0.0477749	0	5	3	3	4	18	15	15	19	20	8	4	22	25	20	23	20	20	19	16	20	16	15	14	16	16	Intestine	Group 3 ILC	#006FA6	0.352439	-0.103513	S	Group 3 ILC	used	3.38015
AATCACGAGGATATAC_1	SeuratProject	7493	2831	740	4	Hashtag2	Hashtag4	2.62636	Hashtag2	Singlet	Hashtag2	batch1	w8_late	0.0286934	7	14	16	16	18	19	24	27	26	27	29	35	38	36	39	45	38	49	49	53	52	55	58	59	60	60	Intestine	Mes	#B903AA	-0.277289	-0.305319	G1	Mes	others	15.2548
AATCACGCAACGCATT_1	SeuratProject	4961	2142	2360	3	Hashtag2	Hashtag1	3.93666	Hashtag2	Singlet	Hashtag2	batch1	w8_late	0.033461	5	7	9	9	8	7	7	10	6	4	3	3	20	21	18	18	16	17	22	24	16	11	40	41	45	45	Intestine	pro-B	#FFAA92	0.553656	0.497722	S	pro-B	others	-7.059
AATCACGCACTATCGA_1	SeuratProject	2542	1243	2806	4	Hashtag2	Hashtag4	4.08309	Hashtag2	Singlet	Hashtag2	batch1	w8_late	0.034225	5	12	17	17	19	20	19	21	21	22	25	26	27	27	24	28	24	23	26	22	26	23	22	20	20	20	Intestine	pro-B	#FFAA92	-0.100943	-0.0780792	G1	pro-B	others	-9.20044
AATCACGGTCTCACGG_1	SeuratProject	27184	4860	4160	4	Hashtag2	Hashtag4	4.20605	Hashtag2	Singlet	Hashtag2	batch1	w8_late	0.0762949	2	9	10	10	15	15	14	18	13	17	20	22	40	38	28	26	43	44	33	45	47	48	49	49	36	36	Intestine	pre pDC	#63FFAC	0.418557	0.401157	S	pre pDC	used	-1.38889
AATCACGTCTACTTCA_1	SeuratProject	13471	3514	624	4	Hashtag2	Hashtag4	2.58828	Hashtag2	Singlet	Hashtag2	batch1	w8_late	0.0299903	10	18	20	21	26	27	32	33	35	36	38	40	42	43	44	44	46	47	47	50	50	52	54	56	56	56	Intestine	Mast cell	#008941	-0.232921	-0.255707	G1	Mast cell	others	8.39884
AATCGACAGAGATTCA_1	SeuratProject	7745	2578	118	4	Hashtag2	Hashtag3	0.908145	Hashtag2	Singlet	Hashtag2	batch1	w8_late	0.0574564	0	0	3	3	1	2	2	2	1	1	8	4	24	6	6	30	21	16	0	17	25	18	17	16	9	9	Intestine	Group 3 ILC	#006FA6	-0.142451	-0.21003	G1	Group 3 ILC	used	5.344
AATCGACAGAGGATGA_1	SeuratProject	11552	3176	1617	4	Hashtag2	Hashtag3	3.63182	Hashtag2	Singlet	Hashtag2	batch1	w8_late	0.0486496	2	9	10	10	15	15	14	22	13	25	26	27	30	29	30	26	29	24	30	35	23	42	43	44	41	41	Intestine	LP2	#6B7900	-0.00538816	-0.275204	G1	MLP3	used	-0.526295
AATCGTGTCCAGCTCT_1	SeuratProject	11237	2843	236	3	Hashtag2	Hashtag4	1.61826	Hashtag2	Singlet	Hashtag2	batch1	w8_late	0.0461867	1	10	11	11	10	10	8	7	10	8	5	5	4	3	2	5	1	1	21	0	21	19	18	17	17	17	Intestine	Group 1 ILC	#0AA6D8	0.0103888	0.665384	G2M	Group 1 ILC	used	-7.00542
AATCGTGTCTAGCCTC_1	SeuratProject	24147	4180	11615	4	Hashtag2	Hashtag3	5.39567	Hashtag2	Singlet	Hashtag2	batch1	w8_late	0.0451816	4	4	6	5	11	21	20	23	22	23	9	28	28	16	26	16	25	35	37	38	36	37	37	33	40	40	Intestine	Myeloblast	#B77B68	0.212886	-0.100524	S	Myeloblast	others	2.84926
AATGAAGCAGCAGTGA_1	SeuratProject	17520	3784	4439	4	Hashtag2	Hashtag4	4.53766	Hashtag2	Singlet	Hashtag2	batch1	w8_late	0.0631279	4	15	12	12	20	11	21	24	29	29	18	33	35	35	36	37	36	36	38	36	37	36	35	38	37	37	Intestine	Monocyte	#61615A	-0.159657	0.65817	G2M	Monocyte	others	-2.27899
AATGACCAGCGTGAGT_1	SeuratProject	18482	3934	6244	4	Hashtag2	Hashtag4	4.87904	Hashtag2	Singlet	Hashtag2	batch1	w8_late	0.019262	4	4	6	5	11	21	20	23	22	23	9	28	28	16	26	16	25	32	35	41	45	46	47	33	47	47	Intestine	Myeloblast	#B77B68	-0.171289	0.232126	G2M	Myeloblast	others	0.140021
AATGACCCAAAGCACG_1	SeuratProject	32589	5762	126	4	Hashtag2	Hashtag4	0.639768	Hashtag2	Singlet	Hashtag2	batch1	w8_late	0.0353494	8	5	8	8	4	6	6	6	4	3	23	25	25	26	22	25	23	22	23	20	22	21	20	18	18	18	Intestine	Group 3 ILC	#006FA6	-0.0448221	1.05458	G2M	Group 3 ILC	used	1.18668
AATGACCCATTGTGCA_1	SeuratProject	11490	2959	1310	4	Hashtag2	Hashtag1	3.35136	Hashtag2	Singlet	Hashtag2	batch1	w8_late	0.0306353	2	9	10	10	15	15	14	18	13	17	20	22	30	29	30	26	29	31	33	66	67	70	72	72	72	72	Intestine	pre pDC	#63FFAC	-0.11316	-0.147694	G1	pre pDC	used	-3.33333
AATGACCTCGCTAATG_1	SeuratProject	6038	1999	1152	4	Hashtag2	Hashtag1	2.88742	Hashtag2	Singlet	Hashtag2	batch1	w8_late	0.0299768	2	9	10	10	15	15	14	18	13	17	20	22	30	29	30	26	29	31	33	66	67	70	72	72	72	72	Intestine	pre pDC	#63FFAC	-0.0898117	-0.0636853	G1	pre pDC	used	-3.45018
AATGCCACAGTCGAGA_1	SeuratProject	6752	2482	1168	4	Hashtag2	Hashtag4	3.20176	Hashtag2	Singlet	Hashtag2	batch1	w8_late	0.0254739	9	11	13	13	14	14	12	13	12	14	13	14	12	12	14	10	12	11	10	9	8	7	5	4	8	8	Intestine	Group 2 ILC	#3B5DFF	-0.180547	-0.20125	G1	Group 2 ILC	used	-0.8327
AATGCCAGTTGAATCC_1	SeuratProject	7953	2767	1679	4	Hashtag2	Hashtag1	3.1812	Hashtag2	Singlet	Hashtag2	batch1	w8_late	0.0321891	2	9	10	10	22	23	23	22	25	25	26	27	32	31	31	33	31	24	30	31	23	30	29	29	30	30	Intestine	LP1	red	-0.201834	-0.262586	G1	LP2	used	-1.03066
AATGGCTCAGTCGCTG_1	SeuratProject	4730	1768	4309	4	Hashtag2	Hashtag4	4.61734	Hashtag2	Singlet	Hashtag2	batch1	w8_late	0.0374207	5	7	9	9	8	7	7	10	6	4	3	3	17	20	19	14	37	39	39	42	40	40	41	42	44	44	Intestine	pro-B	#FFAA92	-0.136367	0.105391	G2M	pro-B	others	-7.85352
AATGGCTCATTGTGCA_1	SeuratProject	17678	3660	7342	4	Hashtag2	Hashtag1	4.88801	Hashtag2	Singlet	Hashtag2	batch1	w8_late	0.049836	4	4	12	12	11	11	17	19	18	19	18	23	21	23	28	21	17	19	16	26	14	53	56	57	58	58	Intestine	Monocyte	#61615A	-0.0623331	-0.0958393	G1	Monocyte	others	-1.56122
AATTCCTTCGTGTCAA_1	SeuratProject	6580	1972	4844	4	Hashtag2	Hashtag1	4.75189	Hashtag2	Singlet	Hashtag2	batch1	w8_late	0.0346505	4	4	6	5	11	21	20	23	22	23	9	28	28	16	26	16	25	35	37	38	36	37	37	33	40	40	Intestine	Myeloblast	#B77B68	-0.077025	-0.0741896	G1	Myeloblast	others	2.96776
AATTCCTTCTCAGTCC_1	SeuratProject	4592	1753	2523	4	Hashtag2	Hashtag1	4.10088	Hashtag2	Singlet	Hashtag2	batch1	w8_late	0.035061	5	12	17	17	19	20	19	21	21	22	25	26	27	27	24	28	24	23	26	22	26	23	22	20	20	20	Intestine	pro-B	#FFAA92	-0.0523641	0.0156318	G2M	pro-B	others	-8.86547
AATTTCCCAATGTGGG_1	SeuratProject	6886	2535	502	4	Hashtag2	Hashtag1	2.41787	Hashtag2	Singlet	Hashtag2	batch1	w8_late	0.0351438	7	14	16	16	18	19	24	27	26	27	29	35	38	36	39	48	38	56	54	60	55	56	59	60	61	61	Intestine	Mes	#B903AA	-0.266523	-0.303112	G1	Mes	others	12.8747
AATTTCCCATGGAGAC_1	SeuratProject	14025	3227	896	3	Hashtag2	Hashtag3	3.15949	Hashtag2	Singlet	Hashtag2	batch1	w8_late	0.046631	2	9	10	10	15	15	14	18	13	17	20	22	30	29	30	26	29	44	33	45	47	42	43	44	41	41	Intestine	LP2	#6B7900	-0.176117	-0.248322	G1	MLP3	used	-0.899721
ACAAAGATCTCGTCGT_1	SeuratProject	10993	3078	8723	4	Hashtag2	Hashtag3	5.24694	Hashtag2	Singlet	Hashtag2	batch1	w8_late	0.046757	5	7	9	9	8	7	7	10	6	4	3	3	20	21	18	18	16	17	22	24	16	11	52	53	48	48	Intestine	pro-B	#FFAA92	0.00400147	1.07723	G2M	pro-B	others	-7.60914
ACAACCAGTGTCGATT_1	SeuratProject	5998	1999	254	4	Hashtag2	Hashtag1	1.45204	Hashtag2	Singlet	Hashtag2	batch1	w8_late	0.0543515	0	0	1	0	0	0	0	0	0	0	10	13	9	9	11	7	7	7	5	4	3	2	1	1	1	1	Intestine	Group 3 ILC	#006FA6	-0.210085	-0.231202	G1	Group 3 ILC	used	6.05868
ACAAGCTCATCACCAA_1	SeuratProject	8289	2577	83	4	Hashtag2	Hashtag1	0.848396	Hashtag2	Singlet	Hashtag2	batch1	w8_late	0.0360719	0	0	3	3	1	2	2	2	1	1	1	0	0	6	6	15	2	4	0	19	9	22	21	24	12	12	Intestine	Group 3 ILC	#006FA6	-0.141569	-0.240876	G1	Group 3 ILC	used	7.18066
ACAAGCTGTATGGAGC_1	SeuratProject	22816	4074	15632	4	Hashtag2	Hashtag4	5.60854	Hashtag2	Singlet	Hashtag2	batch1	w8_late	0.0420757	4	4	6	5	11	21	20	23	22	23	9	28	28	16	26	16	25	35	37	38	36	37	37	33	40	40	Intestine	Myeloblast	#B77B68	0.207904	-0.163861	S	Myeloblast	others	2.70362
ACACCAACACTCATAG_1	SeuratProject	8780	2517	247	4	Hashtag2	Hashtag1	1.71881	Hashtag2	Singlet	Hashtag2	batch1	w8_late	0.0505695	0	0	3	3	1	2	2	2	1	1	1	0	0	7	5	1	2	3	1	2	0	0	36	39	43	43	Intestine	Group 3 ILC	#006FA6	-0.102171	-0.243921	G1	Group 3 ILC	used	5.75191
ACACGCGTCATGGAGG_1	SeuratProject	7914	2389	95	4	Hashtag2	Hashtag4	0.535603	Hashtag2	Singlet	Hashtag2	batch1	w8_late	0.0368966	0	0	1	0	0	0	0	0	0	0	0	2	1	0	0	15	0	4	4	5	13	3	2	21	12	12	Intestine	Group 3 ILC	#006FA6	-0.166787	-0.180127	G1	Group 3 ILC	used	7.28228
ACACTGACAGACTCTA_1	SeuratProject	37814	5650	4695	4	Hashtag2	Hashtag4	4.32412	Hashtag2	Singlet	Hashtag2	batch1	w8_late	0.0637066	4	4	12	5	11	11	17	19	18	19	9	23	21	23	28	21	17	19	16	26	14	35	34	37	36	36	Intestine	Monocyte	#61615A	-0.01144	0.318726	G2M	Monocyte	others	0.162282
ACACTGACATAAGATG_1	SeuratProject	16370	3369	9846	4	Hashtag2	Hashtag4	5.06174	Hashtag2	Singlet	Hashtag2	batch1	w8_late	0.0456933	4	4	12	12	11	11	17	19	18	19	18	23	21	23	28	21	17	19	16	26	14	53	56	57	58	58	Intestine	Monocyte	#61615A	-0.163512	-0.204292	G1	Monocyte	others	-0.622815
ACACTGAGTCTAACTG_1	SeuratProject	16023	3862	2036	3	Hashtag2	Hashtag4	3.86875	Hashtag2	Singlet	Hashtag2	batch1	w8_late	0.0620358	8	5	8	8	4	6	12	6	4	3	12	12	11	12	12	11	10	44	8	9	5	4	3	2	8	8	Intestine	Group 3 ILC	#006FA6	0.52137	0.299333	S	Group 3 ILC	used	2.11868
ACACTGATCGTGCGAC_1	SeuratProject	11194	2786	7247	4	Hashtag2	Hashtag4	4.84133	Hashtag2	Singlet	Hashtag2	batch1	w8_late	0.0679828	4	4	6	5	11	21	20	23	22	23	9	28	28	16	26	16	25	32	35	41	45	46	47	33	47	47	Intestine	Myeloblast	#B77B68	-0.0904947	-0.157238	G1	Myeloblast	others	0.411666
ACAGAAAGTTGCAACT_1	SeuratProject	12166	3219	804	4	Hashtag2	Hashtag3	2.84993	Hashtag2	Singlet	Hashtag2	batch1	w8_late	0.0382213	3	3	4	6	6	8	9	8	7	7	11	11	8	10	10	8	8	2	6	6	4	17	16	15	19	19	Intestine	ETP	#C2FF99	0.148812	-0.207794	S	ETP	used	3.01942
ACAGAAATCATTACGG_1	SeuratProject	8556	2579	230	4	Hashtag2	Hashtag4	1.60989	Hashtag2	Singlet	Hashtag2	batch1	w8_late	0.0464002	0	0	1	0	0	0	0	0	0	0	0	2	1	0	0	0	0	4	4	5	13	3	2	32	31	31	Intestine	Group 3 ILC	#006FA6	-0.137197	-0.155241	G1	Group 3 ILC	used	7.79193
ACAGAAATCGGTTCAA_1	SeuratProject	19793	4052	3731	4	Hashtag2	Hashtag1	4.29581	Hashtag2	Singlet	Hashtag2	batch1	w8_late	0.055171	4	9	10	10	15	15	14	19	13	19	20	23	21	29	28	26	17	31	33	66	14	35	34	37	36	36	Intestine	pre pDC	#63FFAC	0.219242	0.33594	G2M	pre pDC	used	-2.71097
ACAGAAATCTACCTTA_1	SeuratProject	8438	2811	1214	4	Hashtag2	Hashtag4	3.36164	Hashtag2	Singlet	Hashtag2	batch1	w8_late	0.0286798	5	7	9	9	8	7	7	10	6	4	3	3	20	21	18	18	16	17	22	24	16	11	40	41	45	45	Intestine	pro-B	#FFAA92	0.757488	0.473278	S	pro-B	others	-6.50217
ACAGCCGGTGAACGGT_1	SeuratProject	10259	2955	1727	3	Hashtag2	Hashtag3	3.62733	Hashtag2	Singlet	Hashtag2	batch1	w8_late	0.0498099	3	3	4	6	6	8	9	8	7	7	11	11	8	10	10	8	8	2	6	6	4	31	30	31	29	29	Intestine	ETP	#C2FF99	-0.00863254	-0.208361	G1	ETP	used	3.5898
ACAGCCGTCACTGATG_1	SeuratProject	6427	2085	1390	4	Hashtag2	Hashtag1	2.81608	Hashtag2	Singlet	Hashtag2	batch1	w8_late	0.0371869	9	11	13	13	14	14	12	13	12	14	13	14	12	12	14	10	12	11	10	9	8	7	5	4	8	8	Intestine	Group 2 ILC	#3B5DFF	-0.211884	-0.255493	G1	Group 2 ILC	used	-1.02125
ACAGGGATCATGCCCT_1	SeuratProject	9180	2918	7424	4	Hashtag2	Hashtag1	4.55665	Hashtag2	Singlet	Hashtag2	batch1	w8_late	0.0498911	5	7	9	9	8	7	7	10	6	4	3	3	20	21	18	18	16	17	22	24	16	11	52	53	48	48	Intestine	pro-B	#FFAA92	0.421779	0.695745	G2M	pro-B	others	-6.8164
ACAGGGATCCAACTGA_1	SeuratProject	8095	2522	8126	4	Hashtag2	Hashtag4	4.5989	Hashtag2	Singlet	Hashtag2	batch1	w8_late	0.054231	5	7	9	9	8	7	7	10	6	4	3	3	17	20	19	14	37	39	39	42	40	40	41	42	44	44	Intestine	pro-B	#FFAA92	0.688207	-0.0212245	S	pro-B	others	-7.0639
ACAGGGATCTGGCTGG_1	SeuratProject	10861	3106	84	4	Hashtag2	Hashtag3	0.914791	Hashtag2	Singlet	Hashtag2	batch1	w8_late	0.0341589	0	0	3	3	1	2	2	2	1	1	8	4	24	6	6	30	21	16	0	17	25	18	17	16	9	9	Intestine	Group 3 ILC	#006FA6	-0.110871	-0.255749	G1	Group 3 ILC	used	4.6987
ACATCCCAGGTTCACT_1	SeuratProject	6403	2469	4096	4	Hashtag2	Hashtag1	3.90034	Hashtag2	Singlet	Hashtag2	batch1	w8_late	0.0398251	5	7	9	9	8	7	7	10	6	4	3	3	20	21	18	18	16	17	22	24	16	11	40	41	45	45	Intestine	pro-B	#FFAA92	0.65603	0.362789	S	pro-B	others	-7.019
ACATCCCCATGTAACC_1	SeuratProject	5135	2050	4435	4	Hashtag2	Hashtag4	4.64744	Hashtag2	Singlet	Hashtag2	batch1	w8_late	0.0381694	5	7	15	15	17	24	25	16	27	30	32	31	36	33	37	39	39	38	41	40	42	41	42	43	42	42	Intestine	pre-B	#A30059	0.150346	0.686176	G2M	pre-B	others	-5.21154
ACATCGACACTCAAGT_1	SeuratProject	9945	2757	5921	4	Hashtag2	Hashtag1	4.27337	Hashtag2	Singlet	Hashtag2	batch1	w8_late	0.0459527	2	9	10	10	15	15	14	18	13	17	20	22	30	29	30	26	29	31	33	66	67	70	72	72	72	72	Intestine	pre pDC	#63FFAC	-0.0839036	-0.174922	G1	pre pDC	used	-3.53968
ACATCGACATACCACA_1	SeuratProject	12416	2826	116	4	Hashtag2	Hashtag4	0.762964	Hashtag2	Singlet	Hashtag2	batch1	w8_late	0.0334246	0	0	3	3	1	2	2	2	1	1	8	4	24	6	6	30	21	16	0	17	25	18	17	16	9	9	Intestine	Group 3 ILC	#006FA6	-0.0980946	-0.192753	G1	Group 3 ILC	used	5.27331
ACATGCACACCTGAAT_1	SeuratProject	15226	4124	390	4	Hashtag2	Hashtag3	1.96906	Hashtag2	Singlet	Hashtag2	batch1	w8_late	0.043938	0	5	3	3	15	18	15	15	13	17	8	4	40	38	42	42	43	44	45	45	47	48	49	49	52	52	Intestine	Group 3 ILC	#006FA6	0.0149968	0.145617	G2M	Group 3 ILC	used	1.85822
ACATTTCCAGACTGCC_1	SeuratProject	17544	3882	6058	3	Hashtag2	Hashtag4	4.75122	Hashtag2	Singlet	Hashtag2	batch1	w8_late	0.0575125	4	4	6	5	11	21	20	23	22	23	9	28	28	16	26	16	25	32	35	41	45	46	47	33	47	47	Intestine	Myeloblast	#B77B68	0.021099	-0.0452374	S	Myeloblast	others	1.00333
ACATTTCCATTCTGTT_1	SeuratProject	10205	3109	1222	4	Hashtag2	Hashtag4	3.36893	Hashtag2	Singlet	Hashtag2	batch1	w8_late	0.0192063	9	11	13	13	14	14	12	13	12	14	13	14	12	12	14	10	12	11	10	9	8	7	5	4	8	8	Intestine	Group 2 ILC	#3B5DFF	-0.100847	-0.233887	G1	Group 2 ILC	used	-0.860221
ACCAAACAGATGGGCT_1	SeuratProject	10033	2996	87	4	Hashtag2	Hashtag1	0.438985	Hashtag2	Singlet	Hashtag2	batch1	w8_late	0.0869132	8	5	8	8	4	6	6	6	4	3	12	12	11	13	12	11	10	10	8	8	5	4	3	2	2	2	Intestine	Group 3 ILC	#006FA6	0.43014	0.234521	S	Group 3 ILC	used	2.2136
ACCAAACCATTGCTGA_1	SeuratProject	4861	1804	7774	3	Hashtag2	Hashtag3	5.25979	Hashtag2	Singlet	Hashtag2	batch1	w8_late	0.0454639	5	7	15	15	17	24	25	16	27	30	32	31	36	33	37	39	39	38	41	40	42	41	42	43	42	42	Intestine	pre-B	#A30059	-0.157198	1.23678	G2M	pre-B	others	-6.24951
ACCAAACGTTGGAGAC_1	SeuratProject	20806	4123	9222	4	Hashtag2	Hashtag1	5.2001	Hashtag2	Singlet	Hashtag2	batch1	w8_late	0.0390272	4	4	6	5	11	21	20	23	22	23	9	28	28	16	26	16	25	32	35	41	45	46	47	33	47	47	Intestine	Myeloblast	#B77B68	-0.0777811	0.651995	G2M	Myeloblast	others	0.90516
ACCAAACTCCGGTAGC_1	SeuratProject	2725	1285	3194	4	Hashtag2	Hashtag4	3.84994	Hashtag2	Singlet	Hashtag2	batch1	w8_late	0.0429358	5	12	15	15	17	29	33	35	37	37	40	41	44	45	47	49	49	52	52	56	54	58	61	62	63	63	Intestine	pre-B	#A30059	-0.18604	-0.0719569	G1	pre-B	others	-6.54025
ACCAACACAAGCGCAA_1	SeuratProject	11322	2806	81	4	Hashtag2	Hashtag4	0.404883	Hashtag2	Singlet	Hashtag2	batch1	w8_late	0.0529058	0	2	2	2	2	1	1	1	5	5	4	18	3	2	13	3	3	6	9	10	6	6	6	5	3	3	Intestine	Group 3 ILC	#006FA6	-0.128532	-0.23973	G1	Group 3 ILC	used	3.48999
ACCAACACAATGACCT_1	SeuratProject	35270	5325	5230	4	Hashtag2	Hashtag4	4.70083	Hashtag2	Singlet	Hashtag2	batch1	w8_late	0.0431245	4	4	6	5	12	12	11	11	11	11	9	16	14	16	32	16	15	35	37	38	36	37	37	51	40	40	Intestine	GMP	#A1C299	0.227763	-0.0542652	S	GMP	others	3.10332
ACCAACACATAGTCGT_1	SeuratProject	19949	4378	1812	3	Hashtag2	Hashtag4	3.75377	Hashtag2	Singlet	Hashtag2	batch1	w8_late	0.0633114	2	6	5	4	5	4	3	5	9	9	7	6	5	4	3	4	5	5	2	1	1	45	45	47	6	6	Intestine	pre pro-B	#D16100	0.495237	-0.100832	S	pre pro-B	used	-0.879088
ACCAACATCCTCTTTC_1	SeuratProject	11101	3155	11948	4	Hashtag2	Hashtag1	5.37196	Hashtag2	Singlet	Hashtag2	batch1	w8_late	0.0423385	5	7	9	9	8	7	7	10	6	4	3	3	20	21	18	18	16	17	22	24	16	11	52	53	48	48	Intestine	pro-B	#FFAA92	0.217537	0.974699	G2M	pro-B	others	-7.68884
ACCACAATCTTCCTAA_1	SeuratProject	26223	4346	8242	4	Hashtag2	Hashtag4	5.15709	Hashtag2	Singlet	Hashtag2	batch1	w8_late	0.0213553	4	4	6	5	12	12	11	11	11	11	21	16	14	22	23	24	15	21	24	37	24	38	38	45	39	39	Intestine	GMP	#A1C299	0.109153	-0.144314	S	GMP	others	4.25648
ACCATTTAGGTAAGTT_1	SeuratProject	6261	2163	91	4	Hashtag2	Hashtag3	0.752958	Hashtag2	Singlet	Hashtag2	batch1	w8_late	0.0769845	0	0	3	3	1	2	2	2	1	1	14	17	24	18	17	17	14	16	15	17	25	18	8	6	9	9	Intestine	Group 3 ILC	#006FA6	-0.219149	-0.200315	G1	Group 3 ILC	used	3.73366
ACCCTCACATGCGTGC_1	SeuratProject	2363	1203	3538	4	Hashtag2	Hashtag1	4.16012	Hashtag2	Singlet	Hashtag2	batch1	w8_late	0.0207364	7	14	16	16	18	19	24	27	26	27	29	35	38	36	39	48	38	56	54	60	55	56	59	60	61	61	Intestine	Mes	#B903AA	-0.0845907	-0.0259112	G1	Mes	others	12.7409
ACCCTTGTCTAAGAAG_1	SeuratProject	11119	3061	2433	4	Hashtag2	Hashtag3	3.79301	Hashtag2	Singlet	Hashtag2	batch1	w8_late	0.0670024	5	7	9	9	8	7	7	10	6	4	3	3	17	20	19	14	37	42	22	24	40	40	41	42	45	45	Intestine	pro-B	#FFAA92	0.577498	0.141977	S	pro-B	others	-5.48651
ACCGTTCTCCCGAATA_1	SeuratProject	23927	5112	4287	4	Hashtag2	Hashtag4	4.50287	Hashtag2	Singlet	Hashtag2	batch1	w8_late	0.0334768	7	14	16	16	18	19	37	39	41	42	45	46	50	49	53	58	58	63	54	67	55	56	59	60	61	61	Intestine	Mes	#B903AA	-0.262023	-0.331439	G1	Mes	others	11.3479
ACCTACCAGAATTTGG_1	SeuratProject	6302	2535	723	4	Hashtag2	Hashtag1	2.58493	Hashtag2	Singlet	Hashtag2	batch1	w8_late	0.0279276	7	14	16	16	18	19	24	27	26	27	29	35	38	36	39	45	38	49	49	53	52	55	58	59	60	60	Intestine	Mes	#B903AA	-0.229718	-0.0259205	G1	Mes	others	14.2793
ACCTACCAGCGGTAAC_1	SeuratProject	11884	3086	102	4	Hashtag2	Hashtag1	0.91524	Hashtag2	Singlet	Hashtag2	batch1	w8_late	0.068243	0	0	1	0	0	0	0	0	0	0	0	2	1	0	0	0	0	7	5	4	3	2	1	1	1	1	Intestine	Group 3 ILC	#006FA6	-0.0812341	-0.215206	G1	Group 3 ILC	used	6.9508
ACCTACCAGTTGCGCC_1	SeuratProject	10161	3113	899	4	Hashtag2	Hashtag1	2.77405	Hashtag2	Singlet	Hashtag2	batch1	w8_late	0.0348391	2	9	10	10	22	23	23	22	25	25	26	27	32	31	31	33	31	24	30	31	23	30	29	29	30	30	Intestine	LP1	red	-0.175796	-0.241884	G1	LP2	used	-1.11249
ACCTACCTCTTGTTAC_1	SeuratProject	2458	1263	1166	4	Hashtag2	Hashtag3	3.25292	Hashtag2	Singlet	Hashtag2	batch1	w8_late	0.0284784	5	12	17	17	19	20	19	21	21	22	25	26	27	27	24	28	24	23	26	22	26	23	22	20	20	20	Intestine	pro-B	#FFAA92	-0.219878	-0.21694	G1	pro-B	others	-9.67496
ACCTGAACAGTTACCA_1	SeuratProject	3563	1530	4459	4	Hashtag2	Hashtag1	4.66882	Hashtag2	Singlet	Hashtag2	batch1	w8_late	0.0496772	5	7	9	9	8	20	7	10	6	4	3	3	17	20	19	14	37	39	39	42	40	40	41	42	44	44	Intestine	pro-B	#FFAA92	0.257415	0.0353173	S	pro-B	others	-8.28613
ACCTGAAGTATGGGAC_1	SeuratProject	26100	4907	9815	4	Hashtag2	Hashtag1	5.26206	Hashtag2	Singlet	Hashtag2	batch1	w8_late	0.0415326	5	7	9	9	8	7	7	10	6	4	3	3	20	20	18	14	16	17	51	54	41	11	52	53	48	48	Intestine	pro-B	#FFAA92	0.075573	0.90451	G2M	pro-B	others	-5.67645
ACCTGAATCCACTGGG_1	SeuratProject	17389	4043	2241	4	Hashtag2	Hashtag4	3.85701	Hashtag2	Singlet	Hashtag2	batch1	w8_late	0.041693	5	7	9	9	8	7	7	16	6	4	3	3	17	20	19	14	41	42	48	52	41	44	46	48	51	51	Intestine	pro-B	#FFAA92	0.394342	0.358104	S	pro-B	others	-4.53342
ACGATCATCACTTGGA_1	SeuratProject	5985	2181	1363	4	Hashtag2	Hashtag4	3.3648	Hashtag2	Singlet	Hashtag2	batch1	w8_late	0.0623225	5	7	15	15	17	24	25	16	27	30	32	31	36	33	37	39	39	38	52	40	42	41	42	43	42	42	Intestine	pre-B	#A30059	-0.129604	-0.106453	G1	pre-B	others	-5.00527
ACGATGTAGGACACTG_1	SeuratProject	6095	2141	3380	4	Hashtag2	Hashtag1	4.28963	Hashtag2	Singlet	Hashtag2	batch1	w8_late	0.0283839	5	7	9	9	8	7	7	10	6	4	3	3	20	21	18	18	16	17	22	24	16	11	40	41	45	45	Intestine	pro-B	#FFAA92	0.634334	0.301358	S	pro-B	others	-7.30632
ACGATGTGTATGCTAC_1	SeuratProject	7605	2295	536	4	Hashtag2	Hashtag4	2.54861	Hashtag2	Singlet	Hashtag2	batch1	w8_late	0.0302433	2	9	10	10	15	15	14	18	13	17	20	22	30	29	30	26	29	31	33	35	48	42	43	44	41	41	Intestine	LP2	#6B7900	-0.155463	-0.220721	G1	MLP3	used	-2.15755
ACGCACGAGGAAAGAC_1	SeuratProject	8137	2315	143	4	Hashtag2	Hashtag4	1.03703	Hashtag2	Singlet	Hashtag2	batch1	w8_late	0.0408013	0	0	1	0	0	0	0	0	0	0	10	13	9	9	11	7	7	7	5	4	3	2	1	1	1	1	Intestine	Group 3 ILC	#006FA6	-0.173543	-0.178948	G1	Group 3 ILC	used	6.34281
ACGCACGGTGAGGATC_1	SeuratProject	8437	2427	129	3	Hashtag2	Hashtag3	1.0494	Hashtag2	Singlet	Hashtag2	batch1	w8_late	0.0468176	0	0	1	0	0	0	0	9	0	33	35	30	33	32	33	15	33	33	34	32	38	13	10	9	11	11	Intestine	Group 3 ILC	#006FA6	-0.132716	-0.219255	G1	Group 3 ILC	used	6.21163
ACGCACGGTGCATTAC_1	SeuratProject	25997	5146	8122	4	Hashtag2	Hashtag1	5.07076	Hashtag2	Singlet	Hashtag2	batch1	w8_late	0.0437743	2	6	5	4	5	4	3	5	9	9	7	6	5	4	3	4	5	5	2	1	1	12	9	8	6	6	Intestine	pre pro-B	#D16100	0.544003	0.243024	S	pre pro-B	used	-3.31148
ACGGAAGGTCTAACGT_1	SeuratProject	14668	3708	104	4	Hashtag2	Hashtag1	0.260649	Hashtag2	Singlet	Hashtag2	batch1	w8_late	0.0670848	0	5	3	3	4	18	15	15	19	20	8	4	22	25	20	23	20	20	19	16	20	16	15	14	16	16	Intestine	Group 3 ILC	#006FA6	0.341423	-0.105086	S	Group 3 ILC	used	3.58436
ACGGGTCAGCGTGCCT_1	SeuratProject	2384	1105	2048	4	Hashtag2	Hashtag4	3.58031	Hashtag2	Singlet	Hashtag2	batch1	w8_late	0.0511745	5	12	17	17	19	20	19	21	21	22	25	26	27	27	24	28	24	23	26	22	26	23	22	20	20	20	Intestine	pro-B	#FFAA92	-0.168897	-0.107099	G1	pro-B	others	-9.40059
ACGGGTCAGTGCGTCC_1	SeuratProject	23036	4367	2039	4	Hashtag2	Hashtag4	3.49034	Hashtag2	Singlet	Hashtag2	batch1	w8_late	0.0559559	3	3	4	19	15	16	18	20	20	21	22	24	16	24	21	22	22	2	20	18	19	17	16	15	19	19	Intestine	LP1	#00C2A0	-0.00843993	-0.219768	G1	LP1	used	1.00333
ACGGGTCCAATGTGGG_1	SeuratProject	9823	3209	1332	3	Hashtag2	Hashtag3	3.51544	Hashtag2	Singlet	Hashtag2	batch1	w8_late	0.0281991	7	14	16	16	18	19	24	27	26	27	29	35	38	36	39	45	38	49	49	53	52	55	58	59	60	60	Intestine	Mes	#B903AA	-0.250424	-0.307641	G1	Mes	others	14.3741
ACGGGTCTCAGCGCAC_1	SeuratProject	3896	1694	113	4	Hashtag2	Hashtag4	0.693583	Hashtag2	Singlet	Hashtag2	batch1	w8_late	0.0346509	0	0	3	3	1	2	2	2	1	1	8	4	24	6	6	30	21	16	0	17	25	18	17	16	9	9	Intestine	Group 3 ILC	#006FA6	0.374807	0.0358839	S	Group 3 ILC	used	5.0479
ACGGTCGCAGGCAATG_1	SeuratProject	6353	1925	1014	4	Hashtag2	Hashtag1	2.98841	Hashtag2	Singlet	Hashtag2	batch1	w8_late	0.0624902	2	9	10	10	15	15	14	18	13	17	20	22	30	29	30	26	29	31	33	35	48	42	43	44	41	41	Intestine	LP2	#6B7900	-0.0825238	-0.1996	G1	MLP3	used	-2.14521
ACGGTCGCATCACCAA_1	SeuratProject	7107	2178	1434	4	Hashtag2	Hashtag1	3.26028	Hashtag2	Singlet	Hashtag2	batch1	w8_late	0.0280006	2	9	10	10	15	15	14	18	13	17	20	22	30	29	30	26	29	31	33	66	67	70	72	72	72	72	Intestine	pre pDC	#63FFAC	-0.0251284	-0.0818594	G1	pre pDC	used	-3.60847
ACGGTCGGTTTGTGGT_1	SeuratProject	12018	3105	3665	4	Hashtag2	Hashtag4	4.3472	Hashtag2	Singlet	Hashtag2	batch1	w8_late	0.0501747	5	7	9	9	8	7	7	10	6	4	3	3	20	21	18	18	16	17	22	24	16	11	40	41	45	45	Intestine	pro-B	#FFAA92	0.552545	0.504002	S	pro-B	others	-6.74465
ACGGTCGTCCATCTGC_1	SeuratProject	40492	5800	7835	4	Hashtag2	Hashtag1	4.9515	Hashtag2	Singlet	Hashtag2	batch1	w8_late	0.0563568	4	4	12	5	11	11	17	19	18	19	9	23	21	23	28	21	17	19	16	26	14	35	34	37	36	36	Intestine	Monocyte	#61615A	0.246502	0.0675888	S	Monocyte	others	-0.0389174
ACGGTTAAGCGGATCA_1	SeuratProject	4717	1833	4393	2	Hashtag2	Hashtag3	4.7338	Hashtag2	Singlet	Hashtag2	batch1	w8_late	0.0481238	5	12	17	17	19	20	19	21	21	22	25	26	27	27	24	28	24	23	26	22	26	23	22	20	20	20	Intestine	pro-B	#FFAA92	-0.0699161	-0.0714052	G1	pro-B	others	-8.50007
ACGGTTAAGCTGAAAT_1	SeuratProject	17220	4106	4724	4	Hashtag2	Hashtag3	4.25223	Hashtag2	Singlet	Hashtag2	batch1	w8_late	0.0522067	5	7	15	15	17	24	25	16	27	30	32	31	36	33	37	39	41	38	48	40	41	44	46	48	51	51	Intestine	pre-B	#A30059	0.666373	0.0190681	S	pre-B	others	-4.62826
ACGGTTAAGTCGAAGC_1	SeuratProject	5843	2175	3677	4	Hashtag2	Hashtag1	4.47723	Hashtag2	Singlet	Hashtag2	batch1	w8_late	0.0545952	5	7	15	15	17	24	25	16	27	30	32	31	36	33	37	39	39	38	41	40	42	41	42	43	42	42	Intestine	pre-B	#A30059	0.284881	0.686205	G2M	pre-B	others	-4.91065
ACGTAACAGCAAGCCA_1	SeuratProject	5395	1976	106	4	Hashtag2	Hashtag1	0.796561	Hashtag2	Singlet	Hashtag2	batch1	w8_late	0.0730306	1	1	0	1	3	3	5	3	2	10	6	7	6	5	4	2	4	0	3	3	2	1	0	0	0	0	Intestine	Group 1 ILC	#0AA6D8	-0.131315	-0.180116	G1	Group 1 ILC	used	-7.10243
ACGTAACCAATAGTGA_1	SeuratProject	2682	1287	1196	4	Hashtag2	Hashtag4	3.23292	Hashtag2	Singlet	Hashtag2	batch1	w8_late	0.0257271	5	12	15	15	17	29	33	35	37	37	40	41	44	45	24	49	49	52	52	56	54	58	61	62	63	63	Intestine	pre-B	#A30059	-0.0367514	-0.146607	G1	pre-B	others	-7.42307
ACGTAACGTCGGTGTC_1	SeuratProject	16251	3839	4707	4	Hashtag2	Hashtag4	4.4026	Hashtag2	Singlet	Hashtag2	batch1	w8_late	0.0436896	2	6	5	4	5	4	3	25	9	9	7	6	5	4	3	34	26	25	27	30	31	24	23	22	21	21	Intestine	pre pro-B	#D16100	0.413085	0.224514	S	pre pro-B	used	-2.16363
ACGTACAGTCAGGTAG_1	SeuratProject	5103	1966	611	4	Hashtag2	Hashtag1	2.48804	Hashtag2	Singlet	Hashtag2	batch1	w8_late	0.0493827	0	2	2	2	2	1	1	1	5	5	4	10	3	2	9	36	44	43	44	48	35	50	51	52	50	50	Intestine	Group 3 ILC	#006FA6	-0.199352	-0.233333	G1	Group 3 ILC	used	3.32895
ACGTACAGTCTGATAC_1	SeuratProject	7940	2544	1201	4	Hashtag2	Hashtag4	3.23623	Hashtag2	Singlet	Hashtag2	batch1	w8_late	0.0467254	2	6	5	4	5	4	3	5	15	16	16	19	15	14	16	32	32	29	32	29	32	29	28	30	28	28	Intestine	pre pro-B	#D16100	0.110654	-0.221242	S	pre pro-B	used	-1.49882
ACGTACATCGGCTATA_1	SeuratProject	36445	5692	7397	4	Hashtag2	Hashtag4	5.04633	Hashtag2	Singlet	Hashtag2	batch1	w8_late	0.074194	4	4	12	5	11	11	17	19	18	19	9	23	21	23	28	21	17	19	16	26	14	35	34	37	36	36	Intestine	Monocyte	#61615A	0.275561	-0.152006	S	Monocyte	others	0.311265
ACGTAGTCACAAATAG_1	SeuratProject	13263	3353	1152	4	Hashtag2	Hashtag3	3.29274	Hashtag2	Singlet	Hashtag2	batch1	w8_late	0.0423735	10	18	20	21	26	27	32	33	35	36	38	40	42	43	44	44	46	47	47	50	50	52	54	56	56	56	Intestine	Mast cell	#008941	-0.226745	-0.194722	G1	Mast cell	others	7.73512
ACGTCCTAGCGCCTCA_1	SeuratProject	4833	1897	271	4	Hashtag2	Hashtag1	1.71499	Hashtag2	Singlet	Hashtag2	batch1	w8_late	0.0529692	1	1	0	1	3	3	5	3	2	10	6	7	6	5	4	2	4	0	3	3	2	1	0	0	0	0	Intestine	Group 1 ILC	#0AA6D8	-0.249832	-0.21113	G1	Group 1 ILC	used	-6.6998
ACGTCCTAGGCTCCCA_1	SeuratProject	4061	1293	8032	4	Hashtag2	Hashtag1	4.97758	Hashtag2	Singlet	Hashtag2	batch1	w8_late	0.0428466	4	4	6	5	12	12	11	11	11	11	21	44	14	22	51	57	57	62	64	65	66	69	71	71	70	70	Intestine	GMP	#A1C299	-0.0823122	-0.244873	G1	GMP	others	4.94546
ACGTCCTTCCGTGGGT_1	SeuratProject	4944	1882	65	3	Hashtag2	Hashtag1	0.909451	Hashtag2	Singlet	Hashtag2	batch1	w8_late	0.0481392	0	2	2	2	2	1	1	1	8	6	17	15	13	17	15	13	13	13	12	12	12	26	25	25	26	26	Intestine	Group 3 ILC	#006FA6	-0.0759417	-0.221996	G1	Group 3 ILC	used	2.01003
ACGTTCCAGAGTTGAT_1	SeuratProject	13464	3115	6479	4	Hashtag2	Hashtag4	4.57125	Hashtag2	Singlet	Hashtag2	batch1	w8_late	0.0475342	4	4	6	5	11	21	20	23	22	23	9	28	28	16	26	16	25	32	35	41	45	46	47	33	47	47	Intestine	Myeloblast	#B77B68	-0.0770343	0.0538311	G2M	Myeloblast	others	1.47953
ACTACGAAGTGCTCAT_1	SeuratProject	44552	6198	6645	4	Hashtag2	Hashtag3	4.86082	Hashtag2	Singlet	Hashtag2	batch1	w8_late	0.0425121	4	4	6	5	12	12	11	11	11	11	21	16	16	22	23	24	53	21	24	47	24	60	63	65	67	67	Intestine	GMP	#A1C299	-0.004472	0.0150639	G2M	GMP	others	15.2202
ACTACGATCACTTGTT_1	SeuratProject	16184	4105	96	4	Hashtag2	Hashtag3	0.576445	Hashtag2	Singlet	Hashtag2	batch1	w8_late	0.0423258	8	5	8	8	4	6	6	6	4	3	12	12	11	13	12	11	10	10	8	8	5	4	3	2	2	2	Intestine	Group 3 ILC	#006FA6	0.470055	0.351327	S	Group 3 ILC	used	2.42141
ACTACGATCGATACAC_1	SeuratProject	18248	4095	5421	3	Hashtag2	Hashtag4	4.46751	Hashtag2	Singlet	Hashtag2	batch1	w8_late	0.0481697	5	7	9	9	8	7	7	10	6	4	3	3	20	21	18	18	16	17	51	54	16	11	52	53	48	48	Intestine	pro-B	#FFAA92	-0.0733076	1.03716	G2M	pro-B	others	-7.4782
ACTATCTGTAGTGTGG_1	SeuratProject	7283	2201	206	4	Hashtag2	Hashtag4	1.4703	Hashtag2	Singlet	Hashtag2	batch1	w8_late	0.0621996	0	0	3	3	1	2	2	2	1	1	8	4	24	6	6	30	21	16	0	17	25	18	17	16	9	9	Intestine	Group 3 ILC	#006FA6	-0.176448	-0.241244	G1	Group 3 ILC	used	5.62293
ACTATCTTCAAGAGTA_1	SeuratProject	8257	2475	204	4	Hashtag2	Hashtag4	1.15759	Hashtag2	Singlet	Hashtag2	batch1	w8_late	0.0628558	0	2	2	2	2	1	1	9	8	6	17	15	13	17	15	13	13	13	12	12	12	13	10	9	11	11	Intestine	Group 3 ILC	#006FA6	-0.23455	-0.211816	G1	Group 3 ILC	used	2.85753
ACTATCTTCCCGTAAA_1	SeuratProject	22114	4521	3042	4	Hashtag2	Hashtag1	4.29029	Hashtag2	Singlet	Hashtag2	batch1	w8_late	0.0416026	2	6	5	4	5	4	3	5	9	9	7	6	5	4	3	4	5	5	2	1	1	12	9	8	6	6	Intestine	pre pro-B	#D16100	0.408553	-0.0763692	S	pre pro-B	used	-1.5393
ACTATCTTCCTAAACG_1	SeuratProject	5891	2180	118	4	Hashtag2	Hashtag4	0.749189	Hashtag2	Singlet	Hashtag2	batch1	w8_late	0.0454931	0	0	1	0	0	1	1	9	8	6	10	13	9	9	11	7	7	7	5	4	3	2	1	1	1	1	Intestine	Group 3 ILC	#006FA6	-0.189534	-0.179607	G1	Group 3 ILC	used	5.22765
ACTATTCCATCCGGCA_1	SeuratProject	7886	2566	744	4	Hashtag2	Hashtag4	2.63323	Hashtag2	Singlet	Hashtag2	batch1	w8_late	0.0365204	2	9	10	10	22	23	23	22	25	25	26	27	32	31	31	33	31	24	30	31	23	30	29	29	30	30	Intestine	LP1	red	-0.177953	-0.184746	G1	LP2	used	-0.746445
ACTATTCGTTGGGACA_1	SeuratProject	20360	3838	5499	4	Hashtag2	Hashtag4	4.65405	Hashtag2	Singlet	Hashtag2	batch1	w8_late	0.0511788	4	4	12	5	11	11	17	19	18	19	9	23	21	23	28	21	17	19	16	26	14	35	34	37	36	36	Intestine	Monocyte	#61615A	0.0975513	-0.163981	S	Monocyte	others	-0.173219
ACTATTCTCATACGAC_1	SeuratProject	15455	3676	130	4	Hashtag2	Hashtag3	1.12684	Hashtag2	Singlet	Hashtag2	batch1	w8_late	0.0483986	8	5	8	8	4	6	6	6	4	3	23	25	25	26	22	25	23	22	23	20	22	21	20	18	18	18	Intestine	Group 3 ILC	#006FA6	0.257552	0.821306	G2M	Group 3 ILC	used	1.32616
ACTATTCTCCCGAAAT_1	SeuratProject	5817	2268	2770	4	Hashtag2	Hashtag1	4.09243	Hashtag2	Singlet	Hashtag2	batch1	w8_late	0.0321472	5	7	9	9	8	7	7	10	6	4	3	3	20	21	18	18	16	17	51	54	16	11	52	53	48	48	Intestine	pro-B	#FFAA92	-0.201297	1.09581	G2M	pro-B	others	-8.2335
ACTATTCTCCGTGCGA_1	SeuratProject	5113	1668	459	4	Hashtag2	Hashtag4	1.9942	Hashtag2	Singlet	Hashtag2	batch1	w8_late	0.050264	9	11	13	13	14	14	12	13	12	14	13	14	12	12	14	10	12	11	10	9	8	7	5	4	8	8	Intestine	Group 2 ILC	#3B5DFF	-0.192373	-0.208774	G1	Group 2 ILC	used	-1.38927
ACTATTCTCGCCAACG_1	SeuratProject	14737	3575	1386	4	Hashtag2	Hashtag1	3.50832	Hashtag2	Singlet	Hashtag2	batch1	w8_late	0.0340639	2	9	10	10	15	15	14	18	13	17	20	22	40	38	42	42	43	44	45	45	47	48	49	49	52	52	Intestine	ILCP	#6F0062	-0.0133954	-0.218274	G1	ILCP	used	0.86875
ACTCCCAAGACTCAAA_1	SeuratProject	8618	2724	4683	3	Hashtag2	Hashtag3	4.60619	Hashtag2	Singlet	Hashtag2	batch1	w8_late	0.0522163	5	7	9	9	8	7	7	10	6	4	3	3	20	21	18	18	16	17	51	54	16	11	52	53	48	48	Intestine	pro-B	#FFAA92	-0.0873277	1.23288	G2M	pro-B	others	-7.82273
ACTCCCAGTAACCCTA_1	SeuratProject	6334	2395	462	4	Hashtag2	Hashtag1	1.97449	Hashtag2	Singlet	Hashtag2	batch1	w8_late	0.0423113	9	11	13	13	14	14	12	13	12	14	13	14	12	12	14	10	12	11	10	9	8	7	5	4	8	8	Intestine	Group 2 ILC	#3B5DFF	0.106662	-0.228251	S	Group 2 ILC	used	-0.639193
ACTCCCATCGAAGGAC_1	SeuratProject	10978	2792	160	4	Hashtag2	Hashtag4	1.42188	Hashtag2	Singlet	Hashtag2	batch1	w8_late	0.0701403	0	0	3	3	1	2	2	2	1	1	8	4	24	6	6	30	21	16	0	17	25	18	17	16	9	9	Intestine	Group 3 ILC	#006FA6	-0.205613	-0.198967	G1	Group 3 ILC	used	5.44001
ACTCTCGAGACTAAGT_1	SeuratProject	15474	3937	1872	2	Hashtag2	Hashtag3	3.93282	Hashtag2	Singlet	Hashtag2	batch1	w8_late	0.0485976	2	6	5	4	5	4	3	5	9	9	7	6	5	4	3	4	5	5	2	1	1	12	9	8	6	6	Intestine	pre pro-B	#D16100	0.214754	0.309892	G2M	pre pro-B	used	-0.845168
ACTCTCGAGGGAGGCA_1	SeuratProject	26007	4587	3090	4	Hashtag2	Hashtag1	4.10763	Hashtag2	Singlet	Hashtag2	batch1	w8_late	0.0520629	4	4	12	5	11	11	17	19	18	19	18	23	21	23	28	21	17	19	16	26	14	35	34	37	36	36	Intestine	Monocyte	#61615A	0.121309	-0.0851502	S	Monocyte	others	-1.22772
ACTCTCGGTACGGGAT_1	SeuratProject	12831	3352	6993	4	Hashtag2	Hashtag1	4.92387	Hashtag2	Singlet	Hashtag2	batch1	w8_late	0.0587639	5	7	9	9	8	7	7	10	6	4	3	3	20	21	18	18	16	17	22	24	16	11	40	41	45	45	Intestine	pro-B	#FFAA92	0.627253	0.453936	S	pro-B	others	-6.04002
ACTCTCGTCGCAAGAG_1	SeuratProject	7281	2478	926	4	Hashtag2	Hashtag3	3.08841	Hashtag2	Singlet	Hashtag2	batch1	w8_late	0.0561736	3	3	4	6	6	8	9	8	7	7	11	11	8	10	10	8	8	2	6	6	4	17	16	15	19	19	Intestine	ETP	#C2FF99	0.0870193	-0.274926	S	ETP	used	2.55218
ACTGATGGTCAGTCTA_1	SeuratProject	21908	3733	430	4	Hashtag2	Hashtag3	0.99065	Hashtag2	Singlet	Hashtag2	batch1	w8_late	0.0424959	6	8	23	24	29	30	36	38	34	38	43	37	47	40	50	54	50	59	61	57	63	66	69	63	64	64	Intestine	Ery	#FFFF00	-0.171538	-0.238396	G1	Ery	others	8.06536
ACTGATGTCGATTGAC_1	SeuratProject	19333	3920	10093	4	Hashtag2	Hashtag1	5.48482	Hashtag2	Singlet	Hashtag2	batch1	w8_late	0.0489836	4	4	6	5	11	21	20	23	22	23	9	28	28	16	26	16	25	32	35	41	45	46	47	33	47	47	Intestine	Myeloblast	#B77B68	-0.17653	0.643646	G2M	Myeloblast	others	1.02925
ACTGCAACACCTTCCA_1	SeuratProject	9121	2755	129	4	Hashtag2	Hashtag4	1.07906	Hashtag2	Singlet	Hashtag2	batch1	w8_late	0.0423199	0	0	1	0	0	0	1	9	8	6	17	15	13	17	15	13	13	13	12	32	12	13	10	9	11	11	Intestine	Group 3 ILC	#006FA6	-0.20919	-0.206845	G1	Group 3 ILC	used	4.93214
ACTGCAAGTCACAGAG_1	SeuratProject	8526	2334	200	4	Hashtag2	Hashtag1	1.0244	Hashtag2	Singlet	Hashtag2	batch1	w8_late	0.0450387	0	0	1	0	0	0	1	9	8	6	10	13	9	9	11	7	7	7	5	4	3	2	1	1	1	1	Intestine	Group 3 ILC	#006FA6	-0.194504	-0.244885	G1	Group 3 ILC	used	4.51775
ACTGTCCAGAGAGAAC_1	SeuratProject	8685	2623	162	4	Hashtag2	Hashtag1	1.22844	Hashtag2	Singlet	Hashtag2	batch1	w8_late	0.0488198	1	10	11	11	10	10	8	7	10	8	5	5	4	3	2	5	1	1	14	0	15	8	14	13	15	15	Intestine	Group 1 ILC	#0AA6D8	-0.121681	-0.192453	G1	Group 1 ILC	used	-7.40054
ACTGTCCAGGGCCAAT_1	SeuratProject	13189	3038	4128	4	Hashtag2	Hashtag1	4.49092	Hashtag2	Singlet	Hashtag2	batch1	w8_late	0.0466298	4	4	6	5	11	21	20	23	22	23	9	28	28	16	26	16	25	32	35	41	45	46	47	33	47	47	Intestine	Myeloblast	#B77B68	-0.0579913	-0.176317	G1	Myeloblast	others	0.465892
ACTGTCCCATGCGTGC_1	SeuratProject	8283	2864	1096	3	Hashtag2	Hashtag1	2.8423	Hashtag2	Singlet	Hashtag2	batch1	w8_late	0.0284921	7	14	16	16	18	19	24	27	26	27	29	35	38	36	39	45	38	49	49	53	52	55	58	59	60	60	Intestine	Mes	#B903AA	-0.247984	-0.291439	G1	Mes	others	15.2852
ACTGTCCTCTTTGCTA_1	SeuratProject	19547	4421	1468	3	Hashtag2	Hashtag4	3.54924	Hashtag2	Singlet	Hashtag2	batch1	w8_late	0.046401	2	6	5	4	5	4	3	25	9	9	7	6	5	4	3	34	26	25	27	30	31	24	23	22	21	21	Intestine	pre pro-B	#D16100	0.519729	0.40879	S	pre pro-B	used	-1.93862
ACTGTGACAGCGTGAA_1	SeuratProject	9674	2447	3708	4	Hashtag2	Hashtag3	4.32659	Hashtag2	Singlet	Hashtag2	batch1	w8_late	0.067087	4	15	12	12	20	11	21	24	29	29	18	33	35	35	36	37	36	36	38	36	37	36	35	38	37	37	Intestine	Monocyte	#61615A	-0.150123	-0.167352	G1	Monocyte	others	-3.02961
ACTGTGATCTGCGGGT_1	SeuratProject	25187	4215	4292	4	Hashtag2	Hashtag4	4.40641	Hashtag2	Singlet	Hashtag2	batch1	w8_late	0.0585223	4	4	6	5	12	12	11	11	11	11	9	16	14	16	32	16	15	35	37	38	36	37	37	51	40	40	Intestine	GMP	#A1C299	0.0727046	-0.180162	S	GMP	others	2.03626
ACTTAGGCACCAATTG_1	SeuratProject	6513	2568	204	4	Hashtag2	Hashtag4	1.54028	Hashtag2	Singlet	Hashtag2	batch1	w8_late	0.023645	7	14	16	16	18	19	24	27	26	27	29	35	38	36	39	45	38	49	49	53	52	55	58	59	60	60	Intestine	Mes	#B903AA	-0.274371	0.0331611	G2M	Mes	others	14.2975
ACTTAGGTCGATTGGT_1	SeuratProject	5274	1685	5483	4	Hashtag2	Hashtag1	4.59692	Hashtag2	Singlet	Hashtag2	batch1	w8_late	0.0282518	4	4	6	5	11	21	20	23	22	23	46	28	28	50	26	59	25	32	35	68	68	71	73	73	73	73	Intestine	Myeloblast	#B77B68	-0.0356517	0.00610033	G2M	Myeloblast	others	2.638
ACTTCCGCACATACGT_1	SeuratProject	53626	7853	8636	3	Hashtag2	Hashtag1	5.13613	Hashtag2	Singlet	Hashtag2	batch1	w8_late	0.0280088	7	14	16	16	18	19	24	27	26	27	29	47	51	51	54	48	59	56	65	60	69	72	74	74	74	74	Intestine	Mes	#B903AA	-0.313843	-0.372113	G1	Mes	others	13.2641
ACTTCCGTCCGCGAGT_1	SeuratProject	23632	4444	18608	4	Hashtag2	Hashtag1	5.22063	Hashtag2	Singlet	Hashtag2	batch1	w8_late	0.0443043	4	4	6	5	11	21	20	23	22	23	9	28	28	16	26	16	25	32	35	41	45	46	47	33	47	47	Intestine	Myeloblast	#B77B68	-0.0826043	0.316099	G2M	Myeloblast	others	1.87688
ACTTCGCAGGATTCCT_1	SeuratProject	27338	4403	10817	4	Hashtag2	Hashtag4	5.24095	Hashtag2	Singlet	Hashtag2	batch1	w8_late	0.0299583	4	4	6	5	12	12	11	11	11	11	9	16	14	16	32	16	15	35	37	38	36	37	37	51	40	40	Intestine	GMP	#A1C299	0.0723538	0.0182515	S	GMP	others	3.48917
ACTTCGCAGTCTCGTA_1	SeuratProject	20198	4095	6128	4	Hashtag2	Hashtag4	4.76399	Hashtag2	Singlet	Hashtag2	batch1	w8_late	0.0629765	4	4	6	5	12	12	11	11	11	11	9	16	14	16	32	16	15	35	37	38	36	37	37	51	40	40	Intestine	GMP	#A1C299	-0.11131	-0.170618	G1	GMP	others	3.1768
ACTTCGCTCCGATGCG_1	SeuratProject	13597	3359	197	4	Hashtag2	Hashtag1	1.26801	Hashtag2	Singlet	Hashtag2	batch1	w8_late	0.0556005	0	0	1	0	0	0	0	9	0	33	35	30	33	32	33	15	33	33	34	32	38	13	10	9	11	11	Intestine	Group 3 ILC	#006FA6	-0.180295	-0.259837	G1	Group 3 ILC	used	3.25632
ACTTTCATCTTTGGAG_1	SeuratProject	2356	1204	1232	3	Hashtag2	Hashtag4	3.27355	Hashtag2	Singlet	Hashtag2	batch1	w8_late	0.040747	5	12	17	17	19	20	19	21	21	22	25	26	27	27	24	28	24	23	26	22	26	23	22	20	20	20	Intestine	pro-B	#FFAA92	-0.127615	-0.148212	G1	pro-B	others	-8.54387
ACTTTGTGTGTTGATC_1	SeuratProject	34122	5142	9734	4	Hashtag2	Hashtag4	5.05233	Hashtag2	Singlet	Hashtag2	batch1	w8_late	0.0624817	4	4	12	12	11	11	17	19	18	19	18	23	21	23	28	21	17	19	16	26	14	53	56	57	58	58	Intestine	Monocyte	#61615A	-0.250329	0.644924	G2M	Monocyte	others	-0.643153
ACTTTGTTCACCCATC_1	SeuratProject	11653	3126	188	4	Hashtag2	Hashtag3	0.919583	Hashtag2	Singlet	Hashtag2	batch1	w8_late	0.0491719	0	5	3	3	15	18	15	15	13	17	8	4	40	38	42	42	43	44	45	45	47	48	49	49	52	52	Intestine	Group 3 ILC	#006FA6	-0.0685273	-0.206336	G1	Group 3 ILC	used	3.88961
AGAAATGAGACGCCCT_1	SeuratProject	13077	2581	452	4	Hashtag2	Hashtag3	1.23274	Hashtag2	Singlet	Hashtag2	batch1	w8_late	0.0286763	6	8	23	24	29	30	36	38	34	38	43	37	47	40	50	54	50	59	61	57	63	66	69	63	64	64	Intestine	Ery	#FFFF00	-0.195242	-0.268748	G1	Ery	others	8.08397
AGAAATGTCCCACAGG_1	SeuratProject	5172	2004	2412	4	Hashtag2	Hashtag4	4.03926	Hashtag2	Singlet	Hashtag2	batch1	w8_late	0.0384764	5	7	9	9	8	7	7	16	6	4	3	3	17	20	19	14	41	42	51	54	41	44	46	48	51	51	Intestine	pro-B	#FFAA92	-0.229807	0.917781	G2M	pro-B	others	-4.73397
AGAACAAAGGCCGCTT_1	SeuratProject	15769	3848	221	3	Hashtag2	Hashtag4	1.44823	Hashtag2	Singlet	Hashtag2	batch1	w8_late	0.0492739	0	5	3	3	15	18	15	15	13	17	8	4	40	38	42	42	43	44	45	45	47	48	49	49	52	52	Intestine	Group 3 ILC	#006FA6	-0.0958727	-0.177142	G1	Group 3 ILC	used	4.29768
AGAACAATCAGTGTTG_1	SeuratProject	19821	4294	257	4	Hashtag2	Hashtag4	1.63474	Hashtag2	Singlet	Hashtag2	batch1	w8_late	0.0760809	8	5	8	8	4	6	6	6	4	3	12	12	11	13	12	11	10	10	8	8	5	4	3	2	2	2	Intestine	Group 3 ILC	#006FA6	0.276899	0.400994	G2M	Group 3 ILC	used	2.28116
AGAACCTTCCGCACGA_1	SeuratProject	8944	2879	1020	4	Hashtag2	Hashtag4	2.97071	Hashtag2	Singlet	Hashtag2	batch1	w8_late	0.0291816	10	18	20	21	26	27	32	33	35	36	38	40	42	43	44	44	46	47	47	50	50	52	54	56	56	56	Intestine	Mast cell	#008941	-0.142525	-0.275076	G1	Mast cell	others	7.90831
AGAAGCGAGTAGGAAG_1	SeuratProject	11079	2785	986	3	Hashtag2	Hashtag3	3.25341	Hashtag2	Singlet	Hashtag2	batch1	w8_late	0.0414297	2	6	5	4	5	4	3	5	15	16	16	19	15	14	16	32	32	29	32	29	32	29	28	30	28	28	Intestine	pre pro-B	#D16100	-0.0676868	-0.231409	G1	pre pro-B	used	-1.42767
AGAAGCGTCCAATCTT_1	SeuratProject	14232	3408	124	4	Hashtag2	Hashtag1	1.11052	Hashtag2	Singlet	Hashtag2	batch1	w8_late	0.0458123	0	5	3	3	4	18	15	15	19	20	8	4	22	25	20	23	20	20	19	16	20	16	15	14	16	16	Intestine	Group 3 ILC	#006FA6	0.298748	-0.133909	S	Group 3 ILC	used	3.45262
AGAAGTAGTCACCGCA_1	SeuratProject	17140	3843	1204	4	Hashtag2	Hashtag1	3.16728	Hashtag2	Singlet	Hashtag2	batch1	w8_late	0.048133	2	6	5	4	5	4	3	25	9	9	7	6	5	4	3	34	26	25	27	30	31	24	23	22	21	21	Intestine	pre pro-B	#D16100	0.50262	0.166413	S	pre pro-B	used	-1.18766
AGAAGTAGTCCTACGG_1	SeuratProject	14219	3637	2425	4	Hashtag2	Hashtag3	3.80482	Hashtag2	Singlet	Hashtag2	batch1	w8_late	0.0490189	2	6	5	4	5	4	3	5	15	16	16	19	15	14	16	4	5	5	2	1	1	12	9	8	6	6	Intestine	pre pro-B	#D16100	0.416875	-0.0907361	S	pre pro-B	used	-1.42198
AGAAGTATCGAATCCA_1	SeuratProject	10599	2891	167	4	Hashtag2	Hashtag1	0.851578	Hashtag2	Singlet	Hashtag2	batch1	w8_late	0.05793	0	5	3	3	1	18	15	15	19	20	8	4	22	25	20	23	20	20	19	16	20	16	15	14	16	16	Intestine	Group 3 ILC	#006FA6	0.10992	-0.216027	S	Group 3 ILC	used	3.8569
AGACAAAGTGGTCTGC_1	SeuratProject	31137	5059	7248	4	Hashtag2	Hashtag1	4.87528	Hashtag2	Singlet	Hashtag2	batch1	w8_late	0.0497158	4	4	12	5	11	11	17	19	18	19	9	23	21	23	28	21	17	19	16	26	14	35	34	37	36	36	Intestine	Monocyte	#61615A	-0.0334089	0.263228	G2M	Monocyte	others	-0.542225
AGACACTGTCCTGAAT_1	SeuratProject	4536	1792	4846	4	Hashtag2	Hashtag4	4.7349	Hashtag2	Singlet	Hashtag2	batch1	w8_late	0.0390212	5	7	9	9	8	7	7	10	6	4	3	3	20	21	18	18	16	17	22	24	16	11	52	53	48	48	Intestine	pro-B	#FFAA92	0.141305	0.416989	G2M	pro-B	others	-7.03809
AGACACTGTCTACAGT_1	SeuratProject	40313	5679	8310	4	Hashtag2	Hashtag1	5.29067	Hashtag2	Singlet	Hashtag2	batch1	w8_late	0.0628829	4	4	12	5	11	11	17	19	18	19	9	23	21	23	28	21	17	19	16	26	14	35	34	37	36	36	Intestine	Monocyte	#61615A	-0.189307	0.718859	G2M	Monocyte	others	-0.774285
AGACAGGGTCAACGCC_1	SeuratProject	9396	2597	127	3	Hashtag2	Hashtag3	1.17837	Hashtag2	Singlet	Hashtag2	batch1	w8_late	0.0332056	0	0	1	0	1	0	1	2	5	5	10	18	9	9	5	3	3	6	9	10	6	6	6	5	3	3	Intestine	Group 3 ILC	#006FA6	-0.149034	-0.220075	G1	Group 3 ILC	used	5.15812
AGACCATAGCTTTCTT_1	SeuratProject	13914	3618	102	4	Hashtag2	Hashtag4	0.651193	Hashtag2	Singlet	Hashtag2	batch1	w8_late	0.0523933	8	5	8	8	4	6	6	6	4	3	12	12	11	13	12	11	10	10	8	8	5	4	3	2	2	2	Intestine	Group 3 ILC	#006FA6	0.546653	0.38552	S	Group 3 ILC	used	1.87575
AGACCATCAAGCGAAC_1	SeuratProject	5470	2232	5294	4	Hashtag2	Hashtag4	4.36962	Hashtag2	Singlet	Hashtag2	batch1	w8_late	0.0314442	5	7	15	15	17	24	25	16	27	30	32	31	36	33	37	39	39	38	41	40	42	41	42	43	42	42	Intestine	pre-B	#A30059	0.492796	0.71005	G2M	pre-B	others	-5.60152
AGACCCGTCGAGAATA_1	SeuratProject	8266	2497	3140	4	Hashtag2	Hashtag1	3.81859	Hashtag2	Singlet	Hashtag2	batch1	w8_late	0.0556496	2	9	10	10	15	15	14	18	13	17	20	22	40	38	42	42	43	44	45	45	47	48	49	49	52	52	Intestine	ILCP	#6F0062	-0.115665	-0.185441	G1	ILCP	used	0.578423
AGACTCACAGGCGTTC_1	SeuratProject	6988	2180	796	4	Hashtag2	Hashtag1	2.86166	Hashtag2	Singlet	Hashtag2	batch1	w8_late	0.0376359	2	9	10	10	15	15	14	18	13	17	20	22	30	29	30	26	29	31	33	35	48	42	43	44	41	41	Intestine	LP2	#6B7900	-0.129714	-0.172232	G1	MLP3	used	-0.356209
AGACTCACATTCTTCA_1	SeuratProject	18851	4265	149	4	Hashtag2	Hashtag4	1.3637	Hashtag2	Singlet	Hashtag2	batch1	w8_late	0.0608456	8	5	8	8	4	6	6	6	4	3	12	12	11	13	12	11	10	10	8	8	5	4	3	2	2	2	Intestine	Group 3 ILC	#006FA6	0.325392	0.689929	G2M	Group 3 ILC	used	1.76103
AGACTCAGTACTAGCT_1	SeuratProject	22306	4153	6361	3	Hashtag2	Hashtag4	5.00593	Hashtag2	Singlet	Hashtag2	batch1	w8_late	0.0244777	4	4	12	12	11	11	17	19	18	19	18	23	21	23	28	21	17	19	16	26	14	53	56	57	58	58	Intestine	Monocyte	#61615A	-0.126167	-0.0871884	G1	Monocyte	others	-1.0203
AGAGAATCACAGTGTT_1	SeuratProject	4613	1860	489	4	Hashtag2	Hashtag1	2.19963	Hashtag2	Singlet	Hashtag2	batch1	w8_late	0.0251463	2	9	10	10	15	15	14	18	13	17	20	22	30	29	30	26	29	31	33	35	48	42	43	44	41	41	Intestine	LP2	#6B7900	-0.143661	-0.256208	G1	MLP3	used	-2.1933
AGAGAGCTCGATGCAT_1	SeuratProject	5484	1816	1077	3	Hashtag2	Hashtag1	3.26258	Hashtag2	Singlet	Hashtag2	batch1	w8_late	0.0413931	2	9	10	10	15	15	14	18	13	17	20	22	30	29	30	26	29	31	33	66	67	70	72	72	72	72	Intestine	pre pDC	#63FFAC	-0.0794857	-0.104924	G1	pre pDC	used	-3.82374
AGAGCAGAGACCAAGC_1	SeuratProject	59550	6681	11429	4	Hashtag2	Hashtag4	5.38533	Hashtag2	Singlet	Hashtag2	batch1	w8_late	0.0665155	4	4	12	5	11	11	17	19	18	19	9	23	21	23	28	21	17	19	16	26	14	35	34	37	36	36	Intestine	Monocyte	#61615A	-0.0776643	0.183684	G2M	Monocyte	others	0.37965
AGAGCAGAGTCACGAG_1	SeuratProject	6354	2535	1340	4	Hashtag2	Hashtag4	2.79645	Hashtag2	Singlet	Hashtag2	batch1	w8_late	0.0599622	7	14	16	16	18	19	24	27	26	27	29	35	38	36	39	48	38	56	54	60	55	56	59	60	61	61	Intestine	Mes	#B903AA	-0.289918	-0.2271	G1	Mes	others	13.2919
AGAGCCCAGTTCCAGT_1	SeuratProject	4462	1603	118	3	Hashtag2	Hashtag3	0.934248	Hashtag2	Singlet	Hashtag2	batch1	w8_late	0.0217391	0	0	3	3	1	2	2	2	1	1	8	4	24	6	6	30	21	16	0	17	25	18	17	16	9	9	Intestine	Group 3 ILC	#006FA6	-0.185599	-0.177756	G1	Group 3 ILC	used	4.48309
AGATAGAAGGAATTAC_1	SeuratProject	16108	3396	774	3	Hashtag2	Hashtag1	2.93608	Hashtag2	Singlet	Hashtag2	batch1	w8_late	0.0548796	6	8	7	7	9	9	10	12	16	12	31	20	23	15	35	38	35	40	36	34	34	34	33	36	35	35	Intestine	MEP	#FFB500	-0.0393595	-0.0966171	G1	MEP	others	5.84456
AGATAGAGTGTTCCTC_1	SeuratProject	14909	3720	118	4	Hashtag2	Hashtag4	0.754796	Hashtag2	Singlet	Hashtag2	batch1	w8_late	0.0755249	8	5	8	8	4	6	6	6	4	3	12	12	11	13	12	11	10	10	8	8	5	4	3	2	2	2	Intestine	Group 3 ILC	#006FA6	0.482892	0.404532	S	Group 3 ILC	used	2.41799
AGATCCACAGCCTACG_1	SeuratProject	15893	3809	125	4	Hashtag2	Hashtag4	1.18009	Hashtag2	Singlet	Hashtag2	batch1	w8_late	0.0415277	8	5	8	8	4	6	6	6	4	3	12	12	11	13	12	11	10	10	8	8	5	4	3	2	2	2	Intestine	Group 3 ILC	#006FA6	0.148868	0.844129	G2M	Group 3 ILC	used	1.60407
AGATCCAGTTTCCATT_1	SeuratProject	3826	1561	5118	4	Hashtag2	Hashtag1	4.70334	Hashtag2	Singlet	Hashtag2	batch1	w8_late	0.0287507	5	12	17	17	19	20	19	21	21	22	25	26	27	27	24	28	24	23	26	22	26	23	22	20	20	20	Intestine	pro-B	#FFAA92	-0.171308	-0.12241	G1	pro-B	others	-9.30231
AGATCGTGTTCTCGTC_1	SeuratProject	7461	2438	4957	4	Hashtag2	Hashtag1	4.49491	Hashtag2	Singlet	Hashtag2	batch1	w8_late	0.0386007	5	7	9	9	8	7	7	10	6	4	3	3	20	21	18	18	16	17	22	24	16	11	40	41	45	45	Intestine	pro-B	#FFAA92	0.555895	0.505456	S	pro-B	others	-6.75278
AGATCGTTCACCTGGG_1	SeuratProject	8377	3045	1385	3	Hashtag2	Hashtag1	3.40141	Hashtag2	Singlet	Hashtag2	batch1	w8_late	0.021368	7	14	16	16	18	19	24	27	26	27	29	35	38	36	39	45	38	49	49	53	52	55	58	59	60	60	Intestine	Mes	#B903AA	0.306806	0.226233	S	Mes	others	14.6129
AGATGAAAGTGTACAA_1	SeuratProject	10023	2764	221	3	Hashtag2	Hashtag1	1.72768	Hashtag2	Singlet	Hashtag2	batch1	w8_late	0.0487878	0	5	3	3	1	18	15	15	13	17	8	4	40	38	42	42	43	44	45	45	47	48	49	49	52	52	Intestine	Group 3 ILC	#006FA6	-0.160767	-0.245509	G1	Group 3 ILC	used	4.07746
AGATGAAGTCGGTGTC_1	SeuratProject	10490	2991	648	4	Hashtag2	Hashtag4	2.73825	Hashtag2	Singlet	Hashtag2	batch1	w8_late	0.0551954	6	8	7	21	9	27	10	33	35	12	38	20	23	15	35	38	35	47	36	34	34	34	33	36	35	35	Intestine	Mast cell	#008941	-0.0743023	-0.0919339	G1	Mast cell	others	6.93708
AGATGCTAGGGTGAAA_1	SeuratProject	12111	3043	2313	2	Hashtag2	Hashtag3	4.22731	Hashtag2	Singlet	Hashtag2	batch1	w8_late	0.0519363	4	4	6	5	12	12	11	11	11	11	9	16	14	16	32	16	15	35	37	38	36	37	37	51	40	40	Intestine	GMP	#A1C299	-0.106965	-0.200092	G1	GMP	others	3.29342
AGATGCTCAGCCATTA_1	SeuratProject	17134	3200	2697	4	Hashtag2	Hashtag1	4.06286	Hashtag2	Singlet	Hashtag2	batch1	w8_late	0.0576631	4	15	12	12	20	11	21	24	29	29	18	33	35	35	36	37	36	36	38	36	37	36	35	38	37	37	Intestine	Monocyte	#61615A	-0.166436	-0.174555	G1	Monocyte	others	-3.23666
AGATGCTCAGCTCATA_1	SeuratProject	6594	2099	1434	3	Hashtag2	Hashtag1	3.04032	Hashtag2	Singlet	Hashtag2	batch1	w8_late	0.0512587	1	1	0	1	3	3	5	3	2	10	6	7	6	5	4	2	4	0	3	3	2	1	0	0	0	0	Intestine	Group 1 ILC	#0AA6D8	-0.192763	-0.179276	G1	Group 1 ILC	used	-8.52599
AGATGCTGTAATTGGA_1	SeuratProject	33693	5170	8800	4	Hashtag2	Hashtag4	5.1221	Hashtag2	Singlet	Hashtag2	batch1	w8_late	0.0460333	4	4	6	5	11	11	17	19	18	19	9	23	21	23	26	21	17	19	16	41	14	35	34	37	36	36	Intestine	Monocyte	#61615A	0.00370282	0.328965	G2M	Monocyte	others	0.37398
AGCATCAAGCGTGCCT_1	SeuratProject	24510	4346	3976	4	Hashtag2	Hashtag4	4.32855	Hashtag2	Singlet	Hashtag2	batch1	w8_late	0.0343125	6	21	24	25	25	26	30	32	33	34	36	38	48	39	41	55	55	60	62	63	64	67	75	75	76	76	Intestine	Mk	#A079BF	-0.288626	-0.208484	G1	Mk	others	10.5233
AGCCACGCATATCTGG_1	SeuratProject	12152	3319	1270	4	Hashtag2	Hashtag1	3.31993	Hashtag2	Singlet	Hashtag2	batch1	w8_late	0.0675609	2	9	10	10	15	15	14	18	13	17	20	22	30	29	30	26	29	31	33	35	48	42	43	44	41	41	Intestine	pre pDC	#63FFAC	0.526242	0.398866	S	pre pDC	used	-2.60615
AGCCACGCATCGCTGG_1	SeuratProject	8210	2513	102	3	Hashtag2	Hashtag3	1.03349	Hashtag2	Singlet	Hashtag2	batch1	w8_late	0.0511571	0	0	3	3	1	2	2	2	1	1	1	0	0	6	6	1	2	9	0	19	9	22	21	24	33	33	Intestine	Group 3 ILC	#006FA6	-0.0538653	-0.243434	G1	Group 3 ILC	used	5.90062
AGCCAGCCATAGATCC_1	SeuratProject	8642	2692	1118	4	Hashtag2	Hashtag3	3.26469	Hashtag2	Singlet	Hashtag2	batch1	w8_late	0.0689655	9	11	13	13	14	14	12	13	12	14	13	14	12	12	14	10	12	11	10	9	8	7	5	4	8	8	Intestine	Group 2 ILC	#3B5DFF	-0.197355	-0.242489	G1	Group 2 ILC	used	-1.62316
AGCGATTAGAGTGGCT_1	SeuratProject	9538	2726	171	4	Hashtag2	Hashtag1	1.21105	Hashtag2	Singlet	Hashtag2	batch1	w8_late	0.028203	0	2	2	2	2	1	1	1	5	5	4	18	3	2	13	36	44	43	44	48	35	50	51	52	50	50	Intestine	Group 3 ILC	#006FA6	-0.156159	-0.288889	G1	Group 3 ILC	used	1.59309
AGCGCCACAGACAAAT_1	SeuratProject	12057	3354	304	4	Hashtag2	Hashtag3	1.93376	Hashtag2	Singlet	Hashtag2	batch1	w8_late	0.0487684	0	0	3	3	1	2	2	2	1	1	1	0	0	7	5	3	3	3	1	2	0	0	36	39	43	43	Intestine	Group 3 ILC	#006FA6	-0.168686	-0.232333	G1	Group 3 ILC	used	5.86586
AGCGCCACAGTTGTTG_1	SeuratProject	3144	1401	748	4	Hashtag2	Hashtag3	2.95754	Hashtag2	Singlet	Hashtag2	batch1	w8_late	0.0687023	4	15	12	12	20	33	21	24	40	41	44	45	49	48	52	56	56	61	63	64	65	68	70	70	71	71	Intestine	Mac	#4FC601	-0.205659	-0.150362	G1	Mac	others	-4.39726
AGCGCCAGTTAAACCC_1	SeuratProject	18821	3795	3155	4	Hashtag2	Hashtag1	3.40137	Hashtag2	Singlet	Hashtag2	batch1	w8_late	0.0634929	2	6	5	4	5	4	3	5	9	9	7	6	5	4	3	4	5	5	2	1	1	12	9	8	6	6	Intestine	pre pro-B	#D16100	0.154092	-0.264612	S	pre pro-B	used	-2.75481
AGCGCCATCGACCAAT_1	SeuratProject	13909	3410	1828	3	Hashtag2	Hashtag4	3.7636	Hashtag2	Singlet	Hashtag2	batch1	w8_late	0.0498958	2	9	10	10	15	15	14	18	13	17	20	22	30	29	30	26	29	31	33	35	48	42	43	44	41	41	Intestine	pre pDC	#63FFAC	0.524899	-0.0360725	S	pre pDC	used	-2.76136
AGCGCCATCTGAACGT_1	SeuratProject	7061	2111	809	4	Hashtag2	Hashtag4	2.83115	Hashtag2	Singlet	Hashtag2	batch1	w8_late	0.172638	4	15	12	12	20	11	21	24	29	29	18	33	35	35	36	37	36	36	38	36	37	36	35	38	37	37	Intestine	Monocyte	#61615A	-0.0593491	-0.148264	G1	Monocyte	others	-3.09288
AGCGCTGAGCCGATAG_1	SeuratProject	7664	2312	110	4	Hashtag2	Hashtag4	0.689393	Hashtag2	Singlet	Hashtag2	batch1	w8_late	0.0350992	0	2	2	2	2	1	1	1	5	5	4	4	3	2	13	36	44	43	44	48	35	50	51	52	50	50	Intestine	Group 3 ILC	#006FA6	-0.0939266	-0.190926	G1	Group 3 ILC	used	3.90126
AGCGCTGCAGGCGTTC_1	SeuratProject	5121	2106	4570	4	Hashtag2	Hashtag4	4.38122	Hashtag2	Singlet	Hashtag2	batch1	w8_late	0.0382738	5	7	9	9	8	7	7	10	6	4	3	3	20	21	18	18	16	17	22	24	16	11	40	41	45	45	Intestine	pro-B	#FFAA92	0.763846	0.254752	S	pro-B	others	-7.00333
AGCGCTGTCACAAGGG_1	SeuratProject	4426	1655	2603	3	Hashtag2	Hashtag1	4.13466	Hashtag2	Singlet	Hashtag2	batch1	w8_late	0.0451875	5	12	17	17	19	20	19	21	21	22	25	26	27	27	24	28	24	23	26	22	26	23	22	20	20	20	Intestine	pro-B	#FFAA92	-0.120373	-0.184631	G1	pro-B	others	-7.68683
AGCGCTGTCCCTGTTG_1	SeuratProject	8400	2926	1337	4	Hashtag2	Hashtag1	3.19222	Hashtag2	Singlet	Hashtag2	batch1	w8_late	0.0286905	7	14	16	16	18	19	24	27	26	27	29	35	38	36	39	45	38	49	49	53	52	55	58	59	60	60	Intestine	Mes	#B903AA	-0.234221	-0.313713	G1	Mes	others	15.0567
AGCGTATTCCTAGAGT_1	SeuratProject	8091	2214	9850	3	Hashtag2	Hashtag3	5.33211	Hashtag2	Singlet	Hashtag2	batch1	w8_late	0.0276851	4	4	6	5	11	21	20	23	22	23	9	28	28	16	26	16	25	32	35	41	45	46	47	33	47	47	Intestine	Myeloblast	#B77B68	-0.00440368	-0.0785659	G1	Myeloblast	others	1.98044
AGCTACAAGGACTAAT_1	SeuratProject	17174	4086	3186	4	Hashtag2	Hashtag1	3.71391	Hashtag2	Singlet	Hashtag2	batch1	w8_late	0.0619541	2	6	5	4	5	4	3	25	9	9	7	6	5	4	3	34	26	25	27	30	31	24	23	22	21	21	Intestine	pre pro-B	#D16100	0.500006	0.249205	S	pre pro-B	used	-2.1871
AGCTACATCATACAGC_1	SeuratProject	3976	1439	1268	4	Hashtag2	Hashtag4	3.01953	Hashtag2	Singlet	Hashtag2	batch1	w8_late	0.0580986	1	1	0	1	3	3	5	3	2	13	6	9	10	11	8	12	11	12	11	23	29	27	26	26	24	24	Intestine	Group 1 ILC	#0AA6D8	-0.210426	-0.171173	G1	Group 1 ILC	used	-8.60076
AGCTCAATCTTCGTAT_1	SeuratProject	14892	3519	4871	3	Hashtag2	Hashtag1	4.75866	Hashtag2	Singlet	Hashtag2	batch1	w8_late	0.0521085	4	4	12	12	11	11	17	19	18	19	18	23	21	23	28	21	17	19	16	26	14	53	56	57	58	58	Intestine	Monocyte	#61615A	-0.166793	-0.101396	G1	Monocyte	others	-0.641157
AGCTTCCAGTAAGACT_1	SeuratProject	6907	2368	2483	3	Hashtag2	Hashtag3	4.15502	Hashtag2	Singlet	Hashtag2	batch1	w8_late	0.02968	5	7	9	9	8	7	7	10	6	4	3	3	20	21	18	18	16	17	22	24	16	11	40	41	45	45	Intestine	pro-B	#FFAA92	0.675119	0.225325	S	pro-B	others	-6.97401
AGGAAATTCTACCCAC_1	SeuratProject	4864	1421	3393	4	Hashtag2	Hashtag4	4.37969	Hashtag2	Singlet	Hashtag2	batch1	w8_late	0.0616776	4	4	6	5	11	21	20	23	22	23	46	28	28	50	26	59	25	32	35	68	68	71	73	73	73	73	Intestine	Myeloblast	#B77B68	-0.0185356	-0.0299344	G1	Myeloblast	others	2.87245
AGGAATACAACGATCT_1	SeuratProject	10356	2513	6237	4	Hashtag2	Hashtag4	4.87728	Hashtag2	Singlet	Hashtag2	batch1	w8_late	0.0445153	4	4	6	5	11	21	20	23	22	23	9	28	28	16	26	16	25	32	35	41	45	46	47	33	47	47	Intestine	Myeloblast	#B77B68	-0.0426125	-0.0865128	G1	Myeloblast	others	1.98106
AGGAATAGTCGTGATT_1	SeuratProject	11392	2808	11767	4	Hashtag2	Hashtag4	5.41384	Hashtag2	Singlet	Hashtag2	batch1	w8_late	0.049684	4	4	6	5	11	21	20	23	22	23	46	28	28	50	26	59	25	32	35	68	68	71	73	73	73	73	Intestine	Myeloblast	#B77B68	0.200761	0.140968	S	Myeloblast	others	2.78481
AGGACGAAGTTACGTC_1	SeuratProject	14192	4109	3836	4	Hashtag2	Hashtag3	4.57644	Hashtag2	Singlet	Hashtag2	batch1	w8_late	0.0233935	7	14	16	16	18	19	24	27	26	27	29	35	38	36	39	45	38	49	49	53	52	55	58	59	60	60	Intestine	Mes	#B903AA	0.0545186	-0.103781	S	Mes	others	15.0174
AGGACGACAGACCTGC_1	SeuratProject	11017	3080	161	3	Hashtag2	Hashtag3	1.54516	Hashtag2	Singlet	Hashtag2	batch1	w8_late	0.0695289	0	0	1	0	0	0	0	0	0	0	0	2	1	0	0	0	0	4	4	5	13	3	2	21	12	12	Intestine	Group 3 ILC	#006FA6	-0.165283	-0.229793	G1	Group 3 ILC	used	8.43797
AGGACGATCTAAACGC_1	SeuratProject	13498	3313	2161	4	Hashtag2	Hashtag1	3.57566	Hashtag2	Singlet	Hashtag2	batch1	w8_late	0.0354867	9	11	13	13	14	14	12	13	12	14	13	14	12	12	14	10	12	11	10	9	8	7	5	4	8	8	Intestine	Group 2 ILC	#3B5DFF	-0.0582756	0.517565	G2M	Group 2 ILC	used	-1.39345
AGGACGATCTGAGAAA_1	SeuratProject	4072	1433	860	4	Hashtag2	Hashtag4	2.01562	Hashtag2	Singlet	Hashtag2	batch1	w8_late	0.0302063	2	9	10	10	15	15	14	18	13	17	20	22	30	29	30	26	29	31	33	35	48	42	43	44	41	41	Intestine	LP2	#6B7900	-0.210916	-0.221138	G1	MLP3	used	-1.54585
AGGACTTGTCCCAAAT_1	SeuratProject	6437	2406	92	4	Hashtag2	Hashtag4	0.58284	Hashtag2	Singlet	Hashtag2	batch1	w8_late	0.0383719	0	0	3	3	1	2	2	2	1	1	1	0	0	6	5	1	2	16	1	2	0	0	13	12	9	9	Intestine	Group 3 ILC	#006FA6	0.0755215	-0.213497	S	Group 3 ILC	used	4.8932
AGGAGGTAGTGATAAC_1	SeuratProject	7951	2527	997	4	Hashtag2	Hashtag4	2.62059	Hashtag2	Singlet	Hashtag2	batch1	w8_late	0.0387373	2	9	10	10	15	15	14	18	13	17	20	22	40	38	42	42	43	44	45	45	47	48	49	49	52	52	Intestine	ILCP	#6F0062	-0.271076	-0.227157	G1	ILCP	used	0.305328
AGGAGGTTCTTAGTTC_1	SeuratProject	8113	2956	995	4	Hashtag2	Hashtag1	2.98445	Hashtag2	Singlet	Hashtag2	batch1	w8_late	0.0345125	7	14	16	16	18	19	24	27	26	27	29	35	38	36	39	45	38	49	49	53	52	55	58	59	60	60	Intestine	Mes	#B903AA	-0.26224	-0.237538	G1	Mes	others	14.3477
AGGATAACAACGTATC_1	SeuratProject	6989	2338	607	4	Hashtag2	Hashtag1	2.69051	Hashtag2	Singlet	Hashtag2	batch1	w8_late	0.0240378	2	9	10	10	22	23	23	22	25	25	26	27	32	31	31	33	31	24	30	31	23	30	29	29	30	30	Intestine	LP1	red	-0.125929	-0.189849	G1	LP2	used	-0.65847
AGGATAAGTACCCGAC_1	SeuratProject	3259	1470	5827	4	Hashtag2	Hashtag4	4.53579	Hashtag2	Singlet	Hashtag2	batch1	w8_late	0.0325253	5	12	17	17	19	20	19	21	21	22	25	26	27	27	24	28	24	23	26	22	26	23	22	20	20	20	Intestine	pro-B	#FFAA92	-0.119048	-0.163287	G1	pro-B	others	-8.80044
AGGATCTGTAGACTGG_1	SeuratProject	19855	3835	3635	4	Hashtag2	Hashtag4	4.44639	Hashtag2	Singlet	Hashtag2	batch1	w8_late	0.0347016	4	4	6	5	12	12	11	11	11	11	9	16	14	16	32	16	15	35	37	38	36	37	37	51	40	40	Intestine	GMP	#A1C299	-0.000907379	-0.0649897	G1	GMP	others	2.27695
AGGATCTTCATGCCCT_1	SeuratProject	14677	3278	9095	4	Hashtag2	Hashtag1	5.02403	Hashtag2	Singlet	Hashtag2	batch1	w8_late	0.0517136	4	4	6	5	11	21	20	23	22	23	9	28	28	16	26	16	25	32	35	41	45	46	47	33	47	47	Intestine	Myeloblast	#B77B68	-0.141928	-0.135069	G1	Myeloblast	others	0.32464
AGGCATTTCTCCCAAC_1	SeuratProject	12083	3057	96	4	Hashtag2	Hashtag1	0.449191	Hashtag2	Singlet	Hashtag2	batch1	w8_late	0.0632293	0	0	3	3	1	2	2	2	1	1	8	4	24	6	6	30	21	16	0	17	25	18	17	16	9	9	Intestine	Group 3 ILC	#006FA6	-0.00158203	-0.234975	G1	Group 3 ILC	used	4.72897
AGGCCACCACTTGGGC_1	SeuratProject	19785	4489	970	4	Hashtag2	Hashtag1	2.94701	Hashtag2	Singlet	Hashtag2	batch1	w8_late	0.0616123	1	10	11	11	10	10	8	7	10	8	5	5	4	3	2	5	1	1	21	0	21	19	18	17	17	17	Intestine	Group 1 ILC	#0AA6D8	0.456427	-0.024458	S	Group 1 ILC	used	-6.88182
AGGCCACGTGATACCT_1	SeuratProject	10062	3396	1296	3	Hashtag2	Hashtag4	3.11446	Hashtag2	Singlet	Hashtag2	batch1	w8_late	0.0394554	7	14	16	16	18	19	24	27	26	27	29	35	38	36	39	45	38	49	49	53	52	55	58	59	60	60	Intestine	Mes	#B903AA	-0.282556	-0.30535	G1	Mes	others	14.9189
AGGCCACTCCGAGCTG_1	SeuratProject	7227	2319	260	4	Hashtag2	Hashtag3	1.5581	Hashtag2	Singlet	Hashtag2	batch1	w8_late	0.0700152	0	0	3	3	1	2	2	2	1	1	1	0	0	7	5	3	3	3	1	2	0	0	36	39	43	43	Intestine	Group 3 ILC	#006FA6	-0.133981	-0.218547	G1	Group 3 ILC	used	3.90876
AGGCTGCGTCACGTGC_1	SeuratProject	12458	3375	2957	4	Hashtag2	Hashtag1	3.8243	Hashtag2	Singlet	Hashtag2	batch1	w8_late	0.0489645	2	6	5	4	5	4	3	25	9	9	7	6	5	4	3	34	26	25	27	30	31	24	23	22	21	21	Intestine	pre pro-B	#D16100	0.0200055	0.625628	G2M	pre pro-B	used	-2.72204
AGGGAGTGTACCTTCC_1	SeuratProject	8451	2700	471	4	Hashtag2	Hashtag1	2.34625	Hashtag2	Singlet	Hashtag2	batch1	w8_late	0.0524198	9	11	13	13	14	14	12	13	12	14	13	14	12	12	14	10	12	11	10	9	8	7	5	4	8	8	Intestine	Group 2 ILC	#3B5DFF	-0.0942444	-0.281078	G1	Group 2 ILC	used	-0.412615
AGGGCCTGTATCGCGC_1	SeuratProject	13258	2982	679	2	Hashtag2	Hashtag3	2.66528	Hashtag2	Singlet	Hashtag2	batch1	w8_late	0.0320561	2	9	10	10	15	15	14	18	13	17	20	22	40	38	42	42	43	44	45	45	47	48	49	49	52	52	Intestine	ILCP	#6F0062	-0.160062	-0.181034	G1	ILCP	used	0.539381
AGGGCTCAGCACTAAA_1	SeuratProject	4882	1928	105	4	Hashtag2	Hashtag4	0.801865	Hashtag2	Singlet	Hashtag2	batch1	w8_late	0.0325686	7	14	16	16	18	19	24	27	26	27	29	35	38	36	39	48	38	56	54	60	55	56	59	60	61	61	Intestine	Mes	#B903AA	-0.143081	-0.297969	G1	Mes	others	12.5292
AGGGCTCCAGAGTCTT_1	SeuratProject	6700	2176	511	4	Hashtag2	Hashtag1	2.32156	Hashtag2	Singlet	Hashtag2	batch1	w8_late	0.0838806	0	0	3	3	1	2	2	2	1	1	1	0	0	7	5	1	2	3	1	2	0	0	13	12	10	10	Intestine	Group 3 ILC	#006FA6	-0.144457	-0.221375	G1	Group 3 ILC	used	5.26517
AGGGCTCGTATTGCCA_1	SeuratProject	9399	2479	243	4	Hashtag2	Hashtag4	1.81037	Hashtag2	Singlet	Hashtag2	batch1	w8_late	0.0444728	3	3	4	6	6	28	31	34	36	35	39	39	41	42	43	43	45	46	46	49	49	51	53	54	55	55	Intestine	gdT	#FF2F80	-0.0570843	-0.245565	G1	gdT	others	4.52448
AGGGCTCTCCTACAAG_1	SeuratProject	7285	2565	3726	4	Hashtag2	Hashtag1	4.13155	Hashtag2	Singlet	Hashtag2	batch1	w8_late	0.0483185	5	7	9	9	8	7	7	10	6	4	3	3	20	21	18	18	16	17	22	24	16	11	40	41	45	45	Intestine	pro-B	#FFAA92	0.601098	0.308444	S	pro-B	others	-5.55003
AGGGTCCAGGTATCTC_1	SeuratProject	20284	3951	11276	4	Hashtag2	Hashtag3	5.57017	Hashtag2	Singlet	Hashtag2	batch1	w8_late	0.0749852	4	4	6	5	11	21	20	23	22	23	9	28	28	16	26	16	25	32	35	41	45	46	47	33	47	47	Intestine	Myeloblast	#B77B68	-0.0417886	-0.201149	G1	Myeloblast	others	0.503929
AGGGTGAAGGCTCAAG_1	SeuratProject	6988	2423	813	4	Hashtag2	Hashtag4	2.852	Hashtag2	Singlet	Hashtag2	batch1	w8_late	0.0233257	2	9	10	10	15	15	14	18	13	17	20	22	40	38	42	42	43	44	45	45	47	48	49	49	52	52	Intestine	ILCP	#6F0062	-0.198567	-0.163514	G1	ILCP	used	-0.091381
AGGGTGACACTAACGT_1	SeuratProject	35661	5181	9029	4	Hashtag2	Hashtag4	5.24787	Hashtag2	Singlet	Hashtag2	batch1	w8_late	0.0647206	4	4	12	12	11	11	17	19	18	19	18	23	21	23	28	21	17	19	16	26	14	35	34	37	36	36	Intestine	Monocyte	#61615A	-0.0303874	0.563357	G2M	Monocyte	others	-1.43923
AGGGTGAGTGCATGAG_1	SeuratProject	8641	2345	198	3	Hashtag2	Hashtag1	1.50425	Hashtag2	Singlet	Hashtag2	batch1	w8_late	0.073024	0	0	1	0	0	0	0	0	0	0	10	13	9	9	11	7	7	7	5	4	3	2	1	1	1	1	Intestine	Group 3 ILC	#006FA6	-0.181057	-0.273204	G1	Group 3 ILC	used	5.84359
AGGGTTTAGGATGTTA_1	SeuratProject	14118	3161	1902	4	Hashtag2	Hashtag1	3.53526	Hashtag2	Singlet	Hashtag2	batch1	w8_late	0.0585069	2	9	10	10	15	15	14	18	13	17	20	22	30	29	30	26	29	31	33	35	48	42	43	44	41	41	Intestine	LP2	#6B7900	-0.127646	-0.206079	G1	MLP3	used	-2.66074
AGGGTTTGTGTTAACC_1	SeuratProject	21857	4222	736	4	Hashtag2	Hashtag3	2.99019	Hashtag2	Singlet	Hashtag2	batch1	w8_late	0.0656998	2	9	10	10	15	15	14	18	13	17	20	22	40	38	28	26	43	44	33	45	47	48	49	49	36	36	Intestine	ILCP	#6F0062	0.453264	0.0715458	S	ILCP	used	-1.42828
AGGGTTTTCTGGGTCG_1	SeuratProject	27932	4751	2495	4	Hashtag2	Hashtag4	4.07612	Hashtag2	Singlet	Hashtag2	batch1	w8_late	0.0624015	4	4	6	5	11	11	17	19	18	19	9	23	21	23	26	21	17	19	16	41	14	35	34	37	36	36	Intestine	Monocyte	#61615A	0.107668	-0.231883	S	Monocyte	others	0.595762
AGGTAGGCAGGCTTGC_1	SeuratProject	11234	2594	3029	4	Hashtag2	Hashtag4	3.96698	Hashtag2	Singlet	Hashtag2	batch1	w8_late	0.0304433	4	15	12	12	20	11	21	24	29	29	18	33	35	35	36	37	36	36	38	36	37	36	35	38	37	37	Intestine	Monocyte	#61615A	-0.144673	-0.111171	G1	Monocyte	others	-3.28651
AGGTCATCAAAGACTA_1	SeuratProject	14495	3225	7480	4	Hashtag2	Hashtag4	4.71522	Hashtag2	Singlet	Hashtag2	batch1	w8_late	0.0743015	4	4	12	12	11	11	17	19	18	19	18	23	21	23	28	21	17	19	16	26	14	53	56	57	58	58	Intestine	Monocyte	#61615A	-0.121692	-0.118665	G1	Monocyte	others	-0.674173
AGGTCATCAACTGAAA_1	SeuratProject	3579	1629	1566	3	Hashtag2	Hashtag3	3.61097	Hashtag2	Singlet	Hashtag2	batch1	w8_late	0.0430288	5	12	15	15	17	29	33	35	37	37	40	41	44	45	47	49	49	52	52	56	54	58	61	62	63	63	Intestine	pre-B	#A30059	-0.142963	-0.108347	G1	pre-B	others	-5.86114
AGGTCATCAAGTTTGC_1	SeuratProject	12993	3262	5950	4	Hashtag2	Hashtag4	4.56232	Hashtag2	Singlet	Hashtag2	batch1	w8_late	0.0482568	4	4	6	5	11	21	20	23	22	23	9	28	28	16	26	16	25	32	35	41	45	46	47	33	47	47	Intestine	Myeloblast	#B77B68	0.0547828	-0.140928	S	Myeloblast	others	1.38298
AGGTCTAAGCATTTGC_1	SeuratProject	8990	2597	268	4	Hashtag2	Hashtag4	1.69253	Hashtag2	Singlet	Hashtag2	batch1	w8_late	0.0468298	0	0	3	3	1	2	2	2	1	1	8	4	24	6	6	30	21	16	0	17	25	18	17	16	9	9	Intestine	Group 3 ILC	#006FA6	-0.160941	-0.240538	G1	Group 3 ILC	used	4.35775
AGGTCTACACGGTAGA_1	SeuratProject	21951	4324	2952	4	Hashtag2	Hashtag1	4.0617	Hashtag2	Singlet	Hashtag2	batch1	w8_late	0.037037	2	9	10	10	15	15	14	18	13	17	20	22	30	29	30	26	29	31	33	35	48	42	43	44	41	41	Intestine	pre pDC	#63FFAC	0.580611	0.34295	S	pre pDC	used	-2.82201
AGGTCTAGTTCCTACC_1	SeuratProject	22175	4332	7351	4	Hashtag2	Hashtag4	5.15074	Hashtag2	Singlet	Hashtag2	batch1	w8_late	0.053168	4	4	6	5	11	21	20	23	22	23	9	28	28	16	26	16	25	32	35	41	45	46	47	33	47	47	Intestine	Myeloblast	#B77B68	-0.0781577	0.425479	G2M	Myeloblast	others	0.846124
AGGTGTTCATATTCGG_1	SeuratProject	18624	3754	5466	4	Hashtag2	Hashtag4	4.74749	Hashtag2	Singlet	Hashtag2	batch1	w8_late	0.0528887	2	9	10	10	15	15	14	18	13	17	20	22	30	29	30	26	29	31	33	35	48	42	43	44	41	41	Intestine	pre pDC	#63FFAC	0.585197	-0.0152161	S	pre pDC	used	-2.95475
AGGTTACAGACATACA_1	SeuratProject	6129	2083	1176	4	Hashtag2	Hashtag4	3.03047	Hashtag2	Singlet	Hashtag2	batch1	w8_late	0.0465002	0	2	3	2	2	1	15	15	5	33	35	30	33	32	33	36	33	33	34	32	35	13	10	9	11	11	Intestine	Group 3 ILC	#006FA6	-0.195593	-0.21812	G1	Group 3 ILC	used	3.88253
AGGTTACCATCAGCAT_1	SeuratProject	10291	2638	87	4	Hashtag2	Hashtag3	0.730011	Hashtag2	Singlet	Hashtag2	batch1	w8_late	0.0472257	0	0	3	3	1	2	2	1	5	5	4	4	24	2	9	36	21	16	0	17	35	18	17	16	9	9	Intestine	Group 3 ILC	#006FA6	-0.0493139	-0.206523	G1	Group 3 ILC	used	3.60909
AGGTTGTAGATGCTGG_1	SeuratProject	6749	2203	262	4	Hashtag2	Hashtag3	1.93001	Hashtag2	Singlet	Hashtag2	batch1	w8_late	0.113646	0	0	3	3	1	2	2	2	1	1	4	0	0	7	13	1	3	3	1	10	6	6	6	5	10	10	Intestine	Group 3 ILC	#006FA6	-0.165312	-0.2228	G1	Group 3 ILC	used	4.27936
AGGTTGTAGCGACTGA_1	SeuratProject	20914	3697	2373	3	Hashtag2	Hashtag1	3.61378	Hashtag2	Singlet	Hashtag2	batch1	w8_late	0.0324185	6	8	6	5	9	9	10	12	16	12	31	20	23	15	35	38	35	40	36	34	34	34	33	36	35	35	Intestine	MEP	#FFB500	0.0712135	-0.0134609	S	MEP	others	5.10574
AGGTTGTGTGACTCGC_1	SeuratProject	5117	2077	4054	4	Hashtag2	Hashtag4	4.44831	Hashtag2	Singlet	Hashtag2	batch1	w8_late	0.0461208	5	7	9	9	8	7	7	10	6	4	3	3	20	21	18	18	16	17	51	54	16	11	52	53	48	48	Intestine	pro-B	#FFAA92	-0.182766	1.23247	G2M	pro-B	others	-8.01838
AGGTTGTTCAACCTTT_1	SeuratProject	7603	2200	6692	4	Hashtag2	Hashtag4	4.85044	Hashtag2	Singlet	Hashtag2	batch1	w8_late	0.043667	4	4	6	5	11	21	20	23	22	23	46	28	28	50	26	59	25	32	35	68	68	71	73	73	73	73	Intestine	Myeloblast	#B77B68	-0.00313486	-0.0659937	G1	Myeloblast	others	1.9176
AGTAACCCAACGTATC_1	SeuratProject	16867	2902	784	4	Hashtag2	Hashtag4	2.92814	Hashtag2	Singlet	Hashtag2	batch1	w8_late	0.0350981	4	15	12	12	20	11	21	24	29	29	18	33	35	35	36	37	36	36	38	36	37	36	35	38	37	37	Intestine	Monocyte	#61615A	-0.165043	-0.234901	G1	Monocyte	others	-3.06505
AGTAACCCACTGTCGG_1	SeuratProject	10941	3371	224	4	Hashtag2	Hashtag4	1.55371	Hashtag2	Singlet	Hashtag2	batch1	w8_late	0.0623343	8	5	8	8	4	6	6	6	4	3	23	25	25	26	22	25	23	22	23	20	22	21	20	18	18	18	Intestine	Group 3 ILC	#006FA6	-0.0773872	1.01471	G2M	Group 3 ILC	used	0.79415
AGTAACCGTGTTCCAA_1	SeuratProject	8780	2764	2471	4	Hashtag2	Hashtag4	3.68243	Hashtag2	Singlet	Hashtag2	batch1	w8_late	0.0526196	5	7	9	9	8	7	7	10	6	4	3	3	20	21	18	18	16	17	22	24	16	11	40	41	45	45	Intestine	pro-B	#FFAA92	0.596168	0.404427	S	pro-B	others	-6.74613
AGTAACCTCGCAGTGC_1	SeuratProject	22437	4285	4716	4	Hashtag2	Hashtag1	4.28494	Hashtag2	Singlet	Hashtag2	batch1	w8_late	0.0558007	4	4	12	5	11	11	17	19	18	19	9	23	21	23	28	21	17	19	16	26	14	35	34	37	36	36	Intestine	Monocyte	#61615A	0.0908874	-0.158952	S	Monocyte	others	-0.44913
AGTACCACAAATTGCC_1	SeuratProject	14681	3573	1087	3	Hashtag2	Hashtag1	3.16343	Hashtag2	Singlet	Hashtag2	batch1	w8_late	0.0382808	1	10	11	11	10	10	8	7	10	8	5	5	4	3	2	5	1	1	21	0	21	19	18	17	17	17	Intestine	Group 1 ILC	#0AA6D8	0.43428	0.412294	S	Group 1 ILC	used	-6.83505
AGTACCACAACGTTAC_1	SeuratProject	14508	3501	2428	3	Hashtag2	Hashtag3	4.13277	Hashtag2	Singlet	Hashtag2	batch1	w8_late	0.0348773	5	7	9	9	8	7	7	10	6	4	3	3	17	20	19	14	37	39	39	42	40	40	41	42	44	44	Intestine	pro-B	#FFAA92	0.498076	-0.0796966	S	pro-B	others	-5.42732
AGTACTGGTAAGGCCA_1	SeuratProject	12646	2461	4377	4	Hashtag2	Hashtag4	4.63319	Hashtag2	Singlet	Hashtag2	batch1	w8_late	0.135932	4	15	12	12	20	11	21	24	29	29	18	33	35	35	36	37	36	36	38	36	37	36	35	38	37	37	Intestine	Monocyte	#61615A	-0.11556	-0.161614	G1	Monocyte	others	-3.11318
AGTACTGGTCTCTCAC_1	SeuratProject	12864	3434	490	4	Hashtag2	Hashtag4	2.12707	Hashtag2	Singlet	Hashtag2	batch1	w8_late	0.0415889	0	5	3	3	4	18	15	15	19	20	8	4	22	25	20	23	20	20	19	16	20	16	15	14	16	16	Intestine	Group 3 ILC	#006FA6	0.382043	-0.168786	S	Group 3 ILC	used	3.88866
AGTACTGGTGACTATC_1	SeuratProject	5218	1983	2437	4	Hashtag2	Hashtag1	3.71013	Hashtag2	Singlet	Hashtag2	batch1	w8_late	0.0302798	5	7	9	9	8	7	7	10	6	4	3	3	20	21	18	18	16	17	51	54	16	11	52	53	48	48	Intestine	pro-B	#FFAA92	-0.149342	1.2729	G2M	pro-B	others	-8.14189
AGTACTGTCCTACCGT_1	SeuratProject	26014	4372	5960	4	Hashtag2	Hashtag4	4.645	Hashtag2	Singlet	Hashtag2	batch1	w8_late	0.0751903	4	4	6	5	11	21	20	23	22	23	9	28	28	16	26	16	25	32	35	41	45	46	47	33	47	47	Intestine	Myeloblast	#B77B68	-0.0345124	-0.155984	G1	Myeloblast	others	-0.0212529
AGTAGCTTCGCTAAAC_1	SeuratProject	16503	3645	2822	4	Hashtag2	Hashtag4	3.74429	Hashtag2	Singlet	Hashtag2	batch1	w8_late	0.0472641	5	7	15	15	17	24	25	16	27	30	32	31	36	33	37	39	39	38	41	40	42	41	42	43	42	42	Intestine	pre-B	#A30059	0.241181	0.650313	G2M	pre-B	others	-5.04816
AGTAGCTTCTCACCCA_1	SeuratProject	5913	2091	68	4	Hashtag2	Hashtag4	0.687952	Hashtag2	Singlet	Hashtag2	batch1	w8_late	0.0681549	0	2	2	2	2	1	1	9	8	6	10	18	13	9	13	3	3	6	9	10	6	6	6	5	3	3	Intestine	Group 3 ILC	#006FA6	-0.124781	-0.249024	G1	Group 3 ILC	used	4.29003
AGTAGTCCAAACACGG_1	SeuratProject	5098	1938	2859	4	Hashtag2	Hashtag1	4.02939	Hashtag2	Singlet	Hashtag2	batch1	w8_late	0.0294233	5	7	15	15	17	24	25	16	27	30	32	31	36	33	37	39	39	38	41	40	42	41	42	43	42	42	Intestine	pre-B	#A30059	0.766331	0.1241	S	pre-B	others	-4.82649
AGTAGTCCAGAAATCA_1	SeuratProject	9183	2832	7171	4	Hashtag2	Hashtag1	5.04213	Hashtag2	Singlet	Hashtag2	batch1	w8_late	0.0356093	5	7	9	9	8	7	7	10	6	4	3	3	20	21	18	18	16	17	22	24	16	11	52	53	48	48	Intestine	pro-B	#FFAA92	0.384811	0.799158	G2M	pro-B	others	-7.19173
AGTAGTCGTTGTCAGT_1	SeuratProject	14884	3608	187	4	Hashtag2	Hashtag1	1.577	Hashtag2	Singlet	Hashtag2	batch1	w8_late	0.0659769	0	5	3	3	4	18	15	15	19	20	8	4	22	25	20	23	20	20	19	16	20	16	15	14	16	16	Intestine	Group 3 ILC	#006FA6	0.262372	-0.199939	S	Group 3 ILC	used	3.73946
AGTCAACAGAATCTAG_1	SeuratProject	19538	3485	2465	4	Hashtag2	Hashtag1	3.80034	Hashtag2	Singlet	Hashtag2	batch1	w8_late	0.0389497	4	4	6	5	12	12	11	11	11	11	21	16	14	22	23	24	15	21	24	37	24	38	38	45	39	39	Intestine	GMP	#A1C299	-0.0775066	-0.156448	G1	GMP	others	3.95902
AGTCAACAGACGCAGT_1	SeuratProject	22516	4664	170	4	Hashtag2	Hashtag4	1.06224	Hashtag2	Singlet	Hashtag2	batch1	w8_late	0.0641766	8	5	8	8	4	6	6	6	4	3	12	12	11	13	12	11	10	10	8	8	5	4	3	2	2	2	Intestine	Group 3 ILC	#006FA6	0.058197	0.381958	G2M	Group 3 ILC	used	2.18797
AGTCAACGTCTGTAGT_1	SeuratProject	18920	3969	135	3	Hashtag2	Hashtag4	0.839003	Hashtag2	Singlet	Hashtag2	batch1	w8_late	0.0699789	8	5	8	8	4	6	6	6	4	3	12	12	11	13	12	11	10	10	8	8	5	4	3	2	2	2	Intestine	Group 3 ILC	#006FA6	0.393225	0.405554	G2M	Group 3 ILC	used	2.24645
AGTCAACTCTGTCGTC_1	SeuratProject	2060	1052	1984	4	Hashtag2	Hashtag1	3.66363	Hashtag2	Singlet	Hashtag2	batch1	w8_late	0.0320388	5	12	17	17	19	20	19	21	21	22	25	26	27	27	24	28	24	23	26	22	26	23	22	20	20	20	Intestine	pro-B	#FFAA92	-0.184147	-0.211096	G1	pro-B	others	-9.70809
AGTCACAAGAGAGGTA_1	SeuratProject	16813	3634	6015	3	Hashtag2	Hashtag3	4.90348	Hashtag2	Singlet	Hashtag2	batch1	w8_late	0.0623327	4	4	6	5	11	21	20	23	22	23	9	28	28	16	26	16	25	32	35	41	45	46	47	33	47	47	Intestine	Myeloblast	#B77B68	0.106144	0.193452	G2M	Myeloblast	others	1.38575
AGTCACAGTAGGTACG_1	SeuratProject	11438	3101	1756	4	Hashtag2	Hashtag1	3.46272	Hashtag2	Singlet	Hashtag2	batch1	w8_late	0.07274	2	6	5	4	5	4	3	5	15	16	16	19	15	14	16	32	32	29	32	29	32	29	28	30	28	28	Intestine	pre pro-B	#D16100	-0.145274	-0.169145	G1	pre pro-B	used	-2.84024
AGTCACATCCCGGTAG_1	SeuratProject	11547	2972	844	4	Hashtag2	Hashtag4	2.67509	Hashtag2	Singlet	Hashtag2	batch1	w8_late	0.0682428	2	9	10	10	15	15	14	18	13	17	20	22	30	29	28	26	29	44	33	45	47	42	43	44	36	36	Intestine	LP2	#6B7900	-0.111001	-0.0659014	G1	MLP3	used	-1.43128
AGTCATGAGGCGTTAG_1	SeuratProject	8535	2318	1904	4	Hashtag2	Hashtag4	3.69796	Hashtag2	Singlet	Hashtag2	batch1	w8_late	0.0877563	2	6	5	4	5	4	3	5	15	16	16	19	15	14	16	32	32	29	32	29	32	29	28	30	28	28	Intestine	pre pro-B	#D16100	-0.0673502	-0.170622	G1	pre pro-B	used	-4.06415
AGTCATGTCATGCCAA_1	SeuratProject	17223	4034	126	4	Hashtag2	Hashtag4	0.973645	Hashtag2	Singlet	Hashtag2	batch1	w8_late	0.0467979	8	5	8	8	4	6	6	6	4	3	12	12	11	13	12	11	10	10	8	8	5	4	3	2	2	2	Intestine	Group 3 ILC	#006FA6	0.472717	0.466165	S	Group 3 ILC	used	2.29009
AGTCTCCAGTAGCAAT_1	SeuratProject	7897	2428	869	3	Hashtag2	Hashtag4	3.16978	Hashtag2	Singlet	Hashtag2	batch1	w8_late	0.0726858	4	4	12	12	11	11	17	19	18	19	18	23	21	23	28	21	17	19	16	26	14	53	56	57	58	58	Intestine	Monocyte	#61615A	-0.136698	-0.0155453	G1	Monocyte	others	-1.72712
AGTCTCCCAGAGATGC_1	SeuratProject	20961	4340	90	4	Hashtag2	Hashtag4	0.800699	Hashtag2	Singlet	Hashtag2	batch1	w8_late	0.0507609	8	5	8	8	4	6	6	6	4	3	12	12	11	13	12	11	10	10	8	8	5	4	3	2	2	2	Intestine	Group 3 ILC	#006FA6	0.461819	0.378681	S	Group 3 ILC	used	2.65414
AGTCTCCGTGTATCCA_1	SeuratProject	16252	3731	7911	4	Hashtag2	Hashtag4	4.6302	Hashtag2	Singlet	Hashtag2	batch1	w8_late	0.0442407	5	7	9	9	8	7	7	10	6	4	3	3	20	21	18	18	16	17	22	24	16	11	52	53	48	48	Intestine	pro-B	#FFAA92	0.180291	0.904108	G2M	pro-B	others	-7.75448
AGTCTCCGTTCTTCAT_1	SeuratProject	22145	4338	1072	4	Hashtag2	Hashtag4	3.23999	Hashtag2	Singlet	Hashtag2	batch1	w8_late	0.0410025	4	4	6	5	12	16	11	11	11	11	21	16	16	22	23	24	53	21	24	47	24	60	63	65	67	67	Intestine	GMP	#A1C299	0.0221923	-0.189142	S	GMP	others	3.90214
AGTGATCCAGGACTAG_1	SeuratProject	9910	2661	466	4	Hashtag2	Hashtag4	2.40507	Hashtag2	Singlet	Hashtag2	batch1	w8_late	0.0641776	10	18	20	21	26	27	32	33	35	36	38	40	42	43	44	44	46	47	47	50	50	52	54	56	56	56	Intestine	Mast cell	#008941	-0.280899	-0.163754	G1	Mast cell	others	7.6099
AGTGCCGCAATAACCC_1	SeuratProject	7230	2467	6342	3	Hashtag2	Hashtag4	4.79711	Hashtag2	Singlet	Hashtag2	batch1	w8_late	0.064592	5	7	9	9	8	7	7	10	6	4	3	3	17	20	19	14	37	39	39	42	40	40	41	42	44	44	Intestine	pro-B	#FFAA92	0.259872	-0.0948202	S	pro-B	others	-7.33025
AGTGCCGGTCAAGCCC_1	SeuratProject	20674	4449	1713	4	Hashtag2	Hashtag4	3.48625	Hashtag2	Singlet	Hashtag2	batch1	w8_late	0.0627358	8	5	8	8	4	6	12	6	4	3	12	12	11	12	12	11	10	10	8	9	5	4	3	2	8	8	Intestine	Group 3 ILC	#006FA6	0.542071	0.185066	S	Group 3 ILC	used	2.20449
AGTGCCGTCCAGCAAT_1	SeuratProject	19025	4136	2784	4	Hashtag2	Hashtag4	3.87322	Hashtag2	Singlet	Hashtag2	batch1	w8_late	0.0508804	2	6	5	4	5	4	3	5	9	9	7	6	5	4	3	4	5	5	2	1	1	12	9	8	6	6	Intestine	pre pro-B	#D16100	0.388949	-0.121531	S	pre pro-B	used	-2.28775
AGTGCCGTCTCTGGTC_1	SeuratProject	21135	4197	3345	4	Hashtag2	Hashtag4	3.77028	Hashtag2	Singlet	Hashtag2	batch1	w8_late	0.0583866	2	6	5	4	5	4	3	5	6	4	3	3	17	20	19	4	5	5	2	1	1	12	9	8	6	6	Intestine	pre pro-B	#D16100	0.168602	-0.101479	S	pre pro-B	used	-3.16224
AGTGTTGTCAGAGTTC_1	SeuratProject	9781	2274	680	4	Hashtag2	Hashtag3	1.50972	Hashtag2	Singlet	Hashtag2	batch1	w8_late	0.0623658	4	15	12	12	20	11	21	24	29	29	18	33	35	35	36	37	36	36	38	36	37	36	35	38	37	37	Intestine	Monocyte	#61615A	-0.174231	-0.171566	G1	Monocyte	others	-3.14789
AGTGTTGTCCACAGCG_1	SeuratProject	14048	3420	3475	4	Hashtag2	Hashtag4	4.1064	Hashtag2	Singlet	Hashtag2	batch1	w8_late	0.0566629	5	7	9	9	8	7	7	16	6	4	3	3	17	20	19	14	41	42	48	52	41	44	46	48	51	51	Intestine	pro-B	#FFAA92	0.576414	0.363713	S	pro-B	others	-5.43794
AGTGTTGTCTATGCCC_1	SeuratProject	16230	4301	1743	4	Hashtag2	Hashtag3	3.71634	Hashtag2	Singlet	Hashtag2	batch1	w8_late	0.0255083	7	14	16	16	18	19	24	27	26	27	29	35	38	36	39	48	38	56	54	60	55	56	59	60	61	61	Intestine	Mes	#B903AA	-0.100232	0.588103	G2M	Mes	others	13.4425
AGTTAGCAGGTGCATG_1	SeuratProject	7647	2373	5814	3	Hashtag2	Hashtag3	4.95941	Hashtag2	Singlet	Hashtag2	batch1	w8_late	0.0367464	4	4	6	5	11	21	20	23	22	23	46	28	28	50	26	59	25	32	35	68	68	71	73	73	73	73	Intestine	Myeloblast	#B77B68	-0.106912	0.589491	G2M	Myeloblast	others	2.52223
AGTTAGCCATAGATCC_1	SeuratProject	14425	3574	2490	4	Hashtag2	Hashtag3	3.87514	Hashtag2	Singlet	Hashtag2	batch1	w8_late	0.042149	2	6	5	4	5	4	3	18	9	9	7	6	5	4	3	4	5	44	2	45	1	48	49	49	21	21	Intestine	pre pro-B	#D16100	0.273213	-0.112261	S	pre pro-B	used	-0.196141
AGTTCCCTCAACGAGG_1	SeuratProject	20395	3952	1912	3	Hashtag2	Hashtag4	3.80668	Hashtag2	Singlet	Hashtag2	batch1	w8_late	0.0306448	6	8	7	7	25	26	30	32	33	34	36	38	23	39	41	51	51	55	57	59	57	62	55	55	57	57	Intestine	Mk	#A079BF	-0.0987998	-0.102692	G1	Mk	others	7.47188
ATACCGACATTGTGCA_1	SeuratProject	11256	3111	103	4	Hashtag2	Hashtag1	0.243818	Hashtag2	Singlet	Hashtag2	batch1	w8_late	0.0458422	0	2	3	3	1	2	2	1	5	5	4	4	24	2	13	36	21	16	44	17	35	18	17	16	9	9	Intestine	Group 3 ILC	#006FA6	-0.110237	-0.182694	G1	Group 3 ILC	used	2.89065
ATACCTTCAGGTACGA_1	SeuratProject	8131	2398	103	4	Hashtag2	Hashtag1	0.609449	Hashtag2	Singlet	Hashtag2	batch1	w8_late	0.0691182	0	0	3	3	1	2	2	2	1	1	8	4	24	6	6	30	21	16	0	17	25	18	17	16	9	9	Intestine	Group 3 ILC	#006FA6	-0.151551	-0.215246	G1	Group 3 ILC	used	5.64099
ATACCTTTCCAAGGGA_1	SeuratProject	20832	4158	4401	4	Hashtag2	Hashtag4	4.4294	Hashtag2	Singlet	Hashtag2	batch1	w8_late	0.0592838	4	4	12	5	11	11	17	19	18	19	9	23	21	23	28	21	17	19	16	26	14	35	34	37	36	36	Intestine	Monocyte	#61615A	0.0183611	0.150683	G2M	Monocyte	others	-0.510827
ATACTTCCAGTAGTTC_1	SeuratProject	24889	5439	827	4	Hashtag2	Hashtag1	3.00576	Hashtag2	Singlet	Hashtag2	batch1	w8_late	0.0337097	7	14	16	16	18	19	37	39	41	42	45	46	50	49	53	58	58	63	54	67	55	56	59	60	61	61	Intestine	Mes	#B903AA	-0.141131	0.000388371	G2M	Mes	others	11.94
ATACTTCTCACGAACT_1	SeuratProject	5708	2201	7938	4	Hashtag2	Hashtag4	4.93163	Hashtag2	Singlet	Hashtag2	batch1	w8_late	0.0429222	5	7	9	9	8	7	7	10	6	4	3	3	17	20	19	14	37	39	39	42	40	40	41	42	44	44	Intestine	pro-B	#FFAA92	0.540659	0.00461122	S	pro-B	others	-7.19761
ATAGACCAGGCCCACT_1	SeuratProject	10220	2778	148	4	Hashtag2	Hashtag1	1.14538	Hashtag2	Singlet	Hashtag2	batch1	w8_late	0.0381605	0	0	3	3	1	2	2	2	1	1	1	0	0	7	5	1	2	3	1	2	0	0	13	12	9	9	Intestine	Group 3 ILC	#006FA6	-0.173483	-0.208521	G1	Group 3 ILC	used	4.84607
ATAGACCAGGTAGGCT_1	SeuratProject	17106	3896	3246	3	Hashtag2	Hashtag1	4.15525	Hashtag2	Singlet	Hashtag2	batch1	w8_late	0.0580498	4	4	12	10	11	11	17	19	18	19	18	23	21	23	28	26	17	31	16	26	14	35	34	37	36	36	Intestine	Monocyte	#61615A	0.323405	-0.00412293	S	Monocyte	others	-1.55532
ATAGAGATCTGTCTCG_1	SeuratProject	7601	2814	585	2	Hashtag2	Hashtag3	2.7577	Hashtag2	Singlet	Hashtag2	batch1	w8_late	0.0622287	3	3	4	19	23	16	18	20	20	21	22	24	16	24	21	22	22	34	20	18	19	32	31	34	32	32	Intestine	LP1	#00C2A0	0.122726	-0.387751	S	LP1	used	0.38135
ATAGGCTGTAGGCAAC_1	SeuratProject	4573	1961	1471	3	Hashtag2	Hashtag3	3.63614	Hashtag2	Singlet	Hashtag2	batch1	w8_late	0.025585	5	7	15	15	17	24	25	16	27	30	32	31	36	33	37	39	39	38	41	40	42	41	42	43	42	42	Intestine	pre-B	#A30059	0.281375	0.712751	G2M	pre-B	others	-5.58217
ATATCCTCATGGAGAC_1	SeuratProject	35741	5544	8272	4	Hashtag2	Hashtag3	5.25075	Hashtag2	Singlet	Hashtag2	batch1	w8_late	0.0675974	4	4	12	5	11	11	17	19	18	19	9	23	21	23	28	21	17	19	16	26	14	35	34	37	36	36	Intestine	Monocyte	#61615A	-0.0565769	0.365193	G2M	Monocyte	others	0.171608
ATATCCTGTACCACGC_1	SeuratProject	12960	3503	176	4	Hashtag2	Hashtag1	1.22123	Hashtag2	Singlet	Hashtag2	batch1	w8_late	0.0709877	0	5	3	3	4	18	15	15	19	20	8	4	22	25	20	23	20	20	19	16	20	16	15	14	16	16	Intestine	Group 3 ILC	#006FA6	0.347244	-0.0846955	S	Group 3 ILC	used	3.52247
ATCACAGAGCACACCC_1	SeuratProject	7757	2381	122	4	Hashtag2	Hashtag1	0.560432	Hashtag2	Singlet	Hashtag2	batch1	w8_late	0.0514374	0	0	3	3	1	2	2	2	1	1	1	0	0	6	6	1	2	9	0	19	9	22	21	24	33	33	Intestine	Group 3 ILC	#006FA6	-0.166058	-0.152567	G1	Group 3 ILC	used	7.09451
ATCACAGGTAGTATAG_1	SeuratProject	11955	2787	148	3	Hashtag2	Hashtag3	1.13141	Hashtag2	Singlet	Hashtag2	batch1	w8_late	0.0402342	0	0	1	0	0	0	0	0	0	0	0	2	1	0	0	0	0	4	4	5	9	3	2	21	12	12	Intestine	Group 3 ILC	#006FA6	-0.191787	-0.232039	G1	Group 3 ILC	used	7.81934
ATCACAGTCATGCGGC_1	SeuratProject	8395	2324	2927	4	Hashtag2	Hashtag1	3.81202	Hashtag2	Singlet	Hashtag2	batch1	w8_late	0.0310899	4	9	10	10	15	15	14	19	13	19	20	23	21	29	28	26	17	31	33	66	14	35	34	37	36	36	Intestine	pre pDC	#63FFAC	-0.0159179	-0.0706286	G1	pre pDC	used	-2.43503
ATCACAGTCGAGTGGA_1	SeuratProject	2475	1170	3861	4	Hashtag2	Hashtag4	3.9803	Hashtag2	Singlet	Hashtag2	batch1	w8_late	0.0371717	5	12	17	17	19	20	19	21	21	22	25	26	27	27	24	28	24	23	26	22	26	23	22	20	20	20	Intestine	pro-B	#FFAA92	-0.237404	-0.118453	G1	pro-B	others	-9.4154
ATCACGAAGAAGCTGC_1	SeuratProject	10542	3249	577	3	Hashtag2	Hashtag3	2.57675	Hashtag2	Singlet	Hashtag2	batch1	w8_late	0.046955	0	5	3	3	4	18	15	15	19	20	8	4	22	25	20	23	20	20	19	16	20	16	15	14	16	16	Intestine	Group 3 ILC	#006FA6	-0.0386562	-0.272354	G1	Group 3 ILC	used	2.63291
ATCACGAAGAGATCGC_1	SeuratProject	8541	2867	1643	4	Hashtag2	Hashtag1	3.38512	Hashtag2	Singlet	Hashtag2	batch1	w8_late	0.0320806	7	14	16	16	18	19	24	27	26	27	29	35	38	36	39	45	38	49	49	53	52	55	58	59	60	60	Intestine	Mes	#B903AA	-0.289934	-0.30665	G1	Mes	others	14.7026
ATCACGAAGCCGAACA_1	SeuratProject	13790	3238	116	4	Hashtag2	Hashtag1	0.848327	Hashtag2	Singlet	Hashtag2	batch1	w8_late	0.0478608	0	5	3	3	1	18	15	15	19	20	8	4	24	25	20	30	21	16	19	17	25	18	17	16	9	9	Intestine	Group 3 ILC	#006FA6	-0.0285764	-0.234125	G1	Group 3 ILC	used	4.35232
ATCACGACACCAGTAT_1	SeuratProject	15741	2941	1877	4	Hashtag2	Hashtag1	3.80684	Hashtag2	Singlet	Hashtag2	batch1	w8_late	0.0644178	4	15	12	12	20	11	21	24	29	29	18	33	35	35	36	37	36	36	38	36	37	36	35	38	37	37	Intestine	Monocyte	#61615A	-0.179939	-0.256328	G1	Monocyte	others	-3.10668
ATCACGATCGCATGAT_1	SeuratProject	2840	1357	3380	4	Hashtag2	Hashtag1	4.19924	Hashtag2	Singlet	Hashtag2	batch1	w8_late	0.0556338	5	12	17	17	19	20	19	21	21	22	25	26	27	27	24	28	24	23	26	22	26	23	22	20	20	20	Intestine	pro-B	#FFAA92	-0.0289795	-0.14214	G1	pro-B	others	-9.10977
ATCACGATCTCTTGCG_1	SeuratProject	23975	4622	2355	3	Hashtag2	Hashtag4	4.01589	Hashtag2	Singlet	Hashtag2	batch1	w8_late	0.05122	8	5	8	8	4	6	12	6	4	3	12	12	11	12	12	11	10	11	8	9	5	4	3	2	8	8	Intestine	Group 3 ILC	#006FA6	0.445655	0.29259	S	Group 3 ILC	used	2.55637
ATCACTTCACAATGAA_1	SeuratProject	13680	3572	224	3	Hashtag2	Hashtag4	1.49531	Hashtag2	Singlet	Hashtag2	batch1	w8_late	0.0504386	1	10	11	11	10	10	8	7	10	8	5	5	4	3	2	5	1	1	21	0	21	19	18	17	17	17	Intestine	Group 1 ILC	#0AA6D8	0.382949	0.223512	S	Group 1 ILC	used	-6.91398
ATCACTTGTAAGGCTG_1	SeuratProject	21221	4528	643	4	Hashtag2	Hashtag1	2.7593	Hashtag2	Singlet	Hashtag2	batch1	w8_late	0.0705433	1	10	11	11	10	10	8	7	10	8	5	5	4	3	2	50	1	53	55	58	56	59	62	64	65	65	Intestine	Group 1 ILC	#0AA6D8	-0.0877228	1.00044	G2M	Group 1 ILC	used	-5.59167
ATCAGGTAGGCACTAG_1	SeuratProject	7961	2566	1250	4	Hashtag2	Hashtag3	3.1702	Hashtag2	Singlet	Hashtag2	batch1	w8_late	0.0361764	2	9	10	10	22	23	23	22	25	25	26	27	32	31	31	33	31	24	30	31	23	30	29	29	30	30	Intestine	LP1	red	-0.104225	-0.198882	G1	LP2	used	-0.981127
ATCATTCAGCCTCAGC_1	SeuratProject	6108	2188	564	4	Hashtag2	Hashtag1	2.3076	Hashtag2	Singlet	Hashtag2	batch1	w8_late	0.03389	3	3	4	6	6	8	9	8	7	7	11	11	8	10	10	8	8	2	6	6	4	17	16	15	19	19	Intestine	ETP	#C2FF99	-0.0215429	-0.215991	G1	ETP	used	2.10649
ATCATTCCAGTAACGG_1	SeuratProject	23584	4596	2407	4	Hashtag2	Hashtag4	3.6537	Hashtag2	Singlet	Hashtag2	batch1	w8_late	0.0547405	1	10	11	11	10	10	8	7	10	8	5	5	4	3	2	5	1	1	21	0	21	19	18	17	17	17	Intestine	Group 1 ILC	#0AA6D8	0.350878	-0.0702567	S	Group 1 ILC	used	-7.66333
ATCATTCTCTCTTGCG_1	SeuratProject	8087	2514	1916	4	Hashtag2	Hashtag3	3.84266	Hashtag2	Singlet	Hashtag2	batch1	w8_late	0.0400643	5	7	9	9	8	7	7	10	6	4	3	3	17	20	19	14	37	39	39	42	40	40	41	42	44	44	Intestine	pro-B	#FFAA92	0.464192	-0.10488	S	pro-B	others	-6.39346
ATCCACCGTGTGTACT_1	SeuratProject	5650	2115	4930	3	Hashtag2	Hashtag4	4.29745	Hashtag2	Singlet	Hashtag2	batch1	w8_late	0.04	5	7	15	15	17	24	25	16	27	30	32	31	36	33	37	39	39	38	41	40	42	41	42	43	42	42	Intestine	pre-B	#A30059	-0.101909	1.17766	G2M	pre-B	others	-5.64766
ATCCACCTCCCATAGA_1	SeuratProject	25726	5098	487	4	Hashtag2	Hashtag1	2.08493	Hashtag2	Singlet	Hashtag2	batch1	w8_late	0.0430304	0	5	3	3	1	18	15	15	19	20	8	4	22	25	20	23	20	20	19	16	20	16	15	14	16	16	Intestine	Group 3 ILC	#006FA6	0.0859926	-0.247468	S	Group 3 ILC	used	4.45039
ATCCACCTCGTAACTG_1	SeuratProject	10767	2643	224	4	Hashtag2	Hashtag1	1.08237	Hashtag2	Singlet	Hashtag2	batch1	w8_late	0.0382651	0	2	2	2	2	1	1	9	8	6	17	15	13	17	15	13	13	13	12	12	12	26	25	9	11	11	Intestine	Group 3 ILC	#006FA6	-0.158015	-0.242424	G1	Group 3 ILC	used	3.44292
ATCCATTTCGATCCCT_1	SeuratProject	17072	3879	629	3	Hashtag2	Hashtag1	2.54511	Hashtag2	Singlet	Hashtag2	batch1	w8_late	0.0445173	10	18	20	21	26	27	32	33	35	36	38	40	42	43	44	44	46	47	47	50	50	52	54	56	56	56	Intestine	Mast cell	#008941	-0.200081	-0.209098	G1	Mast cell	others	7.08123
ATCCCTGAGGGATCGT_1	SeuratProject	19907	4105	2654	3	Hashtag2	Hashtag1	4.15395	Hashtag2	Singlet	Hashtag2	batch1	w8_late	0.0572663	5	7	9	9	8	7	7	16	6	4	3	3	17	20	19	14	41	42	48	52	41	44	46	48	51	51	Intestine	pro-B	#FFAA92	0.569049	0.339072	S	pro-B	others	-3.6083
ATCCCTGTCTTCGCTG_1	SeuratProject	12575	3851	1062	3	Hashtag2	Hashtag4	3.02401	Hashtag2	Singlet	Hashtag2	batch1	w8_late	0.0320477	7	14	16	16	18	19	24	27	26	27	29	35	38	36	39	45	38	49	49	53	52	55	58	59	60	60	Intestine	Mes	#B903AA	0.218586	-0.20602	S	Mes	others	14.3734
ATCGATGCACTGCATA_1	SeuratProject	11687	2694	1635	4	Hashtag2	Hashtag3	3.54375	Hashtag2	Singlet	Hashtag2	batch1	w8_late	0.0408146	2	9	10	10	15	15	14	18	13	17	20	22	30	29	30	26	29	31	33	35	48	42	43	44	41	41	Intestine	LP2	#6B7900	-0.176231	-0.198983	G1	MLP3	used	-1.5335
ATCGATGGTAGCTGTT_1	SeuratProject	8201	2451	106	4	Hashtag2	Hashtag3	0.928819	Hashtag2	Singlet	Hashtag2	batch1	w8_late	0.0326789	0	0	1	0	0	0	0	0	0	0	0	2	1	0	0	0	0	4	4	5	13	3	2	21	12	12	Intestine	Group 3 ILC	#006FA6	-0.0658026	-0.192229	G1	Group 3 ILC	used	7.8428
ATCGATGTCGCCTAGG_1	SeuratProject	8562	2276	5176	4	Hashtag2	Hashtag4	4.21266	Hashtag2	Singlet	Hashtag2	batch1	w8_late	0.0526746	4	4	6	5	11	21	20	23	22	23	9	28	28	16	26	16	25	32	35	41	45	46	47	33	47	47	Intestine	Myeloblast	#B77B68	-0.0441927	-0.0610822	G1	Myeloblast	others	1.87103
ATCGCCTGTGCTCGTG_1	SeuratProject	21910	4368	6795	4	Hashtag2	Hashtag4	4.77366	Hashtag2	Singlet	Hashtag2	batch1	w8_late	0.0588316	5	7	9	9	8	7	7	16	6	4	3	3	17	20	19	14	41	42	48	52	41	44	46	48	51	51	Intestine	pro-B	#FFAA92	0.225092	0.630257	G2M	pro-B	others	-4.9198
ATCGCCTTCTTCTGTA_1	SeuratProject	21514	4283	1953	4	Hashtag2	Hashtag4	3.82933	Hashtag2	Singlet	Hashtag2	batch1	w8_late	0.0619132	2	6	5	4	5	4	3	5	15	16	16	19	15	14	16	4	5	5	2	1	1	12	9	8	6	6	Intestine	pre pro-B	#D16100	0.384653	-0.140124	S	pre pro-B	used	-3.12377
ATCGGATAGGTCCTGC_1	SeuratProject	18098	3769	9077	4	Hashtag2	Hashtag1	5.02195	Hashtag2	Singlet	Hashtag2	batch1	w8_late	0.0533761	4	4	12	12	11	11	17	19	18	19	18	23	21	23	28	21	17	19	16	26	14	53	56	57	58	58	Intestine	Monocyte	#61615A	-0.115177	-0.103929	G1	Monocyte	others	-1.00142
ATCGGCGCAGGTTTAC_1	SeuratProject	9786	2902	2444	3	Hashtag2	Hashtag4	3.52819	Hashtag2	Singlet	Hashtag2	batch1	w8_late	0.0263642	5	7	9	9	8	7	7	16	6	4	3	3	17	20	19	14	41	42	51	54	41	44	46	48	51	51	Intestine	pro-B	#FFAA92	0.0783027	0.669179	G2M	pro-B	others	-4.81167
ATCGGCGTCACCCTGT_1	SeuratProject	12023	3031	1027	4	Hashtag2	Hashtag1	2.62958	Hashtag2	Singlet	Hashtag2	batch1	w8_late	0.0509024	0	0	1	0	0	0	1	9	8	6	10	13	9	9	11	7	7	7	5	4	3	2	1	1	1	1	Intestine	Group 3 ILC	#006FA6	-0.196465	-0.24439	G1	Group 3 ILC	used	4.90494
ATCGGCGTCATGCCCT_1	SeuratProject	36559	5355	5964	4	Hashtag2	Hashtag4	4.7336	Hashtag2	Singlet	Hashtag2	batch1	w8_late	0.0436008	4	4	12	5	11	11	17	19	18	19	9	23	21	23	28	21	17	19	16	26	14	35	34	37	36	36	Intestine	Monocyte	#61615A	0.0183799	0.31111	G2M	Monocyte	others	0.419267
ATCGTAGAGACCAAGC_1	SeuratProject	7804	2332	2341	4	Hashtag2	Hashtag3	3.76226	Hashtag2	Singlet	Hashtag2	batch1	w8_late	0.0331881	2	9	10	10	15	15	14	18	13	17	20	22	30	29	30	26	29	31	33	66	67	70	72	72	72	72	Intestine	pre pDC	#63FFAC	-0.0147072	-0.131328	G1	pre pDC	used	-3.56022
ATCGTAGCATCAGCGC_1	SeuratProject	13007	3338	158	3	Hashtag2	Hashtag3	1.49539	Hashtag2	Singlet	Hashtag2	batch1	w8_late	0.0409779	0	0	3	3	1	2	2	2	1	1	1	0	0	6	6	1	2	16	0	19	0	22	21	24	9	9	Intestine	Group 3 ILC	#006FA6	-0.073972	-0.180967	G1	Group 3 ILC	used	5.31241
ATCGTAGCATGACCCG_1	SeuratProject	32408	5083	6174	4	Hashtag2	Hashtag1	4.71454	Hashtag2	Singlet	Hashtag2	batch1	w8_late	0.0755986	4	4	12	5	11	11	17	19	18	19	9	23	21	23	28	21	17	19	16	26	14	35	34	37	36	36	Intestine	Monocyte	#61615A	0.124105	0.163171	G2M	Monocyte	others	-0.498548
ATCGTAGGTCTTGCTC_1	SeuratProject	8901	2708	212	4	Hashtag2	Hashtag3	1.16592	Hashtag2	Singlet	Hashtag2	batch1	w8_late	0.0468487	0	0	1	0	0	0	0	9	8	6	10	13	9	9	11	7	7	7	5	4	3	2	1	1	1	1	Intestine	Group 3 ILC	#006FA6	-0.263191	-0.26168	G1	Group 3 ILC	used	5.91473
ATCGTAGTCTGAGAAA_1	SeuratProject	9704	2643	141	4	Hashtag2	Hashtag1	1.31355	Hashtag2	Singlet	Hashtag2	batch1	w8_late	0.0567807	0	0	1	0	0	0	0	0	0	0	0	2	1	0	0	0	0	9	25	21	27	20	19	19	23	23	Intestine	Group 3 ILC	#006FA6	-0.196444	-0.214841	G1	Group 3 ILC	used	6.34062
ATCGTCCCACAGTATC_1	SeuratProject	18947	4232	301	4	Hashtag2	Hashtag4	2.02356	Hashtag2	Singlet	Hashtag2	batch1	w8_late	0.0685069	1	10	11	11	10	10	8	7	10	8	5	5	4	3	2	5	1	1	21	0	21	19	18	17	17	17	Intestine	Group 1 ILC	#0AA6D8	0.195101	0.376797	G2M	Group 1 ILC	used	-7.2265
ATCGTCCTCTTCCTAA_1	SeuratProject	30485	5046	1697	3	Hashtag2	Hashtag1	3.70893	Hashtag2	Singlet	Hashtag2	batch1	w8_late	0.0631458	2	6	5	4	5	4	3	5	9	9	7	6	5	4	3	4	5	5	2	1	1	12	9	8	6	6	Intestine	pre pro-B	#D16100	0.291302	-0.201073	S	pre pro-B	used	-1.26285
ATCGTGACAAATGCTC_1	SeuratProject	20921	4401	4166	4	Hashtag2	Hashtag4	4.13006	Hashtag2	Singlet	Hashtag2	batch1	w8_late	0.0458869	2	9	10	10	15	15	14	18	13	17	20	22	30	29	30	26	29	31	33	35	48	42	43	44	41	41	Intestine	pre pDC	#63FFAC	0.548467	0.263686	S	pre pDC	used	-2.7841
ATCTTCAGTAAGTTGA_1	SeuratProject	5287	1737	639	4	Hashtag2	Hashtag4	2.7199	Hashtag2	Singlet	Hashtag2	batch1	w8_late	0.0357481	2	9	10	10	15	15	14	18	13	17	20	22	30	29	30	26	29	31	33	66	67	70	72	72	72	72	Intestine	pre pDC	#63FFAC	-0.0210874	-0.0531281	G1	pre pDC	used	-3.76471
ATGAAAGCAATCTCTT_1	SeuratProject	3157	1368	3017	4	Hashtag2	Hashtag1	4.17821	Hashtag2	Singlet	Hashtag2	batch1	w8_late	0.0418118	5	12	17	17	19	20	19	21	21	22	25	26	27	27	24	28	24	23	26	22	26	23	22	20	20	20	Intestine	pro-B	#FFAA92	-0.106539	-0.0596351	G1	pro-B	others	-9.51844
ATGAAAGTCGTGGGTC_1	SeuratProject	23235	4426	3439	4	Hashtag2	Hashtag4	4.39281	Hashtag2	Singlet	Hashtag2	batch1	w8_late	0.0571552	2	6	5	4	5	4	3	5	9	9	7	6	5	4	3	4	5	5	2	1	1	12	9	8	6	6	Intestine	pre pro-B	#D16100	0.51505	0.0165565	S	pre pro-B	used	-2.74363
ATGACCACACGTCGTG_1	SeuratProject	2805	1379	3417	4	Hashtag2	Hashtag4	4.38554	Hashtag2	Singlet	Hashtag2	batch1	w8_late	0.0424242	5	12	17	17	19	20	19	21	21	22	25	26	27	27	24	28	24	23	26	22	26	23	22	20	20	20	Intestine	pro-B	#FFAA92	-0.188288	-0.182399	G1	pro-B	others	-9.5003
ATGACCACACTAACCA_1	SeuratProject	13977	3901	509	2	Hashtag2	Hashtag3	2.38747	Hashtag2	Singlet	Hashtag2	batch1	w8_late	0.0502254	8	5	8	8	4	6	6	6	4	3	12	12	11	13	12	11	10	10	8	8	5	4	3	2	2	2	Intestine	Group 3 ILC	#006FA6	0.446225	0.41027	S	Group 3 ILC	used	2.22882
ATGACCATCTAACGCA_1	SeuratProject	15679	3598	395	4	Hashtag2	Hashtag1	1.97143	Hashtag2	Singlet	Hashtag2	batch1	w8_late	0.0319536	2	9	10	10	15	15	14	18	13	17	20	22	40	38	42	42	43	44	45	45	47	48	49	49	52	52	Intestine	ILCP	#6F0062	0.0660966	-0.166733	S	ILCP	used	0.977296
ATGAGGGAGTCCGCGT_1	SeuratProject	2699	1257	2144	4	Hashtag2	Hashtag4	3.62964	Hashtag2	Singlet	Hashtag2	batch1	w8_late	0.0414969	5	12	17	17	19	20	19	21	21	22	25	26	27	27	24	28	24	23	26	22	26	23	22	20	20	20	Intestine	pro-B	#FFAA92	-0.157732	-0.188494	G1	pro-B	others	-9.23217
ATGAGGGCAGACCGCT_1	SeuratProject	11121	3233	187	4	Hashtag2	Hashtag1	0.943635	Hashtag2	Singlet	Hashtag2	batch1	w8_late	0.0611456	0	11	13	13	14	14	12	13	12	14	13	14	12	12	14	10	12	11	10	9	8	7	5	4	8	8	Intestine	Group 2 ILC	#3B5DFF	-0.0623733	-0.24357	G1	Group 2 ILC	used	2.33416
ATGAGGGCATGGAGAC_1	SeuratProject	4757	1611	890	4	Hashtag2	Hashtag4	2.57855	Hashtag2	Singlet	Hashtag2	batch1	w8_late	0.0538154	1	1	0	1	3	3	5	3	2	10	6	7	6	5	4	2	4	0	3	3	2	1	0	0	0	0	Intestine	Group 1 ILC	#0AA6D8	-0.156851	-0.168376	G1	Group 1 ILC	used	-8.96956
ATGAGGGGTACTCCGG_1	SeuratProject	20927	4253	726	3	Hashtag2	Hashtag3	2.63196	Hashtag2	Singlet	Hashtag2	batch1	w8_late	0.0623118	2	6	5	4	5	4	3	25	9	9	7	6	5	4	3	34	26	25	27	30	31	24	23	22	21	21	Intestine	pre pro-B	#D16100	0.521907	0.197532	S	pre pro-B	used	-1.81292
ATGAGGGGTCGTACTA_1	SeuratProject	15493	3607	520	4	Hashtag2	Hashtag4	2.40688	Hashtag2	Singlet	Hashtag2	batch1	w8_late	0.0526044	8	5	8	8	4	6	6	6	4	3	12	12	11	13	12	11	10	10	8	8	5	4	3	2	2	2	Intestine	Group 3 ILC	#006FA6	0.340925	0.586062	G2M	Group 3 ILC	used	1.81595
ATGAGGGGTGACTATC_1	SeuratProject	20437	4206	2965	4	Hashtag2	Hashtag4	4.24376	Hashtag2	Singlet	Hashtag2	batch1	w8_late	0.052405	4	4	12	12	11	11	17	19	18	19	18	23	21	23	28	21	17	19	16	26	14	35	34	37	36	36	Intestine	Monocyte	#61615A	0.224794	-0.0274807	S	Monocyte	others	-1.43057
ATGAGTCAGTAAGACT_1	SeuratProject	6972	2589	1355	3	Hashtag2	Hashtag4	3.59798	Hashtag2	Singlet	Hashtag2	batch1	w8_late	0.0430293	2	6	5	4	5	4	3	5	15	16	16	19	15	14	16	32	32	29	32	29	32	45	45	47	54	54	Intestine	pre pro-B	#D16100	-0.14559	-0.22352	G1	pre pro-B	used	-1.10807
ATGAGTCTCACCGGGT_1	SeuratProject	8874	2558	530	3	Hashtag2	Hashtag4	2.16296	Hashtag2	Singlet	Hashtag2	batch1	w8_late	0.0668244	1	1	0	1	3	3	5	3	2	13	6	9	10	11	8	12	11	12	11	23	29	27	26	26	24	24	Intestine	Group 1 ILC	#0AA6D8	-0.214021	-0.221024	G1	Group 1 ILC	used	-8.10639
ATGCATGAGACCTCAT_1	SeuratProject	5873	2121	969	4	Hashtag2	Hashtag4	3.02642	Hashtag2	Singlet	Hashtag2	batch1	w8_late	0.0488677	5	12	15	15	17	29	33	35	37	37	40	41	44	45	47	49	49	52	52	56	54	58	61	62	63	63	Intestine	pre-B	#A30059	-0.0485638	-0.0692418	G1	pre-B	others	-5.4456
ATGCCTCCAGTAACCT_1	SeuratProject	6394	1964	3011	3	Hashtag2	Hashtag4	4.38508	Hashtag2	Singlet	Hashtag2	batch1	w8_late	0.0342509	4	4	6	5	12	12	11	11	11	11	9	16	14	16	32	16	15	35	37	38	36	37	37	51	40	40	Intestine	GMP	#A1C299	0.186006	-0.00712304	S	GMP	others	3.62575
ATGCCTCCATCTTTCA_1	SeuratProject	8048	2390	1304	4	Hashtag2	Hashtag1	3.15522	Hashtag2	Singlet	Hashtag2	batch1	w8_late	0.0380219	2	9	10	10	15	15	14	18	13	17	20	22	30	29	30	26	29	31	33	66	67	70	72	72	72	72	Intestine	pre pDC	#63FFAC	-0.0816125	-0.11286	G1	pre pDC	used	-3.54205
ATGCCTCTCATTGTGG_1	SeuratProject	16514	4251	425	3	Hashtag2	Hashtag4	2.34628	Hashtag2	Singlet	Hashtag2	batch1	w8_late	0.0330629	7	14	16	16	18	19	37	39	41	42	45	46	50	49	53	58	58	63	54	67	55	56	59	60	61	61	Intestine	Mes	#B903AA	0.0552525	0.266094	G2M	Mes	others	11.7347
ATGGAGGCAGCACACC_1	SeuratProject	7153	2190	97	4	Hashtag2	Hashtag1	0.568825	Hashtag2	Singlet	Hashtag2	batch1	w8_late	0.0615127	0	0	1	0	0	0	0	0	0	0	0	2	1	0	0	0	0	9	25	21	27	20	19	19	23	23	Intestine	Group 3 ILC	#006FA6	-0.200765	-0.221925	G1	Group 3 ILC	used	7.44834
ATGGAGGGTCGGATTT_1	SeuratProject	29348	4992	2593	3	Hashtag2	Hashtag4	4.11435	Hashtag2	Singlet	Hashtag2	batch1	w8_late	0.0575848	2	6	5	4	5	4	3	5	9	9	7	6	5	4	3	4	5	5	2	1	1	12	9	8	6	6	Intestine	pre pro-B	#D16100	0.5254	0.0906204	S	pre pro-B	used	-1.7116
ATGGATCAGAGGTGCT_1	SeuratProject	3068	1360	3674	4	Hashtag2	Hashtag1	4.2818	Hashtag2	Singlet	Hashtag2	batch1	w8_late	0.0700782	5	7	9	9	8	7	7	10	6	4	3	3	20	21	18	18	16	17	22	24	16	11	52	53	48	48	Intestine	pro-B	#FFAA92	0.15752	0.697815	G2M	pro-B	others	-7.65461
ATGGATCCAGGCAATG_1	SeuratProject	11404	3055	82	4	Hashtag2	Hashtag3	0.873485	Hashtag2	Singlet	Hashtag2	batch1	w8_late	0.0675202	0	0	3	3	1	2	2	2	1	1	8	4	24	6	6	30	21	16	0	17	25	18	17	16	9	9	Intestine	Group 3 ILC	#006FA6	-0.109368	-0.215201	G1	Group 3 ILC	used	5.49971
ATGGATCCATCATTTC_1	SeuratProject	22569	4480	11261	4	Hashtag2	Hashtag4	5.46852	Hashtag2	Singlet	Hashtag2	batch1	w8_late	0.0500244	5	7	9	9	8	24	25	16	27	30	32	31	36	33	37	39	39	38	41	40	42	41	42	43	42	42	Intestine	pre-B	#A30059	-0.0904225	0.981123	G2M	pre-B	others	-6.24833
ATGGGTTCAATGACCT_1	SeuratProject	19718	4632	1175	4	Hashtag2	Hashtag1	2.98034	Hashtag2	Singlet	Hashtag2	batch1	w8_late	0.0429557	2	9	10	10	15	15	14	22	13	25	26	27	30	29	30	26	29	24	30	35	23	42	43	44	41	41	Intestine	ILCP	#6F0062	-0.25383	-0.291735	G1	ILCP	used	-0.212874
ATGGGTTCACTGTGAT_1	SeuratProject	15288	3448	5941	4	Hashtag2	Hashtag4	4.73092	Hashtag2	Singlet	Hashtag2	batch1	w8_late	0.0548796	4	4	12	12	11	11	17	19	18	19	18	23	21	23	28	21	17	19	16	26	14	53	56	57	58	58	Intestine	Monocyte	#61615A	-0.109222	0.240609	G2M	Monocyte	others	-0.127631
ATGGGTTTCCATTTGT_1	SeuratProject	17498	3856	987	4	Hashtag2	Hashtag4	2.94697	Hashtag2	Singlet	Hashtag2	batch1	w8_late	0.0422334	1	10	11	11	10	10	8	7	10	8	5	5	4	3	2	5	1	1	21	0	21	19	18	17	17	17	Intestine	Group 1 ILC	#0AA6D8	0.240054	0.217986	S	Group 1 ILC	used	-7.47035
ATGGGTTTCTCGTCGT_1	SeuratProject	6667	2309	1398	4	Hashtag2	Hashtag4	3.19194	Hashtag2	Singlet	Hashtag2	batch1	w8_late	0.0440978	2	9	10	10	22	23	23	22	25	25	26	27	32	31	31	33	31	24	30	31	23	30	29	29	30	30	Intestine	LP1	red	-0.135767	-0.24008	G1	LP2	used	-0.726873
ATGGTTGTCCATAGGT_1	SeuratProject	17856	3634	7134	4	Hashtag2	Hashtag1	5.139	Hashtag2	Singlet	Hashtag2	batch1	w8_late	0.0491151	4	4	6	5	11	21	20	23	22	23	9	28	28	16	26	16	25	32	35	41	45	46	47	33	47	47	Intestine	Myeloblast	#B77B68	-0.138794	0.405917	G2M	Myeloblast	others	1.59721
ATGGTTGTCTTAAGGC_1	SeuratProject	5285	1899	192	4	Hashtag2	Hashtag1	1.28313	Hashtag2	Singlet	Hashtag2	batch1	w8_late	0.079281	0	0	3	3	1	2	2	2	1	1	1	0	0	7	5	1	2	9	25	21	27	20	19	19	23	23	Intestine	Group 3 ILC	#006FA6	-0.238608	-0.142782	G1	Group 3 ILC	used	6.20806
ATGTCCCGTATGTCTG_1	SeuratProject	12364	3212	197	4	Hashtag2	Hashtag4	1.16263	Hashtag2	Singlet	Hashtag2	batch1	w8_late	0.0052572	8	5	8	8	4	6	6	6	4	3	23	25	25	26	22	25	23	22	23	20	22	21	20	18	18	18	Intestine	Group 3 ILC	#006FA6	0.0821252	1.0286	G2M	Group 3 ILC	used	1.0642
ATGTCCCTCCTTGACC_1	SeuratProject	20380	4115	169	4	Hashtag2	Hashtag4	1.36329	Hashtag2	Singlet	Hashtag2	batch1	w8_late	0.0511286	8	5	8	8	4	6	6	6	4	3	12	12	11	13	12	11	10	10	8	8	5	4	3	2	2	2	Intestine	Group 3 ILC	#006FA6	-0.00802791	0.660616	G2M	Group 3 ILC	used	1.10219
ATGTCTTGTCAAATCC_1	SeuratProject	8101	2346	117	4	Hashtag2	Hashtag4	1.11312	Hashtag2	Singlet	Hashtag2	batch1	w8_late	0.0555487	1	1	0	1	3	3	5	3	2	13	15	9	10	11	8	12	11	12	11	23	29	27	26	26	24	24	Intestine	Group 1 ILC	#0AA6D8	-0.199062	-0.203393	G1	Group 1 ILC	used	-8.69273
ATGTCTTGTGACTCTA_1	SeuratProject	10306	2750	94	4	Hashtag2	Hashtag3	1.09034	Hashtag2	Singlet	Hashtag2	batch1	w8_late	0.0563749	0	2	2	2	2	1	1	1	5	5	4	18	3	2	13	3	3	6	9	10	6	6	6	5	3	3	Intestine	Group 3 ILC	#006FA6	-0.148062	-0.212993	G1	Group 3 ILC	used	2.67853
ATTACCTGTTTAGTCG_1	SeuratProject	7574	2562	301	4	Hashtag2	Hashtag1	1.92722	Hashtag2	Singlet	Hashtag2	batch1	w8_late	0.0471349	3	3	4	6	6	8	9	8	7	7	11	11	8	10	10	8	8	2	6	6	4	31	30	31	29	29	Intestine	ETP	#C2FF99	-0.00798455	-0.17221	G1	ETP	used	3.50535
ATTATCCCAGACAAAT_1	SeuratProject	9595	2450	5648	4	Hashtag2	Hashtag4	4.67898	Hashtag2	Singlet	Hashtag2	batch1	w8_late	0.0540907	4	4	6	5	11	21	20	23	22	23	46	28	28	50	26	59	25	32	35	68	68	71	73	73	73	73	Intestine	Myeloblast	#B77B68	-0.0169368	-0.0692134	G1	Myeloblast	others	2.29563
ATTATCCGTCTCAGGC_1	SeuratProject	9318	2515	2852	4	Hashtag2	Hashtag4	3.99498	Hashtag2	Singlet	Hashtag2	batch1	w8_late	0.0294055	9	11	13	13	14	14	12	13	12	14	13	14	12	12	14	10	12	11	10	9	8	7	5	4	66	66	Intestine	Group 2 ILC	#3B5DFF	-0.149393	-0.191183	G1	Group 2 ILC	used	-1.02079
ATTCACTAGCACCCAC_1	SeuratProject	12606	2946	3289	4	Hashtag2	Hashtag4	4.14315	Hashtag2	Singlet	Hashtag2	batch1	w8_late	0.0666349	4	15	12	12	20	11	21	24	29	29	18	33	35	35	36	37	36	36	38	36	37	36	35	38	37	37	Intestine	Monocyte	#61615A	-0.215576	-0.242042	G1	Monocyte	others	-3.06387
ATTCACTAGGCATCTT_1	SeuratProject	38640	5536	5564	3	Hashtag2	Hashtag3	4.99121	Hashtag2	Singlet	Hashtag2	batch1	w8_late	0.0618012	4	4	6	5	12	12	11	11	11	11	9	16	14	16	32	16	15	35	37	38	36	37	37	51	40	40	Intestine	GMP	#A1C299	-0.144613	0.539661	G2M	GMP	others	2.99993
ATTCAGGAGGCGAAGG_1	SeuratProject	5536	2077	212	4	Hashtag2	Hashtag4	1.3401	Hashtag2	Singlet	Hashtag2	batch1	w8_late	0.0209538	7	14	16	16	18	19	24	27	26	27	29	35	38	36	39	48	38	56	54	60	55	56	59	60	61	61	Intestine	Mes	#B903AA	-0.197091	-0.269869	G1	Mes	others	12.8592
ATTCAGGCAACAGCCC_1	SeuratProject	6528	2221	71	4	Hashtag2	Hashtag4	0.756214	Hashtag2	Singlet	Hashtag2	batch1	w8_late	0.0779718	0	0	3	3	1	2	2	2	1	1	1	0	0	7	5	1	2	3	1	2	0	0	13	12	10	10	Intestine	Group 3 ILC	#006FA6	-0.208186	-0.240055	G1	Group 3 ILC	used	5.26112
ATTCATCTCTTGTTAC_1	SeuratProject	9338	2588	3775	4	Hashtag2	Hashtag3	4.57136	Hashtag2	Singlet	Hashtag2	batch1	w8_late	0.0425145	4	4	6	5	11	21	20	23	22	23	9	28	28	16	26	16	25	32	35	41	45	46	47	33	47	47	Intestine	Myeloblast	#B77B68	-0.00165841	-0.0637065	G1	Myeloblast	others	1.53331
ATTCCATAGACCGCCT_1	SeuratProject	31250	4720	4842	3	Hashtag2	Hashtag3	4.74603	Hashtag2	Singlet	Hashtag2	batch1	w8_late	0.035264	4	4	6	5	12	12	11	11	11	11	21	16	14	22	23	24	15	21	24	37	24	38	38	51	39	39	Intestine	GMP	#A1C299	0.0413897	0.278129	G2M	GMP	others	3.74121
ATTCCATGTCCTTTGC_1	SeuratProject	13825	3428	3559	4	Hashtag2	Hashtag4	4.32018	Hashtag2	Singlet	Hashtag2	batch1	w8_late	0.040651	0	0	3	3	1	2	2	2	1	1	8	4	24	6	6	30	21	16	0	17	25	18	17	16	9	9	Intestine	Group 3 ILC	#006FA6	-0.160214	-0.299878	G1	Group 3 ILC	used	5.6181
ATTCCCGAGACGCTCC_1	SeuratProject	7456	2715	5726	4	Hashtag2	Hashtag1	4.72307	Hashtag2	Singlet	Hashtag2	batch1	w8_late	0.0396996	2	9	10	10	22	23	23	22	25	25	26	27	32	31	31	33	31	24	30	31	23	30	29	29	30	30	Intestine	LP1	red	-0.00362089	-0.200388	G1	LP2	used	-0.500658
ATTCCCGCACATGTTG_1	SeuratProject	20782	4492	471	3	Hashtag2	Hashtag4	2.06394	Hashtag2	Singlet	Hashtag2	batch1	w8_late	0.0588971	1	10	11	11	10	10	8	7	10	8	5	5	4	3	2	5	1	1	21	0	21	19	18	17	17	17	Intestine	Group 1 ILC	#0AA6D8	0.400103	0.255403	S	Group 1 ILC	used	-7.26091
ATTCCTACAAGAGATT_1	SeuratProject	8676	2605	713	4	Hashtag2	Hashtag1	2.65033	Hashtag2	Singlet	Hashtag2	batch1	w8_late	0.0505994	2	9	10	10	15	15	14	18	13	17	20	22	30	29	30	26	29	31	33	35	48	42	43	44	41	41	Intestine	LP2	#6B7900	-0.125451	-0.192562	G1	MLP3	used	-1.33396
ATTCCTATCAGTGGGA_1	SeuratProject	28570	5271	91	4	Hashtag2	Hashtag3	1.06341	Hashtag2	Singlet	Hashtag2	batch1	w8_late	0.0612181	3	3	4	6	6	8	9	8	7	7	37	36	39	41	40	41	42	45	43	43	43	49	50	50	49	49	Intestine	ETP	#C2FF99	-0.0923868	1.04899	G2M	ETP	used	1.64543
ATTCCTATCGCTCCTA_1	SeuratProject	10734	3502	6172	4	Hashtag2	Hashtag1	4.99466	Hashtag2	Singlet	Hashtag2	batch1	w8_late	0.0353084	9	11	13	13	14	14	12	13	12	14	13	14	12	12	14	10	12	11	10	9	8	7	5	4	8	8	Intestine	Group 2 ILC	#3B5DFF	-0.00401333	-0.205176	G1	Group 2 ILC	used	-0.95249
ATTCGTTTCCTTACCG_1	SeuratProject	8364	2505	429	4	Hashtag2	Hashtag4	2.18984	Hashtag2	Singlet	Hashtag2	batch1	w8_late	0.0271401	0	0	1	0	0	0	0	0	0	0	0	30	1	0	33	15	33	4	34	5	38	3	2	21	12	12	Intestine	Group 3 ILC	#006FA6	-0.17366	-0.243083	G1	Group 3 ILC	used	5.64829
ATTCTACAGAAACACT_1	SeuratProject	11888	3453	845	3	Hashtag2	Hashtag1	2.9249	Hashtag2	Singlet	Hashtag2	batch1	w8_late	0.0626682	2	6	5	4	5	4	3	5	9	9	7	6	5	4	3	4	5	5	2	1	1	12	9	8	6	6	Intestine	pre pro-B	#D16100	0.495363	-0.0698686	S	pre pro-B	used	-2.0416
ATTGGGTCAGGAGGTT_1	SeuratProject	14757	3813	423	4	Hashtag2	Hashtag4	2.06114	Hashtag2	Singlet	Hashtag2	batch1	w8_late	0.0475029	0	5	3	3	4	18	15	15	19	20	8	4	22	25	20	23	20	20	19	16	20	16	15	14	16	16	Intestine	Group 3 ILC	#006FA6	0.353297	-0.163424	S	Group 3 ILC	used	3.29596
ATTGGGTGTATGAAAC_1	SeuratProject	33279	5185	2941	4	Hashtag2	Hashtag1	4.15212	Hashtag2	Singlet	Hashtag2	batch1	w8_late	0.0442321	4	4	6	5	12	12	11	11	11	11	9	16	14	16	32	16	15	35	37	38	36	37	37	51	40	40	Intestine	GMP	#A1C299	-0.0938171	-0.230409	G1	GMP	others	3.50543
ATTGGGTGTCCTGAAT_1	SeuratProject	8607	2596	181	3	Hashtag2	Hashtag3	1.42096	Hashtag2	Singlet	Hashtag2	batch1	w8_late	0.0361334	0	5	3	3	15	18	15	15	13	17	8	4	40	38	42	42	43	44	45	45	47	48	49	49	52	52	Intestine	Group 3 ILC	#006FA6	-0.156782	-0.217252	G1	Group 3 ILC	used	4.28068
ATTGTTCCAAGCACAG_1	SeuratProject	7955	2713	182	3	Hashtag2	Hashtag3	1.4062	Hashtag2	Singlet	Hashtag2	batch1	w8_late	0.0593338	0	0	1	0	0	0	0	0	0	0	0	2	1	0	0	0	0	4	4	5	13	3	2	21	31	31	Intestine	Group 3 ILC	#006FA6	-0.188957	-0.212749	G1	Group 3 ILC	used	7.39741
ATTGTTCCATTCGATG_1	SeuratProject	14155	3599	166	3	Hashtag2	Hashtag3	1.34579	Hashtag2	Singlet	Hashtag2	batch1	w8_late	0.0486754	0	2	2	2	4	1	1	1	5	5	4	18	3	2	13	3	3	6	9	10	6	6	6	5	3	3	Intestine	Group 3 ILC	#006FA6	0.000522498	-0.215118	S	Group 3 ILC	used	3.05175
ATTGTTCTCGGTCGGT_1	SeuratProject	16206	3782	144	4	Hashtag2	Hashtag4	1.21265	Hashtag2	Singlet	Hashtag2	batch1	w8_late	0.0453536	8	5	8	8	4	6	6	6	4	3	12	12	11	13	12	11	10	10	8	8	5	4	3	2	2	2	Intestine	Group 3 ILC	#006FA6	0.154284	0.708475	G2M	Group 3 ILC	used	1.64055
ATTTACCCAAAGACGC_1	SeuratProject	6622	2148	3581	4	Hashtag2	Hashtag1	3.94673	Hashtag2	Singlet	Hashtag2	batch1	w8_late	0.0474177	1	1	0	1	3	3	5	3	2	13	15	9	10	11	8	12	11	12	11	23	29	27	26	26	24	24	Intestine	Group 1 ILC	#0AA6D8	-0.219157	-0.139167	G1	Group 1 ILC	used	-7.73457
ATTTACCCAAGCCTGC_1	SeuratProject	14349	3684	95	3	Hashtag2	Hashtag4	0.972891	Hashtag2	Singlet	Hashtag2	batch1	w8_late	0.0365879	0	5	3	3	4	18	15	15	19	20	8	4	22	25	20	23	20	20	19	16	20	16	15	14	16	16	Intestine	Group 3 ILC	#006FA6	0.272875	-0.179028	S	Group 3 ILC	used	3.31255
ATTTACCTCACACCCT_1	SeuratProject	45999	6024	6073	3	Hashtag2	Hashtag3	4.96192	Hashtag2	Singlet	Hashtag2	batch1	w8_late	0.0654362	4	4	12	12	11	11	17	19	18	19	18	23	21	23	28	21	17	19	16	26	14	53	56	57	58	58	Intestine	Monocyte	#61615A	-0.173707	0.663348	G2M	Monocyte	others	-0.781356
ATTTCACAGGATATGT_1	SeuratProject	13112	3183	2565	3	Hashtag2	Hashtag1	4.12159	Hashtag2	Singlet	Hashtag2	batch1	w8_late	0.0571232	5	7	9	9	8	7	7	10	6	4	3	3	17	20	19	14	37	39	39	42	40	40	41	42	44	44	Intestine	pro-B	#FFAA92	0.143894	0.100966	S	pro-B	others	-6.78831
ATTTCACAGGTAATCA_1	SeuratProject	2528	1159	1814	4	Hashtag2	Hashtag4	3.75815	Hashtag2	Singlet	Hashtag2	batch1	w8_late	0.034019	5	12	17	17	19	20	19	21	21	22	25	26	27	27	24	28	24	23	26	22	26	23	22	20	20	20	Intestine	pro-B	#FFAA92	-0.186397	-0.17286	G1	pro-B	others	-8.77696
ATTTCACAGTAAGGGA_1	SeuratProject	5442	1818	158	4	Hashtag2	Hashtag3	1.27572	Hashtag2	Singlet	Hashtag2	batch1	w8_late	0.0292172	0	0	1	0	0	0	1	9	8	6	10	13	9	9	11	7	7	7	5	4	3	2	1	1	1	1	Intestine	Group 3 ILC	#006FA6	-0.131528	-0.211063	G1	Group 3 ILC	used	5.46096
ATTTCACGTCACTTAG_1	SeuratProject	2598	1204	1002	4	Hashtag2	Hashtag4	3.17165	Hashtag2	Singlet	Hashtag2	batch1	w8_late	0.0323326	5	12	17	17	19	20	19	21	21	22	25	26	27	27	24	28	24	23	26	22	26	23	22	20	20	20	Intestine	pro-B	#FFAA92	-0.100089	-0.110665	G1	pro-B	others	-9.12587
ATTTCTGAGGGCAGGA_1	SeuratProject	25418	4814	8628	4	Hashtag2	Hashtag3	5.30255	Hashtag2	Singlet	Hashtag2	batch1	w8_late	0.0653474	4	4	6	5	11	21	20	23	22	23	9	28	28	16	26	16	25	35	37	38	36	37	37	33	40	40	Intestine	Myeloblast	#B77B68	-0.0220924	-0.188692	G1	Myeloblast	others	2.50333
ATTTCTGGTCAATCTG_1	SeuratProject	7488	2337	277	4	Hashtag2	Hashtag1	1.71145	Hashtag2	Singlet	Hashtag2	batch1	w8_late	0.0413996	0	0	1	0	0	0	0	9	0	33	35	30	33	32	33	15	33	33	34	32	38	13	10	9	11	11	Intestine	Group 3 ILC	#006FA6	-0.141436	-0.140975	G1	Group 3 ILC	used	4.53388
ATTTCTGGTTAGCGGA_1	SeuratProject	19721	4023	2539	3	Hashtag2	Hashtag3	4.21091	Hashtag2	Singlet	Hashtag2	batch1	w8_late	0.0614573	5	7	9	9	8	7	7	16	6	4	3	3	17	20	19	14	41	42	48	52	41	44	46	48	51	51	Intestine	pro-B	#FFAA92	0.504569	-0.118149	S	pro-B	others	-4.75262
ATTTCTGTCAAGTGGG_1	SeuratProject	8304	1943	348	4	Hashtag2	Hashtag3	0.471541	Hashtag2	Singlet	Hashtag2	batch1	w8_late	0.0321532	4	4	6	5	12	12	11	11	11	11	21	16	14	22	23	24	15	21	24	37	24	38	38	45	39	39	Intestine	GMP	#A1C299	-0.138286	-0.182728	G1	GMP	others	4.87824
CAAAGAACAGCCGGTT_1	SeuratProject	15690	3772	285	4	Hashtag2	Hashtag1	1.57332	Hashtag2	Singlet	Hashtag2	batch1	w8_late	0.0361377	0	5	3	3	4	18	15	15	19	20	8	4	22	25	20	23	20	20	19	16	20	16	15	14	16	16	Intestine	Group 3 ILC	#006FA6	0.302722	-0.183306	S	Group 3 ILC	used	3.85259
CAAAGAACATCATTTC_1	SeuratProject	34547	5410	4732	4	Hashtag2	Hashtag1	4.22534	Hashtag2	Singlet	Hashtag2	batch1	w8_late	0.0502504	4	4	6	5	12	12	11	11	11	11	21	16	14	22	23	24	15	21	24	38	24	37	37	51	40	40	Intestine	GMP	#A1C299	-0.0416299	0.334974	G2M	GMP	others	3.50318
CAACAACGTCATATGC_1	SeuratProject	6352	2218	88	4	Hashtag2	Hashtag4	0.00506452	Hashtag2	Singlet	Hashtag2	batch1	w8_late	0.0809194	0	0	3	3	1	2	2	2	1	1	1	0	0	6	6	1	2	9	0	19	9	22	21	24	33	33	Intestine	Group 3 ILC	#006FA6	-0.146244	-0.216551	G1	Group 3 ILC	used	6.58567
CAACAACGTCCCTAAA_1	SeuratProject	10467	2974	2143	4	Hashtag2	Hashtag4	3.62314	Hashtag2	Singlet	Hashtag2	batch1	w8_late	0.0348715	2	6	5	4	5	4	3	5	15	16	16	19	15	14	16	32	32	29	32	29	32	29	28	30	28	28	Intestine	pre pro-B	#D16100	-0.0527917	-0.197472	G1	pre pro-B	used	-0.892428
CAACAACTCGTCCTCA_1	SeuratProject	10519	3090	132	3	Hashtag2	Hashtag4	0.33095	Hashtag2	Singlet	Hashtag2	batch1	w8_late	0.0264284	7	14	16	16	18	19	24	27	26	27	29	35	38	36	39	48	38	56	54	60	55	56	59	60	61	61	Intestine	Mes	#B903AA	-0.253085	-0.268831	G1	Mes	others	13.3072
CAACAACTCTCTCTAA_1	SeuratProject	4099	1831	3411	4	Hashtag2	Hashtag4	4.38554	Hashtag2	Singlet	Hashtag2	batch1	w8_late	0.025372	5	7	9	9	8	7	7	10	6	4	3	3	20	21	18	18	16	17	51	54	16	11	52	53	48	48	Intestine	pro-B	#FFAA92	-0.196676	0.700378	G2M	pro-B	others	-8.26005
CAACAACTCTTTGGAG_1	SeuratProject	15449	3911	3950	4	Hashtag2	Hashtag1	4.44674	Hashtag2	Singlet	Hashtag2	batch1	w8_late	0.046346	1	10	11	11	10	10	8	7	10	8	5	5	4	3	2	5	1	1	21	0	21	19	18	17	17	17	Intestine	Group 1 ILC	#0AA6D8	0.240603	-0.115707	S	Group 1 ILC	used	-7.4022
CAACAGTAGCAGCAGT_1	SeuratProject	5683	2000	961	4	Hashtag2	Hashtag4	2.29476	Hashtag2	Singlet	Hashtag2	batch1	w8_late	0.0496217	1	1	0	1	3	3	5	3	2	10	6	7	6	5	4	2	4	0	3	3	2	1	0	0	0	0	Intestine	Group 1 ILC	#0AA6D8	-0.179754	-0.212091	G1	Group 1 ILC	used	-8.88267
CAACAGTCAGAGCCCT_1	SeuratProject	14073	3201	1321	3	Hashtag2	Hashtag4	3.4405	Hashtag2	Singlet	Hashtag2	batch1	w8_late	0.0417821	2	6	5	4	5	4	3	5	9	9	7	6	5	4	3	4	5	5	2	1	1	45	45	47	54	54	Intestine	pre pro-B	#D16100	-0.153906	-0.186654	G1	pre pro-B	used	-0.474508
CAACAGTTCTGTGCGG_1	SeuratProject	7048	2473	10440	4	Hashtag2	Hashtag4	4.8506	Hashtag2	Singlet	Hashtag2	batch1	w8_late	0.0397276	5	7	9	9	8	7	7	10	6	4	3	3	17	20	19	14	37	39	39	42	40	40	41	42	44	44	Intestine	pro-B	#FFAA92	0.605745	-0.095873	S	pro-B	others	-6.62725
CAACCTCGTGCCGTTG_1	SeuratProject	20308	4324	2431	4	Hashtag2	Hashtag4	4.04584	Hashtag2	Singlet	Hashtag2	batch1	w8_late	0.047272	5	7	9	9	8	7	7	16	6	4	3	3	17	20	18	14	41	42	51	54	41	44	46	48	48	48	Intestine	pro-B	#FFAA92	0.0952132	0.626033	G2M	pro-B	others	-4.30464
CAACCTCTCGCTTGAA_1	SeuratProject	37034	5603	4515	4	Hashtag2	Hashtag1	4.5785	Hashtag2	Singlet	Hashtag2	batch1	w8_late	0.0720149	2	6	5	4	5	4	3	25	9	9	7	6	5	4	3	34	26	25	27	30	31	24	23	22	21	21	Intestine	pre pro-B	#D16100	-0.0246601	0.911739	G2M	pre pro-B	used	-0.945065
CAACGATCACGCTTAA_1	SeuratProject	9519	2659	94	3	Hashtag2	Hashtag4	0.595067	Hashtag2	Singlet	Hashtag2	batch1	w8_late	0.0565185	0	2	3	3	1	2	2	1	5	5	4	18	3	2	13	3	3	6	9	10	6	6	6	5	9	9	Intestine	Group 3 ILC	#006FA6	-0.20802	-0.17124	G1	Group 3 ILC	used	4.00867
CAACGATTCAAGGACG_1	SeuratProject	14297	3732	1239	3	Hashtag2	Hashtag4	3.51103	Hashtag2	Singlet	Hashtag2	batch1	w8_late	0.0828845	2	6	5	4	5	4	3	5	9	9	7	6	5	4	3	4	5	5	2	1	1	12	9	8	6	6	Intestine	pre pro-B	#D16100	0.343665	0.251303	S	pre pro-B	used	-0.953668
CAACGATTCGGACGTC_1	SeuratProject	29120	4744	5345	4	Hashtag2	Hashtag1	4.49029	Hashtag2	Singlet	Hashtag2	batch1	w8_late	0.0445398	4	4	6	5	12	12	11	11	11	11	9	16	14	16	32	16	15	35	37	38	36	37	37	51	40	40	Intestine	GMP	#A1C299	0.129458	-0.0190124	S	GMP	others	2.43777
CAACGATTCGTTCTCG_1	SeuratProject	8464	2650	2752	4	Hashtag2	Hashtag4	3.21254	Hashtag2	Singlet	Hashtag2	batch1	w8_late	0.0476134	5	7	9	9	8	7	7	10	6	4	3	3	20	21	18	18	16	17	51	54	16	11	52	53	48	48	Intestine	pro-B	#FFAA92	-0.0922041	0.981845	G2M	pro-B	others	-7.82038
CAACGGCCAAATCAAG_1	SeuratProject	7667	2286	253	4	Hashtag2	Hashtag3	1.77261	Hashtag2	Singlet	Hashtag2	batch1	w8_late	0.058954	0	0	1	0	0	0	0	0	0	0	0	2	1	0	0	0	0	4	4	5	13	3	2	32	31	31	Intestine	Group 3 ILC	#006FA6	-0.137085	-0.245179	G1	Group 3 ILC	used	7.79128
CAACGGCCAAGAGGCT_1	SeuratProject	17396	3997	910	4	Hashtag2	Hashtag4	2.86458	Hashtag2	Singlet	Hashtag2	batch1	w8_late	0.0441481	2	6	5	4	5	4	3	5	9	9	7	6	17	20	3	4	5	5	2	1	1	12	9	8	6	6	Intestine	pre pro-B	#D16100	0.41562	-0.16399	S	pre pro-B	used	-3.52514
CAACGGCGTAATGCGG_1	SeuratProject	10046	2823	121	4	Hashtag2	Hashtag4	0.686933	Hashtag2	Singlet	Hashtag2	batch1	w8_late	0.0421063	0	0	1	0	0	0	0	0	0	0	0	2	1	0	0	0	0	4	4	5	13	3	2	32	31	31	Intestine	Group 3 ILC	#006FA6	-0.100941	-0.233973	G1	Group 3 ILC	used	8.02375
CAACGGCGTATGCTTG_1	SeuratProject	12540	3210	563	3	Hashtag2	Hashtag4	2.74067	Hashtag2	Singlet	Hashtag2	batch1	w8_late	0.0409888	2	9	10	10	15	15	14	18	13	17	20	22	40	38	42	42	43	44	45	45	47	48	49	49	52	52	Intestine	ILCP	#6F0062	0.0398033	-0.204517	S	ILCP	used	1.25276
CAACGGCGTCACGTGC_1	SeuratProject	52039	6649	10275	3	Hashtag2	Hashtag3	4.59892	Hashtag2	Singlet	Hashtag2	batch1	w8_late	0.0679875	4	4	12	5	11	11	17	19	18	19	9	23	21	23	28	21	17	19	16	26	14	35	34	37	36	36	Intestine	Monocyte	#61615A	0.178741	0.163511	S	Monocyte	others	-0.554429
CAACGGCGTGAATTAG_1	SeuratProject	10693	2810	6115	3	Hashtag2	Hashtag3	4.89189	Hashtag2	Singlet	Hashtag2	batch1	w8_late	0.0632189	4	4	6	5	11	21	20	23	22	23	9	28	28	16	26	16	25	32	35	41	45	46	47	33	47	47	Intestine	Myeloblast	#B77B68	-0.133702	-0.133632	G1	Myeloblast	others	1.2763
CAAGACTCAACACGTT_1	SeuratProject	11017	2767	102	4	Hashtag2	Hashtag1	0.335302	Hashtag2	Singlet	Hashtag2	batch1	w8_late	0.0455659	0	2	2	2	2	1	1	1	5	5	4	10	3	2	9	36	44	43	44	48	35	50	51	52	50	50	Intestine	Group 3 ILC	#006FA6	-0.102646	-0.233405	G1	Group 3 ILC	used	2.10235
CAAGACTCAAGTGGTG_1	SeuratProject	3589	1657	3612	4	Hashtag2	Hashtag1	4.35812	Hashtag2	Singlet	Hashtag2	batch1	w8_late	0.0339928	5	7	9	9	8	7	7	10	6	4	3	3	20	21	18	18	16	17	22	24	16	11	52	53	48	48	Intestine	pro-B	#FFAA92	0.31316	0.137982	S	pro-B	others	-7.27166
CAAGAGGCAATGTCAC_1	SeuratProject	45047	5673	8035	4	Hashtag2	Hashtag4	5.12922	Hashtag2	Singlet	Hashtag2	batch1	w8_late	0.0698604	4	4	6	5	12	12	11	11	11	11	21	16	14	22	23	24	15	21	24	37	24	38	38	45	39	39	Intestine	GMP	#A1C299	0.022569	0.328922	G2M	GMP	others	3.88762
CAAGCTAAGGAAGTGA_1	SeuratProject	16652	3842	2242	4	Hashtag2	Hashtag1	3.8849	Hashtag2	Singlet	Hashtag2	batch1	w8_late	0.0476219	5	7	9	9	8	7	7	16	6	4	3	3	17	20	19	14	41	42	48	52	41	44	46	48	51	51	Intestine	pro-B	#FFAA92	0.381127	-0.0663142	S	pro-B	others	-4.53618
CAAGCTAAGGATCATA_1	SeuratProject	19579	3700	5190	4	Hashtag2	Hashtag1	4.54156	Hashtag2	Singlet	Hashtag2	batch1	w8_late	0.0562337	4	4	12	12	11	11	17	19	18	19	18	23	21	23	28	21	17	19	16	26	14	53	56	57	58	58	Intestine	Monocyte	#61615A	-0.0815977	-0.0905335	G1	Monocyte	others	-2.02969
CAAGCTACACTACTTT_1	SeuratProject	6088	2356	132	2	Hashtag2	Hashtag3	1.25523	Hashtag2	Singlet	Hashtag2	batch1	w8_late	0.037615	8	5	8	8	4	6	6	6	4	3	23	25	25	26	22	25	23	22	23	20	22	21	20	18	18	18	Intestine	Group 3 ILC	#006FA6	-0.0681403	-0.00976929	G1	Group 3 ILC	used	4.61707
CAAGCTATCAGGAAAT_1	SeuratProject	22062	4074	9904	4	Hashtag2	Hashtag4	5.23956	Hashtag2	Singlet	Hashtag2	batch1	w8_late	0.0550721	4	15	12	12	20	11	21	24	29	29	18	33	35	35	36	37	36	36	38	36	37	36	35	38	37	37	Intestine	Monocyte	#61615A	0.093205	-0.156147	S	Monocyte	others	-2.99222
CAAGCTATCTCCTACG_1	SeuratProject	44319	5498	17791	4	Hashtag2	Hashtag3	5.98748	Hashtag2	Singlet	Hashtag2	batch1	w8_late	0.018615	6	21	24	25	25	26	30	32	33	34	36	38	48	39	41	55	55	60	62	63	64	67	75	75	76	76	Intestine	Mk	#A079BF	-0.292211	-0.198111	G1	Mk	others	10.6207
CAAGGGAAGATACCAA_1	SeuratProject	7825	2650	289	4	Hashtag2	Hashtag3	1.70138	Hashtag2	Singlet	Hashtag2	batch1	w8_late	0.0523962	0	0	3	3	1	2	2	2	1	1	8	4	24	6	6	30	21	16	0	17	25	18	17	16	9	9	Intestine	Group 3 ILC	#006FA6	-0.169244	-0.178777	G1	Group 3 ILC	used	5.00494
CAAGGGACAGATTTCG_1	SeuratProject	6624	2174	107	4	Hashtag2	Hashtag1	0.973868	Hashtag2	Singlet	Hashtag2	batch1	w8_late	0.0306461	0	2	2	2	2	1	1	1	8	6	17	15	13	17	15	13	13	13	12	12	12	26	25	25	26	26	Intestine	Group 3 ILC	#006FA6	-0.217392	-0.213568	G1	Group 3 ILC	used	3.18276
CAATACGCAATAGAGT_1	SeuratProject	1972	1009	2205	4	Hashtag2	Hashtag1	3.40703	Hashtag2	Singlet	Hashtag2	batch1	w8_late	0.0223124	4	4	12	5	11	11	17	19	18	19	9	23	21	23	28	21	17	19	16	26	14	35	34	37	36	36	Intestine	Monocyte	#61615A	0.0562392	0.430153	G2M	Monocyte	others	-1.06205
CAATACGTCCTAGCCT_1	SeuratProject	4752	1862	5477	4	Hashtag2	Hashtag4	4.74913	Hashtag2	Singlet	Hashtag2	batch1	w8_late	0.0460859	5	12	17	17	19	20	19	21	21	22	25	26	27	27	24	28	24	23	26	22	26	23	22	20	20	20	Intestine	pro-B	#FFAA92	-0.0132746	-0.0840357	G1	pro-B	others	-8.64336
CAATACGTCTGAATCG_1	SeuratProject	32276	4778	10008	4	Hashtag2	Hashtag4	5.0051	Hashtag2	Singlet	Hashtag2	batch1	w8_late	0.0523919	4	4	12	12	11	11	17	19	18	19	18	23	21	23	28	21	17	19	16	26	14	53	56	57	58	58	Intestine	Monocyte	#61615A	-0.17084	-0.117786	G1	Monocyte	others	-0.407853
CAATCGATCTGGGCCA_1	SeuratProject	9535	2599	325	4	Hashtag2	Hashtag1	1.66266	Hashtag2	Singlet	Hashtag2	batch1	w8_late	0.028946	0	2	2	2	2	1	1	1	5	5	4	10	3	2	9	19	18	6	18	15	17	14	11	10	13	13	Intestine	Group 3 ILC	#006FA6	-0.178891	-0.194709	G1	Group 3 ILC	used	1.72683
CAATGACCATAGAGGC_1	SeuratProject	10651	2807	114	4	Hashtag2	Hashtag3	0.96256	Hashtag2	Singlet	Hashtag2	batch1	w8_late	0.05699	0	0	3	3	1	2	2	2	1	1	8	4	24	6	6	30	21	16	0	17	25	18	17	16	9	9	Intestine	Group 3 ILC	#006FA6	-0.147645	-0.216879	G1	Group 3 ILC	used	5.47457
CAATGACTCCTACCAC_1	SeuratProject	41940	5869	1994	4	Hashtag2	Hashtag1	3.5095	Hashtag2	Singlet	Hashtag2	batch1	w8_late	0.0316166	4	4	6	5	12	12	11	11	11	11	21	16	16	22	23	24	53	21	24	47	24	60	63	65	67	67	Intestine	GMP	#A1C299	-0.0755714	-0.222488	G1	GMP	others	3.41941
CAATTTCAGCGCCTTG_1	SeuratProject	5330	1999	7184	4	Hashtag2	Hashtag4	4.83011	Hashtag2	Singlet	Hashtag2	batch1	w8_late	0.0463415	5	7	15	15	17	24	25	16	27	30	32	31	36	33	37	39	39	38	32	40	42	41	42	43	42	42	Intestine	pre-B	#A30059	-0.147391	-0.14308	G1	pre-B	others	-4.48819
CACAACAAGTGGCAGT_1	SeuratProject	2825	1287	4594	4	Hashtag2	Hashtag3	4.62414	Hashtag2	Singlet	Hashtag2	batch1	w8_late	0.040708	5	12	15	15	17	29	33	35	37	37	40	41	44	45	47	49	49	52	52	56	54	58	61	62	63	63	Intestine	pre-B	#A30059	-0.0598205	-0.143607	G1	pre-B	others	-7.24781
CACAACAAGTGTACCT_1	SeuratProject	6013	1948	114	4	Hashtag2	Hashtag4	0.899559	Hashtag2	Singlet	Hashtag2	batch1	w8_late	0.0320971	0	0	1	0	0	0	0	0	0	33	0	30	1	0	33	15	33	33	34	32	38	3	2	9	11	11	Intestine	Group 3 ILC	#006FA6	-0.162459	-0.182247	G1	Group 3 ILC	used	7.56705
CACAACACAAAGGATT_1	SeuratProject	11328	3543	707	3	Hashtag2	Hashtag1	2.83912	Hashtag2	Singlet	Hashtag2	batch1	w8_late	0.0448446	7	14	16	16	18	19	24	27	26	27	29	35	38	36	39	45	38	49	49	53	52	55	58	59	60	60	Intestine	Mes	#B903AA	-0.1126	0.587046	G2M	Mes	others	14.409
CACAACAGTTCACCGG_1	SeuratProject	24848	4603	2693	4	Hashtag2	Hashtag4	3.76396	Hashtag2	Singlet	Hashtag2	batch1	w8_late	0.0485351	2	6	5	4	5	4	3	5	9	9	7	6	5	4	3	4	5	5	2	1	1	12	9	8	6	6	Intestine	pre pro-B	#D16100	0.399793	-0.134775	S	pre pro-B	used	-2.00307
CACAACATCTAGGCAT_1	SeuratProject	3377	1497	2625	4	Hashtag2	Hashtag4	3.74286	Hashtag2	Singlet	Hashtag2	batch1	w8_late	0.0358306	5	12	17	17	19	20	19	21	21	22	25	26	27	27	24	28	24	23	26	22	26	23	22	20	20	20	Intestine	pro-B	#FFAA92	-0.103085	-0.106456	G1	pro-B	others	-9.59535
CACACAATCCGTGGCA_1	SeuratProject	14262	3103	5688	4	Hashtag2	Hashtag1	4.55271	Hashtag2	Singlet	Hashtag2	batch1	w8_late	0.0358295	4	15	12	12	20	11	21	24	29	29	18	33	35	35	36	37	36	36	38	36	37	36	35	38	37	37	Intestine	Monocyte	#61615A	-0.128061	-0.129234	G1	Monocyte	others	-2.55388
CACACAATCGAAGAAT_1	SeuratProject	18876	3915	2945	4	Hashtag2	Hashtag4	4.12338	Hashtag2	Singlet	Hashtag2	batch1	w8_late	0.0674931	4	4	12	12	11	11	17	19	18	19	18	23	21	23	28	21	17	19	16	26	14	53	56	57	58	58	Intestine	Monocyte	#61615A	-0.0301203	-0.12679	G1	Monocyte	others	-0.917869
CACAGATAGCGTTGTT_1	SeuratProject	5662	2173	107	4	Hashtag2	Hashtag4	0.729884	Hashtag2	Singlet	Hashtag2	batch1	w8_late	0.0369128	0	5	3	3	15	18	15	15	13	17	8	4	40	38	42	42	43	44	45	45	47	48	49	49	52	52	Intestine	Group 3 ILC	#006FA6	-0.141434	-0.210377	G1	Group 3 ILC	used	3.78355
CACAGGCGTCACCACG_1	SeuratProject	11110	2797	226	4	Hashtag2	Hashtag4	1.34466	Hashtag2	Singlet	Hashtag2	batch1	w8_late	0.059856	0	0	1	0	0	0	0	0	0	0	0	2	1	0	0	0	0	4	4	5	13	3	2	21	12	12	Intestine	Group 3 ILC	#006FA6	-0.123063	-0.229896	G1	Group 3 ILC	used	7.63831
CACATGAAGCCTCACG_1	SeuratProject	9423	2654	2696	4	Hashtag2	Hashtag1	3.88131	Hashtag2	Singlet	Hashtag2	batch1	w8_late	0.0409636	2	6	5	4	5	4	3	5	15	16	16	19	15	14	16	32	32	29	32	29	32	29	28	30	28	28	Intestine	pre pro-B	#D16100	-0.108277	-0.238411	G1	pre pro-B	used	-2.50147
CACATGACACTCCTTG_1	SeuratProject	20515	4294	9160	4	Hashtag2	Hashtag4	4.99314	Hashtag2	Singlet	Hashtag2	batch1	w8_late	0.0461613	4	4	6	5	11	21	20	23	22	23	9	28	28	16	26	16	25	32	35	41	45	46	47	33	47	47	Intestine	Myeloblast	#B77B68	0.182681	-0.162997	S	Myeloblast	others	1.38695
CACATGATCCCGTAAA_1	SeuratProject	15142	3423	2388	4	Hashtag2	Hashtag3	4.09389	Hashtag2	Singlet	Hashtag2	batch1	w8_late	0.0490688	2	9	10	10	15	15	14	18	13	17	20	22	30	29	30	26	29	31	33	35	48	42	43	44	41	41	Intestine	LP2	#6B7900	-0.0609296	-0.235203	G1	MLP3	used	-2.86496
CACCAAAAGGTGCATG_1	SeuratProject	9438	2666	145	4	Hashtag2	Hashtag1	1.03912	Hashtag2	Singlet	Hashtag2	batch1	w8_late	0.0500106	0	5	3	3	15	18	15	15	13	17	8	4	40	38	42	42	43	44	45	45	47	48	49	49	52	52	Intestine	Group 3 ILC	#006FA6	-0.122223	-0.195793	G1	Group 3 ILC	used	4.65599
CACCAAAAGTAAACTG_1	SeuratProject	12245	2878	1616	4	Hashtag2	Hashtag4	3.64057	Hashtag2	Singlet	Hashtag2	batch1	w8_late	0.0302164	2	9	10	10	15	15	14	18	13	17	20	22	30	29	30	26	29	31	33	66	67	70	72	72	72	72	Intestine	pre pDC	#63FFAC	0.0498369	-0.154136	S	pre pDC	used	-3.50568
CACCAAACAGATCACT_1	SeuratProject	11187	3164	103	4	Hashtag2	Hashtag4	0.818824	Hashtag2	Singlet	Hashtag2	batch1	w8_late	0.0690087	0	0	1	0	0	0	0	0	0	0	10	13	9	0	11	7	7	7	5	4	3	2	1	1	1	1	Intestine	Group 3 ILC	#006FA6	-0.121794	-0.176282	G1	Group 3 ILC	used	6.62888
CACCAAATCGTTGTGA_1	SeuratProject	10486	3009	100	4	Hashtag2	Hashtag4	0.800699	Hashtag2	Singlet	Hashtag2	batch1	w8_late	0.0672325	0	5	3	3	4	18	15	15	19	20	8	4	22	25	20	23	20	20	19	16	20	16	15	14	16	16	Intestine	Group 3 ILC	#006FA6	0.387809	-0.163676	S	Group 3 ILC	used	3.68672
CACCGTTCAGGTGAGT_1	SeuratProject	10487	2779	75	4	Hashtag2	Hashtag4	0.311506	Hashtag2	Singlet	Hashtag2	batch1	w8_late	0.0396682	0	0	3	3	1	2	2	1	5	5	4	4	24	2	6	30	21	16	0	17	25	18	17	16	9	9	Intestine	Group 3 ILC	#006FA6	-0.0266573	-0.210998	G1	Group 3 ILC	used	3.8379
CACGAATAGAAACTAC_1	SeuratProject	7522	2498	2815	4	Hashtag2	Hashtag4	4.19377	Hashtag2	Singlet	Hashtag2	batch1	w8_late	0.03297	5	7	9	9	8	7	7	10	6	4	3	3	20	21	18	18	16	17	51	54	16	11	52	53	48	48	Intestine	pro-B	#FFAA92	-0.194699	0.00882533	G2M	pro-B	others	-7.71815
CACGAATTCATGGTAC_1	SeuratProject	13862	3846	1523	4	Hashtag2	Hashtag4	3.47546	Hashtag2	Singlet	Hashtag2	batch1	w8_late	0.0790651	2	9	10	10	15	15	14	18	13	17	20	22	30	29	30	26	29	31	33	35	48	42	43	44	41	41	Intestine	LP2	#6B7900	0.0417858	-0.162007	S	MLP3	used	-1.49663
CACGGGTGTCGCATGC_1	SeuratProject	9783	2937	97	4	Hashtag2	Hashtag1	0.694079	Hashtag2	Singlet	Hashtag2	batch1	w8_late	0.05622	0	0	3	3	1	2	2	2	1	1	8	4	24	6	6	30	21	16	0	17	25	18	17	16	9	9	Intestine	Group 3 ILC	#006FA6	-0.130414	-0.276347	G1	Group 3 ILC	used	5.44952
CACGTGGAGAGGGTGG_1	SeuratProject	6333	2104	122	4	Hashtag2	Hashtag4	1.15088	Hashtag2	Singlet	Hashtag2	batch1	w8_late	0.0364756	0	0	1	0	0	0	0	9	0	33	35	30	33	32	33	15	33	33	34	32	38	13	10	9	11	11	Intestine	Group 3 ILC	#006FA6	-0.151292	-0.173771	G1	Group 3 ILC	used	6.56233
CACGTTCGTGGTAATA_1	SeuratProject	10009	2688	99	3	Hashtag2	Hashtag1	0.897838	Hashtag2	Singlet	Hashtag2	batch1	w8_late	0.0585473	0	0	3	3	1	2	2	2	1	1	8	4	24	6	6	30	21	16	0	17	25	18	17	16	9	9	Intestine	Group 3 ILC	#006FA6	-0.133329	-0.234065	G1	Group 3 ILC	used	5.2966
CACGTTCTCAGACCGC_1	SeuratProject	4467	1730	4698	4	Hashtag2	Hashtag4	3.9903	Hashtag2	Singlet	Hashtag2	batch1	w8_late	0.0611148	1	1	0	1	3	3	5	3	2	10	6	7	6	5	4	2	4	0	3	3	2	1	0	0	0	0	Intestine	Group 1 ILC	#0AA6D8	-0.276189	-0.21028	G1	Group 1 ILC	used	-7.61337
CACTAAGGTTCCAAAC_1	SeuratProject	8236	2618	220	4	Hashtag2	Hashtag4	1.26752	Hashtag2	Singlet	Hashtag2	batch1	w8_late	0.0553667	0	0	1	0	0	0	0	9	0	6	10	13	9	9	11	7	7	7	5	4	3	2	1	1	1	1	Intestine	Group 3 ILC	#006FA6	-0.219825	-0.220248	G1	Group 3 ILC	used	5.24113
CACTGAACATAACGGG_1	SeuratProject	14231	3664	328	4	Hashtag2	Hashtag4	1.57778	Hashtag2	Singlet	Hashtag2	batch1	w8_late	0.0439182	0	11	13	13	14	14	12	13	12	14	13	14	12	12	14	10	12	11	10	9	8	7	5	4	8	8	Intestine	Group 2 ILC	#3B5DFF	0.214314	-0.232297	S	Group 2 ILC	used	2.77547
CACTGAAGTAGTCCTA_1	SeuratProject	13211	3512	3668	4	Hashtag2	Hashtag4	4.24957	Hashtag2	Singlet	Hashtag2	batch1	w8_late	0.0445084	5	7	9	9	8	7	7	10	6	4	3	3	17	20	19	14	16	17	22	24	16	11	40	41	45	45	Intestine	pro-B	#FFAA92	0.559998	0.336033	S	pro-B	others	-5.50359
CACTGAATCCCAGCGA_1	SeuratProject	13684	3776	235	4	Hashtag2	Hashtag1	1.39202	Hashtag2	Singlet	Hashtag2	batch1	w8_late	0.0572201	8	5	8	8	4	6	6	6	4	3	12	12	11	13	12	11	10	10	8	8	5	4	3	2	2	2	Intestine	Group 3 ILC	#006FA6	0.556271	0.317189	S	Group 3 ILC	used	2.38698
CACTGGGCACATGAAA_1	SeuratProject	11321	3694	292	4	Hashtag2	Hashtag3	1.83379	Hashtag2	Singlet	Hashtag2	batch1	w8_late	0.0377175	7	14	16	16	18	19	24	27	26	27	29	35	38	36	39	45	38	49	49	53	52	55	58	59	60	60	Intestine	Mes	#B903AA	0.0702842	-0.225278	S	Mes	others	14.5724
CACTGTCTCCGTGGTG_1	SeuratProject	21999	4139	4715	4	Hashtag2	Hashtag1	4.72475	Hashtag2	Singlet	Hashtag2	batch1	w8_late	0.0595482	4	4	6	5	11	11	17	19	18	19	9	23	21	23	26	21	17	19	16	41	14	35	34	37	36	36	Intestine	Monocyte	#61615A	0.21265	-0.139744	S	Monocyte	others	0.75439
CACTTCGGTGCCTACG_1	SeuratProject	15505	3743	5414	3	Hashtag2	Hashtag4	4.63794	Hashtag2	Singlet	Hashtag2	batch1	w8_late	0.0401161	5	7	9	9	8	7	7	16	6	4	3	3	17	20	19	14	41	42	48	52	41	44	46	48	51	51	Intestine	pro-B	#FFAA92	0.666537	0.0755629	S	pro-B	others	-4.23033
CAGAGCCAGAGCAGCT_1	SeuratProject	7181	2263	137	4	Hashtag2	Hashtag4	1.10027	Hashtag2	Singlet	Hashtag2	batch1	w8_late	0.0444228	0	0	1	0	0	0	0	0	0	0	0	8	7	8	7	6	6	14	13	11	10	9	7	7	5	5	Intestine	Group 3 ILC	#006FA6	-0.11253	-0.175727	G1	Group 3 ILC	used	7.60525
CAGAGCCAGCAAATCA_1	SeuratProject	14039	2891	4898	4	Hashtag2	Hashtag3	4.69796	Hashtag2	Singlet	Hashtag2	batch1	w8_late	0.0585512	4	4	6	5	11	21	20	23	22	23	9	28	28	16	26	16	25	32	35	41	45	46	47	33	47	47	Intestine	Myeloblast	#B77B68	-0.0391716	-0.127154	G1	Myeloblast	others	1.24336
CAGAGCCAGCCGATAG_1	SeuratProject	25952	5121	7567	4	Hashtag2	Hashtag4	5.17938	Hashtag2	Singlet	Hashtag2	batch1	w8_late	0.0385712	5	7	9	9	8	7	7	10	6	4	3	3	20	20	18	14	16	17	51	54	41	11	52	53	48	48	Intestine	pro-B	#FFAA92	0.113639	0.878278	G2M	pro-B	others	-5.82242
CAGAGCCAGTGCAGCA_1	SeuratProject	7163	2319	1033	4	Hashtag2	Hashtag4	2.8108	Hashtag2	Singlet	Hashtag2	batch1	w8_late	0.0293173	9	11	13	13	14	14	12	13	12	14	13	14	12	12	14	10	12	11	10	9	8	7	5	4	8	8	Intestine	Group 2 ILC	#3B5DFF	-0.208947	-0.214177	G1	Group 2 ILC	used	-0.764505
CAGAGCCGTGGTCTAT_1	SeuratProject	24350	5099	11577	4	Hashtag2	Hashtag1	5.42716	Hashtag2	Singlet	Hashtag2	batch1	w8_late	0.0604517	4	15	12	12	20	33	21	24	40	41	44	45	49	48	52	56	56	61	63	64	65	68	70	70	71	71	Intestine	Mac	#4FC601	0.0109897	0.526365	G2M	Mac	others	-3.70696
CAGATACGTACTCGAT_1	SeuratProject	12177	3461	4396	4	Hashtag2	Hashtag4	4.43076	Hashtag2	Singlet	Hashtag2	batch1	w8_late	0.0427035	5	7	9	9	8	7	7	10	6	4	3	3	20	21	18	18	16	17	22	24	16	11	40	41	45	45	Intestine	pro-B	#FFAA92	0.47906	0.716241	G2M	pro-B	others	-5.96909
CAGATACGTCATCACA_1	SeuratProject	10777	2932	2121	4	Hashtag2	Hashtag1	3.82891	Hashtag2	Singlet	Hashtag2	batch1	w8_late	0.0436114	5	7	9	9	8	7	7	10	6	4	3	3	20	21	18	18	16	17	22	24	16	11	40	41	45	45	Intestine	pro-B	#FFAA92	0.486888	0.525213	G2M	pro-B	others	-6.867
CAGATCAAGGCTGAAC_1	SeuratProject	10508	2709	84	3	Hashtag2	Hashtag1	0.643782	Hashtag2	Singlet	Hashtag2	batch1	w8_late	0.044252	0	0	3	3	1	2	2	2	1	1	1	0	0	6	6	1	2	9	0	19	9	22	21	24	33	33	Intestine	Group 3 ILC	#006FA6	-0.155937	-0.206566	G1	Group 3 ILC	used	6.26347
CAGATCACACTATGTG_1	SeuratProject	7475	2748	1275	4	Hashtag2	Hashtag4	3.10278	Hashtag2	Singlet	Hashtag2	batch1	w8_late	0.0381271	7	14	16	16	18	19	24	27	26	27	29	35	38	36	39	45	38	49	49	53	52	55	58	59	60	60	Intestine	Mes	#B903AA	-0.300252	-0.306531	G1	Mes	others	14.3498
CAGATTGAGAAGTCCG_1	SeuratProject	2946	1298	2046	3	Hashtag2	Hashtag3	3.48778	Hashtag2	Singlet	Hashtag2	batch1	w8_late	0.0193483	5	12	17	17	19	20	19	21	21	22	25	26	27	27	24	28	24	23	26	22	26	23	22	20	20	20	Intestine	pro-B	#FFAA92	-0.105598	-0.198722	G1	pro-B	others	-9.51133
CAGATTGAGTCCCGAC_1	SeuratProject	21155	4577	458	3	Hashtag2	Hashtag3	2.40508	Hashtag2	Singlet	Hashtag2	batch1	w8_late	0.0622075	8	5	8	8	4	6	6	6	4	3	12	12	11	13	12	11	10	10	8	8	5	4	3	2	2	2	Intestine	Group 3 ILC	#006FA6	0.487703	0.430103	S	Group 3 ILC	used	2.36192
CAGATTGCACCCTGTT_1	SeuratProject	11891	3156	2740	4	Hashtag2	Hashtag1	3.90376	Hashtag2	Singlet	Hashtag2	batch1	w8_late	0.0359095	2	9	10	10	15	15	14	18	13	17	20	22	30	29	30	26	29	31	33	35	48	42	43	44	41	41	Intestine	LP2	#6B7900	-0.0921751	-0.152478	G1	MLP3	used	-1.77567
CAGATTGGTAGAGGAA_1	SeuratProject	33462	5002	9540	4	Hashtag2	Hashtag4	5.11375	Hashtag2	Singlet	Hashtag2	batch1	w8_late	0.061921	4	4	6	5	11	21	20	23	22	23	9	28	28	16	26	16	25	32	35	41	45	46	47	33	47	47	Intestine	Myeloblast	#B77B68	-0.112117	0.484756	G2M	Myeloblast	others	0.680964
CAGCAATCACTAAACC_1	SeuratProject	22559	4677	14390	4	Hashtag2	Hashtag1	5.55993	Hashtag2	Singlet	Hashtag2	batch1	w8_late	0.0441509	1	10	11	11	10	10	8	7	10	8	5	5	4	3	2	5	1	1	21	0	21	19	18	17	17	17	Intestine	Group 1 ILC	#0AA6D8	0.418603	0.55824	G2M	Group 1 ILC	used	-6.90162
CAGCACGAGCACAAAT_1	SeuratProject	11529	3220	613	4	Hashtag2	Hashtag4	1.92896	Hashtag2	Singlet	Hashtag2	batch1	w8_late	0.0363431	8	5	8	8	4	6	6	6	4	3	23	25	25	26	22	25	23	22	23	20	22	21	20	18	18	18	Intestine	Group 3 ILC	#006FA6	-0.0670768	0.571528	G2M	Group 3 ILC	used	2.08422
CAGCACGAGCAGCACA_1	SeuratProject	13117	2943	9362	4	Hashtag2	Hashtag1	5.1285	Hashtag2	Singlet	Hashtag2	batch1	w8_late	0.0413204	4	4	6	5	11	21	20	23	22	23	9	28	28	16	26	16	25	32	35	41	45	46	47	33	47	47	Intestine	Myeloblast	#B77B68	-0.0551114	-0.111033	G1	Myeloblast	others	0.572157
CAGCACGCAGACCATT_1	SeuratProject	16948	4096	244	4	Hashtag2	Hashtag1	1.69536	Hashtag2	Singlet	Hashtag2	batch1	w8_late	0.043604	8	5	8	8	4	6	6	6	4	3	12	12	25	13	12	25	23	10	23	20	5	21	20	18	18	18	Intestine	Group 3 ILC	#006FA6	0.094439	1.02014	G2M	Group 3 ILC	used	1.23927
CAGCACGTCACAACCA_1	SeuratProject	15635	3461	456	4	Hashtag2	Hashtag3	2.46245	Hashtag2	Singlet	Hashtag2	batch1	w8_late	0.0582667	4	15	12	12	20	11	21	24	29	29	18	33	35	35	36	37	36	36	38	36	37	36	35	38	37	37	Intestine	Monocyte	#61615A	-0.217568	-0.210368	G1	Monocyte	others	-3.03501
CAGCAGCAGGTCGTCC_1	SeuratProject	10332	2898	6602	3	Hashtag2	Hashtag3	5.06567	Hashtag2	Singlet	Hashtag2	batch1	w8_late	0.0445219	5	7	9	9	8	7	7	10	6	4	3	3	17	20	19	14	37	39	39	42	40	40	41	42	44	44	Intestine	pro-B	#FFAA92	0.191604	-0.0624729	S	pro-B	others	-7.64256
CAGCAGCAGTCATCGT_1	SeuratProject	6858	2371	3258	3	Hashtag2	Hashtag4	4.1322	Hashtag2	Singlet	Hashtag2	batch1	w8_late	0.0341207	9	11	13	13	14	14	12	13	12	14	13	14	12	12	14	10	12	11	10	9	8	7	5	4	8	8	Intestine	Group 2 ILC	#3B5DFF	-0.115561	-0.214754	G1	Group 2 ILC	used	-1.47102
CAGCAGCCAACATACC_1	SeuratProject	19569	3841	2531	3	Hashtag2	Hashtag4	3.97505	Hashtag2	Singlet	Hashtag2	batch1	w8_late	0.029281	4	4	6	5	12	16	18	20	20	21	22	24	16	24	23	22	53	21	20	47	19	60	63	65	67	67	Intestine	LP1	#00C2A0	0.365168	-0.186836	S	LP1	used	2.40093
CAGCAGCCAATTGTGC_1	SeuratProject	11437	3838	3156	4	Hashtag2	Hashtag4	4.20001	Hashtag2	Singlet	Hashtag2	batch1	w8_late	0.0320888	7	14	16	16	18	19	24	27	26	27	29	35	38	36	39	45	38	49	49	53	52	55	58	59	60	60	Intestine	Mes	#B903AA	0.0966879	-0.305808	S	Mes	others	14.8004
CAGCAGCGTGATACCT_1	SeuratProject	14724	4197	629	4	Hashtag2	Hashtag1	2.50422	Hashtag2	Singlet	Hashtag2	batch1	w8_late	0.0414969	7	14	16	16	18	19	24	27	26	27	29	35	38	36	39	48	38	56	54	60	55	56	59	60	61	61	Intestine	Mes	#B903AA	0.29564	0.246728	S	Mes	others	13.0072
CAGCCAGAGACATCAA_1	SeuratProject	5497	1522	2718	4	Hashtag2	Hashtag1	3.89719	Hashtag2	Singlet	Hashtag2	batch1	w8_late	0.0553029	6	8	7	7	9	9	10	12	16	12	31	20	23	15	35	38	35	40	36	34	34	34	33	36	35	35	Intestine	MEP	#FFB500	-0.194751	-0.0408442	G1	MEP	others	6.76082
CAGCCAGAGCCTCAAT_1	SeuratProject	8021	2411	493	4	Hashtag2	Hashtag4	2.13741	Hashtag2	Singlet	Hashtag2	batch1	w8_late	0.061339	0	0	1	0	0	0	0	0	0	0	10	13	9	9	11	7	7	7	5	4	3	2	1	1	1	1	Intestine	Group 3 ILC	#006FA6	-0.139428	-0.247544	G1	Group 3 ILC	used	6.4402
CAGCCAGCACTCAAGT_1	SeuratProject	2877	1310	2030	4	Hashtag2	Hashtag1	3.78145	Hashtag2	Singlet	Hashtag2	batch1	w8_late	0.0361488	5	12	17	17	19	20	19	21	21	22	25	26	27	27	24	28	24	23	26	22	26	23	22	20	20	20	Intestine	pro-B	#FFAA92	-0.192071	-0.132577	G1	pro-B	others	-9.30826
CAGCGTGAGATGAAGG_1	SeuratProject	9263	2391	5250	4	Hashtag2	Hashtag4	4.60664	Hashtag2	Singlet	Hashtag2	batch1	w8_late	0.0574328	4	4	6	5	11	21	20	23	22	23	9	28	28	16	26	16	25	32	35	41	45	46	47	33	47	47	Intestine	Myeloblast	#B77B68	-0.0647008	-0.168658	G1	Myeloblast	others	1.21528
CAGCGTGCATCGGATT_1	SeuratProject	4769	2094	231	4	Hashtag2	Hashtag4	1.4824	Hashtag2	Singlet	Hashtag2	batch1	w8_late	0.0266303	7	14	16	16	18	19	24	27	26	27	29	35	38	36	39	45	38	49	49	53	52	55	58	59	60	60	Intestine	Mes	#B903AA	-0.21622	-0.260577	G1	Mes	others	14.6834
CAGCGTGTCTGTAACG_1	SeuratProject	20861	4387	3048	4	Hashtag2	Hashtag4	4.15915	Hashtag2	Singlet	Hashtag2	batch1	w8_late	0.0597287	2	6	5	4	5	4	3	5	9	9	7	6	5	4	3	4	5	5	2	1	1	12	9	8	6	6	Intestine	pre pro-B	#D16100	0.515339	-0.0751936	S	pre pro-B	used	-2.57049
CAGGCCAGTCTTGGTA_1	SeuratProject	21018	4031	7766	4	Hashtag2	Hashtag4	4.99843	Hashtag2	Singlet	Hashtag2	batch1	w8_late	0.0467694	4	4	6	5	11	21	20	23	22	23	9	28	28	16	26	16	25	35	37	38	36	37	37	33	40	40	Intestine	Myeloblast	#B77B68	0.000463478	-0.228334	S	Myeloblast	others	2.18171
CAGGCCAGTGCCGGTT_1	SeuratProject	12523	3069	1129	4	Hashtag2	Hashtag1	3.20009	Hashtag2	Singlet	Hashtag2	batch1	w8_late	0.0490298	2	9	10	10	15	15	14	18	13	17	20	22	30	29	30	26	29	31	33	35	48	42	43	44	41	41	Intestine	LP2	#6B7900	-0.0801926	-0.190431	G1	MLP3	used	-1.8723
CAGTGCGAGGGTGAGG_1	SeuratProject	14129	3574	2404	4	Hashtag2	Hashtag4	3.82764	Hashtag2	Singlet	Hashtag2	batch1	w8_late	0.0666714	2	6	5	4	5	4	3	5	9	9	7	6	5	4	3	4	5	5	2	1	1	45	45	47	54	54	Intestine	pre pro-B	#D16100	0.0301912	-0.156378	S	pre pro-B	used	-0.66358
CAGTGCGTCGCTCCTA_1	SeuratProject	7925	2626	160	4	Hashtag2	Hashtag4	1.42188	Hashtag2	Singlet	Hashtag2	batch1	w8_late	0.0619558	8	5	8	8	4	6	6	6	4	3	12	12	11	13	12	11	10	10	8	8	5	4	3	2	2	2	Intestine	Group 3 ILC	#006FA6	0.178816	0.813237	G2M	Group 3 ILC	used	1.56885
CAGTTCCCACGAGAAC_1	SeuratProject	6286	2233	1895	4	Hashtag2	Hashtag4	3.69117	Hashtag2	Singlet	Hashtag2	batch1	w8_late	0.0289532	2	9	10	10	15	15	14	18	13	17	20	22	40	38	42	42	43	44	45	45	47	48	49	49	52	52	Intestine	ILCP	#6F0062	-0.130368	-0.25088	G1	ILCP	used	0.658018
CAGTTCCCATGTAACC_1	SeuratProject	32204	5421	3169	4	Hashtag2	Hashtag1	4.04536	Hashtag2	Singlet	Hashtag2	batch1	w8_late	0.0588747	2	6	5	4	5	4	3	5	9	9	7	6	5	4	3	4	5	5	2	1	1	48	49	49	6	6	Intestine	pre pro-B	#D16100	0.346046	-0.0248173	S	pre pro-B	used	-0.880967
CAGTTCCTCAACCTCC_1	SeuratProject	13620	3172	342	4	Hashtag2	Hashtag4	1.90939	Hashtag2	Singlet	Hashtag2	batch1	w8_late	0.0436858	10	18	20	21	26	27	32	33	35	36	38	40	42	43	44	44	46	47	47	50	50	52	54	56	56	56	Intestine	Mast cell	#008941	-0.228102	-0.195506	G1	Mast cell	others	7.80418
CAGTTCCTCCCTATTA_1	SeuratProject	32544	6456	1218	3	Hashtag2	Hashtag3	3.4158	Hashtag2	Singlet	Hashtag2	batch1	w8_late	0.0349988	7	14	16	16	18	19	24	27	26	27	29	35	38	36	39	48	38	56	54	60	55	56	59	60	61	61	Intestine	Mes	#B903AA	-0.2568	-0.346809	G1	Mes	others	13.1276
CAGTTCCTCTGGTGGC_1	SeuratProject	16785	4086	1507	4	Hashtag2	Hashtag4	3.45906	Hashtag2	Singlet	Hashtag2	batch1	w8_late	0.0611856	2	6	5	4	5	4	3	5	15	16	16	19	15	14	16	32	32	29	32	29	32	29	28	30	28	28	Intestine	pre pro-B	#D16100	-0.110885	-0.19393	G1	pre pro-B	used	-0.937603
CATAAGCTCGTGGCTG_1	SeuratProject	13662	3358	2668	4	Hashtag2	Hashtag4	4.03221	Hashtag2	Singlet	Hashtag2	batch1	w8_late	0.00673401	6	8	7	7	9	9	29	31	32	32	34	34	37	37	38	40	40	41	40	44	44	43	44	46	46	46	Intestine	MEP	#FFB500	0.544164	-0.109727	S	MEP	others	-1.80677
CATAAGCTCGTTCCCA_1	SeuratProject	8376	2696	1742	4	Hashtag2	Hashtag4	3.41868	Hashtag2	Singlet	Hashtag2	batch1	w8_late	0.0526504	5	7	9	9	8	7	7	16	6	4	3	3	17	20	19	14	41	42	48	52	41	44	46	48	51	51	Intestine	pro-B	#FFAA92	0.389743	0.218947	S	pro-B	others	-4.75892
CATACAGGTGAGATCG_1	SeuratProject	10493	2882	225	4	Hashtag2	Hashtag4	1.72229	Hashtag2	Singlet	Hashtag2	batch1	w8_late	0.0546078	0	0	1	0	0	0	0	9	0	33	35	30	33	32	33	15	33	33	34	32	38	13	10	9	11	11	Intestine	Group 3 ILC	#006FA6	-0.140735	-0.177529	G1	Group 3 ILC	used	6.80602
CATACAGTCTAGAACC_1	SeuratProject	12845	3401	3284	4	Hashtag2	Hashtag4	4.23897	Hashtag2	Singlet	Hashtag2	batch1	w8_late	0.0431296	2	6	5	4	5	4	3	5	15	16	16	19	15	14	16	4	5	5	2	1	1	12	9	8	6	6	Intestine	pre pro-B	#D16100	-0.0246826	-0.178927	G1	pre pro-B	used	-2.45141
CATACCCAGTCTCGTA_1	SeuratProject	12075	3184	111	4	Hashtag2	Hashtag4	1.24213	Hashtag2	Singlet	Hashtag2	batch1	w8_late	0.0495238	0	5	3	3	1	18	15	15	19	20	8	4	22	25	20	23	20	20	19	16	20	16	15	14	16	16	Intestine	Group 3 ILC	#006FA6	-0.114035	-0.251472	G1	Group 3 ILC	used	4.07907
CATACCCTCCAGTTCC_1	SeuratProject	6911	2414	107	4	Hashtag2	Hashtag4	0.933131	Hashtag2	Singlet	Hashtag2	batch1	w8_late	0.0481841	8	5	8	8	4	6	6	6	4	3	23	25	25	26	22	25	23	22	23	20	22	21	20	18	18	18	Intestine	Group 3 ILC	#006FA6	-0.266834	0.576656	G2M	Group 3 ILC	used	0.334327
CATACTTCAATTGCAC_1	SeuratProject	7124	2245	7425	4	Hashtag2	Hashtag4	4.95234	Hashtag2	Singlet	Hashtag2	batch1	w8_late	0.0613419	9	11	13	13	14	14	12	13	12	14	13	14	12	12	14	10	12	11	10	9	8	7	5	4	8	8	Intestine	Group 2 ILC	#3B5DFF	-0.163886	-0.278115	G1	Group 2 ILC	used	-1.50696
CATAGACCAAGACCGA_1	SeuratProject	6416	2335	4529	4	Hashtag2	Hashtag4	4.66612	Hashtag2	Singlet	Hashtag2	batch1	w8_late	0.0307045	5	7	9	9	8	7	7	10	6	4	3	3	20	21	18	18	16	17	22	24	16	11	52	53	48	48	Intestine	pro-B	#FFAA92	0.21461	0.525522	G2M	pro-B	others	-7.70777
CATAGACGTACAAAGT_1	SeuratProject	7722	2256	138	4	Hashtag2	Hashtag1	0.975117	Hashtag2	Singlet	Hashtag2	batch1	w8_late	0.0603471	0	0	1	0	0	0	0	0	0	0	0	8	7	8	7	6	6	14	13	11	10	9	7	7	5	5	Intestine	Group 3 ILC	#006FA6	-0.172017	-0.220596	G1	Group 3 ILC	used	6.90527
CATCAAGCACCAGACC_1	SeuratProject	2998	1254	460	3	Hashtag2	Hashtag1	2.32542	Hashtag2	Singlet	Hashtag2	batch1	w8_late	0.0320213	2	9	10	10	15	15	14	18	13	17	20	22	30	29	30	26	29	31	33	35	48	42	43	44	41	41	Intestine	LP2	#6B7900	-0.178629	-0.215725	G1	MLP3	used	-1.42779
CATCAAGTCGTGCACG_1	SeuratProject	6679	2478	3051	4	Hashtag2	Hashtag4	4.16504	Hashtag2	Singlet	Hashtag2	batch1	w8_late	0.0431202	5	7	9	9	8	7	7	10	6	4	3	3	20	21	18	18	16	17	22	24	16	11	40	41	45	45	Intestine	pro-B	#FFAA92	0.577101	0.440149	S	pro-B	others	-6.86837
CATCCACCAAACGAGC_1	SeuratProject	8931	2444	6657	4	Hashtag2	Hashtag1	4.78932	Hashtag2	Singlet	Hashtag2	batch1	w8_late	0.0438921	4	4	6	5	11	21	20	23	22	23	9	28	28	16	26	16	25	32	35	41	45	46	47	33	47	47	Intestine	Myeloblast	#B77B68	-0.0259361	-0.0760348	G1	Myeloblast	others	1.95711
CATCCACCAGCGAGTA_1	SeuratProject	12145	2995	15802	4	Hashtag2	Hashtag4	5.70862	Hashtag2	Singlet	Hashtag2	batch1	w8_late	0.037217	4	4	6	5	11	21	20	23	22	23	46	28	28	50	26	59	25	32	35	68	68	71	73	73	73	73	Intestine	Myeloblast	#B77B68	-0.0255991	0.480326	G2M	Myeloblast	others	1.93069
CATCCACCAGGACAGT_1	SeuratProject	24948	4893	353	4	Hashtag2	Hashtag4	1.72257	Hashtag2	Singlet	Hashtag2	batch1	w8_late	0.0551948	8	5	8	8	4	6	6	6	4	3	23	25	25	26	22	25	23	22	23	20	22	21	20	18	18	18	Intestine	Group 3 ILC	#006FA6	-0.146167	1.08073	G2M	Group 3 ILC	used	0.870258
CATCCACCAGGCGATA_1	SeuratProject	10190	2831	114	3	Hashtag2	Hashtag4	1.06584	Hashtag2	Singlet	Hashtag2	batch1	w8_late	0.0329735	0	0	3	3	1	2	2	1	5	5	4	4	24	2	13	36	21	16	0	17	35	18	17	16	9	9	Intestine	Group 3 ILC	#006FA6	-0.173822	-0.200356	G1	Group 3 ILC	used	3.73943
CATCCACGTTGTACGT_1	SeuratProject	18701	3974	12768	4	Hashtag2	Hashtag3	5.6846	Hashtag2	Singlet	Hashtag2	batch1	w8_late	0.0410138	5	7	9	9	8	7	7	10	6	4	3	3	20	21	18	18	16	17	51	54	16	11	52	53	48	48	Intestine	pro-B	#FFAA92	-0.0552789	1.13992	G2M	pro-B	others	-7.76916
CATCCCACAATCACGT_1	SeuratProject	9541	2864	199	4	Hashtag2	Hashtag3	1.15287	Hashtag2	Singlet	Hashtag2	batch1	w8_late	0.0496803	0	0	3	3	1	2	2	2	1	1	1	4	24	6	6	1	21	16	0	17	25	18	17	16	9	9	Intestine	Group 3 ILC	#006FA6	-0.0315397	-0.268118	G1	Group 3 ILC	used	4.40872
CATCCGTTCGCGTGCA_1	SeuratProject	16404	3436	6290	4	Hashtag2	Hashtag1	4.73027	Hashtag2	Singlet	Hashtag2	batch1	w8_late	0.060534	4	15	12	12	20	11	21	24	29	29	18	33	35	35	36	37	36	36	38	36	37	36	35	38	37	37	Intestine	Monocyte	#61615A	-0.198627	-0.217658	G1	Monocyte	others	-3.03043
CATCGCTAGATAGCTA_1	SeuratProject	2215	1098	387	3	Hashtag2	Hashtag4	2.38589	Hashtag2	Singlet	Hashtag2	batch1	w8_late	0.0455982	5	12	17	17	19	20	19	21	21	22	25	26	27	27	24	28	24	23	26	22	26	23	22	20	20	20	Intestine	pro-B	#FFAA92	-0.10336	-0.148729	G1	pro-B	others	-8.70168
CATCGGGAGGTACAAT_1	SeuratProject	7711	2532	1426	4	Hashtag2	Hashtag4	3.40888	Hashtag2	Singlet	Hashtag2	batch1	w8_late	0.035793	2	6	5	4	5	4	3	5	15	16	16	19	15	14	16	32	32	29	32	29	32	29	28	30	28	28	Intestine	pre pro-B	#D16100	-0.086287	-0.211529	G1	pre pro-B	used	-0.899766
CATCGGGGTCAACATC_1	SeuratProject	8992	2716	531	4	Hashtag2	Hashtag4	2.33911	Hashtag2	Singlet	Hashtag2	batch1	w8_late	0.0404804	0	5	3	3	1	18	15	15	19	20	8	4	22	25	20	23	20	20	19	16	20	16	15	14	16	16	Intestine	Group 3 ILC	#006FA6	-0.198076	-0.210772	G1	Group 3 ILC	used	3.72688
CATCGGGTCCGGTTCT_1	SeuratProject	6092	2086	4607	3	Hashtag2	Hashtag3	4.77	Hashtag2	Singlet	Hashtag2	batch1	w8_late	0.0316809	5	7	9	9	8	7	7	10	6	4	3	3	17	20	19	14	37	39	39	42	40	40	41	42	44	44	Intestine	pro-B	#FFAA92	0.497474	-0.000325257	S	pro-B	others	-7.73332
CATGAGTGTCCTATAG_1	SeuratProject	7958	2313	6538	4	Hashtag2	Hashtag4	4.73473	Hashtag2	Singlet	Hashtag2	batch1	w8_late	0.0506409	5	12	15	15	17	29	33	35	37	37	40	41	44	45	47	49	49	52	52	56	54	58	61	62	63	63	Intestine	pre-B	#A30059	-0.0642953	-0.0604412	G1	pre-B	others	-5.33721
CATGCCTCATCCTTCG_1	SeuratProject	5207	1725	5232	4	Hashtag2	Hashtag4	4.6053	Hashtag2	Singlet	Hashtag2	batch1	w8_late	0.0393701	4	4	6	5	11	21	20	23	22	23	46	28	28	50	26	59	25	32	35	68	68	71	73	73	73	73	Intestine	Myeloblast	#B77B68	-0.0598097	-0.0581199	G1	Myeloblast	others	2.59707
CATGCCTCATTCGATG_1	SeuratProject	40027	5707	9559	4	Hashtag2	Hashtag4	4.88972	Hashtag2	Singlet	Hashtag2	batch1	w8_late	0.051915	4	4	12	5	11	11	17	19	18	19	9	23	21	23	28	21	17	19	16	26	14	35	34	37	36	36	Intestine	Monocyte	#61615A	0.226005	0.0755378	S	Monocyte	others	-0.316297
CATGCCTGTCTACACA_1	SeuratProject	2902	1242	1399	4	Hashtag2	Hashtag3	3.48696	Hashtag2	Singlet	Hashtag2	batch1	w8_late	0.0582357	5	12	15	15	17	29	33	35	37	37	40	41	44	45	47	49	49	52	52	56	54	58	61	62	63	63	Intestine	pre-B	#A30059	-0.172637	-0.155702	G1	pre-B	others	-6.06517
CATGCCTGTTGCACGC_1	SeuratProject	10544	2811	106	4	Hashtag2	Hashtag1	0.796561	Hashtag2	Singlet	Hashtag2	batch1	w8_late	0.0781487	0	0	3	3	1	2	2	2	1	1	1	0	0	7	5	1	2	3	1	2	0	0	13	12	10	10	Intestine	Group 3 ILC	#006FA6	-0.172997	-0.213082	G1	Group 3 ILC	used	5.37196
CATGCGGAGTCCCAGC_1	SeuratProject	6441	1294	702	4	Hashtag2	Hashtag1	2.46239	Hashtag2	Singlet	Hashtag2	batch1	w8_late	0.00108679	6	8	23	24	29	30	36	38	34	38	43	37	47	40	50	54	50	59	61	57	63	66	69	63	64	64	Intestine	Ery	#FFFF00	-0.135659	-0.108807	G1	Ery	others	7.97745
CATGCGGCACACTGGC_1	SeuratProject	8448	2944	976	4	Hashtag2	Hashtag4	2.83063	Hashtag2	Singlet	Hashtag2	batch1	w8_late	0.0408381	7	14	16	16	18	19	24	27	26	27	29	35	38	36	39	45	38	49	49	53	52	55	58	59	60	60	Intestine	Mes	#B903AA	-0.287597	-0.334624	G1	Mes	others	15.1676
CATGCGGCAGATCACT_1	SeuratProject	16582	3200	4923	4	Hashtag2	Hashtag1	4.66573	Hashtag2	Singlet	Hashtag2	batch1	w8_late	0.0575926	4	15	12	12	20	11	21	24	29	29	18	33	35	35	36	37	36	36	38	36	37	36	35	38	37	37	Intestine	Monocyte	#61615A	-0.115284	-0.215573	G1	Monocyte	others	-3.13006
CATGCGGCAGCTTTGA_1	SeuratProject	3709	1465	4095	4	Hashtag2	Hashtag4	4.45615	Hashtag2	Singlet	Hashtag2	batch1	w8_late	0.0283095	5	12	17	17	19	20	19	21	21	22	25	26	27	27	24	28	24	23	26	22	26	23	22	20	20	20	Intestine	pro-B	#FFAA92	-0.182383	-0.16425	G1	pro-B	others	-9.55584
CATGGATAGAGTGTTA_1	SeuratProject	9382	2693	4121	4	Hashtag2	Hashtag3	4.58467	Hashtag2	Singlet	Hashtag2	batch1	w8_late	0.0628864	5	7	15	15	17	24	25	16	27	30	32	31	36	33	37	39	39	38	41	40	42	41	42	43	42	42	Intestine	pre-B	#A30059	0.532326	-0.0971771	S	pre-B	others	-5.54872
CATGGATCACATATCG_1	SeuratProject	7898	2356	283	4	Hashtag2	Hashtag1	1.73597	Hashtag2	Singlet	Hashtag2	batch1	w8_late	0.0582426	0	0	1	0	0	0	0	0	0	0	10	13	9	9	11	7	7	7	5	4	3	2	1	1	1	1	Intestine	Group 3 ILC	#006FA6	-0.136204	-0.184801	G1	Group 3 ILC	used	6.34674
CATGGATGTGAATAAC_1	SeuratProject	8600	2526	8532	4	Hashtag2	Hashtag1	5.03591	Hashtag2	Singlet	Hashtag2	batch1	w8_late	0.0277907	5	7	9	9	8	7	7	10	6	4	3	3	17	20	19	14	37	39	39	42	40	40	41	42	44	44	Intestine	pro-B	#FFAA92	0.380296	-0.0762937	S	pro-B	others	-5.74263
CATGGATTCTTCTCAA_1	SeuratProject	8702	3135	1717	4	Hashtag2	Hashtag4	3.59606	Hashtag2	Singlet	Hashtag2	batch1	w8_late	0.0262009	7	14	16	16	18	19	24	27	26	27	29	35	38	36	39	45	38	49	49	53	52	55	58	59	60	60	Intestine	Mes	#B903AA	-0.23996	-0.315028	G1	Mes	others	13.9217
CATGGTACAAGGATGC_1	SeuratProject	28080	4924	10729	4	Hashtag2	Hashtag3	5.25344	Hashtag2	Singlet	Hashtag2	batch1	w8_late	0.0367521	4	4	6	5	11	21	20	23	22	23	9	28	28	16	26	16	25	32	35	41	45	46	47	33	47	47	Intestine	Myeloblast	#B77B68	0.118556	-0.0290618	S	Myeloblast	others	1.15129
CATTCATAGCCTGTCG_1	SeuratProject	11959	3160	669	4	Hashtag2	Hashtag3	2.52799	Hashtag2	Singlet	Hashtag2	batch1	w8_late	0.0493352	0	0	3	3	1	2	2	2	1	1	8	4	24	6	6	30	21	16	0	17	25	18	17	16	9	9	Intestine	Group 3 ILC	#006FA6	0.0310157	-0.227492	S	Group 3 ILC	used	5.48807
CATTCATGTAGTCGGA_1	SeuratProject	8224	2328	126	4	Hashtag2	Hashtag1	1.18361	Hashtag2	Singlet	Hashtag2	batch1	w8_late	0.05107	0	0	1	0	0	0	0	0	0	0	0	2	1	0	0	0	0	4	4	5	13	3	2	19	23	23	Intestine	Group 3 ILC	#006FA6	-0.110637	-0.193669	G1	Group 3 ILC	used	8.16245
CATTCCGAGATAGTGT_1	SeuratProject	10092	2902	151	4	Hashtag2	Hashtag1	1.2244	Hashtag2	Singlet	Hashtag2	batch1	w8_late	0.0495442	3	3	4	6	6	8	9	8	7	7	11	11	8	10	10	8	8	2	6	6	4	17	16	15	19	19	Intestine	ETP	#C2FF99	-0.0726104	-0.182955	G1	ETP	used	3.34993
CATTCCGAGTGCTACT_1	SeuratProject	8332	2516	2571	4	Hashtag2	Hashtag4	3.99614	Hashtag2	Singlet	Hashtag2	batch1	w8_late	0.0327652	5	7	9	9	8	7	7	16	6	4	3	3	17	20	19	14	41	42	51	54	41	44	46	48	51	51	Intestine	pro-B	#FFAA92	-0.0354696	0.0823747	G2M	pro-B	others	-4.91112
CATTCCGGTAGCCCTG_1	SeuratProject	6524	1519	4878	4	Hashtag2	Hashtag4	4.63407	Hashtag2	Singlet	Hashtag2	batch1	w8_late	0.0255978	4	4	6	5	11	21	20	23	22	23	46	28	28	50	26	59	25	32	35	68	68	71	73	73	73	73	Intestine	Myeloblast	#B77B68	0.0894624	-0.00232874	S	Myeloblast	others	2.88337
CATTCTACACACGCCA_1	SeuratProject	18004	4252	511	3	Hashtag2	Hashtag1	2.40822	Hashtag2	Singlet	Hashtag2	batch1	w8_late	0.0543768	8	5	8	8	4	6	6	6	4	3	12	12	11	13	12	11	10	10	8	8	5	4	3	2	2	2	Intestine	Group 3 ILC	#006FA6	0.465292	0.474522	G2M	Group 3 ILC	used	2.02728
CATTCTACACCAGGTC_1	SeuratProject	10501	2633	6327	4	Hashtag2	Hashtag3	4.82797	Hashtag2	Singlet	Hashtag2	batch1	w8_late	0.054471	4	4	6	5	11	21	20	23	22	23	9	28	28	16	26	16	25	32	35	41	45	46	47	33	47	47	Intestine	Myeloblast	#B77B68	0.22566	-0.123717	S	Myeloblast	others	2.04228
CATTGAGAGAGAGTTT_1	SeuratProject	8750	2277	249	4	Hashtag2	Hashtag1	1.81683	Hashtag2	Singlet	Hashtag2	batch1	w8_late	0.0538286	0	0	1	0	0	0	1	9	8	6	10	13	9	9	11	7	7	7	5	4	3	2	1	1	1	1	Intestine	Group 3 ILC	#006FA6	-0.166672	-0.24548	G1	Group 3 ILC	used	5.24481
CATTGAGGTGGCAGAT_1	SeuratProject	29012	4968	5895	3	Hashtag2	Hashtag3	4.8931	Hashtag2	Singlet	Hashtag2	batch1	w8_late	0.0605611	4	4	12	12	11	11	17	19	18	19	18	23	21	23	28	21	17	19	16	26	14	35	34	37	36	36	Intestine	Monocyte	#61615A	0.119707	0.0238418	S	Monocyte	others	-1.28899
CATTGAGTCAGTGGGA_1	SeuratProject	9861	2959	5893	4	Hashtag2	Hashtag3	4.83581	Hashtag2	Singlet	Hashtag2	batch1	w8_late	0.0499949	5	7	9	9	8	7	7	10	6	4	3	3	20	21	18	18	16	17	22	24	16	11	40	41	45	45	Intestine	pro-B	#FFAA92	0.200462	0.928765	G2M	pro-B	others	-6.46727
CATTGCCAGCGCCTTG_1	SeuratProject	11152	2734	4912	4	Hashtag2	Hashtag1	3.84376	Hashtag2	Singlet	Hashtag2	batch1	w8_late	0.0377511	4	4	6	5	11	21	20	23	22	23	9	28	28	16	26	16	25	32	35	41	45	46	47	33	47	47	Intestine	Myeloblast	#B77B68	0.0334067	-0.0640418	S	Myeloblast	others	1.77771
CATTGTTTCTGGGCAC_1	SeuratProject	4893	1801	2662	4	Hashtag2	Hashtag4	4.13668	Hashtag2	Singlet	Hashtag2	batch1	w8_late	0.0296342	5	7	9	9	8	7	7	10	6	4	3	3	20	21	18	18	16	17	22	24	16	11	40	41	45	45	Intestine	pro-B	#FFAA92	0.591618	0.441791	S	pro-B	others	-7.0766
CATTTCAAGCGCCCAT_1	SeuratProject	20065	4382	17831	4	Hashtag2	Hashtag4	6.03526	Hashtag2	Singlet	Hashtag2	batch1	w8_late	0.0351856	5	7	9	9	8	7	7	10	6	4	3	3	20	21	18	18	16	17	22	24	16	11	40	41	45	45	Intestine	pro-B	#FFAA92	0.472046	0.449121	S	pro-B	others	-5.95778
CCAAGCGTCTTGGAAC_1	SeuratProject	4895	2010	5634	3	Hashtag2	Hashtag3	4.74666	Hashtag2	Singlet	Hashtag2	batch1	w8_late	0.0279877	5	7	9	9	8	7	7	10	6	4	3	3	20	21	18	18	16	17	51	54	16	11	52	53	48	48	Intestine	pro-B	#FFAA92	0.079871	1.02323	G2M	pro-B	others	-7.95869
CCAATGACAAGTGATA_1	SeuratProject	21484	4323	104	2	Hashtag2	Hashtag3	1.02187	Hashtag2	Singlet	Hashtag2	batch1	w8_late	0.0653975	8	5	8	8	4	6	6	6	4	3	12	12	11	13	12	11	10	10	8	8	5	4	3	2	2	2	Intestine	Group 3 ILC	#006FA6	0.313251	0.342553	G2M	Group 3 ILC	used	1.82754
CCAATTTCAGGAGACT_1	SeuratProject	8390	2649	2889	3	Hashtag2	Hashtag1	4.13262	Hashtag2	Singlet	Hashtag2	batch1	w8_late	0.0246722	1	1	0	1	3	3	5	3	2	13	15	9	10	11	8	12	11	12	11	23	29	27	26	26	24	24	Intestine	Group 1 ILC	#0AA6D8	-0.0821814	-0.143854	G1	Group 1 ILC	used	-7.57787
CCACAAAGTTGGCCGT_1	SeuratProject	8961	2767	912	4	Hashtag2	Hashtag4	2.87324	Hashtag2	Singlet	Hashtag2	batch1	w8_late	0.0444147	2	9	10	10	15	15	14	18	13	17	20	22	30	29	30	26	29	31	33	35	48	42	43	44	41	41	Intestine	LP2	#6B7900	-0.144433	-0.20815	G1	MLP3	used	-0.546091
CCACAAATCGACGCGT_1	SeuratProject	7613	2426	4283	4	Hashtag2	Hashtag4	4.40011	Hashtag2	Singlet	Hashtag2	batch1	w8_late	0.047813	5	7	9	9	8	7	7	10	6	4	3	3	17	20	19	14	37	39	39	42	40	40	41	42	44	44	Intestine	pro-B	#FFAA92	0.596792	0.00709995	S	pro-B	others	-6.46328
CCACACTCAAACTAAG_1	SeuratProject	109797	8194	4489	4	Hashtag2	Hashtag3	4.74393	Hashtag2	Singlet	Hashtag2	batch1	w8_late	0.071022	12	20	22	23	28	32	35	37	39	40	42	43	46	47	48	52	52	57	58	61	59	63	66	67	68	68	Intestine	Epi	#C2FF99	-0.109146	-0.0936547	G1	Epi	others	11.3715
CCACCATAGGTCCTGC_1	SeuratProject	27283	5085	942	4	Hashtag2	Hashtag4	2.80246	Hashtag2	Singlet	Hashtag2	batch1	w8_late	0.0586079	2	9	10	10	15	15	14	18	13	17	20	22	40	38	42	42	43	44	45	45	47	48	49	49	52	52	Intestine	ILCP	#6F0062	0.317043	-0.150536	S	ILCP	used	-0.0828283
CCACCATAGTAGACAT_1	SeuratProject	7959	2646	3022	4	Hashtag2	Hashtag4	4.1552	Hashtag2	Singlet	Hashtag2	batch1	w8_late	0.0376932	5	7	9	9	8	7	7	10	6	4	3	3	20	21	18	18	16	17	22	24	16	11	40	41	45	45	Intestine	pro-B	#FFAA92	0.637621	0.184903	S	pro-B	others	-6.97201
CCACCATCACAAGGTG_1	SeuratProject	33910	5806	16904	4	Hashtag2	Hashtag3	5.82892	Hashtag2	Singlet	Hashtag2	batch1	w8_late	0.0389561	5	7	9	9	8	7	7	10	6	4	3	3	20	21	18	18	16	17	51	54	16	11	52	53	48	48	Intestine	pro-B	#FFAA92	0.128565	0.896327	G2M	pro-B	others	-7.49501
CCACGTTCAAGACGGT_1	SeuratProject	17319	4053	137	3	Hashtag2	Hashtag4	0.82501	Hashtag2	Singlet	Hashtag2	batch1	w8_late	0.0661124	8	5	8	8	4	18	15	15	4	20	12	12	22	25	20	23	20	20	19	16	20	16	15	14	16	16	Intestine	Group 3 ILC	#006FA6	0.494242	0.21246	S	Group 3 ILC	used	2.86515
CCACGTTCAGACACAG_1	SeuratProject	12454	3219	4333	4	Hashtag2	Hashtag1	4.64044	Hashtag2	Singlet	Hashtag2	batch1	w8_late	0.0709009	4	15	12	12	20	11	21	24	29	29	18	33	35	35	36	37	36	36	38	36	37	36	35	38	37	37	Intestine	Monocyte	#61615A	-0.166841	-0.143247	G1	Monocyte	others	-2.85664
CCACGTTGTGATCGTT_1	SeuratProject	7037	2478	584	3	Hashtag2	Hashtag1	2.54225	Hashtag2	Singlet	Hashtag2	batch1	w8_late	0.0328265	9	11	13	13	14	14	12	13	12	14	13	14	12	12	14	10	12	11	10	9	8	7	5	4	8	8	Intestine	Group 2 ILC	#3B5DFF	-0.0883145	0.37604	G2M	Group 2 ILC	used	-0.6187
CCACGTTTCAGCATTG_1	SeuratProject	7514	2539	7475	4	Hashtag2	Hashtag3	4.86025	Hashtag2	Singlet	Hashtag2	batch1	w8_late	0.0335374	5	7	15	15	17	24	25	16	27	30	32	31	36	33	37	39	39	38	41	40	42	41	42	43	42	42	Intestine	pre-B	#A30059	-0.204665	1.1137	G2M	pre-B	others	-6.61475
CCACTTGCAGTCAACT_1	SeuratProject	18727	3696	7781	4	Hashtag2	Hashtag4	4.91039	Hashtag2	Singlet	Hashtag2	batch1	w8_late	0.0427191	4	4	6	5	11	21	20	23	22	23	9	28	28	16	26	16	25	32	35	41	45	46	47	33	47	47	Intestine	Myeloblast	#B77B68	0.160383	-0.15657	S	Myeloblast	others	0.80842
CCACTTGTCGTGGAAG_1	SeuratProject	7818	2530	134	3	Hashtag2	Hashtag4	0.974259	Hashtag2	Singlet	Hashtag2	batch1	w8_late	0.0396521	0	5	3	3	15	18	15	15	13	17	8	4	40	38	42	42	43	44	45	45	47	48	49	49	52	52	Intestine	Group 3 ILC	#006FA6	-0.101017	-0.206124	G1	Group 3 ILC	used	3.71492
CCATAAGCAATCGCGC_1	SeuratProject	15784	3615	701	4	Hashtag2	Hashtag4	2.5884	Hashtag2	Singlet	Hashtag2	batch1	w8_late	0.0235048	8	5	8	8	4	6	12	6	4	3	13	14	12	12	14	10	42	11	43	9	43	49	50	50	8	8	Intestine	Group 3 ILC	#006FA6	0.113406	0.660871	G2M	Group 3 ILC	used	2.21463
CCATCACGTGTTCAGT_1	SeuratProject	5523	2048	761	4	Hashtag2	Hashtag3	2.84757	Hashtag2	Singlet	Hashtag2	batch1	w8_late	0.0353069	2	9	10	10	22	23	23	22	25	25	26	27	32	31	31	33	31	24	30	31	23	30	29	29	30	30	Intestine	LP1	red	-0.0817396	-0.215294	G1	LP2	used	-1.04787
CCCAACTAGACGCTCC_1	SeuratProject	5782	2097	122	3	Hashtag2	Hashtag3	1.26497	Hashtag2	Singlet	Hashtag2	batch1	w8_late	0.0382221	0	0	1	0	0	0	0	0	0	0	10	13	9	0	11	7	7	7	5	4	3	2	1	1	1	1	Intestine	Group 3 ILC	#006FA6	-0.219291	-0.247907	G1	Group 3 ILC	used	6.50349
CCCAACTAGCGACAGT_1	SeuratProject	10598	2931	10205	4	Hashtag2	Hashtag1	4.99662	Hashtag2	Singlet	Hashtag2	batch1	w8_late	0.0381204	5	7	15	15	17	24	25	16	27	30	32	31	36	33	37	39	39	38	41	40	42	41	42	43	42	42	Intestine	pre-B	#A30059	-0.0601118	1.19698	G2M	pre-B	others	-6.02755
CCCAACTGTCACATTG_1	SeuratProject	10892	3287	9872	4	Hashtag2	Hashtag4	4.91858	Hashtag2	Singlet	Hashtag2	batch1	w8_late	0.0493941	5	7	15	15	17	24	25	16	27	30	32	31	36	33	37	39	39	38	41	40	42	41	42	43	42	42	Intestine	pre-B	#A30059	0.450718	0.717607	G2M	pre-B	others	-5.06683
CCCAACTGTCGTTTCC_1	SeuratProject	30520	4733	9001	4	Hashtag2	Hashtag1	5.17487	Hashtag2	Singlet	Hashtag2	batch1	w8_late	0.0333552	4	4	6	5	12	12	11	11	11	11	21	16	14	22	23	24	15	21	24	37	24	38	38	45	39	39	Intestine	GMP	#A1C299	-0.0277394	0.265161	G2M	GMP	others	4.21403
CCCAACTGTTCAGCTA_1	SeuratProject	8687	3053	7920	3	Hashtag2	Hashtag3	5.21724	Hashtag2	Singlet	Hashtag2	batch1	w8_late	0.0338437	5	7	9	9	8	7	7	10	6	4	3	3	20	21	18	18	16	17	22	43	43	11	52	53	48	48	Intestine	pro-B	#FFAA92	0.177292	0.933951	G2M	pro-B	others	-6.4606
CCCATTGAGGCGAAGG_1	SeuratProject	8249	2476	145	4	Hashtag2	Hashtag4	1.04376	Hashtag2	Singlet	Hashtag2	batch1	w8_late	0.0710389	0	0	3	3	1	2	2	2	1	1	8	4	24	6	6	30	21	16	0	17	25	18	17	16	9	9	Intestine	Group 3 ILC	#006FA6	-0.223108	-0.281453	G1	Group 3 ILC	used	5.71739
CCCATTGGTGCTCCGA_1	SeuratProject	25700	4621	8575	4	Hashtag2	Hashtag4	5.09735	Hashtag2	Singlet	Hashtag2	batch1	w8_late	0.0547471	4	4	12	12	11	11	17	19	18	19	18	23	21	23	28	21	17	19	16	26	14	53	56	57	58	58	Intestine	Monocyte	#61615A	0.112431	-0.0996488	S	Monocyte	others	-0.424573
CCCGAAGAGTCATCCA_1	SeuratProject	11189	3160	7927	4	Hashtag2	Hashtag1	5.14027	Hashtag2	Singlet	Hashtag2	batch1	w8_late	0.063902	5	7	9	9	8	7	7	10	6	4	3	3	17	20	19	14	37	39	39	42	40	40	41	42	44	44	Intestine	pro-B	#FFAA92	0.64902	-0.061188	S	pro-B	others	-5.83693
CCCGAAGCATGCGTGC_1	SeuratProject	13571	3385	223	4	Hashtag2	Hashtag3	0.320205	Hashtag2	Singlet	Hashtag2	batch1	w8_late	0.0490015	8	5	8	8	4	18	15	15	4	20	12	12	22	25	20	23	20	20	19	16	20	16	15	14	16	16	Intestine	Group 3 ILC	#006FA6	0.598672	0.211791	S	Group 3 ILC	used	2.82004
CCCGAAGTCACCTTAT_1	SeuratProject	6798	2258	1222	4	Hashtag2	Hashtag4	2.97868	Hashtag2	Singlet	Hashtag2	batch1	w8_late	0.0442777	2	9	10	10	15	15	14	18	13	17	20	22	32	31	31	33	31	24	30	45	23	48	49	49	52	52	Intestine	ILCP	#6F0062	-0.113151	-0.244801	G1	ILCP	used	-0.402021
CCCTAACAGAGGTTTA_1	SeuratProject	6444	2228	494	4	Hashtag2	Hashtag4	2.35638	Hashtag2	Singlet	Hashtag2	batch1	w8_late	0.0367784	3	3	4	6	6	8	9	8	7	7	11	11	8	10	10	8	8	2	6	6	4	17	16	15	19	19	Intestine	ETP	#C2FF99	-0.0368002	-0.208544	G1	ETP	used	3.50672
CCCTAACCATTCTCTA_1	SeuratProject	15276	4027	255	4	Hashtag2	Hashtag3	1.0444	Hashtag2	Singlet	Hashtag2	batch1	w8_late	0.0347604	0	5	3	3	4	18	15	15	19	20	8	4	22	25	20	23	20	20	19	16	20	16	15	14	16	16	Intestine	Group 3 ILC	#006FA6	0.323042	-0.0569536	S	Group 3 ILC	used	3.28035
CCCTAACGTCAAATCC_1	SeuratProject	36086	5056	7579	4	Hashtag2	Hashtag4	5.18017	Hashtag2	Singlet	Hashtag2	batch1	w8_late	0.027961	4	4	6	5	12	12	11	11	11	11	9	16	14	16	32	16	15	35	37	38	36	37	37	51	40	40	Intestine	GMP	#A1C299	-0.245183	0.419089	G2M	GMP	others	2.91824
CCCTAACTCGCAACAT_1	SeuratProject	17197	3812	377	4	Hashtag2	Hashtag4	2.10388	Hashtag2	Singlet	Hashtag2	batch1	w8_late	0.0550677	1	10	11	11	10	10	8	7	10	8	5	5	4	3	2	5	1	1	14	0	15	8	14	13	15	15	Intestine	Group 1 ILC	#0AA6D8	0.0152251	-0.229286	S	Group 1 ILC	used	-7.54282
CCCTCTCTCCAACTGA_1	SeuratProject	19888	4123	7571	4	Hashtag2	Hashtag4	4.72518	Hashtag2	Singlet	Hashtag2	batch1	w8_late	0.0493765	4	15	12	12	20	11	21	24	29	29	18	33	35	35	36	37	36	36	38	36	37	36	35	38	37	37	Intestine	Monocyte	#61615A	-0.142723	-0.184657	G1	Monocyte	others	-2.61972
CCCTGATGTGTTACAC_1	SeuratProject	7551	2437	6414	3	Hashtag2	Hashtag1	5.03223	Hashtag2	Singlet	Hashtag2	batch1	w8_late	0.0517812	4	4	12	12	11	11	17	19	18	19	18	23	21	23	28	21	17	19	16	26	14	53	56	57	58	58	Intestine	Monocyte	#61615A	-0.138353	-0.111881	G1	Monocyte	others	-1.63754
CCCTTAGTCCATTTCA_1	SeuratProject	7658	2786	583	4	Hashtag2	Hashtag4	2.52636	Hashtag2	Singlet	Hashtag2	batch1	w8_late	0.0349961	9	11	13	13	14	14	12	13	12	14	13	14	12	12	14	10	12	11	10	9	8	7	5	4	8	8	Intestine	Group 2 ILC	#3B5DFF	-0.23202	-0.23408	G1	Group 2 ILC	used	-0.91896
CCGAACGCAAGAGTAT_1	SeuratProject	6706	2232	1329	4	Hashtag2	Hashtag4	3.44947	Hashtag2	Singlet	Hashtag2	batch1	w8_late	0.0432449	2	6	5	4	5	4	3	5	9	9	7	6	5	4	3	4	5	5	2	1	1	45	45	47	54	54	Intestine	pre pro-B	#D16100	-0.03257	-0.189955	G1	pre pro-B	used	-0.272309
CCGAACGCATCCTTCG_1	SeuratProject	14720	4081	1542	4	Hashtag2	Hashtag1	3.61075	Hashtag2	Singlet	Hashtag2	batch1	w8_late	0.0218071	7	14	16	16	18	19	24	27	26	27	29	35	38	36	39	45	38	49	49	53	52	55	58	59	60	60	Intestine	Mes	#B903AA	-0.106537	0.819921	G2M	Mes	others	14.4439
CCGAACGTCATCTACT_1	SeuratProject	11846	2936	5260	4	Hashtag2	Hashtag4	4.70617	Hashtag2	Singlet	Hashtag2	batch1	w8_late	0.0550397	4	15	12	12	20	11	21	24	29	29	18	33	35	35	36	37	36	36	38	36	37	36	35	38	37	37	Intestine	Monocyte	#61615A	-0.126936	-0.118459	G1	Monocyte	others	-2.94214
CCGATCTGTCGACTGC_1	SeuratProject	17777	4025	175	4	Hashtag2	Hashtag1	1.21589	Hashtag2	Singlet	Hashtag2	batch1	w8_late	0.0433706	8	5	8	8	4	6	6	6	4	3	12	12	11	13	12	11	10	10	8	8	5	4	3	2	2	2	Intestine	Group 3 ILC	#006FA6	0.297619	0.69892	G2M	Group 3 ILC	used	2.26997
CCGCAAGGTAGGACTG_1	SeuratProject	5897	1932	81	4	Hashtag2	Hashtag1	0.672345	Hashtag2	Singlet	Hashtag2	batch1	w8_late	0.0695269	0	0	1	0	0	0	0	0	0	0	0	2	1	0	0	0	0	9	25	21	27	20	19	19	23	23	Intestine	Group 3 ILC	#006FA6	-0.106534	-0.219808	G1	Group 3 ILC	used	7.14825
CCGCAAGGTTAACCTG_1	SeuratProject	22628	4275	7846	4	Hashtag2	Hashtag4	4.921	Hashtag2	Singlet	Hashtag2	batch1	w8_late	0.0508662	4	4	12	12	11	11	17	19	18	19	18	23	21	23	28	21	17	19	16	26	14	53	56	57	58	58	Intestine	Monocyte	#61615A	-0.120569	-0.111194	G1	Monocyte	others	-1.47491
CCGGACAAGGCATGCA_1	SeuratProject	6640	2378	4736	4	Hashtag2	Hashtag1	4.29811	Hashtag2	Singlet	Hashtag2	batch1	w8_late	0.0314759	5	7	9	9	8	7	7	10	6	4	3	3	20	21	18	18	16	17	22	24	16	11	52	53	48	48	Intestine	pro-B	#FFAA92	0.394678	0.6273	G2M	pro-B	others	-7.09422
CCGGACACATAGATGA_1	SeuratProject	5400	1812	230	4	Hashtag2	Hashtag1	1.4316	Hashtag2	Singlet	Hashtag2	batch1	w8_late	0.0142593	0	2	2	2	2	1	1	1	14	26	28	10	31	30	9	19	18	15	15	13	11	14	11	10	7	7	Intestine	Group 3 ILC	#006FA6	0.209358	-0.0389442	S	Group 3 ILC	used	0.58914
CCGGGTACAAGAAACT_1	SeuratProject	18327	4048	200	4	Hashtag2	Hashtag4	0.94395	Hashtag2	Singlet	Hashtag2	batch1	w8_late	0.0541824	0	5	3	3	4	18	15	15	19	20	8	4	22	25	20	23	20	20	19	16	20	16	15	14	16	16	Intestine	Group 3 ILC	#006FA6	0.242432	-0.174074	S	Group 3 ILC	used	3.46888
CCGGGTAGTAATGATG_1	SeuratProject	11035	2989	129	4	Hashtag2	Hashtag4	0.551727	Hashtag2	Singlet	Hashtag2	batch1	w8_late	0.0569098	0	0	3	3	1	2	2	2	1	1	1	0	0	6	6	1	2	16	0	19	9	22	21	24	33	33	Intestine	Group 3 ILC	#006FA6	-0.153427	-0.224015	G1	Group 3 ILC	used	5.96932
CCGGTAGAGCCGTTAT_1	SeuratProject	23056	4025	6692	4	Hashtag2	Hashtag4	4.75911	Hashtag2	Singlet	Hashtag2	batch1	w8_late	0.0427221	4	4	6	5	11	11	17	19	18	19	9	23	21	23	32	21	17	19	16	47	14	35	34	37	36	36	Intestine	Monocyte	#61615A	0.0991227	0.00512101	S	Monocyte	others	1.64053
CCGGTAGCATGACTCA_1	SeuratProject	8251	2765	6642	4	Hashtag2	Hashtag1	4.63441	Hashtag2	Singlet	Hashtag2	batch1	w8_late	0.0574476	1	10	11	11	10	10	8	7	10	8	5	5	4	3	2	5	1	1	21	0	21	19	18	17	17	17	Intestine	Group 1 ILC	#0AA6D8	0.490617	0.316093	S	Group 1 ILC	used	-7.13034
CCGGTGAAGCTGAGTG_1	SeuratProject	28216	4640	10742	4	Hashtag2	Hashtag4	5.15195	Hashtag2	Singlet	Hashtag2	batch1	w8_late	0.0725475	4	4	6	5	11	21	20	23	22	23	9	28	28	16	26	16	25	32	35	41	45	46	47	33	47	47	Intestine	Myeloblast	#B77B68	-0.152325	0.530469	G2M	Myeloblast	others	1.23041
CCGGTGACAAGCGGAT_1	SeuratProject	7546	2756	1398	4	Hashtag2	Hashtag1	3.40714	Hashtag2	Singlet	Hashtag2	batch1	w8_late	0.029022	7	14	16	16	18	19	24	27	26	27	29	35	38	36	39	45	38	49	49	53	52	55	58	59	60	60	Intestine	Mes	#B903AA	-0.180496	-0.306972	G1	Mes	others	15.2783
CCGGTGATCTATTGTC_1	SeuratProject	5326	1994	941	2	Hashtag2	Hashtag3	3.29444	Hashtag2	Singlet	Hashtag2	batch1	w8_late	0.0313556	9	11	13	13	14	14	12	13	12	14	13	14	12	12	14	10	12	11	10	9	8	7	5	4	8	8	Intestine	Group 2 ILC	#3B5DFF	-0.068825	-0.187888	G1	Group 2 ILC	used	-1.3527
CCGTAGGAGTCCCAGC_1	SeuratProject	9742	2873	3895	4	Hashtag2	Hashtag1	4.09885	Hashtag2	Singlet	Hashtag2	batch1	w8_late	0.069185	5	7	9	9	8	7	7	10	6	4	3	3	20	21	18	18	16	17	22	24	16	11	40	41	45	45	Intestine	pro-B	#FFAA92	0.675047	0.329218	S	pro-B	others	-6.45341
CCGTAGGCAGCTGGTC_1	SeuratProject	17529	3964	411	3	Hashtag2	Hashtag4	2.19688	Hashtag2	Singlet	Hashtag2	batch1	w8_late	0.0545382	0	5	3	3	4	18	15	15	19	20	8	4	22	25	20	23	20	20	19	16	20	16	15	14	16	16	Intestine	Group 3 ILC	#006FA6	0.283523	-0.167668	S	Group 3 ILC	used	3.72145
CCGTAGGTCCGTGTGG_1	SeuratProject	21223	4353	6030	4	Hashtag2	Hashtag3	4.75438	Hashtag2	Singlet	Hashtag2	batch1	w8_late	0.048815	2	9	10	10	15	15	14	18	13	17	20	22	30	29	30	26	29	31	33	35	48	42	43	44	41	41	Intestine	pre pDC	#63FFAC	0.415232	0.315542	S	pre pDC	used	-2.97353
CCGTTCACACGTACAT_1	SeuratProject	8541	2493	457	3	Hashtag2	Hashtag1	2.13774	Hashtag2	Singlet	Hashtag2	batch1	w8_late	0.05257	1	1	0	1	3	3	5	3	2	13	15	9	10	11	8	12	11	12	11	23	29	27	26	26	24	24	Intestine	Group 1 ILC	#0AA6D8	-0.172595	-0.203152	G1	Group 1 ILC	used	-8.39525
CCGTTCATCTAAGAAG_1	SeuratProject	16363	3489	4549	3	Hashtag2	Hashtag1	4.58863	Hashtag2	Singlet	Hashtag2	batch1	w8_late	0.05708	4	4	6	5	11	21	20	23	22	23	9	28	28	16	26	16	25	32	35	41	45	46	47	33	47	47	Intestine	Myeloblast	#B77B68	0.0216025	-0.166114	S	Myeloblast	others	1.01681
CCGTTCATCTTGTGCC_1	SeuratProject	35294	5435	10364	4	Hashtag2	Hashtag1	5.23124	Hashtag2	Singlet	Hashtag2	batch1	w8_late	0.0267468	4	4	6	5	12	12	11	11	11	11	9	16	14	16	32	16	15	35	37	38	36	37	37	51	40	40	Intestine	GMP	#A1C299	-0.0556217	-0.198836	G1	GMP	others	3.03029
CCTAACCAGCATCAGG_1	SeuratProject	5188	1892	105	4	Hashtag2	Hashtag3	0.549025	Hashtag2	Singlet	Hashtag2	batch1	w8_late	0.0433693	0	2	2	2	2	1	1	1	8	6	17	15	13	2	15	13	13	13	12	12	12	26	25	25	26	26	Intestine	Group 3 ILC	#006FA6	-0.180133	-0.232336	G1	Group 3 ILC	used	2.89453
CCTAACCAGCCATCCG_1	SeuratProject	13643	3309	192	4	Hashtag2	Hashtag3	1.51743	Hashtag2	Singlet	Hashtag2	batch1	w8_late	0.0639156	1	10	11	11	10	10	8	7	10	8	5	5	4	3	2	5	1	1	14	0	15	8	14	13	15	15	Intestine	Group 1 ILC	#0AA6D8	0.0501228	-0.220375	S	Group 1 ILC	used	-7.56092
CCTAACCCACCTGATA_1	SeuratProject	17795	4000	8848	3	Hashtag2	Hashtag1	5.25019	Hashtag2	Singlet	Hashtag2	batch1	w8_late	0.0521495	5	7	9	9	8	7	7	10	6	4	3	3	20	21	18	18	16	17	22	24	16	11	40	41	45	45	Intestine	pro-B	#FFAA92	0.627515	0.291444	S	pro-B	others	-6.11104
CCTAACCCAGATCCTA_1	SeuratProject	13242	3469	200	4	Hashtag2	Hashtag4	1.26421	Hashtag2	Singlet	Hashtag2	batch1	w8_late	0.0545235	0	5	3	3	4	18	15	15	19	20	8	4	22	25	20	23	20	20	19	16	20	16	15	14	16	16	Intestine	Group 3 ILC	#006FA6	0.15687	-0.173555	S	Group 3 ILC	used	4.0788
CCTAACCGTGTATTGC_1	SeuratProject	7252	2301	108	4	Hashtag2	Hashtag4	0.762207	Hashtag2	Singlet	Hashtag2	batch1	w8_late	0.0059294	0	0	1	0	0	0	28	30	30	31	33	8	7	8	7	6	6	48	50	51	51	54	57	58	59	59	Intestine	Group 3 ILC	#006FA6	-0.125559	-0.220918	G1	Group 3 ILC	used	5.08707
CCTAACCGTTTGGGAG_1	SeuratProject	9767	2966	1101	4	Hashtag2	Hashtag4	2.87811	Hashtag2	Singlet	Hashtag2	batch1	w8_late	0.0556978	0	0	3	3	1	18	15	15	1	1	8	4	24	6	6	30	21	16	0	17	25	18	17	16	9	9	Intestine	Group 3 ILC	#006FA6	-0.1551	-0.261969	G1	Group 3 ILC	used	3.73537
CCTAAGACACCTGAAT_1	SeuratProject	18829	4022	3052	4	Hashtag2	Hashtag3	4.382	Hashtag2	Singlet	Hashtag2	batch1	w8_late	0.0448776	4	4	6	5	11	11	17	19	18	19	9	23	21	23	32	21	17	19	16	47	14	35	34	37	36	36	Intestine	Monocyte	#61615A	0.111467	-0.100449	S	Monocyte	others	0.648081
CCTAAGATCATCGCCT_1	SeuratProject	8027	2111	5222	4	Hashtag2	Hashtag3	4.87316	Hashtag2	Singlet	Hashtag2	batch1	w8_late	0.0468419	4	4	6	5	11	21	20	23	22	23	9	28	28	16	26	16	25	32	35	41	45	46	47	33	47	47	Intestine	Myeloblast	#B77B68	0.0140959	0.101983	G2M	Myeloblast	others	2.0761
CCTAAGATCGTAATGC_1	SeuratProject	34672	5239	6136	4	Hashtag2	Hashtag4	4.86292	Hashtag2	Singlet	Hashtag2	batch1	w8_late	0.0646343	4	4	6	5	11	11	17	19	18	19	9	23	21	23	26	21	17	19	16	41	14	35	34	37	36	36	Intestine	Monocyte	#61615A	0.019438	0.0290881	G2M	Monocyte	others	0.594146
CCTACGTCACTAGGTT_1	SeuratProject	50205	6516	8757	3	Hashtag2	Hashtag3	5.32764	Hashtag2	Singlet	Hashtag2	batch1	w8_late	0.0418086	6	21	24	25	25	26	30	32	33	34	36	38	48	39	41	55	55	60	62	63	64	67	75	75	76	76	Intestine	Mk	#A079BF	-0.274207	0.545909	G2M	Mk	others	10.5358
CCTACGTCACTCAGAT_1	SeuratProject	12921	3207	1992	4	Hashtag2	Hashtag1	3.869	Hashtag2	Singlet	Hashtag2	batch1	w8_late	0.0539432	2	6	5	4	5	4	3	5	15	16	16	19	15	14	16	4	5	5	2	1	1	12	9	8	6	6	Intestine	pre pro-B	#D16100	0.00654947	-0.116979	S	pre pro-B	used	-1.87011
CCTATCGAGATCCCAT_1	SeuratProject	5936	2020	80	4	Hashtag2	Hashtag1	0.348967	Hashtag2	Singlet	Hashtag2	batch1	w8_late	0.0683962	0	2	2	2	1	2	2	1	5	5	4	18	3	2	13	36	44	43	44	48	35	50	51	52	50	50	Intestine	Group 3 ILC	#006FA6	-0.134942	-0.200179	G1	Group 3 ILC	used	3.66301
CCTATCGTCGCTATTT_1	SeuratProject	8948	2280	189	3	Hashtag2	Hashtag4	1.04608	Hashtag2	Singlet	Hashtag2	batch1	w8_late	0.0490612	0	0	3	3	1	2	2	2	1	1	8	4	24	6	6	30	21	16	0	17	25	18	17	16	9	9	Intestine	Group 3 ILC	#006FA6	-0.121048	-0.221793	G1	Group 3 ILC	used	4.50926
CCTCAACCACTCAAGT_1	SeuratProject	7721	2591	113	4	Hashtag2	Hashtag4	0.981555	Hashtag2	Singlet	Hashtag2	batch1	w8_late	0.0444243	0	2	2	2	2	1	1	1	5	5	4	10	3	2	9	36	44	43	44	48	35	50	51	52	50	50	Intestine	Group 3 ILC	#006FA6	-0.156791	0.0245202	G2M	Group 3 ILC	used	1.87583
CCTCACAAGAAGTCCG_1	SeuratProject	9761	2677	908	4	Hashtag2	Hashtag4	2.60644	Hashtag2	Singlet	Hashtag2	batch1	w8_late	0.0564491	3	3	4	6	6	8	9	8	7	7	11	11	8	10	10	8	8	2	6	6	4	31	30	31	29	29	Intestine	ETP	#C2FF99	0.0951677	-0.215121	S	ETP	used	3.14449
CCTCAGTAGCCATATC_1	SeuratProject	11516	3357	960	4	Hashtag2	Hashtag3	3.11231	Hashtag2	Singlet	Hashtag2	batch1	w8_late	0.0277874	9	11	13	13	14	14	12	13	12	14	13	14	12	12	14	10	12	11	10	9	8	7	5	4	8	8	Intestine	Group 2 ILC	#3B5DFF	0.0222203	-0.247638	S	Group 2 ILC	used	0.556078
CCTCAGTGTGATACTC_1	SeuratProject	17761	3763	4643	4	Hashtag2	Hashtag4	4.58424	Hashtag2	Singlet	Hashtag2	batch1	w8_late	0.0550082	4	4	12	12	11	11	17	19	18	19	18	23	21	23	28	21	17	19	16	26	14	35	34	37	36	36	Intestine	Monocyte	#61615A	-0.0691966	-0.0808732	G1	Monocyte	others	-1.43278
CCTCATGAGATACGAT_1	SeuratProject	9810	2980	90	4	Hashtag2	Hashtag3	0.823002	Hashtag2	Singlet	Hashtag2	batch1	w8_late	0.0417941	8	5	8	8	4	6	6	6	4	3	23	25	25	26	22	25	23	22	23	20	22	21	20	18	18	18	Intestine	Group 3 ILC	#006FA6	-0.0873621	1.1432	G2M	Group 3 ILC	used	0.966135
CCTCATGAGTCTAGCT_1	SeuratProject	25710	4817	3049	4	Hashtag2	Hashtag1	3.92442	Hashtag2	Singlet	Hashtag2	batch1	w8_late	0.0681058	2	6	5	4	5	4	3	5	9	9	7	6	5	4	3	4	5	5	2	1	1	12	9	8	6	6	Intestine	pre pro-B	#D16100	0.329775	-0.190286	S	pre pro-B	used	-2.51363
CCTCATGGTGGTCTAT_1	SeuratProject	11254	3379	204	4	Hashtag2	Hashtag1	1.5601	Hashtag2	Singlet	Hashtag2	batch1	w8_late	0.0704638	9	11	13	13	14	14	12	13	12	14	13	14	12	12	14	10	12	11	10	9	8	7	5	4	8	8	Intestine	Group 2 ILC	#3B5DFF	-0.207623	-0.265991	G1	Group 2 ILC	used	0.00775774
CCTCATGTCGCCTTGT_1	SeuratProject	19197	3919	9498	4	Hashtag2	Hashtag1	5.32182	Hashtag2	Singlet	Hashtag2	batch1	w8_late	0.0604261	4	4	12	12	11	11	17	19	18	19	18	23	21	23	28	21	17	19	16	26	14	53	56	57	58	58	Intestine	Monocyte	#61615A	-0.049015	-0.118046	G1	Monocyte	others	-1.11075
CCTCCAACACAAATCC_1	SeuratProject	8500	2697	225	4	Hashtag2	Hashtag4	1.58435	Hashtag2	Singlet	Hashtag2	batch1	w8_late	0.0477647	0	0	3	3	1	2	2	2	1	1	8	4	24	6	6	30	21	16	0	17	25	18	17	16	9	9	Intestine	Group 3 ILC	#006FA6	-0.16622	-0.207171	G1	Group 3 ILC	used	5.11766
CCTCCAATCGTAATGC_1	SeuratProject	21261	4657	4508	4	Hashtag2	Hashtag3	4.78136	Hashtag2	Singlet	Hashtag2	batch1	w8_late	0.0512676	2	6	5	4	5	4	3	25	9	9	7	6	5	4	3	34	26	25	27	30	31	24	23	22	21	21	Intestine	pre pro-B	#D16100	0.277527	0.788139	G2M	pre pro-B	used	-3.68092
CCTCCTCGTACTCCCT_1	SeuratProject	11856	3345	3322	4	Hashtag2	Hashtag3	4.32912	Hashtag2	Singlet	Hashtag2	batch1	w8_late	0.0359312	5	7	9	9	8	7	7	10	6	4	3	3	20	21	18	18	16	17	22	24	16	11	40	41	45	45	Intestine	pro-B	#FFAA92	0.716541	0.227302	S	pro-B	others	-6.59166
CCTCTAGCAAATCAAG_1	SeuratProject	29388	4914	2042	2	Hashtag2	Hashtag3	4.01873	Hashtag2	Singlet	Hashtag2	batch1	w8_late	0.0576426	4	4	6	5	12	16	17	19	11	19	9	23	21	23	32	21	17	21	16	47	14	35	34	37	36	36	Intestine	GMP	#A1C299	0.0679438	-0.215702	S	GMP	others	1.545
CCTCTAGGTTGTGGAG_1	SeuratProject	18263	4096	5071	4	Hashtag2	Hashtag3	3.9919	Hashtag2	Singlet	Hashtag2	batch1	w8_late	0.0547008	4	15	12	12	20	11	21	24	29	29	18	33	35	35	36	37	36	36	38	36	37	36	35	38	37	37	Intestine	Monocyte	#61615A	-0.130536	-0.158859	G1	Monocyte	others	-2.82353
CCTCTAGTCTGCGATA_1	SeuratProject	14282	3476	6030	4	Hashtag2	Hashtag3	4.86815	Hashtag2	Singlet	Hashtag2	batch1	w8_late	0.0465621	5	7	9	9	8	7	7	16	6	4	3	3	17	20	19	14	41	42	48	52	41	44	46	48	51	51	Intestine	pro-B	#FFAA92	0.500249	0.189347	S	pro-B	others	-5.30284
CCTCTCCGTTCGTTCC_1	SeuratProject	12803	2970	4425	4	Hashtag2	Hashtag4	4.64519	Hashtag2	Singlet	Hashtag2	batch1	w8_late	0.0570179	4	15	12	12	20	11	21	24	29	29	18	33	35	35	36	37	36	36	38	36	37	36	35	38	37	37	Intestine	Monocyte	#61615A	-0.163155	-0.195856	G1	Monocyte	others	-3.24792
CCTCTCCTCATGCCGG_1	SeuratProject	15692	4203	680	4	Hashtag2	Hashtag3	2.19341	Hashtag2	Singlet	Hashtag2	batch1	w8_late	0.0481774	0	0	3	3	1	2	2	2	1	1	8	4	24	6	6	30	21	16	0	17	25	18	17	16	9	9	Intestine	Group 3 ILC	#006FA6	-0.172743	-0.24844	G1	Group 3 ILC	used	5.34371
CCTCTCCTCGCCGATG_1	SeuratProject	11546	3231	1346	2	Hashtag2	Hashtag3	3.56059	Hashtag2	Singlet	Hashtag2	batch1	w8_late	0.0497142	2	9	10	10	15	15	14	18	13	17	20	22	30	29	30	26	29	31	33	66	67	70	72	72	72	72	Intestine	pre pDC	#63FFAC	0.434153	0.38769	S	pre pDC	used	-3.29257
CCTGCATAGCCTCACG_1	SeuratProject	55648	6615	3452	3	Hashtag2	Hashtag3	4.50477	Hashtag2	Singlet	Hashtag2	batch1	w8_late	0.0736954	4	4	6	5	11	11	17	19	18	19	9	23	21	23	32	21	17	19	16	47	14	35	34	37	36	36	Intestine	Monocyte	#61615A	0.225301	0.31506	G2M	Monocyte	others	0.592044
CCTGCATGTTCCGCGA_1	SeuratProject	6667	2239	348	4	Hashtag2	Hashtag1	1.83716	Hashtag2	Singlet	Hashtag2	batch1	w8_late	0.0365982	0	0	1	0	0	0	0	0	0	0	0	2	1	0	0	15	0	4	4	5	9	3	2	21	12	12	Intestine	Group 3 ILC	#006FA6	-0.170114	-0.191505	G1	Group 3 ILC	used	6.5102
CCTGTTGCACACACTA_1	SeuratProject	34454	6343	1401	4	Hashtag2	Hashtag4	3.39134	Hashtag2	Singlet	Hashtag2	batch1	w8_late	0.0267023	7	14	16	16	18	19	37	39	41	42	45	46	50	49	53	58	58	63	54	67	55	56	59	60	61	61	Intestine	Mes	#B903AA	-0.0549549	0.312539	G2M	Mes	others	11.7372
CCTGTTGGTCGCATCG_1	SeuratProject	6216	2181	928	4	Hashtag2	Hashtag4	2.70047	Hashtag2	Singlet	Hashtag2	batch1	w8_late	0.0287967	2	9	10	10	15	15	14	22	13	25	26	27	30	29	30	26	29	24	33	35	23	42	43	44	41	41	Intestine	LP2	#6B7900	-0.185075	-0.141547	G1	MLP3	used	-0.640092
CCTGTTGTCGACGCTG_1	SeuratProject	12461	3342	114	4	Hashtag2	Hashtag4	1.12839	Hashtag2	Singlet	Hashtag2	batch1	w8_late	0.0623545	0	0	3	3	1	2	2	2	1	1	8	4	24	6	6	30	21	16	0	17	25	18	17	16	9	9	Intestine	Group 3 ILC	#006FA6	-0.0891366	-0.253162	G1	Group 3 ILC	used	5.01157
CCTTCAGAGTACCATC_1	SeuratProject	2277	1099	1980	4	Hashtag2	Hashtag4	3.53862	Hashtag2	Singlet	Hashtag2	batch1	w8_late	0.0263505	5	12	17	17	19	20	19	21	21	22	25	26	27	27	24	28	24	23	26	22	26	23	22	20	20	20	Intestine	pro-B	#FFAA92	-0.0401757	-0.17144	G1	pro-B	others	-8.72741
CCTTCAGGTAGAAACT_1	SeuratProject	6748	2194	116	4	Hashtag2	Hashtag1	0.703036	Hashtag2	Singlet	Hashtag2	batch1	w8_late	0.0518672	0	0	1	0	0	0	1	9	8	6	10	13	9	9	11	7	7	7	5	4	3	2	1	1	1	1	Intestine	Group 3 ILC	#006FA6	-0.143174	-0.224751	G1	Group 3 ILC	used	4.64122
CCTTCAGTCACTGTTT_1	SeuratProject	6704	2557	2640	4	Hashtag2	Hashtag4	4.01794	Hashtag2	Singlet	Hashtag2	batch1	w8_late	0.0268496	5	7	9	9	8	7	7	10	6	4	3	3	20	21	18	18	16	17	22	24	16	11	40	41	45	45	Intestine	pro-B	#FFAA92	0.902848	0.236974	S	pro-B	others	-6.99049
CCTTCAGTCCACACAA_1	SeuratProject	16677	4110	135	4	Hashtag2	Hashtag1	1.17907	Hashtag2	Singlet	Hashtag2	batch1	w8_late	0.0389758	0	5	3	3	4	18	15	15	19	20	8	4	22	25	20	23	20	20	19	16	20	16	15	14	16	16	Intestine	Group 3 ILC	#006FA6	0.451238	-0.0646406	S	Group 3 ILC	used	3.26476
CCTTGTGGTACCCGAC_1	SeuratProject	15675	3137	692	4	Hashtag2	Hashtag1	2.52753	Hashtag2	Singlet	Hashtag2	batch1	w8_late	0.0349601	6	8	7	7	9	9	10	12	16	12	31	20	23	15	35	38	35	40	36	34	34	34	33	36	35	35	Intestine	MEP	#FFB500	0.0729519	-0.0990065	S	MEP	others	6.1
CCTTGTGTCAAACCCA_1	SeuratProject	29736	5018	5232	4	Hashtag2	Hashtag4	4.6032	Hashtag2	Singlet	Hashtag2	batch1	w8_late	0.0462402	4	4	6	5	11	21	20	23	22	23	9	28	28	16	26	16	25	32	35	41	45	46	47	33	47	47	Intestine	Myeloblast	#B77B68	0.181835	0.0223539	S	Myeloblast	others	1.28995
CCTTTGGGTAGTCTGT_1	SeuratProject	11395	3500	198	4	Hashtag2	Hashtag3	1.35272	Hashtag2	Singlet	Hashtag2	batch1	w8_late	0.0379114	0	2	2	2	13	13	13	14	12	15	13	17	18	18	17	17	14	15	15	13	11	10	8	6	66	66	Intestine	Group 3 ILC	#006FA6	0.0622768	-0.167439	S	Group 3 ILC	used	1.07391
CCTTTGGGTTCTGAGT_1	SeuratProject	9950	2879	163	4	Hashtag2	Hashtag4	1.05046	Hashtag2	Singlet	Hashtag2	batch1	w8_late	0.0498492	0	0	3	3	1	2	2	2	1	1	1	0	0	7	5	1	7	3	1	2	0	0	1	1	10	10	Intestine	Group 3 ILC	#006FA6	-0.135284	-0.235133	G1	Group 3 ILC	used	5.11222
CGAAGGACACCCTGTT_1	SeuratProject	13843	3340	14369	3	Hashtag2	Hashtag1	5.73563	Hashtag2	Singlet	Hashtag2	batch1	w8_late	0.0332298	4	4	6	5	11	21	20	23	22	23	9	28	28	16	26	16	25	32	35	41	45	46	47	33	47	47	Intestine	Myeloblast	#B77B68	-0.200763	0.576558	G2M	Myeloblast	others	1.63527
CGAAGGAGTTCATCGA_1	SeuratProject	10846	2529	1182	3	Hashtag2	Hashtag4	3.11857	Hashtag2	Singlet	Hashtag2	batch1	w8_late	0.0319012	10	18	20	21	26	27	32	33	35	36	38	40	42	43	44	44	46	47	47	50	50	52	54	56	56	56	Intestine	Mast cell	#008941	-0.107502	-0.124668	G1	Mast cell	others	7.11722
CGAAGTTAGCCAGTAG_1	SeuratProject	23221	4754	1811	4	Hashtag2	Hashtag1	3.6699	Hashtag2	Singlet	Hashtag2	batch1	w8_late	0.0365617	6	21	24	25	25	26	30	32	33	34	36	38	48	39	41	55	55	60	62	63	64	67	55	55	57	57	Intestine	Mk	#A079BF	-0.174269	0.500754	G2M	Mk	others	9.68463
CGAAGTTCATCCCGTT_1	SeuratProject	14601	4243	1212	4	Hashtag2	Hashtag4	3.2461	Hashtag2	Singlet	Hashtag2	batch1	w8_late	0.0372577	7	14	16	16	18	19	24	27	26	27	29	35	38	36	39	45	38	49	49	53	52	55	58	59	60	60	Intestine	Mes	#B903AA	0.272397	0.0627953	S	Mes	others	14.465
CGAAGTTGTGGTCTTA_1	SeuratProject	11155	3069	115	4	Hashtag2	Hashtag4	0.00394625	Hashtag2	Singlet	Hashtag2	batch1	w8_late	0.056208	0	0	3	3	1	18	15	15	19	20	8	4	22	25	20	23	20	20	19	16	20	16	15	14	16	16	Intestine	Group 3 ILC	#006FA6	-0.110397	-0.262067	G1	Group 3 ILC	used	4.59932
CGAAGTTTCGTGTGAT_1	SeuratProject	9690	2750	333	4	Hashtag2	Hashtag3	1.75938	Hashtag2	Singlet	Hashtag2	batch1	w8_late	0.0616099	0	0	3	3	1	2	2	2	1	1	8	4	24	6	6	30	21	16	0	17	25	18	17	16	9	9	Intestine	Group 3 ILC	#006FA6	-0.116968	-0.265557	G1	Group 3 ILC	used	5.3566
CGAATTGAGTCACGAG_1	SeuratProject	11311	3639	815	3	Hashtag2	Hashtag4	2.58254	Hashtag2	Singlet	Hashtag2	batch1	w8_late	0.0458845	7	14	16	16	18	19	24	27	26	27	29	35	38	36	39	45	38	49	49	53	52	55	58	59	60	60	Intestine	Mes	#B903AA	-0.109815	0.720047	G2M	Mes	others	14.3411
CGAATTGGTTGATGTC_1	SeuratProject	21247	4612	3601	3	Hashtag2	Hashtag4	4.14196	Hashtag2	Singlet	Hashtag2	batch1	w8_late	0.0445239	2	6	5	4	5	4	3	25	9	9	7	6	5	4	3	4	26	25	27	1	31	24	23	22	21	21	Intestine	pre pro-B	#D16100	-0.070218	0.834134	G2M	pre pro-B	used	-1.75402
CGACAGCAGACGCATG_1	SeuratProject	18550	3563	6200	3	Hashtag2	Hashtag1	4.99933	Hashtag2	Singlet	Hashtag2	batch1	w8_late	0.0565499	4	15	12	12	20	11	21	24	29	29	18	33	35	35	36	37	36	36	38	36	37	36	35	38	37	37	Intestine	Monocyte	#61615A	-0.212449	-0.203194	G1	Monocyte	others	-2.86823
CGACAGCTCGGTAGGA_1	SeuratProject	9746	3399	1725	4	Hashtag2	Hashtag4	3.49496	Hashtag2	Singlet	Hashtag2	batch1	w8_late	0.0454545	7	14	16	16	18	19	24	27	26	27	29	35	38	36	39	45	38	49	49	53	52	55	58	59	60	60	Intestine	Mes	#B903AA	0.420607	-0.0874077	S	Mes	others	14.0953
CGACAGCTCGTTGCCT_1	SeuratProject	18117	3912	6060	4	Hashtag2	Hashtag4	4.75172	Hashtag2	Singlet	Hashtag2	batch1	w8_late	0.0769995	5	7	9	9	8	7	7	16	6	4	3	3	17	20	19	14	41	42	48	52	41	44	46	48	51	51	Intestine	pro-B	#FFAA92	0.608112	-0.0477122	S	pro-B	others	-4.54856
CGAGGAAAGGGCCAAT_1	SeuratProject	17169	3554	2273	4	Hashtag2	Hashtag4	3.98196	Hashtag2	Singlet	Hashtag2	batch1	w8_late	0.0555653	2	6	5	4	5	4	3	5	15	16	16	19	15	14	16	4	5	5	2	1	1	12	9	8	6	6	Intestine	pre pro-B	#D16100	-0.108637	-0.217607	G1	pre pro-B	used	-2.24723
CGAGGAAGTAAGATAC_1	SeuratProject	16489	3455	8018	4	Hashtag2	Hashtag3	4.96909	Hashtag2	Singlet	Hashtag2	batch1	w8_late	0.0604039	4	15	12	12	20	11	21	24	29	29	18	33	35	35	36	37	36	36	38	36	37	36	35	38	37	37	Intestine	Monocyte	#61615A	-0.152563	-0.16793	G1	Monocyte	others	-3.21264
CGAGGAAGTCTGTGCG_1	SeuratProject	19399	3434	3481	4	Hashtag2	Hashtag4	4.02386	Hashtag2	Singlet	Hashtag2	batch1	w8_late	0.0321151	4	4	6	5	12	12	11	11	11	11	21	16	14	22	23	24	15	21	24	37	24	38	38	45	39	39	Intestine	GMP	#A1C299	-0.106983	-0.145467	G1	GMP	others	3.91877
CGAGGAAGTGTATCCA_1	SeuratProject	14177	3209	2793	4	Hashtag2	Hashtag4	4.07169	Hashtag2	Singlet	Hashtag2	batch1	w8_late	0.077661	2	6	5	4	5	4	3	5	15	16	16	19	15	14	16	4	5	5	2	1	1	12	9	8	6	6	Intestine	pre pro-B	#D16100	0.065804	-0.216556	S	pre pro-B	used	-2.17133
CGAGGAAGTGTGTGGA_1	SeuratProject	27205	4608	13765	4	Hashtag2	Hashtag1	5.29439	Hashtag2	Singlet	Hashtag2	batch1	w8_late	0.0675611	4	4	6	5	11	21	20	23	22	23	9	28	28	16	26	16	25	32	35	41	45	46	47	33	47	47	Intestine	Myeloblast	#B77B68	-0.00484779	0.317172	G2M	Myeloblast	others	0.413956
CGAGTGCAGACTCTTG_1	SeuratProject	14114	3498	212	4	Hashtag2	Hashtag4	1.27402	Hashtag2	Singlet	Hashtag2	batch1	w8_late	0.0467621	0	2	2	2	2	1	1	1	5	5	4	4	3	2	13	36	44	43	44	48	35	50	51	52	50	50	Intestine	Group 3 ILC	#006FA6	-0.023857	-0.260244	G1	Group 3 ILC	used	1.83318
CGAGTGCAGGCTCACC_1	SeuratProject	25843	4972	255	4	Hashtag2	Hashtag1	1.30253	Hashtag2	Singlet	Hashtag2	batch1	w8_late	0.0612158	8	5	8	8	4	6	6	6	4	3	12	12	11	13	12	11	10	10	8	8	5	4	3	2	2	2	Intestine	Group 3 ILC	#006FA6	0.370225	0.522965	G2M	Group 3 ILC	used	2.26278
CGAGTGCAGGCTCCCA_1	SeuratProject	43445	5632	2419	4	Hashtag2	Hashtag1	3.69987	Hashtag2	Singlet	Hashtag2	batch1	w8_late	0.0450455	4	4	6	5	12	12	11	11	11	11	9	16	14	22	32	24	53	35	37	47	36	60	63	65	40	40	Intestine	GMP	#A1C299	0.162053	0.14869	S	GMP	others	2.84206
CGAGTGCCATGAAGCG_1	SeuratProject	17522	4093	7135	4	Hashtag2	Hashtag1	4.77666	Hashtag2	Singlet	Hashtag2	batch1	w8_late	0.047369	5	7	9	9	8	7	7	10	6	4	3	3	20	21	18	18	16	17	22	24	16	11	40	41	45	45	Intestine	pro-B	#FFAA92	0.429073	0.656336	G2M	pro-B	others	-6.79576
CGAGTGCGTGCAACAG_1	SeuratProject	7837	2492	4359	4	Hashtag2	Hashtag4	4.32949	Hashtag2	Singlet	Hashtag2	batch1	w8_late	0.0412148	2	6	5	4	5	4	3	5	15	16	16	19	15	14	16	4	5	5	2	1	1	12	9	8	6	6	Intestine	pre pro-B	#D16100	-0.150748	-0.165509	G1	pre pro-B	used	-3.08975
CGATCGGAGCAGGTCA_1	SeuratProject	9292	2634	354	4	Hashtag2	Hashtag4	1.13401	Hashtag2	Singlet	Hashtag2	batch1	w8_late	0.0467068	0	0	1	0	0	0	1	9	8	6	10	13	9	9	11	7	7	7	5	4	3	2	1	1	1	1	Intestine	Group 3 ILC	#006FA6	-0.0445701	-0.188154	G1	Group 3 ILC	used	4.35212
CGATCGGAGCTACTAC_1	SeuratProject	32170	5095	7362	4	Hashtag2	Hashtag4	5.04349	Hashtag2	Singlet	Hashtag2	batch1	w8_late	0.0361206	4	4	6	5	12	12	11	11	11	11	9	16	14	16	32	16	15	35	37	38	36	37	37	51	40	40	Intestine	GMP	#A1C299	0.143806	-0.0845366	S	GMP	others	2.11597
CGATCGGAGTCATGGG_1	SeuratProject	30050	4803	6232	4	Hashtag2	Hashtag1	4.90161	Hashtag2	Singlet	Hashtag2	batch1	w8_late	0.0628952	4	4	6	5	11	21	20	23	22	23	9	28	28	16	26	16	25	32	35	41	45	46	47	33	47	47	Intestine	Myeloblast	#B77B68	-0.185176	0.451161	G2M	Myeloblast	others	0.410429
CGATCGGAGTGTAGAT_1	SeuratProject	6872	2500	589	4	Hashtag2	Hashtag3	2.6146	Hashtag2	Singlet	Hashtag2	batch1	w8_late	0.0411816	9	11	13	13	14	14	12	13	12	14	13	14	12	12	14	10	12	11	10	9	8	7	5	4	8	8	Intestine	Group 2 ILC	#3B5DFF	-0.0339887	-0.219625	G1	Group 2 ILC	used	0.19899
CGATCGGTCCACCTCA_1	SeuratProject	6562	2257	6226	4	Hashtag2	Hashtag1	4.71922	Hashtag2	Singlet	Hashtag2	batch1	w8_late	0.0426699	5	7	9	9	8	7	7	10	6	4	3	3	17	20	19	14	37	39	39	42	40	40	41	42	44	44	Intestine	pro-B	#FFAA92	0.636343	-0.000886196	S	pro-B	others	-7.27821
CGATGCGCACGTTCGG_1	SeuratProject	17224	3989	3471	3	Hashtag2	Hashtag4	4.29124	Hashtag2	Singlet	Hashtag2	batch1	w8_late	0.0423247	5	7	9	9	8	7	7	10	6	4	3	3	20	20	18	14	16	17	51	54	41	11	52	53	48	48	Intestine	pro-B	#FFAA92	0.0242433	0.749301	G2M	pro-B	others	-6.02365
CGATGCGTCATTTACC_1	SeuratProject	6915	2037	167	4	Hashtag2	Hashtag1	0.999148	Hashtag2	Singlet	Hashtag2	batch1	w8_late	0.0484454	1	1	0	1	3	3	5	3	2	10	6	7	6	5	4	2	4	0	3	3	2	1	0	0	0	0	Intestine	Group 1 ILC	#0AA6D8	-0.236211	-0.228507	G1	Group 1 ILC	used	-9.28594
CGATGCGTCGAAATCC_1	SeuratProject	9160	2716	1451	4	Hashtag2	Hashtag4	3.31679	Hashtag2	Singlet	Hashtag2	batch1	w8_late	0.0720524	4	15	12	12	20	33	21	24	40	41	44	45	49	48	52	56	56	61	63	64	65	68	70	70	71	71	Intestine	Mac	#4FC601	-0.106291	-0.220539	G1	Mac	others	-4.74324
CGATGGCCAATTTCCT_1	SeuratProject	2457	1158	2669	3	Hashtag2	Hashtag1	3.87982	Hashtag2	Singlet	Hashtag2	batch1	w8_late	0.027269	5	12	17	17	19	20	19	21	21	22	25	26	27	27	24	28	24	23	26	22	26	23	22	20	20	20	Intestine	pro-B	#FFAA92	-0.176639	-0.109986	G1	pro-B	others	-8.83646
CGATGGCTCCCACAGG_1	SeuratProject	27033	4668	9582	4	Hashtag2	Hashtag4	5.2074	Hashtag2	Singlet	Hashtag2	batch1	w8_late	0.0430955	4	4	6	5	12	12	11	11	11	11	9	16	14	16	32	16	15	35	37	38	36	37	37	51	40	40	Intestine	GMP	#A1C299	-0.0490603	-0.174008	G1	GMP	others	2.07176
CGCATAAAGTCATGCT_1	SeuratProject	5765	2080	199	4	Hashtag2	Hashtag1	1.49463	Hashtag2	Singlet	Hashtag2	batch1	w8_late	0.0456201	3	3	4	6	6	8	9	8	7	7	11	11	8	10	10	8	8	2	6	6	4	17	16	15	19	19	Intestine	ETP	#C2FF99	0.0162244	-0.186504	S	ETP	used	2.60743
CGCATAAGTCTTTATC_1	SeuratProject	14462	3187	6331	4	Hashtag2	Hashtag4	4.79475	Hashtag2	Singlet	Hashtag2	batch1	w8_late	0.05186	4	15	12	12	20	11	21	24	29	29	18	33	35	35	36	37	36	36	38	36	37	36	35	38	37	37	Intestine	Monocyte	#61615A	-0.191592	-0.206471	G1	Monocyte	others	-3.16354
CGCATAATCGGTCGGT_1	SeuratProject	9814	2952	1231	4	Hashtag2	Hashtag4	3.37616	Hashtag2	Singlet	Hashtag2	batch1	w8_late	0.0400448	5	7	9	9	8	7	7	10	6	4	3	3	17	20	19	14	37	39	39	42	40	40	41	42	44	44	Intestine	pro-B	#FFAA92	0.368871	-0.104676	S	pro-B	others	-7.14974
CGCATGGAGAAGTATC_1	SeuratProject	16111	3916	3683	4	Hashtag2	Hashtag1	4.37371	Hashtag2	Singlet	Hashtag2	batch1	w8_late	0.0454348	3	3	4	6	6	8	9	8	7	7	11	11	8	10	10	8	8	2	6	6	4	31	30	31	29	29	Intestine	ETP	#C2FF99	0.201886	-0.188095	S	ETP	used	3.97292
CGCATGGAGCGTCTCG_1	SeuratProject	6096	1557	8001	3	Hashtag2	Hashtag4	5.23555	Hashtag2	Singlet	Hashtag2	batch1	w8_late	0.035269	4	4	6	5	12	12	11	11	11	11	21	44	14	22	51	57	57	62	64	65	66	69	71	71	70	70	Intestine	GMP	#A1C299	-0.0441479	0.0352757	G2M	GMP	others	4.7797
CGCATGGAGTGAGTGC_1	SeuratProject	8073	2405	3659	4	Hashtag2	Hashtag1	4.36936	Hashtag2	Singlet	Hashtag2	batch1	w8_late	0.0689954	5	7	15	15	17	24	25	16	27	30	32	31	36	33	37	39	39	38	41	40	42	41	42	43	42	42	Intestine	pre-B	#A30059	0.266955	-0.127872	S	pre-B	others	-4.93631
CGCATGGCATGAAGGC_1	SeuratProject	9585	2621	388	3	Hashtag2	Hashtag1	2.28013	Hashtag2	Singlet	Hashtag2	batch1	w8_late	0.0406886	2	6	5	4	5	4	3	5	15	16	16	19	15	14	16	32	32	29	32	29	32	29	28	30	28	28	Intestine	pre pro-B	#D16100	-0.121873	-0.23115	G1	pre pro-B	used	-0.96511
CGCATGGTCGGAAGGT_1	SeuratProject	5628	1983	80	4	Hashtag2	Hashtag4	0.493824	Hashtag2	Singlet	Hashtag2	batch1	w8_late	0.043177	0	0	3	3	1	2	2	2	1	1	8	4	24	6	6	30	21	16	0	17	25	18	17	16	9	9	Intestine	Group 3 ILC	#006FA6	-0.155305	-0.218813	G1	Group 3 ILC	used	5.24252
CGCCAGAAGATGCCGA_1	SeuratProject	10144	2921	241	4	Hashtag2	Hashtag4	1.54533	Hashtag2	Singlet	Hashtag2	batch1	w8_late	0.04653	0	0	1	0	0	0	0	0	0	0	0	2	1	0	0	15	0	4	4	5	13	3	36	21	12	12	Intestine	Group 3 ILC	#006FA6	-0.189205	-0.258521	G1	Group 3 ILC	used	6.82948
CGCCAGAAGGTCACAG_1	SeuratProject	7874	2494	4468	4	Hashtag2	Hashtag4	4.5455	Hashtag2	Singlet	Hashtag2	batch1	w8_late	0.0819152	4	15	12	12	20	11	21	24	29	29	18	33	35	35	36	37	36	36	38	36	37	36	35	38	37	37	Intestine	Monocyte	#61615A	-0.175121	-0.190185	G1	Monocyte	others	-3.26535
CGCCATTAGGTCGCCT_1	SeuratProject	7400	2497	657	4	Hashtag2	Hashtag1	2.57547	Hashtag2	Singlet	Hashtag2	batch1	w8_late	0.0312162	2	9	10	10	15	15	14	18	13	17	20	22	30	29	30	26	29	31	33	35	48	42	43	44	41	41	Intestine	LP2	#6B7900	-0.145079	-0.191731	G1	MLP3	used	-1.04111
CGCCATTCAATTAGGA_1	SeuratProject	11320	3209	256	4	Hashtag2	Hashtag1	1.59496	Hashtag2	Singlet	Hashtag2	batch1	w8_late	0.0717314	0	5	3	3	4	18	15	15	19	20	8	4	22	25	20	23	20	20	19	16	20	16	15	14	16	16	Intestine	Group 3 ILC	#006FA6	0.183737	-0.229709	S	Group 3 ILC	used	4.88612
CGCCATTCACGCTGTG_1	SeuratProject	47207	6118	6840	3	Hashtag2	Hashtag3	5.19702	Hashtag2	Singlet	Hashtag2	batch1	w8_late	0.059631	4	4	6	5	11	11	17	19	18	19	9	23	21	23	32	21	17	19	16	47	14	35	34	37	36	36	Intestine	Monocyte	#61615A	-0.0658067	0.499565	G2M	Monocyte	others	0.662974
CGCGTGAAGCTGACTT_1	SeuratProject	4112	1519	1438	4	Hashtag2	Hashtag4	3.31541	Hashtag2	Singlet	Hashtag2	batch1	w8_late	0.0311284	2	9	10	10	15	15	14	18	13	17	20	22	30	29	30	26	29	31	33	66	67	70	72	72	72	72	Intestine	pre pDC	#63FFAC	-0.124048	-0.0864071	G1	pre pDC	used	-3.77532
CGCGTGACAGCATGCC_1	SeuratProject	14477	3125	11754	4	Hashtag2	Hashtag1	4.95692	Hashtag2	Singlet	Hashtag2	batch1	w8_late	0.0145058	4	4	12	12	11	11	17	19	18	19	18	23	21	23	28	21	17	19	16	26	14	53	56	57	58	58	Intestine	Monocyte	#61615A	-0.082796	0.202198	G2M	Monocyte	others	-1.0417
CGCGTGAGTGGGAGAG_1	SeuratProject	14418	3528	2465	4	Hashtag2	Hashtag4	3.84655	Hashtag2	Singlet	Hashtag2	batch1	w8_late	0.0438341	2	9	10	10	15	15	14	18	13	17	20	22	30	29	30	26	29	31	33	35	48	42	43	44	41	41	Intestine	pre pDC	#63FFAC	0.0986715	0.833836	G2M	pre pDC	used	-2.88057
CGGAACCAGAAAGCGA_1	SeuratProject	30980	4875	7163	4	Hashtag2	Hashtag1	4.64436	Hashtag2	Singlet	Hashtag2	batch1	w8_late	0.0653325	4	4	12	5	11	11	17	19	18	19	9	23	21	23	28	21	17	19	16	26	14	35	34	37	36	36	Intestine	Monocyte	#61615A	-0.0801922	0.625851	G2M	Monocyte	others	-0.254021
CGGAACCGTAATTAGG_1	SeuratProject	8217	2380	201	4	Hashtag2	Hashtag4	1.49417	Hashtag2	Singlet	Hashtag2	batch1	w8_late	0.0379701	0	0	2	2	2	1	1	9	5	33	35	30	33	32	33	15	33	33	34	32	38	13	10	9	11	11	Intestine	Group 3 ILC	#006FA6	-0.133019	-0.186001	G1	Group 3 ILC	used	4.53899
CGGAACCGTGAGGCAT_1	SeuratProject	42211	7043	4351	4	Hashtag2	Hashtag4	4.33064	Hashtag2	Singlet	Hashtag2	batch1	w8_late	0.0279548	7	14	16	16	18	19	37	39	41	42	45	46	50	49	53	58	58	63	54	67	55	56	59	60	61	61	Intestine	Mes	#B903AA	-0.0996069	-0.0464976	G1	Mes	others	11.2453
CGGAATTAGAAGCTCG_1	SeuratProject	8047	2503	145	4	Hashtag2	Hashtag4	0.621291	Hashtag2	Singlet	Hashtag2	batch1	w8_late	0.07829	0	0	1	0	0	0	0	0	0	0	0	2	1	0	0	0	0	9	25	21	27	20	19	19	23	23	Intestine	Group 3 ILC	#006FA6	-0.199579	-0.239601	G1	Group 3 ILC	used	6.91507
CGGACACGTTCGAGCC_1	SeuratProject	6146	2262	5745	4	Hashtag2	Hashtag4	4.90358	Hashtag2	Singlet	Hashtag2	batch1	w8_late	0.0265213	9	11	13	13	14	14	12	13	12	14	13	14	12	12	14	10	12	11	10	9	8	7	5	4	8	8	Intestine	Group 2 ILC	#3B5DFF	-0.1645	-0.194823	G1	Group 2 ILC	used	-0.371144
CGGACACTCACTAGCA_1	SeuratProject	7629	2033	752	2	Hashtag2	Hashtag3	3.12992	Hashtag2	Singlet	Hashtag2	batch1	w8_late	0.0787783	4	4	6	5	12	12	11	11	11	11	21	16	14	22	23	24	15	21	24	37	24	38	38	45	39	39	Intestine	GMP	#A1C299	0.0198077	-0.0518465	S	GMP	others	4.24118
CGGACACTCGCCAACG_1	SeuratProject	12386	3742	276	4	Hashtag2	Hashtag1	1.27196	Hashtag2	Singlet	Hashtag2	batch1	w8_late	0.0426288	8	5	8	8	4	6	6	6	4	3	12	12	11	13	12	11	10	10	8	8	5	4	3	2	2	2	Intestine	Group 3 ILC	#006FA6	0.493258	0.508232	G2M	Group 3 ILC	used	2.09969
CGGAGAAAGAAGTGTT_1	SeuratProject	4365	1754	6016	4	Hashtag2	Hashtag4	4.35721	Hashtag2	Singlet	Hashtag2	batch1	w8_late	0.0341352	5	7	9	9	8	7	7	10	6	4	3	3	17	20	19	14	37	39	39	42	40	40	41	42	44	44	Intestine	pro-B	#FFAA92	0.120529	0.114151	S	pro-B	others	-8.0529
CGGAGAAAGATGGCAC_1	SeuratProject	7450	2359	761	4	Hashtag2	Hashtag4	2.58062	Hashtag2	Singlet	Hashtag2	batch1	w8_late	0.0714094	0	2	2	2	2	1	1	1	8	6	17	15	13	17	15	13	13	13	12	12	12	26	25	25	26	26	Intestine	Group 3 ILC	#006FA6	-0.203046	-0.22103	G1	Group 3 ILC	used	3.34401
CGGAGAACAGGCATGA_1	SeuratProject	8685	2600	115	4	Hashtag2	Hashtag4	0.851904	Hashtag2	Singlet	Hashtag2	batch1	w8_late	0.0621762	0	0	3	3	0	0	15	15	19	20	8	4	22	25	20	15	20	4	19	16	9	16	21	14	12	12	Intestine	Group 3 ILC	#006FA6	-0.0162138	-0.242782	G1	Group 3 ILC	used	5.41796
CGGGACTAGGCATCAG_1	SeuratProject	9395	2760	3269	4	Hashtag2	Hashtag4	4.34504	Hashtag2	Singlet	Hashtag2	batch1	w8_late	0.0626929	4	4	6	5	12	12	11	11	11	11	9	16	14	16	32	16	15	35	37	38	36	37	37	51	40	40	Intestine	GMP	#A1C299	-0.0973767	0.1644	G2M	GMP	others	1.745
CGGGACTCATGCGGTC_1	SeuratProject	38222	5452	8524	4	Hashtag2	Hashtag1	5.03556	Hashtag2	Singlet	Hashtag2	batch1	w8_late	0.0650672	4	4	12	12	11	11	17	19	18	19	18	23	21	23	28	21	17	19	16	26	14	53	56	57	58	58	Intestine	Monocyte	#61615A	-0.0401152	0.375465	G2M	Monocyte	others	-0.976474
CGGGCATCAGCTACTA_1	SeuratProject	8637	2514	240	4	Hashtag2	Hashtag4	1.37599	Hashtag2	Singlet	Hashtag2	batch1	w8_late	0.0516383	0	0	1	0	0	0	0	0	0	0	0	2	1	0	0	0	0	4	4	5	13	3	2	21	12	12	Intestine	Group 3 ILC	#006FA6	-0.17032	-0.25407	G1	Group 3 ILC	used	8.03159
CGGGCATGTCAACGCC_1	SeuratProject	12180	3530	5772	3	Hashtag2	Hashtag4	4.38646	Hashtag2	Singlet	Hashtag2	batch1	w8_late	0.0238916	5	7	9	9	8	7	7	10	6	4	3	3	20	20	18	14	16	17	51	54	41	11	52	53	48	48	Intestine	pro-B	#FFAA92	-0.251466	0.682564	G2M	pro-B	others	-5.32232
CGGGTGTCATAGAATG_1	SeuratProject	14750	3534	2038	4	Hashtag2	Hashtag3	3.75414	Hashtag2	Singlet	Hashtag2	batch1	w8_late	0.0352542	9	11	13	13	14	14	12	13	12	14	13	14	12	12	14	10	12	11	10	9	8	7	5	4	8	8	Intestine	Group 2 ILC	#3B5DFF	0.0716964	-0.197975	S	Group 2 ILC	used	-0.890852
CGGTCAGAGTAGTGCG_1	SeuratProject	7084	2320	208	4	Hashtag2	Hashtag4	1.16448	Hashtag2	Singlet	Hashtag2	batch1	w8_late	0.0574534	0	0	1	0	0	2	2	0	1	1	1	0	0	0	0	1	2	9	25	21	27	20	19	19	23	23	Intestine	Group 3 ILC	#006FA6	-0.191099	-0.225224	G1	Group 3 ILC	used	6.36139
CGGTCAGCAAGCTGTT_1	SeuratProject	8719	2640	148	4	Hashtag2	Hashtag3	0.634999	Hashtag2	Singlet	Hashtag2	batch1	w8_late	0.0667508	0	0	3	3	1	2	2	2	1	1	1	0	0	7	5	1	2	3	1	2	0	0	13	12	10	10	Intestine	Group 3 ILC	#006FA6	-0.135862	-0.262266	G1	Group 3 ILC	used	5.38999
CGGTCAGGTCTTGCGG_1	SeuratProject	19052	4134	324	4	Hashtag2	Hashtag4	1.62519	Hashtag2	Singlet	Hashtag2	batch1	w8_late	0.0504409	8	5	8	8	4	6	6	6	4	3	12	12	11	13	12	11	10	10	8	8	5	4	3	2	2	2	Intestine	Group 3 ILC	#006FA6	0.517509	0.344561	S	Group 3 ILC	used	2.19742
CGGTCAGTCTACTGCC_1	SeuratProject	10633	2905	96	4	Hashtag2	Hashtag1	0.559152	Hashtag2	Singlet	Hashtag2	batch1	w8_late	0.0533246	0	0	3	3	1	2	2	2	1	1	1	4	24	6	6	30	21	16	0	19	25	22	21	24	9	9	Intestine	Group 3 ILC	#006FA6	-0.0403701	-0.202298	G1	Group 3 ILC	used	5.57322
CGTAAGTAGTCTTGGT_1	SeuratProject	8809	2481	956	4	Hashtag2	Hashtag4	3.11921	Hashtag2	Singlet	Hashtag2	batch1	w8_late	0.0387104	2	6	5	4	5	4	3	5	15	16	16	19	15	14	16	32	32	29	32	29	32	29	28	30	28	28	Intestine	pre pro-B	#D16100	-0.104305	-0.20131	G1	pre pro-B	used	-1.31245
CGTAAGTCAAATACAG_1	SeuratProject	26338	4486	7812	4	Hashtag2	Hashtag1	5.0346	Hashtag2	Singlet	Hashtag2	batch1	w8_late	0.0302984	4	4	6	5	12	12	11	11	11	11	9	16	14	16	32	16	15	35	37	38	36	37	37	51	40	40	Intestine	GMP	#A1C299	0.115375	-0.0876606	S	GMP	others	3.07185
CGTAAGTTCTTTGCTA_1	SeuratProject	4721	2068	508	4	Hashtag2	Hashtag4	2.25875	Hashtag2	Singlet	Hashtag2	batch1	w8_late	0.0203347	7	14	16	16	18	19	24	27	26	27	29	35	38	36	39	45	38	49	49	53	52	55	58	59	60	60	Intestine	Mes	#B903AA	-0.277692	-0.223299	G1	Mes	others	13.8478
CGTAATGAGATCGGTG_1	SeuratProject	18234	4041	1330	3	Hashtag2	Hashtag1	3.46675	Hashtag2	Singlet	Hashtag2	batch1	w8_late	0.0687178	8	5	8	8	4	6	6	6	4	3	23	25	25	26	22	25	23	22	23	20	22	21	20	18	18	18	Intestine	Group 3 ILC	#006FA6	0.0789812	0.848834	G2M	Group 3 ILC	used	-5.09226
CGTAATGCAGTTGCGC_1	SeuratProject	19225	3577	9142	4	Hashtag2	Hashtag4	4.98855	Hashtag2	Singlet	Hashtag2	batch1	w8_late	0.0525878	4	15	12	12	20	11	21	24	29	29	18	33	35	35	36	37	36	36	38	36	37	36	35	38	37	37	Intestine	Monocyte	#61615A	-0.0913636	-0.16145	G1	Monocyte	others	-2.81856
CGTAGTAAGAAATCCA_1	SeuratProject	7159	2153	3424	4	Hashtag2	Hashtag4	4.09193	Hashtag2	Singlet	Hashtag2	batch1	w8_late	0.0539181	5	7	9	9	8	7	7	10	6	4	3	3	17	20	19	14	37	39	39	42	40	40	41	42	44	44	Intestine	pro-B	#FFAA92	0.0914172	0.0199614	S	pro-B	others	-7.96792
CGTCAAAAGAATTGCA_1	SeuratProject	25109	4439	3350	4	Hashtag2	Hashtag4	4.36579	Hashtag2	Singlet	Hashtag2	batch1	w8_late	0.0545621	4	4	6	5	12	12	11	11	11	11	21	16	16	22	23	24	53	21	24	47	24	60	63	65	67	67	Intestine	GMP	#A1C299	-0.0526672	-0.201097	G1	GMP	others	3.05176
CGTCAAACAATAGGAT_1	SeuratProject	26428	4921	1341	4	Hashtag2	Hashtag1	3.28351	Hashtag2	Singlet	Hashtag2	batch1	w8_late	0.048774	3	3	4	6	6	8	9	8	7	7	11	11	8	10	10	8	8	2	6	6	4	17	16	15	19	19	Intestine	ETP	#C2FF99	0.0731214	0.596639	G2M	ETP	used	2.94097
CGTCCATAGGTCACTT_1	SeuratProject	6091	2266	4575	4	Hashtag2	Hashtag1	4.25894	Hashtag2	Singlet	Hashtag2	batch1	w8_late	0.0403875	5	7	9	9	8	7	7	10	6	4	3	3	17	20	19	14	37	39	39	42	40	40	41	42	44	44	Intestine	pro-B	#FFAA92	0.372144	-0.100794	S	pro-B	others	-7.51639
CGTCCATGTGAAAGTT_1	SeuratProject	18427	4051	4134	4	Hashtag2	Hashtag4	4.57697	Hashtag2	Singlet	Hashtag2	batch1	w8_late	0.0650676	2	6	5	4	5	4	3	25	9	9	7	6	5	4	3	34	26	25	27	30	31	24	23	22	21	21	Intestine	pre pro-B	#D16100	0.63715	0.322416	S	pre pro-B	used	-2.71999
CGTGAATAGCTAATCC_1	SeuratProject	5473	2168	9478	4	Hashtag2	Hashtag1	4.92336	Hashtag2	Singlet	Hashtag2	batch1	w8_late	0.0443998	5	7	9	9	8	7	7	10	6	4	3	3	20	21	18	18	16	17	22	24	16	11	52	53	48	48	Intestine	pro-B	#FFAA92	0.139662	1.02567	G2M	pro-B	others	-7.75974
CGTGAATAGGGCAGTT_1	SeuratProject	18292	3860	1751	4	Hashtag2	Hashtag4	3.61038	Hashtag2	Singlet	Hashtag2	batch1	w8_late	0.0326372	6	8	7	7	9	9	10	12	16	12	31	20	23	15	35	38	35	40	36	34	34	34	33	36	35	35	Intestine	MEP	#FFB500	0.150597	0.0878085	S	MEP	others	5.92093
CGTGAATGTCAAAGAT_1	SeuratProject	13336	3411	114	4	Hashtag2	Hashtag1	0.990007	Hashtag2	Singlet	Hashtag2	batch1	w8_late	0.0559388	0	5	3	3	4	18	15	15	19	20	8	4	22	25	20	23	20	20	19	16	20	16	15	14	16	16	Intestine	Group 3 ILC	#006FA6	0.424819	-0.0702803	S	Group 3 ILC	used	3.60232
CGTGAATGTGAGCCAA_1	SeuratProject	21449	3820	3672	4	Hashtag2	Hashtag1	3.97274	Hashtag2	Singlet	Hashtag2	batch1	w8_late	0.0341275	4	4	6	5	12	12	11	11	11	11	21	16	14	22	23	24	15	21	24	37	24	38	38	45	39	39	Intestine	GMP	#A1C299	-0.114947	-0.181691	G1	GMP	others	4.40427
CGTGTCTAGTAGTCTC_1	SeuratProject	4870	1906	1485	4	Hashtag2	Hashtag4	3.34811	Hashtag2	Singlet	Hashtag2	batch1	w8_late	0.0579055	2	6	5	4	5	4	3	5	15	16	16	19	15	14	16	32	32	29	32	29	32	29	28	30	28	28	Intestine	pre pro-B	#D16100	-0.146737	-0.177475	G1	pre pro-B	used	-1.7561
CGTGTCTGTCGAGTGA_1	SeuratProject	10067	2484	5710	3	Hashtag2	Hashtag4	4.7912	Hashtag2	Singlet	Hashtag2	batch1	w8_late	0.0447998	4	15	12	12	20	11	21	24	29	29	18	33	35	35	36	37	36	36	38	36	37	36	35	38	37	37	Intestine	Monocyte	#61615A	-0.195369	-0.17854	G1	Monocyte	others	-3.07792
CGTTCTGCAAGGACAC_1	SeuratProject	4383	1842	3977	4	Hashtag2	Hashtag3	4.37093	Hashtag2	Singlet	Hashtag2	batch1	w8_late	0.0593201	5	12	17	17	19	20	19	21	21	22	25	26	27	27	24	28	24	23	26	22	26	23	22	20	20	20	Intestine	pro-B	#FFAA92	0.0211679	-0.116655	S	pro-B	others	-7.63162
CGTTGGGAGAAAGTCT_1	SeuratProject	10216	2920	3495	4	Hashtag2	Hashtag4	4.11413	Hashtag2	Singlet	Hashtag2	batch1	w8_late	0.0409162	2	6	5	4	5	4	3	5	15	16	16	19	15	14	16	32	32	29	32	29	32	29	28	30	28	28	Intestine	pre pro-B	#D16100	-0.0477134	-0.145435	G1	pre pro-B	used	-3.10133
CGTTGGGCACACACTA_1	SeuratProject	5560	1960	228	4	Hashtag2	Hashtag1	0.990834	Hashtag2	Singlet	Hashtag2	batch1	w8_late	0.0557554	0	2	2	2	2	1	1	1	5	5	4	10	3	2	9	19	18	6	18	15	17	14	11	10	13	13	Intestine	Group 3 ILC	#006FA6	-0.174317	-0.0341864	G1	Group 3 ILC	used	1.33306
CTAACCCAGCGAACTG_1	SeuratProject	4733	1540	143	3	Hashtag2	Hashtag1	0.883388	Hashtag2	Singlet	Hashtag2	batch1	w8_late	0.00105641	6	8	7	7	9	9	29	31	32	32	34	34	37	37	38	40	40	41	40	44	44	43	44	46	46	46	Intestine	MEP	#FFB500	0.165498	-0.102528	S	MEP	others	4.22264
CTAACCCGTTATCCAG_1	SeuratProject	19877	4368	137	4	Hashtag2	Hashtag4	0.995623	Hashtag2	Singlet	Hashtag2	batch1	w8_late	0.0633395	8	5	8	8	4	6	6	6	4	3	12	12	11	13	12	11	10	10	8	8	5	4	3	2	2	2	Intestine	Group 3 ILC	#006FA6	0.309368	0.537835	G2M	Group 3 ILC	used	2.26911
CTAACTTTCTCCAATT_1	SeuratProject	7140	2300	126	4	Hashtag2	Hashtag1	0.554183	Hashtag2	Singlet	Hashtag2	batch1	w8_late	0.0539216	0	2	2	2	2	1	1	1	8	6	17	15	13	17	15	13	13	13	12	12	12	26	25	25	26	26	Intestine	Group 3 ILC	#006FA6	-0.120286	-0.241584	G1	Group 3 ILC	used	3.93039
CTAAGTGAGCCACCGT_1	SeuratProject	11065	2904	207	4	Hashtag2	Hashtag1	1.19972	Hashtag2	Singlet	Hashtag2	batch1	w8_late	0.0754632	0	0	3	3	1	2	2	2	1	1	1	0	0	6	6	1	2	16	0	19	25	22	21	24	9	9	Intestine	Group 3 ILC	#006FA6	-0.164885	-0.201342	G1	Group 3 ILC	used	5.29534
CTAAGTGCAACTCATG_1	SeuratProject	22517	4106	2182	4	Hashtag2	Hashtag1	3.85387	Hashtag2	Singlet	Hashtag2	batch1	w8_late	0.0513834	4	4	6	5	12	12	11	11	11	11	9	16	14	16	32	16	15	35	37	38	36	37	37	51	40	40	Intestine	GMP	#A1C299	0.0713414	-0.187399	S	GMP	others	2.85947
CTAAGTGTCCATTTGT_1	SeuratProject	4234	1801	1461	4	Hashtag2	Hashtag3	3.60623	Hashtag2	Singlet	Hashtag2	batch1	w8_late	0.0545583	2	9	10	10	22	23	23	22	25	25	26	27	32	31	31	33	31	24	30	31	23	30	29	29	30	30	Intestine	LP1	red	-0.0281173	-0.180422	G1	LP2	used	-0.94214
CTACAGAAGTGGTTGG_1	SeuratProject	11531	2938	121	4	Hashtag2	Hashtag1	0.952063	Hashtag2	Singlet	Hashtag2	batch1	w8_late	0.046917	0	0	1	0	0	0	0	0	0	0	0	2	1	0	0	0	0	4	4	5	13	3	2	32	31	31	Intestine	Group 3 ILC	#006FA6	-0.148945	-0.269133	G1	Group 3 ILC	used	6.9529
CTACAGACAAATCGGG_1	SeuratProject	8242	2534	133	4	Hashtag2	Hashtag1	0.303154	Hashtag2	Singlet	Hashtag2	batch1	w8_late	0.0446494	0	0	3	3	1	2	2	2	1	1	8	4	24	6	6	30	21	16	0	17	25	18	17	16	9	9	Intestine	Group 3 ILC	#006FA6	-0.145714	-0.28828	G1	Group 3 ILC	used	5.57776
CTACAGATCTCACCCA_1	SeuratProject	7063	2110	457	4	Hashtag2	Hashtag1	2.28239	Hashtag2	Singlet	Hashtag2	batch1	w8_late	0.0448818	10	18	20	21	26	27	32	33	35	36	38	40	42	43	44	44	46	47	47	50	50	52	54	56	56	56	Intestine	Mast cell	#008941	-0.248745	-0.228181	G1	Mast cell	others	8.29581
CTACATTAGGTGAGCT_1	SeuratProject	12216	2949	146	3	Hashtag2	Hashtag3	1.40754	Hashtag2	Singlet	Hashtag2	batch1	w8_late	0.0562377	0	2	2	2	2	1	1	9	8	6	17	15	13	17	15	13	13	13	12	12	12	13	10	9	11	11	Intestine	Group 3 ILC	#006FA6	0.163448	-0.0242245	S	Group 3 ILC	used	3.26599
CTACATTCAAAGGGCT_1	SeuratProject	2463	1168	2899	3	Hashtag2	Hashtag4	4.01789	Hashtag2	Singlet	Hashtag2	batch1	w8_late	0.046691	5	12	17	17	19	20	19	21	21	22	25	26	27	27	24	28	24	23	26	22	26	23	22	20	20	20	Intestine	pro-B	#FFAA92	-0.138261	-0.165735	G1	pro-B	others	-8.94908
CTACATTGTCTGTGTA_1	SeuratProject	11355	2912	1528	3	Hashtag2	Hashtag4	3.48	Hashtag2	Singlet	Hashtag2	batch1	w8_late	0.0365478	2	6	5	4	5	4	3	5	15	16	16	19	15	14	16	4	5	5	2	1	1	12	9	8	6	6	Intestine	pre pro-B	#D16100	-0.12733	-0.20369	G1	pre pro-B	used	-2.40006
CTACCCACACTACCCT_1	SeuratProject	12847	3354	258	4	Hashtag2	Hashtag4	1.82559	Hashtag2	Singlet	Hashtag2	batch1	w8_late	0.0341714	3	3	4	6	6	8	9	8	7	7	11	11	8	10	10	8	8	2	6	6	4	17	16	15	19	19	Intestine	ETP	#C2FF99	-0.0792675	-0.205744	G1	ETP	used	3.29442
CTACCCATCTTCGACC_1	SeuratProject	9594	2957	81	4	Hashtag2	Hashtag4	0.561318	Hashtag2	Singlet	Hashtag2	batch1	w8_late	0.0356473	0	0	3	3	1	2	2	2	1	1	8	4	24	6	6	30	21	16	0	17	25	18	17	16	9	9	Intestine	Group 3 ILC	#006FA6	-0.211532	-0.218323	G1	Group 3 ILC	used	5.82824
CTACCTGTCGTCTAAG_1	SeuratProject	7077	2293	1297	3	Hashtag2	Hashtag1	3.56293	Hashtag2	Singlet	Hashtag2	batch1	w8_late	0.0473364	2	6	5	4	5	4	3	5	15	16	16	19	15	14	16	32	32	29	32	29	32	29	28	30	28	28	Intestine	pre pro-B	#D16100	-0.059725	-0.190278	G1	pre pro-B	used	-2.02854
CTACTATAGCTGACTT_1	SeuratProject	27008	5165	2321	4	Hashtag2	Hashtag4	3.62284	Hashtag2	Singlet	Hashtag2	batch1	w8_late	0.0518365	2	6	5	4	5	4	3	25	9	9	7	6	5	4	3	34	26	25	27	30	31	24	23	22	21	21	Intestine	pre pro-B	#D16100	0.229148	0.794931	G2M	pre pro-B	used	-2.0089
CTACTATAGGAGTCTG_1	SeuratProject	10918	3232	77	4	Hashtag2	Hashtag4	0.636952	Hashtag2	Singlet	Hashtag2	batch1	w8_late	0.0844477	0	5	3	3	4	18	15	15	19	20	8	4	22	25	20	23	20	20	19	16	20	16	15	14	16	16	Intestine	Group 3 ILC	#006FA6	0.339596	-0.184981	S	Group 3 ILC	used	3.87507
CTACTATCAAGAGGCT_1	SeuratProject	5201	2065	5419	4	Hashtag2	Hashtag1	4.364	Hashtag2	Singlet	Hashtag2	batch1	w8_late	0.0501827	5	7	9	9	8	7	7	10	6	4	3	3	20	21	18	18	16	17	22	24	16	11	52	53	48	48	Intestine	pro-B	#FFAA92	-0.0294501	0.823274	G2M	pro-B	others	-7.52703
CTACTATCACCTGCTT_1	SeuratProject	17152	4255	3089	4	Hashtag2	Hashtag3	4.27706	Hashtag2	Singlet	Hashtag2	batch1	w8_late	0.0442514	2	6	5	4	5	4	3	5	15	16	16	19	15	14	16	32	32	29	32	29	32	29	28	30	28	28	Intestine	pre pro-B	#D16100	-0.0917292	-0.27757	G1	pre pro-B	used	-2.98944
CTACTATCACTGAGTT_1	SeuratProject	8775	2693	3894	3	Hashtag2	Hashtag3	4.63586	Hashtag2	Singlet	Hashtag2	batch1	w8_late	0.0358974	5	7	9	9	8	7	7	10	6	4	3	3	17	20	19	14	37	39	39	42	40	40	41	42	44	44	Intestine	pro-B	#FFAA92	0.677827	-0.10624	S	pro-B	others	-6.5874
CTACTATGTTCCTACC_1	SeuratProject	12063	3376	558	4	Hashtag2	Hashtag4	2.60557	Hashtag2	Singlet	Hashtag2	batch1	w8_late	0.0368068	10	18	20	21	26	27	32	33	35	36	38	40	42	43	44	44	46	47	47	50	50	52	54	56	56	56	Intestine	Mast cell	#008941	-0.194655	-0.212167	G1	Mast cell	others	7.3554
CTACTATTCATGGTAC_1	SeuratProject	4190	1504	122	3	Hashtag2	Hashtag3	1.19392	Hashtag2	Singlet	Hashtag2	batch1	w8_late	0.0479714	1	1	0	1	3	3	5	3	2	10	6	7	6	5	4	2	4	0	3	23	29	27	26	26	24	24	Intestine	Group 1 ILC	#0AA6D8	-0.19585	-0.211887	G1	Group 1 ILC	used	-8.80273
CTAGACACAGTGGCTC_1	SeuratProject	40452	6154	8646	4	Hashtag2	Hashtag4	5.20472	Hashtag2	Singlet	Hashtag2	batch1	w8_late	0.0358697	5	7	9	9	8	7	7	10	6	4	3	3	17	20	18	14	41	42	51	54	41	44	46	48	48	48	Intestine	pro-B	#FFAA92	0.220777	0.767835	G2M	pro-B	others	-4.73924
CTAGACAGTCGTCTCT_1	SeuratProject	9537	2560	120	3	Hashtag2	Hashtag4	0.907285	Hashtag2	Singlet	Hashtag2	batch1	w8_late	0.0450876	0	0	1	0	0	0	0	0	0	0	0	2	1	0	0	15	0	4	4	5	9	3	2	21	12	12	Intestine	Group 3 ILC	#006FA6	-0.130461	-0.261759	G1	Group 3 ILC	used	6.84362
CTATCCGAGTGGAAGA_1	SeuratProject	17255	3882	2625	4	Hashtag2	Hashtag4	3.73981	Hashtag2	Singlet	Hashtag2	batch1	w8_late	0.0421327	1	10	11	11	10	10	8	7	10	8	5	5	4	3	2	5	1	1	21	0	21	19	18	17	17	17	Intestine	Group 1 ILC	#0AA6D8	0.179258	0.247986	G2M	Group 1 ILC	used	-6.97759
CTATCCGTCGTAGTCA_1	SeuratProject	14060	3987	1412	4	Hashtag2	Hashtag1	3.33377	Hashtag2	Singlet	Hashtag2	batch1	w8_late	0.0655761	3	3	4	6	6	8	9	8	7	7	11	11	8	10	10	8	8	2	6	6	4	17	16	15	19	19	Intestine	ETP	#C2FF99	0.419224	0.195211	S	ETP	used	2.9358
CTATCTAGTCGCATCG_1	SeuratProject	6202	1783	2632	4	Hashtag2	Hashtag4	3.74666	Hashtag2	Singlet	Hashtag2	batch1	w8_late	0.0472428	4	4	6	5	11	21	20	23	22	23	46	28	28	50	26	59	25	32	35	68	68	71	73	73	73	73	Intestine	Myeloblast	#B77B68	-0.0379931	-0.0468826	G1	Myeloblast	others	2.71564
CTATCTAGTTGCGTAT_1	SeuratProject	23693	4163	3198	4	Hashtag2	Hashtag4	4.11709	Hashtag2	Singlet	Hashtag2	batch1	w8_late	0.0420377	4	4	6	5	12	12	11	11	11	11	9	16	14	16	32	16	15	35	37	38	36	37	37	51	40	40	Intestine	GMP	#A1C299	0.0608875	-0.179755	S	GMP	others	3.02709
CTATCTATCCTCTAGC_1	SeuratProject	40429	5600	7126	4	Hashtag2	Hashtag4	5.12014	Hashtag2	Singlet	Hashtag2	batch1	w8_late	0.057805	4	4	6	5	12	12	11	11	11	11	9	16	14	16	32	24	15	35	37	38	36	37	37	51	40	40	Intestine	GMP	#A1C299	0.0571573	0.322838	G2M	GMP	others	3.67632
CTCAACCAGAATCGAT_1	SeuratProject	4240	1766	3221	4	Hashtag2	Hashtag1	4.24339	Hashtag2	Singlet	Hashtag2	batch1	w8_late	0.0358491	5	7	9	9	8	7	7	10	6	4	3	3	20	21	18	18	16	17	22	24	16	11	42	43	42	42	Intestine	pro-B	#FFAA92	0.522328	0.220896	S	pro-B	others	-6.40108
CTCAACCGTCCTGTTC_1	SeuratProject	8533	2494	3322	4	Hashtag2	Hashtag4	4.05723	Hashtag2	Singlet	Hashtag2	batch1	w8_late	0.0452361	2	9	10	10	15	15	14	18	13	17	20	22	30	29	30	26	29	31	33	66	67	70	72	72	72	72	Intestine	pre pDC	#63FFAC	-0.0773484	-0.20398	G1	pre pDC	used	-3.52386
CTCAACCTCTAAACGC_1	SeuratProject	9381	2832	1020	4	Hashtag2	Hashtag1	2.99138	Hashtag2	Singlet	Hashtag2	batch1	w8_late	0.0496749	2	6	5	4	5	4	3	5	15	16	16	19	15	14	16	32	32	29	32	29	32	29	28	30	28	28	Intestine	pre pro-B	#D16100	-0.15981	-0.172732	G1	pre pro-B	used	-0.82281
CTCAAGACAACGATCT_1	SeuratProject	8404	2281	742	4	Hashtag2	Hashtag4	2.76454	Hashtag2	Singlet	Hashtag2	batch1	w8_late	0.0335554	6	8	7	21	9	27	10	33	35	12	38	20	23	15	35	38	35	47	36	34	34	34	33	36	35	35	Intestine	Mast cell	#008941	-0.128944	-0.0688952	G1	Mast cell	others	6.84652
CTCAAGATCTGCGGGT_1	SeuratProject	15975	2833	2994	3	Hashtag2	Hashtag1	4.17092	Hashtag2	Singlet	Hashtag2	batch1	w8_late	0.0223474	4	4	6	5	12	12	11	11	11	11	21	16	14	22	23	24	15	21	24	37	24	38	38	45	39	39	Intestine	GMP	#A1C299	-0.0549705	-0.204932	G1	GMP	others	4.83251
CTCAATTGTATCCCTC_1	SeuratProject	7587	2603	2684	3	Hashtag2	Hashtag3	4.24346	Hashtag2	Singlet	Hashtag2	batch1	w8_late	0.0280743	5	7	9	9	8	7	7	10	6	4	3	3	20	21	18	18	16	17	22	24	16	11	52	53	48	48	Intestine	pro-B	#FFAA92	0.171755	0.489927	G2M	pro-B	others	-7.7967
CTCAATTTCTGGTTGA_1	SeuratProject	34899	5335	5957	4	Hashtag2	Hashtag1	4.85724	Hashtag2	Singlet	Hashtag2	batch1	w8_late	0.0602596	4	4	6	5	12	12	11	11	11	11	9	16	14	16	32	16	15	35	37	38	36	37	37	51	40	40	Intestine	GMP	#A1C299	0.249921	0.0597353	S	GMP	others	1.74545
CTCACTGCAGGCACTC_1	SeuratProject	16731	3292	4848	4	Hashtag2	Hashtag1	4.75292	Hashtag2	Singlet	Hashtag2	batch1	w8_late	0.0316777	4	15	12	12	20	11	21	24	29	29	18	33	35	35	36	37	36	36	38	36	37	36	35	38	37	37	Intestine	Monocyte	#61615A	-0.147139	-0.167925	G1	Monocyte	others	-3.02647
CTCAGAAGTATGATCC_1	SeuratProject	21350	4040	7191	4	Hashtag2	Hashtag1	5.04408	Hashtag2	Singlet	Hashtag2	batch1	w8_late	0.0519438	4	4	6	5	11	21	20	23	22	23	9	28	28	16	26	16	25	32	35	41	45	46	47	33	47	47	Intestine	Myeloblast	#B77B68	0.0481453	-0.167892	S	Myeloblast	others	0.614226
CTCAGAAGTCAGTCGC_1	SeuratProject	8235	2671	9850	4	Hashtag2	Hashtag4	5.23611	Hashtag2	Singlet	Hashtag2	batch1	w8_late	0.0229508	5	7	9	9	8	7	7	10	6	4	3	3	20	21	18	18	16	17	51	54	16	11	52	53	48	48	Intestine	pro-B	#FFAA92	-0.136607	1.11037	G2M	pro-B	others	-8.16287
CTCAGGGTCTAGTGTG_1	SeuratProject	12037	3130	138	4	Hashtag2	Hashtag1	1.15899	Hashtag2	Singlet	Hashtag2	batch1	w8_late	0.0547479	1	10	11	11	10	10	8	7	10	8	5	5	4	3	2	5	1	1	14	0	15	8	14	13	15	15	Intestine	Group 1 ILC	#0AA6D8	0.265859	-0.176931	S	Group 1 ILC	used	-7.63746
CTCAGTCAGGACCCAA_1	SeuratProject	4798	2054	4163	4	Hashtag2	Hashtag4	4.3757	Hashtag2	Singlet	Hashtag2	batch1	w8_late	0.0341809	5	7	9	9	8	7	7	10	6	4	3	3	20	21	18	18	16	17	22	24	16	11	40	41	45	45	Intestine	pro-B	#FFAA92	0.618327	0.406141	S	pro-B	others	-6.95589
CTCAGTCTCTTAGCTT_1	SeuratProject	14791	3638	228	4	Hashtag2	Hashtag4	1.72229	Hashtag2	Singlet	Hashtag2	batch1	w8_late	0.0662565	0	5	3	3	4	18	15	15	19	20	8	4	22	25	20	23	20	20	19	16	20	16	15	14	16	16	Intestine	Group 3 ILC	#006FA6	0.135685	-0.239291	S	Group 3 ILC	used	3.64314
CTCATCGGTGACTCTA_1	SeuratProject	6577	1794	933	4	Hashtag2	Hashtag4	2.88396	Hashtag2	Singlet	Hashtag2	batch1	w8_late	0.0399878	2	9	10	10	15	15	14	18	13	17	20	22	30	29	30	26	29	31	33	35	48	42	43	44	41	41	Intestine	LP2	#6B7900	-0.0743617	-0.155815	G1	MLP3	used	-2.97809
CTCATCGTCGAAACAA_1	SeuratProject	14663	3448	372	4	Hashtag2	Hashtag4	1.71018	Hashtag2	Singlet	Hashtag2	batch1	w8_late	0.0248244	0	5	3	3	4	18	15	15	19	20	8	4	22	25	20	23	20	20	19	16	20	16	15	14	16	16	Intestine	Group 3 ILC	#006FA6	0.204525	-0.195512	S	Group 3 ILC	used	3.85866
CTCATGCAGCACGGAT_1	SeuratProject	5543	1881	1733	4	Hashtag2	Hashtag1	3.44215	Hashtag2	Singlet	Hashtag2	batch1	w8_late	0.0393289	2	9	10	10	15	15	14	18	13	17	20	22	30	29	30	26	29	31	33	66	67	70	72	72	72	72	Intestine	pre pDC	#63FFAC	0.0244588	-0.0437817	S	pre pDC	used	-3.61671
CTCATGCTCGACCCAG_1	SeuratProject	9948	2917	1158	3	Hashtag2	Hashtag3	3.26824	Hashtag2	Singlet	Hashtag2	batch1	w8_late	0.0241255	10	18	20	21	26	27	32	33	35	36	38	40	42	43	44	44	46	47	47	50	50	52	54	56	56	56	Intestine	Mast cell	#008941	-0.251077	-0.216798	G1	Mast cell	others	7.87491
CTCATTATCGCTAAAC_1	SeuratProject	19504	4017	4257	4	Hashtag2	Hashtag1	4.25944	Hashtag2	Singlet	Hashtag2	batch1	w8_late	0.0400431	4	4	6	5	11	21	20	23	22	23	9	28	28	16	26	16	25	35	37	38	36	37	37	33	40	40	Intestine	Myeloblast	#B77B68	0.118441	-0.0404255	S	Myeloblast	others	2.55629
CTCCACACATCCGGTG_1	SeuratProject	10195	3051	934	4	Hashtag2	Hashtag4	2.89245	Hashtag2	Singlet	Hashtag2	batch1	w8_late	0.0647376	2	9	10	10	22	23	23	22	25	25	26	27	32	31	31	33	31	24	30	31	23	30	29	29	30	30	Intestine	LP1	red	-0.0370301	-0.206569	G1	LP2	used	-0.672454
CTCCCAACATTGAGCT_1	SeuratProject	5631	1797	378	4	Hashtag2	Hashtag1	1.84975	Hashtag2	Singlet	Hashtag2	batch1	w8_late	0.0502575	1	1	0	1	3	3	5	3	2	10	6	7	6	5	4	2	4	0	3	3	2	1	0	0	0	0	Intestine	Group 1 ILC	#0AA6D8	-0.186608	-0.216845	G1	Group 1 ILC	used	-9.45577
CTCCCTCAGCGAGTAC_1	SeuratProject	13099	3740	2676	4	Hashtag2	Hashtag3	4.0837	Hashtag2	Singlet	Hashtag2	batch1	w8_late	0.0239713	8	5	8	8	4	6	8	6	4	3	5	5	11	3	12	5	10	1	21	0	21	19	18	17	17	17	Intestine	Group 3 ILC	#006FA6	0.393855	0.0828263	S	Group 3 ILC	used	1.74604
CTCCCTCGTCCCGCAA_1	SeuratProject	6892	2256	4196	4	Hashtag2	Hashtag3	4.58275	Hashtag2	Singlet	Hashtag2	batch1	w8_late	0.0552815	1	1	0	1	3	3	27	29	31	13	15	9	10	11	8	12	11	12	11	39	39	39	39	40	38	38	Intestine	Group 1 ILC	#0AA6D8	-0.232568	-0.170679	G1	Group 1 ILC	used	-8.13209
CTCCCTCGTCTAGGTT_1	SeuratProject	13375	3587	1209	4	Hashtag2	Hashtag1	3.26387	Hashtag2	Singlet	Hashtag2	batch1	w8_late	0.0448598	3	3	4	6	6	8	9	8	7	7	11	11	8	10	10	8	8	2	6	6	4	17	16	15	19	19	Intestine	ETP	#C2FF99	0.230159	-0.14206	S	ETP	used	2.46546
CTCCCTCGTTGCTTGA_1	SeuratProject	9543	2621	133	4	Hashtag2	Hashtag4	0.83362	Hashtag2	Singlet	Hashtag2	batch1	w8_late	0.0453736	0	2	2	2	2	1	1	1	5	5	4	18	3	2	13	3	3	6	9	10	6	6	6	5	3	3	Intestine	Group 3 ILC	#006FA6	-0.173783	-0.233733	G1	Group 3 ILC	used	3.18817
CTCCCTCTCACCCTTG_1	SeuratProject	12869	3086	296	4	Hashtag2	Hashtag1	1.12298	Hashtag2	Singlet	Hashtag2	batch1	w8_late	0.0373766	10	18	20	21	26	27	32	33	35	36	38	40	42	43	44	44	46	47	47	50	50	52	54	56	56	56	Intestine	Mast cell	#008941	-0.165491	-0.216938	G1	Mast cell	others	7.85007
CTCCTCCGTGTAACGG_1	SeuratProject	7798	2465	95	4	Hashtag2	Hashtag4	0.846819	Hashtag2	Singlet	Hashtag2	batch1	w8_late	0.0456527	0	0	3	3	1	2	2	2	1	1	1	0	0	6	6	1	2	9	0	19	9	22	21	24	33	33	Intestine	Group 3 ILC	#006FA6	-0.165302	-0.161605	G1	Group 3 ILC	used	6.5091
CTCCTTTCAAACACGG_1	SeuratProject	6372	2229	4265	4	Hashtag2	Hashtag4	4.22973	Hashtag2	Singlet	Hashtag2	batch1	w8_late	0.0119272	5	7	9	9	8	7	7	10	6	4	3	3	20	21	18	18	16	17	22	24	16	11	52	53	48	48	Intestine	pro-B	#FFAA92	0.191198	0.936646	G2M	pro-B	others	-7.70159
CTCGAGGAGTACAACA_1	SeuratProject	18030	3632	10574	4	Hashtag2	Hashtag4	5.30586	Hashtag2	Singlet	Hashtag2	batch1	w8_late	0.0577371	4	4	6	5	11	21	20	23	22	23	9	28	28	16	26	16	25	32	35	41	45	46	47	33	47	47	Intestine	Myeloblast	#B77B68	0.0826206	-0.140741	S	Myeloblast	others	0.932168
CTCGAGGCACATTCGA_1	SeuratProject	27243	4900	114	4	Hashtag2	Hashtag4	1.07388	Hashtag2	Singlet	Hashtag2	batch1	w8_late	0.0497008	8	5	8	8	4	6	6	6	4	3	12	12	11	13	12	11	10	10	8	8	5	4	3	2	2	2	Intestine	Group 3 ILC	#006FA6	0.449522	0.35833	S	Group 3 ILC	used	2.53103
CTCTCAGCAGGCCTGT_1	SeuratProject	5778	2349	3289	4	Hashtag2	Hashtag1	4.00149	Hashtag2	Singlet	Hashtag2	batch1	w8_late	0.0304604	5	7	9	9	8	7	7	10	6	4	3	3	17	20	19	14	37	39	39	42	40	40	41	42	44	44	Intestine	pro-B	#FFAA92	0.702885	-0.00197338	S	pro-B	others	-6.69429
CTCTCAGGTCGAATGG_1	SeuratProject	7454	2385	6241	4	Hashtag2	Hashtag4	4.78061	Hashtag2	Singlet	Hashtag2	batch1	w8_late	0.0454789	5	7	9	9	8	7	7	10	6	4	3	3	17	20	19	14	37	39	39	42	40	40	41	42	44	44	Intestine	pro-B	#FFAA92	0.163602	-0.067317	S	pro-B	others	-6.90028
CTCTCAGTCAGGGATG_1	SeuratProject	13481	3464	761	3	Hashtag2	Hashtag4	2.69821	Hashtag2	Singlet	Hashtag2	batch1	w8_late	0.0463615	9	11	13	13	14	14	12	13	12	14	13	14	12	12	14	10	12	11	10	9	8	7	5	4	8	8	Intestine	Group 2 ILC	#3B5DFF	-0.124787	0.947067	G2M	Group 2 ILC	used	-1.20022
CTCTCGATCGCCAATA_1	SeuratProject	32472	5059	6853	4	Hashtag2	Hashtag1	4.36805	Hashtag2	Singlet	Hashtag2	batch1	w8_late	0.0602673	4	4	12	5	11	11	17	19	18	19	9	23	21	23	28	21	17	19	16	26	14	35	34	37	36	36	Intestine	Monocyte	#61615A	0.0607416	0.232327	G2M	Monocyte	others	-0.0597815
CTCTGGTAGACATCCT_1	SeuratProject	20659	4210	6565	4	Hashtag2	Hashtag4	4.831	Hashtag2	Singlet	Hashtag2	batch1	w8_late	0.0848541	4	4	6	5	11	21	20	23	22	23	9	28	28	16	26	16	25	32	35	41	45	46	47	33	47	47	Intestine	Myeloblast	#B77B68	-0.0588993	0.143449	G2M	Myeloblast	others	1.56148
CTCTGGTAGCTCAGAG_1	SeuratProject	8484	2633	1199	4	Hashtag2	Hashtag3	3.42199	Hashtag2	Singlet	Hashtag2	batch1	w8_late	0.0581094	2	6	5	4	5	4	3	5	9	9	7	6	5	4	3	4	5	5	2	1	1	45	45	47	54	54	Intestine	pre pro-B	#D16100	-0.150211	-0.181244	G1	pre pro-B	used	-0.612151
CTCTGGTAGTAAACGT_1	SeuratProject	21017	4489	412	3	Hashtag2	Hashtag3	2.43183	Hashtag2	Singlet	Hashtag2	batch1	w8_late	0.0451539	2	9	10	10	15	15	14	18	13	17	20	22	40	38	42	42	43	44	45	45	47	48	49	49	52	52	Intestine	ILCP	#6F0062	-0.0686796	-0.21641	G1	ILCP	used	0.592246
CTCTGGTCAGACGCTC_1	SeuratProject	9378	2752	1270	4	Hashtag2	Hashtag1	2.97516	Hashtag2	Singlet	Hashtag2	batch1	w8_late	0.0506505	2	9	10	10	15	15	14	18	13	17	20	22	30	29	30	26	29	31	33	66	67	70	72	72	72	72	Intestine	LP2	#6B7900	-0.150532	-0.186646	G1	MLP3	used	-3.33526
CTCTGGTCAGGCTTGC_1	SeuratProject	6567	2678	4306	4	Hashtag2	Hashtag4	4.61758	Hashtag2	Singlet	Hashtag2	batch1	w8_late	0.0324349	7	14	16	16	18	19	24	27	26	27	29	35	38	36	39	45	38	49	49	53	52	55	58	59	60	60	Intestine	Mes	#B903AA	-0.27894	-0.0542448	G1	Mes	others	14.9883
CTCTGGTGTAGGCAGT_1	SeuratProject	7414	2474	807	4	Hashtag2	Hashtag3	2.98575	Hashtag2	Singlet	Hashtag2	batch1	w8_late	0.0592123	5	7	9	9	8	7	7	10	6	4	3	3	17	20	19	14	37	39	39	42	40	40	41	42	44	44	Intestine	pro-B	#FFAA92	0.325469	-0.0928314	S	pro-B	others	-8.05762
CTCTGGTTCGCGGTAC_1	SeuratProject	3479	1578	2254	4	Hashtag2	Hashtag4	3.44307	Hashtag2	Singlet	Hashtag2	batch1	w8_late	0.039954	5	12	17	17	19	20	19	21	21	22	25	26	27	27	24	28	24	23	26	22	26	23	22	20	20	20	Intestine	pro-B	#FFAA92	-0.196758	-0.0897723	G1	pro-B	others	-9.6201
CTCTGGTTCTAAACGC_1	SeuratProject	14592	3688	166	4	Hashtag2	Hashtag1	0.681093	Hashtag2	Singlet	Hashtag2	batch1	w8_late	0.0665433	8	5	8	8	4	6	6	6	4	3	12	12	11	13	12	11	10	10	8	8	5	4	3	2	2	2	Intestine	Group 3 ILC	#006FA6	0.53196	0.361351	S	Group 3 ILC	used	2.17953
CTGAATGAGATCGACG_1	SeuratProject	10565	2876	4466	4	Hashtag2	Hashtag4	4.19773	Hashtag2	Singlet	Hashtag2	batch1	w8_late	0.0624704	5	7	9	9	8	7	7	10	6	4	3	3	17	20	19	14	37	39	39	42	40	40	41	42	44	44	Intestine	pro-B	#FFAA92	0.553044	-0.139964	S	pro-B	others	-6.09795
CTGAATGAGCCAGACA_1	SeuratProject	11479	3134	125	4	Hashtag2	Hashtag1	0.423131	Hashtag2	Singlet	Hashtag2	batch1	w8_late	0.0242181	0	5	3	3	4	18	15	15	19	20	8	4	22	25	20	23	20	20	19	16	20	16	15	14	16	16	Intestine	Group 3 ILC	#006FA6	-0.0190573	-0.29868	G1	Group 3 ILC	used	4.46503
CTGAATGGTAGACGGT_1	SeuratProject	3167	1590	1474	4	Hashtag2	Hashtag4	3.4336	Hashtag2	Singlet	Hashtag2	batch1	w8_late	0.0372592	5	12	15	15	17	29	33	35	37	37	40	41	44	45	47	49	49	52	52	56	54	58	61	62	63	63	Intestine	pre-B	#A30059	-0.0715785	-0.193249	G1	pre-B	others	-6.67015
CTGAATGTCAAGAGGC_1	SeuratProject	6521	2666	318	4	Hashtag2	Hashtag4	1.91535	Hashtag2	Singlet	Hashtag2	batch1	w8_late	0.0203956	7	14	16	16	18	19	24	27	26	27	29	35	38	36	39	45	38	49	49	53	52	55	58	59	60	60	Intestine	Mes	#B903AA	-0.250879	-0.331211	G1	Mes	others	15.2661
CTGAGCGGTGTCCGTG_1	SeuratProject	25391	4215	8094	4	Hashtag2	Hashtag4	5.13765	Hashtag2	Singlet	Hashtag2	batch1	w8_late	0.0294199	4	4	6	5	12	12	11	11	11	11	21	16	14	22	23	24	15	21	24	37	24	38	38	45	39	39	Intestine	GMP	#A1C299	0.0498159	0.13376	G2M	GMP	others	4.07591
CTGAGGCCAACACACT_1	SeuratProject	20219	4054	5953	4	Hashtag2	Hashtag1	4.45925	Hashtag2	Singlet	Hashtag2	batch1	w8_late	0.0608833	4	4	12	12	11	11	17	19	18	19	18	23	21	23	28	21	17	19	16	26	14	53	56	57	58	58	Intestine	Monocyte	#61615A	0.0560485	-0.084041	S	Monocyte	others	-0.912306
CTGATCCAGTGTACAA_1	SeuratProject	8271	2679	9013	4	Hashtag2	Hashtag4	4.35196	Hashtag2	Singlet	Hashtag2	batch1	w8_late	0.0414702	5	7	9	9	8	7	7	10	6	4	3	3	17	20	19	14	37	39	39	42	40	40	41	42	44	44	Intestine	pro-B	#FFAA92	0.694334	0.079587	S	pro-B	others	-6.95353
CTGATCCTCAGGACAG_1	SeuratProject	12149	2996	230	4	Hashtag2	Hashtag1	1.49443	Hashtag2	Singlet	Hashtag2	batch1	w8_late	0.0575356	0	0	3	3	1	2	2	2	1	1	1	0	24	6	6	30	21	16	0	17	25	18	17	16	9	9	Intestine	Group 3 ILC	#006FA6	-0.082756	-0.228512	G1	Group 3 ILC	used	4.98522
CTGCAGGAGGTTACAA_1	SeuratProject	7316	2291	329	4	Hashtag2	Hashtag4	2.08656	Hashtag2	Singlet	Hashtag2	batch1	w8_late	0.0321214	9	11	13	13	14	14	12	13	12	14	13	14	12	12	14	10	12	11	10	9	8	7	5	4	8	8	Intestine	Group 2 ILC	#3B5DFF	-0.195628	-0.189891	G1	Group 2 ILC	used	0.145654
CTGCAGGAGTGGAAAG_1	SeuratProject	16578	3655	2284	4	Hashtag2	Hashtag4	3.77787	Hashtag2	Singlet	Hashtag2	batch1	w8_late	0.032151	2	9	10	10	15	15	14	22	13	25	26	27	30	29	30	26	29	24	33	35	23	42	43	44	41	41	Intestine	LP2	#6B7900	-0.0554483	-0.273822	G1	MLP3	used	-0.784499
CTGCAGGCAATACAGA_1	SeuratProject	11682	3102	380	3	Hashtag2	Hashtag1	2.03319	Hashtag2	Singlet	Hashtag2	batch1	w8_late	0.0362096	2	9	10	10	15	15	14	22	13	25	26	27	30	29	30	26	29	24	33	35	23	42	43	44	41	41	Intestine	LP2	#6B7900	0.0235863	-0.247119	S	MLP3	used	-0.85841
CTGCAGGCAGCAGATG_1	SeuratProject	9541	2626	125	4	Hashtag2	Hashtag4	0.802832	Hashtag2	Singlet	Hashtag2	batch1	w8_late	0.0418195	0	2	2	2	2	1	1	1	5	5	4	10	3	2	9	36	44	43	44	48	35	50	51	52	50	50	Intestine	Group 3 ILC	#006FA6	-0.125765	-0.239512	G1	Group 3 ILC	used	2.36471
CTGCCATAGAGTGGCT_1	SeuratProject	3404	1261	16238	4	Hashtag2	Hashtag1	5.6802	Hashtag2	Singlet	Hashtag2	batch1	w8_late	0.0431845	4	4	6	5	12	12	11	11	11	11	9	16	14	16	32	16	15	35	37	38	36	37	37	51	40	40	Intestine	GMP	#A1C299	-0.224323	0.358861	G2M	GMP	others	3.26983
CTGCCATAGCCGCTTG_1	SeuratProject	16730	3831	1992	3	Hashtag2	Hashtag4	3.5567	Hashtag2	Singlet	Hashtag2	batch1	w8_late	0.0722056	2	6	5	4	5	4	3	5	15	16	16	19	15	14	16	32	32	29	32	29	32	29	28	30	28	28	Intestine	pre pro-B	#D16100	-0.0343458	-0.210256	G1	pre pro-B	used	-1.4041
CTGCCTAGTCGAGCTC_1	SeuratProject	15361	3755	1339	4	Hashtag2	Hashtag4	3.34424	Hashtag2	Singlet	Hashtag2	batch1	w8_late	0.0627563	1	10	11	11	10	10	8	7	10	8	5	5	4	3	2	5	1	1	21	0	21	19	18	17	17	17	Intestine	Group 1 ILC	#0AA6D8	0.381604	0.279575	S	Group 1 ILC	used	-7.56038
CTGCTCACAACGGGTA_1	SeuratProject	7155	2070	231	4	Hashtag2	Hashtag4	1.72229	Hashtag2	Singlet	Hashtag2	batch1	w8_late	0.0986723	2	9	10	10	15	15	14	18	13	17	20	22	40	38	42	42	43	44	45	45	47	48	49	49	52	52	Intestine	ILCP	#6F0062	-0.0950564	-0.181626	G1	ILCP	used	0.341751
CTGGACGGTTGATGTC_1	SeuratProject	12345	3469	2749	4	Hashtag2	Hashtag4	4.16835	Hashtag2	Singlet	Hashtag2	batch1	w8_late	0.0874038	2	6	5	4	5	4	3	25	9	9	7	6	5	4	3	34	26	25	27	30	31	24	23	22	21	21	Intestine	pre pro-B	#D16100	0.438804	-0.101322	S	pre pro-B	used	-1.27299
CTGGACGTCAAGTAAG_1	SeuratProject	14727	3710	2543	4	Hashtag2	Hashtag4	3.98291	Hashtag2	Singlet	Hashtag2	batch1	w8_late	0.0415563	2	9	10	10	15	15	14	18	13	17	20	22	30	29	30	26	29	31	33	66	67	70	72	72	72	72	Intestine	pre pDC	#63FFAC	0.40679	0.387914	S	pre pDC	used	-3.30205
CTGGCAGAGTAGGTTA_1	SeuratProject	12940	3241	2360	4	Hashtag2	Hashtag4	3.91022	Hashtag2	Singlet	Hashtag2	batch1	w8_late	0.0394127	5	7	9	9	8	7	7	16	6	4	3	3	17	20	19	14	41	42	51	54	41	44	46	48	51	51	Intestine	pro-B	#FFAA92	0.249127	0.0195276	S	pro-B	others	-4.15817
CTGGCAGCAGCGTTGC_1	SeuratProject	8588	2399	422	3	Hashtag2	Hashtag4	2.10158	Hashtag2	Singlet	Hashtag2	batch1	w8_late	0.047741	9	11	13	13	14	14	12	13	12	14	13	14	12	12	14	10	12	11	10	9	8	7	5	4	66	66	Intestine	Group 2 ILC	#3B5DFF	-0.156314	-0.229758	G1	Group 2 ILC	used	-0.189552
CTGGTCTGTTTGTTGG_1	SeuratProject	6012	2329	6620	4	Hashtag2	Hashtag3	4.90797	Hashtag2	Singlet	Hashtag2	batch1	w8_late	0.0380905	5	7	9	9	8	7	7	10	6	4	3	3	20	21	18	18	16	17	22	24	16	11	52	53	48	48	Intestine	pro-B	#FFAA92	0.33771	0.543992	G2M	pro-B	others	-6.68105
CTGTAGAAGCAGCGAT_1	SeuratProject	13437	3225	542	4	Hashtag2	Hashtag4	2.43674	Hashtag2	Singlet	Hashtag2	batch1	w8_late	0.0512019	0	5	3	3	4	18	15	15	19	20	8	4	22	25	20	23	20	20	19	16	20	16	15	14	16	16	Intestine	Group 3 ILC	#006FA6	0.194431	-0.221963	S	Group 3 ILC	used	3.55267
CTGTAGAAGGTGGTTG_1	SeuratProject	11433	2908	4942	4	Hashtag2	Hashtag4	4.45968	Hashtag2	Singlet	Hashtag2	batch1	w8_late	0.0767078	4	4	6	5	12	12	11	11	11	11	9	16	14	16	32	16	15	35	37	38	36	37	37	51	40	40	Intestine	GMP	#A1C299	-0.185047	-0.204998	G1	GMP	others	3.23556
CTGTATTTCTCGAACA_1	SeuratProject	7046	2359	2725	4	Hashtag2	Hashtag3	3.87476	Hashtag2	Singlet	Hashtag2	batch1	w8_late	0.0269657	5	7	15	15	17	24	25	16	27	30	32	31	36	33	37	39	39	38	41	40	42	41	42	43	42	42	Intestine	pre-B	#A30059	0.584102	-0.114409	S	pre-B	others	12.0701
CTGTGAAAGTCAGCCC_1	SeuratProject	19947	3856	3971	3	Hashtag2	Hashtag3	4.61115	Hashtag2	Singlet	Hashtag2	batch1	w8_late	0.0457212	2	6	5	4	5	4	3	5	15	16	16	19	15	14	16	4	5	5	2	1	1	12	9	8	6	6	Intestine	pre pro-B	#D16100	-0.049471	-0.170516	G1	pre pro-B	used	-2.97563
CTGTGAACAACTCGAT_1	SeuratProject	5980	1752	13405	4	Hashtag2	Hashtag4	5.64219	Hashtag2	Singlet	Hashtag2	batch1	w8_late	0.04699	4	4	6	5	12	12	11	11	11	11	9	44	14	16	51	16	15	35	37	38	36	37	37	51	70	70	Intestine	GMP	#A1C299	-0.205508	0.189524	G2M	GMP	others	3.93857
CTGTGAATCTTGGTGA_1	SeuratProject	4852	2047	4183	4	Hashtag2	Hashtag1	4.50388	Hashtag2	Singlet	Hashtag2	batch1	w8_late	0.0424567	5	7	9	9	8	7	7	10	6	4	3	3	20	21	18	18	16	17	22	24	16	11	52	53	48	48	Intestine	pro-B	#FFAA92	0.342843	0.97229	G2M	pro-B	others	-7.45226
CTGTGGGAGGCTGGAT_1	SeuratProject	8730	2364	6481	4	Hashtag2	Hashtag4	4.91654	Hashtag2	Singlet	Hashtag2	batch1	w8_late	0.0768614	4	4	12	12	11	11	17	19	18	19	18	23	21	23	28	21	17	19	16	26	14	53	56	57	58	58	Intestine	Monocyte	#61615A	-0.136403	-0.0957894	G1	Monocyte	others	-0.503348
CTGTGGGTCAAGCTTG_1	SeuratProject	23513	4370	5832	3	Hashtag2	Hashtag4	4.91996	Hashtag2	Singlet	Hashtag2	batch1	w8_late	0.0550334	4	4	12	5	11	11	17	19	18	19	9	23	21	23	28	21	17	19	16	26	14	35	34	37	36	36	Intestine	Monocyte	#61615A	-0.0367705	0.0792765	G2M	Monocyte	others	0.384036
CTTACCGGTGCCTGAC_1	SeuratProject	15834	3520	12160	4	Hashtag2	Hashtag1	5.4761	Hashtag2	Singlet	Hashtag2	batch1	w8_late	0.0532399	4	4	6	5	11	21	20	23	22	23	9	28	28	16	26	16	25	32	35	41	45	46	47	33	47	47	Intestine	Myeloblast	#B77B68	0.175231	-0.139184	S	Myeloblast	others	2.00386
CTTACCGTCCATTGGA_1	SeuratProject	8985	1773	1661	4	Hashtag2	Hashtag1	3.48251	Hashtag2	Singlet	Hashtag2	batch1	w8_late	0.0185865	4	4	6	5	12	12	11	11	11	11	21	16	14	22	23	24	15	21	24	37	24	38	38	45	39	39	Intestine	GMP	#A1C299	-0.130199	-0.191455	G1	GMP	others	4.95427
CTTAGGACAAGACCGA_1	SeuratProject	8000	2324	108	4	Hashtag2	Hashtag1	0.38018	Hashtag2	Singlet	Hashtag2	batch1	w8_late	0.073625	0	0	1	0	0	0	0	9	0	33	35	30	33	32	33	15	33	33	34	32	38	13	10	9	11	11	Intestine	Group 3 ILC	#006FA6	-0.179681	-0.201445	G1	Group 3 ILC	used	6.67553
CTTAGGACACAAAGTA_1	SeuratProject	12937	2943	3502	4	Hashtag2	Hashtag1	4.07219	Hashtag2	Singlet	Hashtag2	batch1	w8_late	0.0633068	4	15	12	12	20	11	21	24	29	29	18	33	35	35	36	37	36	36	38	36	37	36	35	38	37	37	Intestine	Monocyte	#61615A	-0.178313	-0.185915	G1	Monocyte	others	-3.23819
CTTAGGAGTACAGTCT_1	SeuratProject	11103	2875	400	3	Hashtag2	Hashtag4	1.80035	Hashtag2	Singlet	Hashtag2	batch1	w8_late	0.0521481	0	0	1	0	0	0	0	9	0	6	10	13	9	9	11	7	7	7	5	4	3	2	1	1	1	1	Intestine	Group 3 ILC	#006FA6	-0.175484	-0.236573	G1	Group 3 ILC	used	6.17159
CTTAGGAGTCCACATA_1	SeuratProject	14713	3240	4896	4	Hashtag2	Hashtag4	4.74534	Hashtag2	Singlet	Hashtag2	batch1	w8_late	0.0561408	4	4	12	12	11	11	17	19	18	19	18	23	21	23	28	21	17	19	16	26	14	53	56	57	58	58	Intestine	Monocyte	#61615A	-0.112972	-0.10006	G1	Monocyte	others	-0.925055
CTTAGGAGTGGCTTGC_1	SeuratProject	24182	3912	154	4	Hashtag2	Hashtag3	0.501481	Hashtag2	Singlet	Hashtag2	batch1	w8_late	0.0394922	6	8	23	24	29	30	36	38	34	38	43	37	47	40	50	54	50	59	61	57	63	66	69	63	64	64	Intestine	Ery	#FFFF00	-0.193275	0.921516	G2M	Ery	others	8.27707
CTTCCTTAGCGACATG_1	SeuratProject	22535	4194	4876	3	Hashtag2	Hashtag1	4.76111	Hashtag2	Singlet	Hashtag2	batch1	w8_late	0.0682494	4	4	12	12	11	11	17	19	18	19	18	23	21	23	28	21	17	19	16	26	14	53	56	57	58	58	Intestine	Monocyte	#61615A	0.0283642	-0.0228073	S	Monocyte	others	-1.26209
CTTCCTTGTACGATGG_1	SeuratProject	6647	1929	1334	4	Hashtag2	Hashtag1	3.11197	Hashtag2	Singlet	Hashtag2	batch1	w8_late	0.037611	2	9	10	10	15	15	14	18	13	17	20	22	30	29	30	26	29	31	33	66	67	70	72	72	72	72	Intestine	pre pDC	#63FFAC	0.0236281	-0.139688	S	pre pDC	used	-3.5795
CTTCCTTTCCGCACGA_1	SeuratProject	10740	3447	1023	4	Hashtag2	Hashtag4	3.31726	Hashtag2	Singlet	Hashtag2	batch1	w8_late	0.0232775	7	14	16	16	18	19	24	27	26	27	29	35	38	36	39	45	38	49	49	53	52	55	58	59	60	60	Intestine	Mes	#B903AA	-0.234946	-0.244055	G1	Mes	others	14.3856
CTTCGGTCAATCGTCA_1	SeuratProject	10964	2866	7428	4	Hashtag2	Hashtag3	4.96376	Hashtag2	Singlet	Hashtag2	batch1	w8_late	0.0715067	4	4	6	5	11	21	20	23	22	23	9	28	28	16	26	16	25	35	37	38	36	37	37	33	40	40	Intestine	Myeloblast	#B77B68	0.0623363	-0.00636095	S	Myeloblast	others	2.27154
CTTCGGTCACCAGGTC_1	SeuratProject	23069	4618	420	3	Hashtag2	Hashtag3	2.27184	Hashtag2	Singlet	Hashtag2	batch1	w8_late	0.0446487	8	5	8	8	4	6	6	6	4	3	12	12	11	13	12	11	10	10	8	8	5	4	3	2	2	2	Intestine	Group 3 ILC	#006FA6	0.207693	0.643808	G2M	Group 3 ILC	used	2.27145
CTTCTAAAGCTAATGA_1	SeuratProject	4569	1940	2813	4	Hashtag2	Hashtag4	4.31724	Hashtag2	Singlet	Hashtag2	batch1	w8_late	0.0295469	5	7	9	9	8	7	7	10	6	4	3	3	20	21	18	18	16	17	22	24	16	11	52	53	48	48	Intestine	pro-B	#FFAA92	0.168169	0.886816	G2M	pro-B	others	-7.59773
CTTCTAAGTCGCTGCA_1	SeuratProject	11725	3820	1228	4	Hashtag2	Hashtag3	3.31569	Hashtag2	Singlet	Hashtag2	batch1	w8_late	0.0317271	7	14	16	16	18	19	24	27	26	27	29	35	38	36	39	45	38	49	49	53	52	55	58	59	60	60	Intestine	Mes	#B903AA	0.183078	-0.241209	S	Mes	others	13.9204
CTTCTCTAGCTAGCCC_1	SeuratProject	16455	3910	4831	4	Hashtag2	Hashtag4	4.73139	Hashtag2	Singlet	Hashtag2	batch1	w8_late	0.0353692	5	7	9	9	8	7	7	10	6	4	3	3	20	21	18	18	16	17	51	54	16	11	52	53	48	48	Intestine	pro-B	#FFAA92	-0.0429809	0.83171	G2M	pro-B	others	-7.84721
CTTCTCTCAAGTGACG_1	SeuratProject	18705	3644	5367	4	Hashtag2	Hashtag4	4.53674	Hashtag2	Singlet	Hashtag2	batch1	w8_late	0.0815825	4	15	12	12	20	11	21	24	29	29	18	33	35	35	36	37	36	36	38	36	37	36	35	38	37	37	Intestine	Monocyte	#61615A	-0.18946	-0.224318	G1	Monocyte	others	-3.01662
CTTCTCTGTACCCACG_1	SeuratProject	6179	1951	2510	2	Hashtag2	Hashtag3	4.30805	Hashtag2	Singlet	Hashtag2	batch1	w8_late	0.0516265	4	4	6	5	12	12	11	11	11	11	9	16	14	16	32	16	15	35	37	38	36	37	37	51	40	40	Intestine	GMP	#A1C299	0.220717	-0.0263153	S	GMP	others	3.79035
CTTCTCTGTGATTCTG_1	SeuratProject	20066	4685	1128	4	Hashtag2	Hashtag3	2.16028	Hashtag2	Singlet	Hashtag2	batch1	w8_late	0.0291538	9	11	13	13	14	14	12	13	12	14	13	14	12	12	14	10	12	11	10	9	8	7	5	4	8	8	Intestine	Group 2 ILC	#3B5DFF	0.152484	0.710684	G2M	Group 2 ILC	used	-0.411889
CTTCTCTTCGCCAGAC_1	SeuratProject	20001	4532	550	4	Hashtag2	Hashtag1	1.75568	Hashtag2	Singlet	Hashtag2	batch1	w8_late	0.0453477	0	0	3	3	1	2	2	2	1	5	8	4	24	6	6	30	21	16	0	17	25	18	17	16	9	9	Intestine	Group 3 ILC	#006FA6	-0.197672	-0.221344	G1	Group 3 ILC	used	4.36434
CTTGAGAGTAGACTGG_1	SeuratProject	23373	4407	4721	4	Hashtag2	Hashtag4	4.60043	Hashtag2	Singlet	Hashtag2	batch1	w8_late	0.0447953	4	4	6	5	12	12	11	11	11	11	9	16	14	16	32	16	15	35	37	38	36	37	37	51	40	40	Intestine	GMP	#A1C299	0.138716	-0.131862	S	GMP	others	2.78271
CTTGAGATCCAGGACC_1	SeuratProject	10944	3042	3289	4	Hashtag2	Hashtag4	4.3502	Hashtag2	Singlet	Hashtag2	batch1	w8_late	0.0411184	5	7	9	9	8	7	7	10	6	4	3	3	20	21	18	18	16	17	22	24	16	11	40	41	45	45	Intestine	pro-B	#FFAA92	0.682115	0.333807	S	pro-B	others	-6.59806
CTTGAGATCCCAGGCA_1	SeuratProject	9064	2751	212	3	Hashtag2	Hashtag4	1.84782	Hashtag2	Singlet	Hashtag2	batch1	w8_late	0.0271403	7	14	16	16	18	19	37	39	41	42	45	46	50	49	53	58	58	63	54	67	55	56	59	60	61	61	Intestine	Mes	#B903AA	-0.142612	-0.236405	G1	Mes	others	11.7782
CTTGATTCAGAACTCT_1	SeuratProject	21163	4085	4762	3	Hashtag2	Hashtag4	4.61051	Hashtag2	Singlet	Hashtag2	batch1	w8_late	0.057884	4	4	12	12	11	11	17	19	18	19	18	23	21	23	28	21	17	19	16	26	14	53	56	57	58	58	Intestine	Monocyte	#61615A	-0.0806326	-0.114076	G1	Monocyte	others	-0.93635
CTTGATTTCGGTGCAC_1	SeuratProject	18703	4019	3502	4	Hashtag2	Hashtag4	4.11441	Hashtag2	Singlet	Hashtag2	batch1	w8_late	0.0635727	4	9	10	10	15	15	14	19	13	19	20	23	21	29	28	26	17	31	33	26	14	35	34	37	36	36	Intestine	pre pDC	#63FFAC	0.033944	-0.112307	S	pre pDC	used	-2.64074
CTTTCAATCAAAGCCT_1	SeuratProject	7299	2657	3961	3	Hashtag2	Hashtag1	4.35554	Hashtag2	Singlet	Hashtag2	batch1	w8_late	0.0675435	7	14	16	16	18	19	37	39	41	42	45	46	50	49	53	58	58	63	54	67	55	56	59	60	61	61	Intestine	Mes	#B903AA	-0.311145	-0.269661	G1	Mes	others	12.0396
CTTTCGGAGAAGCCAC_1	SeuratProject	12156	3436	2619	4	Hashtag2	Hashtag1	4.03962	Hashtag2	Singlet	Hashtag2	batch1	w8_late	0.0479599	5	7	9	9	8	7	7	10	6	4	3	3	20	20	18	14	16	17	51	54	41	11	52	53	48	48	Intestine	pro-B	#FFAA92	0.109925	0.706015	G2M	pro-B	others	-6.37797
CTTTCGGAGTATTGCC_1	SeuratProject	21963	4487	381	4	Hashtag2	Hashtag4	2.02907	Hashtag2	Singlet	Hashtag2	batch1	w8_late	0.0586441	4	3	4	5	12	16	18	20	20	21	22	24	16	24	23	22	53	21	20	47	19	60	63	65	67	67	Intestine	LP1	#00C2A0	0.372488	0.146747	S	LP1	used	2.97324
CTTTCGGCAACCAGAG_1	SeuratProject	10081	2777	505	3	Hashtag2	Hashtag1	2.2076	Hashtag2	Singlet	Hashtag2	batch1	w8_late	0.0647753	0	2	2	2	2	1	1	1	24	26	28	10	31	30	9	19	18	30	18	15	17	14	11	10	13	13	Intestine	Group 3 ILC	#006FA6	0.123667	0.128631	G2M	Group 3 ILC	used	-0.271559
CTTTCGGTCTACGCGG_1	SeuratProject	7943	2367	388	3	Hashtag2	Hashtag1	2.27278	Hashtag2	Singlet	Hashtag2	batch1	w8_late	0.0412942	2	9	10	10	15	15	14	18	13	17	20	22	40	38	42	42	43	44	45	45	47	48	49	49	52	52	Intestine	ILCP	#6F0062	-0.0576106	-0.163818	G1	ILCP	used	0.342807
GAAACCTAGTTTGAGA_1	SeuratProject	18249	3819	183	4	Hashtag2	Hashtag4	1.03024	Hashtag2	Singlet	Hashtag2	batch1	w8_late	0.0604965	8	5	8	8	4	6	6	6	4	3	12	12	11	13	12	11	10	10	8	8	5	4	3	2	2	2	Intestine	Group 3 ILC	#006FA6	0.306346	0.387521	G2M	Group 3 ILC	used	2.08641
GAAACCTTCAAGTTGC_1	SeuratProject	11206	3388	2283	4	Hashtag2	Hashtag4	3.87637	Hashtag2	Singlet	Hashtag2	batch1	w8_late	0.0528288	9	11	13	13	14	14	12	13	12	14	13	14	12	12	14	10	12	11	10	9	8	7	5	4	8	8	Intestine	Group 2 ILC	#3B5DFF	0.334309	-0.120758	S	Group 2 ILC	used	-0.779362
GAAACCTTCTACCCAC_1	SeuratProject	5800	1595	5414	4	Hashtag2	Hashtag4	4.8458	Hashtag2	Singlet	Hashtag2	batch1	w8_late	0.0427586	4	4	6	5	11	21	20	23	22	23	46	28	28	50	26	59	25	32	35	68	68	71	73	73	73	73	Intestine	Myeloblast	#B77B68	0.0157467	-0.0713867	S	Myeloblast	others	3.38116
GAAATGAAGTCTAGCT_1	SeuratProject	17717	3827	1187	3	Hashtag2	Hashtag1	3.47509	Hashtag2	Singlet	Hashtag2	batch1	w8_late	0.0485409	9	11	13	13	14	14	12	13	12	14	13	14	12	12	14	10	12	11	10	9	8	7	5	4	8	8	Intestine	Group 2 ILC	#3B5DFF	-0.121401	0.0710755	G2M	Group 2 ILC	used	-1.55134
GAAATGAAGTTTGTCG_1	SeuratProject	16013	3890	1287	4	Hashtag2	Hashtag1	3.32071	Hashtag2	Singlet	Hashtag2	batch1	w8_late	0.0317242	3	3	4	6	6	8	9	8	7	7	11	11	8	10	10	8	8	2	6	6	4	31	30	31	29	29	Intestine	ETP	#C2FF99	0.35581	0.55755	G2M	ETP	used	3.37138
GAAATGACATATACCG_1	SeuratProject	26263	4738	6135	4	Hashtag2	Hashtag1	4.88514	Hashtag2	Singlet	Hashtag2	batch1	w8_late	0.0570765	4	4	6	5	11	21	20	23	22	23	9	28	28	16	26	16	25	32	35	41	45	46	47	33	47	47	Intestine	Myeloblast	#B77B68	0.262788	-0.188045	S	Myeloblast	others	0.686209
GAACACTAGGAAGTGA_1	SeuratProject	18951	3662	1476	4	Hashtag2	Hashtag1	3.46402	Hashtag2	Singlet	Hashtag2	batch1	w8_late	0.0434278	2	6	5	4	5	4	3	5	9	9	7	6	5	4	3	4	5	5	2	1	1	45	45	47	54	54	Intestine	pre pro-B	#D16100	0.127775	-0.191315	S	pre pro-B	used	-0.498931
GAACACTAGTACGAGC_1	SeuratProject	21047	5355	1485	3	Hashtag2	Hashtag3	3.601	Hashtag2	Singlet	Hashtag2	batch1	w8_late	0.0220934	7	14	16	16	18	19	24	27	26	27	29	35	38	36	39	45	38	49	49	53	52	55	58	59	60	60	Intestine	Mes	#B903AA	0.189065	-0.0714389	S	Mes	others	14.5491
GAACACTCAAATTGGA_1	SeuratProject	4925	1146	4080	4	Hashtag2	Hashtag1	4.01494	Hashtag2	Singlet	Hashtag2	batch1	w8_late	0.0467005	4	4	6	5	12	12	11	11	11	11	21	16	14	22	23	24	15	21	24	37	24	38	38	45	39	39	Intestine	GMP	#A1C299	-0.0281275	-0.157278	G1	GMP	others	5.16422
GAACACTCAACTGATC_1	SeuratProject	16235	3817	1428	4	Hashtag2	Hashtag4	3.21952	Hashtag2	Singlet	Hashtag2	batch1	w8_late	0.0792116	1	10	11	11	10	10	8	7	10	8	5	5	4	3	2	5	1	1	14	0	15	8	14	13	15	15	Intestine	Group 1 ILC	#0AA6D8	-0.0517511	0.00853525	G2M	Group 1 ILC	used	-7.88549
GAACGTTTCACTTTGT_1	SeuratProject	13999	3592	111	4	Hashtag2	Hashtag3	1.03744	Hashtag2	Singlet	Hashtag2	batch1	w8_late	0.0573612	0	5	3	3	1	18	15	15	19	20	8	4	22	25	20	23	20	20	19	16	20	16	15	14	16	16	Intestine	Group 3 ILC	#006FA6	0.345995	-0.194509	S	Group 3 ILC	used	4.62266
GAACGTTTCGAGCTGC_1	SeuratProject	14830	3746	770	4	Hashtag2	Hashtag1	2.72127	Hashtag2	Singlet	Hashtag2	batch1	w8_late	0.0405934	8	5	8	8	4	6	6	6	4	3	23	25	25	26	22	25	23	22	23	20	22	21	20	18	18	18	Intestine	Group 3 ILC	#006FA6	-0.050519	0.69794	G2M	Group 3 ILC	used	0.623589
GAACTGTAGCAAACAT_1	SeuratProject	12706	3244	127	3	Hashtag2	Hashtag3	1.2652	Hashtag2	Singlet	Hashtag2	batch1	w8_late	0.0602865	0	5	3	8	4	6	15	15	4	17	23	25	25	38	42	25	23	22	45	45	47	48	49	49	18	18	Intestine	Group 3 ILC	#006FA6	-0.0958865	-0.0947439	G1	Group 3 ILC	used	2.60882
GAAGAATAGGTCGTCC_1	SeuratProject	31452	4997	7438	4	Hashtag2	Hashtag1	4.98561	Hashtag2	Singlet	Hashtag2	batch1	w8_late	0.06591	4	4	12	5	11	11	17	19	18	19	9	23	21	23	28	21	17	19	16	26	14	35	34	37	36	36	Intestine	Monocyte	#61615A	0.20146	-0.173833	S	Monocyte	others	-0.000950775
GAAGAATCACGGATCC_1	SeuratProject	12506	3180	2607	3	Hashtag2	Hashtag4	4.24256	Hashtag2	Singlet	Hashtag2	batch1	w8_late	0.0661283	2	6	5	4	5	4	3	5	15	16	16	19	15	14	16	32	32	29	32	29	32	29	28	30	28	28	Intestine	pre pro-B	#D16100	-0.0885852	-0.196269	G1	pre pro-B	used	-1.83157
GAAGAATGTGCTCTTC_1	SeuratProject	4086	1294	3215	4	Hashtag2	Hashtag4	4.02659	Hashtag2	Singlet	Hashtag2	batch1	w8_late	0.0181106	4	4	6	5	11	21	20	23	22	23	46	28	28	50	26	59	25	32	35	68	68	71	73	73	73	73	Intestine	Myeloblast	#B77B68	0.0291792	-0.0689722	S	Myeloblast	others	2.3566
GAAGAATTCGCGCTGA_1	SeuratProject	7333	2341	163	3	Hashtag2	Hashtag4	1.44423	Hashtag2	Singlet	Hashtag2	batch1	w8_late	0.0579572	0	0	1	0	0	0	0	0	0	0	10	13	9	9	11	7	7	7	5	4	3	2	1	1	1	1	Intestine	Group 3 ILC	#006FA6	-0.234101	-0.259723	G1	Group 3 ILC	used	6.31329
GAAGAATTCTTAGCCC_1	SeuratProject	16526	3805	1924	4	Hashtag2	Hashtag4	3.51555	Hashtag2	Singlet	Hashtag2	batch1	w8_late	0.0376982	2	9	10	10	15	15	14	18	13	17	20	22	30	29	30	26	29	31	33	35	48	42	43	44	41	41	Intestine	pre pDC	#63FFAC	0.520676	0.217631	S	pre pDC	used	-2.46513
GAAGCCCCAGTGGGTA_1	SeuratProject	2879	1044	485	2	Hashtag2	Hashtag3	2.72645	Hashtag2	Singlet	Hashtag2	batch1	w8_late	0.0587009	9	11	13	13	14	14	12	13	12	14	13	14	12	12	14	10	12	11	10	9	8	7	5	4	8	8	Intestine	Group 2 ILC	#3B5DFF	-0.168036	-0.304474	G1	Group 2 ILC	used	6.43829
GAAGCCCGTCACTTAG_1	SeuratProject	8827	2750	4949	3	Hashtag2	Hashtag1	4.57873	Hashtag2	Singlet	Hashtag2	batch1	w8_late	0.0536989	1	10	11	11	10	10	8	7	10	8	5	5	4	3	2	5	1	1	14	0	15	8	14	13	15	15	Intestine	Group 1 ILC	#0AA6D8	0.149687	-0.0652658	S	Group 1 ILC	used	-8.02266
GAAGCCCGTTCTCTAT_1	SeuratProject	31746	5674	1956	4	Hashtag2	Hashtag4	3.52894	Hashtag2	Singlet	Hashtag2	batch1	w8_late	0.0655831	4	4	6	5	12	16	11	11	11	11	21	16	16	22	23	24	53	21	24	47	24	60	63	65	67	67	Intestine	GMP	#A1C299	0.306183	0.390933	G2M	GMP	others	3.11973
GAAGCGATCACTCCGT_1	SeuratProject	44967	5649	6413	4	Hashtag2	Hashtag4	4.71773	Hashtag2	Singlet	Hashtag2	batch1	w8_late	0.0481909	4	4	6	5	12	12	11	11	11	11	21	16	14	22	23	24	15	21	24	38	24	37	37	51	40	40	Intestine	GMP	#A1C299	0.108112	0.187363	G2M	GMP	others	3.56146
GAAGCGATCAGAACCT_1	SeuratProject	6945	2519	3249	3	Hashtag2	Hashtag1	4.24987	Hashtag2	Singlet	Hashtag2	batch1	w8_late	0.0403168	5	7	9	9	8	7	7	10	6	4	3	3	17	20	19	14	37	39	39	42	40	40	41	42	44	44	Intestine	pro-B	#FFAA92	-0.192713	-0.27129	G1	pro-B	others	-8.05886
GAAGCGATCATGAGTC_1	SeuratProject	17690	4344	4738	4	Hashtag2	Hashtag3	4.69414	Hashtag2	Singlet	Hashtag2	batch1	w8_late	0.0530808	11	19	21	22	27	31	34	36	38	39	41	42	45	46	49	53	54	58	60	62	61	64	68	69	69	69	Intestine	Endo	#788D66	-0.0751545	-0.257105	G1	Endo	others	13.5188
GAAGCGATCGTTCTAT_1	SeuratProject	9220	2485	91	3	Hashtag2	Hashtag1	1.12193	Hashtag2	Singlet	Hashtag2	batch1	w8_late	0.0517354	0	0	3	3	1	2	2	2	1	1	1	0	0	7	5	3	3	3	1	2	0	0	36	39	43	43	Intestine	Group 3 ILC	#006FA6	-0.154308	-0.208944	G1	Group 3 ILC	used	4.63612
GAAGGACAGCGATGGT_1	SeuratProject	11363	3068	6818	3	Hashtag2	Hashtag3	4.89505	Hashtag2	Singlet	Hashtag2	batch1	w8_late	0.0518349	1	1	0	1	3	3	5	3	2	10	6	7	6	5	4	2	4	0	3	3	2	1	0	0	0	0	Intestine	Group 1 ILC	#0AA6D8	-0.177735	-0.19488	G1	Group 1 ILC	used	-9.19084
GAAGGACAGGTAAGTT_1	SeuratProject	18501	3769	4159	4	Hashtag2	Hashtag4	4.58345	Hashtag2	Singlet	Hashtag2	batch1	w8_late	0.0494568	4	4	6	5	12	12	11	11	11	11	9	16	14	16	32	16	15	35	37	38	36	37	37	51	40	40	Intestine	GMP	#A1C299	-0.0488078	-0.136532	G1	GMP	others	2.27441
GAAGGACTCACAAGGG_1	SeuratProject	13685	3488	2094	4	Hashtag2	Hashtag1	3.55345	Hashtag2	Singlet	Hashtag2	batch1	w8_late	0.0535623	2	6	5	4	5	4	3	5	15	16	16	19	15	14	16	32	32	29	32	29	32	29	28	30	28	28	Intestine	pre pro-B	#D16100	-0.0913276	-0.207017	G1	pre pro-B	used	-0.997233
GAAGGACTCTACGCAA_1	SeuratProject	12046	3302	276	4	Hashtag2	Hashtag1	1.54879	Hashtag2	Singlet	Hashtag2	batch1	w8_late	0.0381039	0	5	3	3	4	18	15	15	19	20	8	4	22	25	20	23	20	20	19	16	20	16	15	14	16	16	Intestine	Group 3 ILC	#006FA6	0.292813	-0.169511	S	Group 3 ILC	used	3.95544
GAAGGGTTCCGATGTA_1	SeuratProject	7837	2503	4654	4	Hashtag2	Hashtag4	4.69373	Hashtag2	Singlet	Hashtag2	batch1	w8_late	0.0352176	5	7	9	9	8	7	7	10	6	4	3	3	20	21	18	18	16	17	22	24	16	11	52	53	48	48	Intestine	pro-B	#FFAA92	0.488157	0.438342	S	pro-B	others	-6.86079
GAAGTAAAGCGCCCAT_1	SeuratProject	7061	2629	1071	4	Hashtag2	Hashtag4	3.01657	Hashtag2	Singlet	Hashtag2	batch1	w8_late	0.0103385	7	14	16	16	18	19	24	27	26	27	29	35	38	36	39	45	38	49	49	53	52	55	58	59	60	60	Intestine	Mes	#B903AA	-0.232754	-0.22037	G1	Mes	others	13.6461
GAAGTAATCAGCCTCT_1	SeuratProject	7716	2310	497	4	Hashtag2	Hashtag4	1.95037	Hashtag2	Singlet	Hashtag2	batch1	w8_late	0.0356402	0	0	1	0	0	0	0	9	0	33	35	30	33	32	33	15	33	33	34	32	38	13	10	9	11	11	Intestine	Group 3 ILC	#006FA6	-0.140023	-0.193793	G1	Group 3 ILC	used	4.64828
GAATCACAGAACAGGA_1	SeuratProject	8493	2359	1892	4	Hashtag2	Hashtag4	3.68221	Hashtag2	Singlet	Hashtag2	batch1	w8_late	0.0334393	2	9	10	10	15	15	14	18	13	17	20	22	30	29	30	26	29	31	33	35	48	42	43	44	41	41	Intestine	LP2	#6B7900	-0.192644	-0.204242	G1	MLP3	used	-2.20136
GAATCACAGCGACTAG_1	SeuratProject	2349	1233	2919	3	Hashtag2	Hashtag1	4.14225	Hashtag2	Singlet	Hashtag2	batch1	w8_late	0.0297999	5	12	17	17	19	20	19	21	21	22	25	26	27	27	24	28	24	23	26	22	26	23	22	20	20	20	Intestine	pro-B	#FFAA92	-0.25177	-0.138232	G1	pro-B	others	-8.65156
GAATCACAGTGCGTCC_1	SeuratProject	37927	5519	1341	4	Hashtag2	Hashtag4	3.24364	Hashtag2	Singlet	Hashtag2	batch1	w8_late	0.0561342	6	8	7	7	9	9	10	12	16	12	31	20	23	15	35	38	35	40	36	34	34	34	33	36	35	35	Intestine	MEP	#FFB500	0.310598	0.13241	S	MEP	others	6.2314
GAATCACGTTCGGTAT_1	SeuratProject	11156	2919	827	4	Hashtag2	Hashtag3	3.06788	Hashtag2	Singlet	Hashtag2	batch1	w8_late	0.0472392	2	9	10	10	15	15	14	18	13	17	20	22	30	29	30	26	29	31	33	35	48	42	43	44	41	41	Intestine	LP2	#6B7900	-0.0789283	-0.136945	G1	MLP3	used	-2.94459
GAATCACGTTTACGTG_1	SeuratProject	6071	2227	554	4	Hashtag2	Hashtag1	2.0933	Hashtag2	Singlet	Hashtag2	batch1	w8_late	0.0607808	0	0	3	3	1	2	2	2	1	1	8	4	24	6	6	30	21	16	0	17	25	18	17	16	9	9	Intestine	Group 3 ILC	#006FA6	-0.182904	-0.258782	G1	Group 3 ILC	used	5.6412
GAATCACGTTTATGCG_1	SeuratProject	9746	2657	1492	4	Hashtag2	Hashtag1	3.46739	Hashtag2	Singlet	Hashtag2	batch1	w8_late	0.0553047	2	9	10	10	15	15	14	18	13	17	20	22	30	29	30	26	29	31	33	35	48	42	43	44	41	41	Intestine	LP2	#6B7900	-0.241665	-0.173835	G1	MLP3	used	-2.5451
GAATCACTCCCAAGCG_1	SeuratProject	19597	4080	2952	4	Hashtag2	Hashtag3	4.19221	Hashtag2	Singlet	Hashtag2	batch1	w8_late	0.0730214	2	6	5	4	5	4	3	5	15	16	16	19	15	14	16	32	32	29	32	29	32	12	9	8	28	28	Intestine	pre pro-B	#D16100	-0.0174851	-0.17915	G1	pre pro-B	used	-1.63353
GAATCACTCTCGCGTT_1	SeuratProject	3462	1545	4725	4	Hashtag2	Hashtag4	3.99669	Hashtag2	Singlet	Hashtag2	batch1	w8_late	0.0421722	5	12	15	15	17	29	33	35	37	37	40	41	44	45	24	49	49	52	52	56	54	58	61	62	63	63	Intestine	pre-B	#A30059	-0.214857	-0.108702	G1	pre-B	others	-7.19669
GACACGCAGGCACCAA_1	SeuratProject	3642	1650	7844	4	Hashtag2	Hashtag1	5.13089	Hashtag2	Singlet	Hashtag2	batch1	w8_late	0.0505217	5	12	17	17	19	20	19	21	21	22	25	26	27	27	24	28	24	23	26	22	26	23	22	20	20	20	Intestine	pro-B	#FFAA92	0.199081	-0.139008	S	pro-B	others	-8.58223
GACAGCCCATACCGTA_1	SeuratProject	7834	2180	6493	3	Hashtag2	Hashtag4	4.81922	Hashtag2	Singlet	Hashtag2	batch1	w8_late	0.0426347	4	4	6	5	11	21	20	23	22	23	46	28	28	50	26	59	25	32	35	68	68	71	73	73	73	73	Intestine	Myeloblast	#B77B68	-0.0486909	-0.0967395	G1	Myeloblast	others	2.43644
GACATCAAGGTTCATC_1	SeuratProject	11131	3066	319	4	Hashtag2	Hashtag1	1.84723	Hashtag2	Singlet	Hashtag2	batch1	w8_late	0.0242566	7	14	16	16	18	19	24	27	26	27	29	35	38	36	39	48	38	56	54	60	55	56	59	60	61	61	Intestine	Mes	#B903AA	-0.245597	-0.341631	G1	Mes	others	13.2454
GACCAATCAACCGTAT_1	SeuratProject	48463	6190	4580	4	Hashtag2	Hashtag4	4.29583	Hashtag2	Singlet	Hashtag2	batch1	w8_late	0.048016	4	4	6	5	12	16	18	11	11	11	21	16	16	22	23	24	53	21	24	47	24	60	63	65	67	67	Intestine	GMP	#A1C299	0.163311	0.176261	G2M	GMP	others	3.08858
GACCAATTCGGAACTT_1	SeuratProject	5047	2090	781	4	Hashtag2	Hashtag1	2.7392	Hashtag2	Singlet	Hashtag2	batch1	w8_late	0.0540915	3	3	4	6	6	8	9	8	7	7	11	11	8	10	10	8	8	2	6	6	4	17	16	15	19	19	Intestine	ETP	#C2FF99	-0.0281722	-0.225992	G1	ETP	used	2.1685
GACCCAGGTCGTACTA_1	SeuratProject	9249	2687	4405	3	Hashtag2	Hashtag1	4.55386	Hashtag2	Singlet	Hashtag2	batch1	w8_late	0.0349227	5	7	9	9	8	7	7	10	6	4	3	3	17	20	19	14	41	39	51	54	41	44	46	48	51	51	Intestine	pro-B	#FFAA92	0.16958	0.332006	G2M	pro-B	others	-5.56653
GACCCAGTCTCGTCGT_1	SeuratProject	8221	2617	5409	3	Hashtag2	Hashtag1	4.76064	Hashtag2	Singlet	Hashtag2	batch1	w8_late	0.0606982	5	7	9	9	8	7	7	10	6	4	3	3	20	21	18	18	16	17	22	24	16	11	40	41	45	45	Intestine	pro-B	#FFAA92	0.541074	0.407236	S	pro-B	others	-6.58889
GACCCAGTCTGTACAG_1	SeuratProject	6366	2149	1246	4	Hashtag2	Hashtag3	3.34045	Hashtag2	Singlet	Hashtag2	batch1	w8_late	0.0329877	5	7	15	15	17	24	25	16	27	30	32	31	36	33	37	39	39	38	32	40	42	41	42	43	42	42	Intestine	pre-B	#A30059	-0.139804	-0.164249	G1	pre-B	others	-4.79569
GACCCTTAGCTTCGTA_1	SeuratProject	15339	3503	5452	4	Hashtag2	Hashtag4	4.85131	Hashtag2	Singlet	Hashtag2	batch1	w8_late	0.0415933	4	4	6	5	11	21	20	23	22	23	9	28	28	16	26	16	25	32	35	41	45	46	47	33	47	47	Intestine	Myeloblast	#B77B68	-0.0701439	0.462324	G2M	Myeloblast	others	1.26629
GACCCTTCATGTGCCG_1	SeuratProject	13954	3005	4314	3	Hashtag2	Hashtag4	4.74216	Hashtag2	Singlet	Hashtag2	batch1	w8_late	0.0856385	4	4	6	5	11	21	20	23	22	23	9	28	28	16	26	16	25	32	35	41	45	46	47	33	47	47	Intestine	Myeloblast	#B77B68	-0.0925605	-0.133673	G1	Myeloblast	others	0.585176
GACCGTGAGCAGAAAG_1	SeuratProject	7772	2240	103	4	Hashtag2	Hashtag1	0.546335	Hashtag2	Singlet	Hashtag2	batch1	w8_late	0.0701235	0	2	2	2	2	1	1	1	8	6	17	15	13	17	15	13	13	13	12	12	12	26	25	25	26	26	Intestine	Group 3 ILC	#006FA6	-0.158077	-0.214974	G1	Group 3 ILC	used	3.28263
GACCGTGAGGGACACT_1	SeuratProject	26144	4779	2690	4	Hashtag2	Hashtag3	4.10916	Hashtag2	Singlet	Hashtag2	batch1	w8_late	0.0808216	2	9	10	10	15	15	14	18	13	17	20	22	40	38	42	42	43	44	45	45	47	48	49	49	52	52	Intestine	pre pDC	#63FFAC	0.0812022	0.483045	G2M	pre pDC	used	1.09278
GACCGTGCAAGAGGTC_1	SeuratProject	29464	4613	11768	3	Hashtag2	Hashtag1	5.75268	Hashtag2	Singlet	Hashtag2	batch1	w8_late	0.0247081	4	4	6	5	12	12	11	11	11	11	21	16	14	22	23	24	15	21	24	37	24	38	38	45	39	39	Intestine	GMP	#A1C299	-0.243056	0.333035	G2M	GMP	others	4.03143
GACCGTGGTAGACAAT_1	SeuratProject	6841	2342	4853	4	Hashtag2	Hashtag1	4.75395	Hashtag2	Singlet	Hashtag2	batch1	w8_late	0.032159	5	7	9	9	8	7	7	10	6	4	3	3	20	21	18	18	16	17	22	24	16	11	52	53	48	48	Intestine	pro-B	#FFAA92	0.0445412	0.932515	G2M	pro-B	others	-7.9531
GACCGTGTCCGCACGA_1	SeuratProject	10113	2948	1193	3	Hashtag2	Hashtag4	3.3378	Hashtag2	Singlet	Hashtag2	batch1	w8_late	0.0415307	2	9	10	10	15	15	14	18	13	17	20	22	30	29	30	26	29	31	33	35	48	42	43	44	41	41	Intestine	LP2	#6B7900	-0.16502	-0.191723	G1	MLP3	used	-1.40395
GACCTTCGTCGAGATG_1	SeuratProject	11817	3039	4483	4	Hashtag2	Hashtag1	4.5734	Hashtag2	Singlet	Hashtag2	batch1	w8_late	0.0479817	5	7	9	9	8	7	7	16	6	4	3	3	17	20	19	14	41	42	51	54	41	44	46	48	51	51	Intestine	pro-B	#FFAA92	0.366132	-0.0653088	S	pro-B	others	-5.22222
GACCTTCGTTCGGACC_1	SeuratProject	23623	3894	4187	4	Hashtag2	Hashtag3	3.61817	Hashtag2	Singlet	Hashtag2	batch1	w8_late	0.0528722	4	4	6	5	12	12	11	11	11	11	9	16	14	16	32	16	15	35	37	38	36	37	37	51	40	40	Intestine	GMP	#A1C299	-0.0210447	-0.181543	G1	GMP	others	3.18888
GACCTTCTCCCGATCT_1	SeuratProject	10749	2982	1374	3	Hashtag2	Hashtag1	2.93456	Hashtag2	Singlet	Hashtag2	batch1	w8_late	0.0571216	2	6	5	4	5	4	3	5	15	16	16	19	15	14	16	32	32	29	32	29	32	29	28	30	28	28	Intestine	pre pro-B	#D16100	-0.137083	-0.212416	G1	pre pro-B	used	-1.15821
GACGCTGGTGTTCAGT_1	SeuratProject	14773	3567	1496	3	Hashtag2	Hashtag1	3.70796	Hashtag2	Singlet	Hashtag2	batch1	w8_late	0.0517837	5	7	9	9	8	7	7	10	6	4	3	3	20	21	18	18	16	17	22	24	16	11	40	41	45	45	Intestine	pro-B	#FFAA92	0.524703	0.551648	G2M	pro-B	others	-6.00317
GACGTTAGTACCTATG_1	SeuratProject	18023	4271	340	4	Hashtag2	Hashtag1	1.91023	Hashtag2	Singlet	Hashtag2	batch1	w8_late	0.0665816	8	5	8	8	4	6	6	6	4	3	12	12	11	13	12	11	10	10	8	8	5	4	3	2	2	2	Intestine	Group 3 ILC	#006FA6	0.319074	0.407952	G2M	Group 3 ILC	used	2.3132
GACTCAAAGCACTGGA_1	SeuratProject	19431	4026	3102	4	Hashtag2	Hashtag4	3.6366	Hashtag2	Singlet	Hashtag2	batch1	w8_late	0.0312387	4	4	6	5	12	12	11	11	11	11	9	16	14	16	32	16	15	35	37	38	36	37	37	51	40	40	Intestine	GMP	#A1C299	-0.193248	0.160083	G2M	GMP	others	1.97983
GACTCAACATGGGAAC_1	SeuratProject	13731	3575	679	4	Hashtag2	Hashtag4	2.67451	Hashtag2	Singlet	Hashtag2	batch1	w8_late	0.0308062	7	14	16	16	18	19	37	39	41	42	45	46	50	49	53	58	58	63	54	67	55	56	59	60	61	61	Intestine	Mes	#B903AA	0.522373	-0.0595689	S	Mes	others	11.7239
GACTCAAGTTGCAACT_1	SeuratProject	3000	1441	2545	3	Hashtag2	Hashtag1	4.11031	Hashtag2	Singlet	Hashtag2	batch1	w8_late	0.0443333	5	12	17	17	19	20	19	21	21	22	25	26	27	27	24	28	24	23	26	22	26	23	22	20	20	20	Intestine	pro-B	#FFAA92	0.251993	-0.134268	S	pro-B	others	-7.46686
GACTCTCCACAATGTC_1	SeuratProject	17601	3644	3239	3	Hashtag2	Hashtag3	4.38677	Hashtag2	Singlet	Hashtag2	batch1	w8_late	0.0813022	4	15	12	12	20	33	21	24	29	41	44	33	49	48	36	56	56	61	63	64	37	68	70	70	71	71	Intestine	Mac	#4FC601	-0.143656	-0.165676	G1	Mac	others	-3.58637
GACTCTCTCTACTTCA_1	SeuratProject	9657	2925	6269	4	Hashtag2	Hashtag1	4.81251	Hashtag2	Singlet	Hashtag2	batch1	w8_late	0.0400746	5	7	9	9	8	7	7	10	6	4	3	3	17	20	19	14	37	39	39	42	40	40	41	42	44	44	Intestine	pro-B	#FFAA92	0.309665	0.0472261	S	pro-B	others	-7.25829
GACTGATCAAGGTACG_1	SeuratProject	28053	4960	3923	4	Hashtag2	Hashtag4	4.41633	Hashtag2	Singlet	Hashtag2	batch1	w8_late	0.0555377	4	4	12	5	11	11	17	19	18	19	9	23	21	23	28	21	17	19	16	26	14	35	34	37	36	36	Intestine	Monocyte	#61615A	0.262209	-0.139923	S	Monocyte	others	-0.255461
GACTGATCAGGGAATC_1	SeuratProject	13173	3450	109	4	Hashtag2	Hashtag4	0.730995	Hashtag2	Singlet	Hashtag2	batch1	w8_late	0.0553405	0	5	3	3	4	18	15	15	19	20	8	4	22	25	20	23	20	20	19	16	20	16	15	14	16	16	Intestine	Group 3 ILC	#006FA6	0.40626	-0.140676	S	Group 3 ILC	used	3.54102
GACTGATTCAGCAATC_1	SeuratProject	2452	1128	4392	4	Hashtag2	Hashtag4	4.52498	Hashtag2	Singlet	Hashtag2	batch1	w8_late	0.0819739	5	12	17	17	19	20	19	21	21	22	25	26	27	27	24	28	24	23	26	22	26	23	22	20	20	20	Intestine	pro-B	#FFAA92	-0.116738	-0.0562113	G1	pro-B	others	-9.50129
GACTTCCAGGCTCTAT_1	SeuratProject	7287	1881	1073	4	Hashtag2	Hashtag1	2.96051	Hashtag2	Singlet	Hashtag2	batch1	w8_late	0.0336215	10	18	20	21	26	27	32	33	35	36	38	40	42	43	44	44	46	47	47	50	50	52	54	56	56	56	Intestine	Mast cell	#008941	-0.231147	-0.207733	G1	Mast cell	others	7.40994
GACTTCCCAAAGCTAA_1	SeuratProject	19768	4385	180	3	Hashtag2	Hashtag1	1.70514	Hashtag2	Singlet	Hashtag2	batch1	w8_late	0.0368272	1	10	11	11	10	10	8	7	10	8	5	5	4	3	2	5	1	1	21	0	21	19	18	17	17	17	Intestine	Group 1 ILC	#0AA6D8	0.185268	-0.194517	S	Group 1 ILC	used	-7.54069
GACTTCCCAGTTAGGG_1	SeuratProject	35841	5318	6026	3	Hashtag2	Hashtag4	4.95177	Hashtag2	Singlet	Hashtag2	batch1	w8_late	0.0475154	4	4	12	12	11	11	17	19	18	19	18	23	21	23	28	21	17	19	16	26	14	53	56	57	58	58	Intestine	Monocyte	#61615A	-0.18192	0.449914	G2M	Monocyte	others	-0.649826
GACTTCCGTAAGTTAG_1	SeuratProject	6442	2080	65	3	Hashtag2	Hashtag4	0.756214	Hashtag2	Singlet	Hashtag2	batch1	w8_late	0.0707855	0	0	1	0	0	0	0	0	0	0	0	2	1	0	0	0	0	4	4	5	13	3	2	32	31	31	Intestine	Group 3 ILC	#006FA6	-0.216805	-0.246002	G1	Group 3 ILC	used	8.10742
GACTTCCTCGAGATAA_1	SeuratProject	16978	3354	3611	3	Hashtag2	Hashtag3	4.52742	Hashtag2	Singlet	Hashtag2	batch1	w8_late	0.0520085	4	15	12	12	20	11	21	24	29	29	18	33	35	35	36	37	36	36	38	36	37	36	35	38	37	37	Intestine	Monocyte	#61615A	-0.157346	-0.190218	G1	Monocyte	others	-2.8435
GAGAAATCAGGCCCTA_1	SeuratProject	14789	3545	684	4	Hashtag2	Hashtag1	2.70029	Hashtag2	Singlet	Hashtag2	batch1	w8_late	0.0405031	2	9	10	10	15	15	14	18	13	17	20	22	40	38	42	42	43	44	45	45	47	48	49	49	52	52	Intestine	ILCP	#6F0062	-0.123999	-0.205268	G1	ILCP	used	-0.0218429
GAGAAATGTTAGTTCG_1	SeuratProject	20454	3941	1431	4	Hashtag2	Hashtag4	3.31194	Hashtag2	Singlet	Hashtag2	batch1	w8_late	0.0352009	6	8	7	7	9	9	10	12	16	12	31	20	23	15	35	38	35	40	36	34	34	34	33	36	35	35	Intestine	MEP	#FFB500	0.218418	-0.0991825	S	MEP	others	6.3203
GAGAAATTCGCAATTG_1	SeuratProject	8212	2582	1107	4	Hashtag2	Hashtag4	2.95526	Hashtag2	Singlet	Hashtag2	batch1	w8_late	0.0437165	2	9	10	10	22	23	23	22	25	25	26	27	32	31	31	33	31	24	30	31	23	30	29	29	30	30	Intestine	LP1	red	-0.237906	-0.205076	G1	LP2	used	-1.1711
GAGAAATTCTCGCCTA_1	SeuratProject	12734	3454	217	4	Hashtag2	Hashtag1	1.46764	Hashtag2	Singlet	Hashtag2	batch1	w8_late	0.048453	0	5	3	3	4	18	15	15	19	20	8	4	22	25	20	23	20	20	19	16	20	16	15	14	16	16	Intestine	Group 3 ILC	#006FA6	0.36277	-0.118816	S	Group 3 ILC	used	3.66266
GAGAAATTCTTACCGC_1	SeuratProject	11586	3058	1157	4	Hashtag2	Hashtag4	3.20432	Hashtag2	Singlet	Hashtag2	batch1	w8_late	0.0435008	2	9	10	10	15	15	14	18	13	17	20	22	30	29	30	26	29	31	33	35	48	42	43	44	41	41	Intestine	LP2	#6B7900	-0.116865	-0.176799	G1	MLP3	used	-1.72136
GAGACCCTCAAAGCCT_1	SeuratProject	17961	4197	3273	4	Hashtag2	Hashtag1	4.07951	Hashtag2	Singlet	Hashtag2	batch1	w8_late	0.0495518	3	3	4	6	6	8	9	8	7	7	11	11	8	10	10	8	8	2	6	6	4	17	16	15	19	19	Intestine	ETP	#C2FF99	0.281313	-0.188608	S	ETP	used	3.08679
GAGACCCTCGACATCA_1	SeuratProject	17741	4174	1759	4	Hashtag2	Hashtag3	3.5527	Hashtag2	Singlet	Hashtag2	batch1	w8_late	0.0667944	2	9	10	10	15	15	14	18	13	17	20	22	40	38	28	26	43	44	33	45	47	48	49	49	36	36	Intestine	LP2	#6B7900	0.304178	-0.0646904	S	MLP3	used	-1.43709
GAGACTTTCTGAGGTT_1	SeuratProject	20180	3995	3742	3	Hashtag2	Hashtag4	4.36954	Hashtag2	Singlet	Hashtag2	batch1	w8_late	0.045887	4	4	12	12	11	11	17	19	18	19	18	23	21	23	28	21	17	19	16	26	14	53	56	57	58	58	Intestine	Monocyte	#61615A	-0.123425	-0.0631149	G1	Monocyte	others	-1.455
GAGAGGTAGTAAGACT_1	SeuratProject	16983	3548	1293	4	Hashtag2	Hashtag4	3.42156	Hashtag2	Singlet	Hashtag2	batch1	w8_late	0.0496379	2	6	5	4	5	4	3	5	9	9	7	6	5	4	3	4	5	5	2	1	1	12	9	8	6	6	Intestine	pre pro-B	#D16100	0.276976	-0.15525	S	pre pro-B	used	-2.07452
GAGAGGTCACATCCCT_1	SeuratProject	16465	4354	4221	4	Hashtag2	Hashtag1	4.33486	Hashtag2	Singlet	Hashtag2	batch1	w8_late	0.0432432	7	14	16	16	18	19	24	27	26	27	29	47	51	51	54	48	59	56	65	60	69	72	74	74	74	74	Intestine	Mes	#B903AA	0.0561382	0.1938	G2M	Mes	others	13.2821
GAGCCTGAGCAGCACA_1	SeuratProject	7803	2395	94	4	Hashtag2	Hashtag3	0.823936	Hashtag2	Singlet	Hashtag2	batch1	w8_late	0.0643342	0	0	1	0	0	1	1	9	8	6	10	13	9	9	11	7	7	7	5	4	3	2	1	1	1	1	Intestine	Group 3 ILC	#006FA6	-0.185955	-0.227181	G1	Group 3 ILC	used	4.93573
GAGCCTGGTCACCGAC_1	SeuratProject	22231	4249	2110	4	Hashtag2	Hashtag3	3.58345	Hashtag2	Singlet	Hashtag2	batch1	w8_late	0.0679682	2	9	10	10	15	15	14	22	13	25	26	27	30	29	30	26	29	24	33	35	23	42	43	44	41	41	Intestine	LP2	#6B7900	0.0247822	-0.143825	S	MLP3	used	-0.711843
GAGCTGCAGACTTCAC_1	SeuratProject	16073	4056	839	4	Hashtag2	Hashtag4	2.29377	Hashtag2	Singlet	Hashtag2	batch1	w8_late	0.050955	1	10	11	11	10	10	8	7	10	8	5	5	4	3	2	5	1	1	21	0	21	19	18	17	17	17	Intestine	Group 1 ILC	#0AA6D8	0.442638	0.0973906	S	Group 1 ILC	used	-7.34845
GAGCTGCAGGGTCAAC_1	SeuratProject	5404	2048	4726	4	Hashtag2	Hashtag4	4.70947	Hashtag2	Singlet	Hashtag2	batch1	w8_late	0.0301628	5	12	17	17	19	20	19	21	21	22	25	26	27	27	24	28	24	23	26	22	26	23	22	20	20	20	Intestine	pro-B	#FFAA92	-0.150613	-0.227792	G1	pro-B	others	-9.28407
GAGGCAAAGCGTCTGC_1	SeuratProject	48539	6256	9212	4	Hashtag2	Hashtag1	5.11146	Hashtag2	Singlet	Hashtag2	batch1	w8_late	0.0411834	4	4	6	5	12	12	11	11	11	11	21	16	14	22	23	24	15	21	24	37	24	38	38	51	39	39	Intestine	GMP	#A1C299	0.128162	0.109698	S	GMP	others	3.77269
GAGGCAAGTGTATCCA_1	SeuratProject	9501	3153	796	3	Hashtag2	Hashtag3	3.04361	Hashtag2	Singlet	Hashtag2	batch1	w8_late	0.0272603	7	14	16	16	18	19	24	27	26	27	29	35	38	36	39	45	38	49	49	53	52	55	58	59	60	60	Intestine	Mes	#B903AA	-0.137844	-0.309251	G1	Mes	others	15.2625
GAGGCCTCAACCCGCA_1	SeuratProject	12303	3040	1389	4	Hashtag2	Hashtag1	3.40571	Hashtag2	Singlet	Hashtag2	batch1	w8_late	0.0404779	10	18	20	21	26	27	32	33	35	36	38	40	42	43	44	44	46	47	47	50	50	52	54	56	56	56	Intestine	Mast cell	#008941	-0.293194	-0.233146	G1	Mast cell	others	8.91919
GAGGCCTGTCACTCTC_1	SeuratProject	11317	3227	104	4	Hashtag2	Hashtag4	0.432874	Hashtag2	Singlet	Hashtag2	batch1	w8_late	0.036052	0	0	3	3	1	2	2	2	1	1	1	0	0	6	6	3	2	16	0	19	9	22	21	24	43	43	Intestine	Group 3 ILC	#006FA6	-0.178605	-0.194232	G1	Group 3 ILC	used	5.14327
GAGGCCTTCACATTGG_1	SeuratProject	21285	4301	9200	4	Hashtag2	Hashtag4	5.37513	Hashtag2	Singlet	Hashtag2	batch1	w8_late	0.0516796	5	7	9	9	8	7	7	10	6	4	3	3	20	21	18	18	16	17	22	24	16	11	40	41	45	45	Intestine	pro-B	#FFAA92	0.501283	0.411462	S	pro-B	others	-6.04348
GAGGCCTTCGCGTGCA_1	SeuratProject	4016	1535	233	4	Hashtag2	Hashtag4	1.40208	Hashtag2	Singlet	Hashtag2	batch1	w8_late	0.0525398	1	1	0	1	3	3	5	3	2	10	6	7	6	5	4	2	4	0	3	3	2	1	0	0	0	0	Intestine	Group 1 ILC	#0AA6D8	-0.242819	-0.183223	G1	Group 1 ILC	used	-8.77525
GAGGGATTCCAACTGA_1	SeuratProject	4874	1917	833	4	Hashtag2	Hashtag1	2.7065	Hashtag2	Singlet	Hashtag2	batch1	w8_late	0.0254411	2	9	10	10	15	15	14	18	13	17	20	22	40	38	42	42	43	44	45	45	47	48	49	49	52	52	Intestine	ILCP	#6F0062	-0.1742	-0.189935	G1	ILCP	used	-0.30354
GAGGGTAAGCCTCTGG_1	SeuratProject	8037	2155	161	4	Hashtag2	Hashtag1	1.03457	Hashtag2	Singlet	Hashtag2	batch1	w8_late	0.0293642	0	0	1	0	0	1	1	9	8	6	10	13	9	9	11	7	7	7	5	4	3	2	1	1	1	1	Intestine	Group 3 ILC	#006FA6	-0.174533	-0.232784	G1	Group 3 ILC	used	4.35515
GAGGGTACAAGCTGCC_1	SeuratProject	5957	1845	4579	4	Hashtag2	Hashtag4	4.37816	Hashtag2	Singlet	Hashtag2	batch1	w8_late	0.0436461	1	1	0	1	3	3	5	3	2	13	15	9	10	11	8	12	11	12	11	23	29	27	26	26	24	24	Intestine	Group 1 ILC	#0AA6D8	-0.212334	-0.16534	G1	Group 1 ILC	used	-8.57498
GAGGGTACAAGGAGTC_1	SeuratProject	16548	4210	647	4	Hashtag2	Hashtag3	2.86475	Hashtag2	Singlet	Hashtag2	batch1	w8_late	0.0632705	8	5	8	8	4	6	6	6	4	3	23	25	25	26	22	25	23	22	23	20	22	21	20	18	18	18	Intestine	Group 3 ILC	#006FA6	0.141301	0.856531	G2M	Group 3 ILC	used	1.05166
GAGTCATAGGTAAGGA_1	SeuratProject	9195	2293	7323	3	Hashtag2	Hashtag3	5.13907	Hashtag2	Singlet	Hashtag2	batch1	w8_late	0.0512235	4	4	6	5	11	21	20	23	22	23	46	28	28	50	26	59	25	32	35	68	68	71	73	73	73	73	Intestine	Myeloblast	#B77B68	0.0355412	-0.102128	S	Myeloblast	others	2.28084
GAGTCATAGTTTGAGA_1	SeuratProject	8034	2106	5932	4	Hashtag2	Hashtag1	4.85271	Hashtag2	Singlet	Hashtag2	batch1	w8_late	0.0587503	4	4	6	5	11	21	20	23	22	23	9	28	28	16	26	16	25	35	37	38	36	37	37	33	40	40	Intestine	Myeloblast	#B77B68	0.180069	-0.0898883	S	Myeloblast	others	3.08052
GAGTCATCATCTGTTT_1	SeuratProject	8029	2459	87	4	Hashtag2	Hashtag4	0.433296	Hashtag2	Singlet	Hashtag2	batch1	w8_late	0.0458339	0	0	1	0	0	0	0	0	0	0	0	2	1	0	0	0	0	9	5	21	9	20	19	19	12	12	Intestine	Group 3 ILC	#006FA6	-0.14947	-0.24242	G1	Group 3 ILC	used	6.83208
GAGTCATTCATCTATC_1	SeuratProject	11125	2988	1200	4	Hashtag2	Hashtag4	3.34195	Hashtag2	Singlet	Hashtag2	batch1	w8_late	0.0444944	2	6	5	4	5	4	3	5	15	16	16	19	15	14	16	32	32	29	32	29	32	29	28	30	28	28	Intestine	pre pro-B	#D16100	-0.0463328	-0.216305	G1	pre pro-B	used	-1.43142
GAGTCTAGTATGGGAC_1	SeuratProject	2959	1113	932	4	Hashtag2	Hashtag1	3.11101	Hashtag2	Singlet	Hashtag2	batch1	w8_late	0.0469753	1	1	0	1	3	3	5	3	2	10	6	7	6	5	4	2	4	0	3	3	2	1	0	0	0	0	Intestine	Group 1 ILC	#0AA6D8	-0.219042	-0.134941	G1	Group 1 ILC	used	-8.73566
GAGTGAGAGTGCCAGA_1	SeuratProject	11758	3205	3214	4	Hashtag2	Hashtag4	3.94679	Hashtag2	Singlet	Hashtag2	batch1	w8_late	0.0500936	5	7	9	9	8	7	7	10	6	4	3	3	20	21	18	18	16	17	51	54	16	11	52	53	48	48	Intestine	pro-B	#FFAA92	0.0583809	0.643387	G2M	pro-B	others	-6.55147
GAGTGAGCATCGGATT_1	SeuratProject	18492	3927	2421	4	Hashtag2	Hashtag1	4.06263	Hashtag2	Singlet	Hashtag2	batch1	w8_late	0.0558079	4	4	12	5	11	11	17	19	18	19	9	23	21	23	28	21	17	19	16	26	14	35	34	37	36	36	Intestine	Monocyte	#61615A	0.120311	-0.0633378	S	Monocyte	others	-0.575212
GAGTGTTCAACCTATG_1	SeuratProject	11471	2849	3218	3	Hashtag2	Hashtag3	4.41276	Hashtag2	Singlet	Hashtag2	batch1	w8_late	0.0451574	2	6	5	4	5	4	3	5	9	9	7	6	5	4	3	4	5	5	2	1	1	45	45	47	54	54	Intestine	pre pro-B	#D16100	0.123921	-0.230521	S	pre pro-B	used	-0.720033
GAGTGTTCACCTCTGT_1	SeuratProject	14842	3680	82	4	Hashtag2	Hashtag1	0.579884	Hashtag2	Singlet	Hashtag2	batch1	w8_late	0.0587522	0	5	3	3	4	18	15	15	19	20	8	4	22	25	20	23	20	20	19	16	20	16	15	14	16	16	Intestine	Group 3 ILC	#006FA6	0.396041	-0.0967282	S	Group 3 ILC	used	3.47653
GAGTGTTGTCGAAACG_1	SeuratProject	26381	4627	4957	4	Hashtag2	Hashtag3	4.70039	Hashtag2	Singlet	Hashtag2	batch1	w8_late	0.0579205	4	4	12	5	11	11	17	19	18	19	9	23	21	23	28	21	17	19	16	26	14	35	34	37	36	36	Intestine	Monocyte	#61615A	0.0282197	0.232154	G2M	Monocyte	others	-0.312704
GAGTGTTGTGTGAATA_1	SeuratProject	3961	1780	6336	4	Hashtag2	Hashtag4	4.89459	Hashtag2	Singlet	Hashtag2	batch1	w8_late	0.0381217	5	7	9	9	8	7	7	10	6	4	3	3	17	20	19	14	37	39	39	42	40	40	41	42	44	44	Intestine	pro-B	#FFAA92	0.152016	-0.118235	S	pro-B	others	-7.78549
GAGTGTTGTTAAACAG_1	SeuratProject	6440	2062	202	4	Hashtag2	Hashtag4	1.61643	Hashtag2	Singlet	Hashtag2	batch1	w8_late	0.0784161	0	2	2	2	2	1	1	9	8	6	10	15	13	9	15	7	13	13	12	12	3	2	1	1	1	1	Intestine	Group 3 ILC	#006FA6	-0.177423	-0.178023	G1	Group 3 ILC	used	4.22925
GAGTGTTGTTGATCGT_1	SeuratProject	3633	1513	2702	4	Hashtag2	Hashtag1	3.97151	Hashtag2	Singlet	Hashtag2	batch1	w8_late	0.0500963	1	1	0	1	3	3	27	29	31	13	15	9	10	11	8	12	11	12	11	39	39	39	39	40	38	38	Intestine	Group 1 ILC	#0AA6D8	-0.190194	-0.156116	G1	Group 1 ILC	used	-8.26266
GAGTTACCACTGGACC_1	SeuratProject	17401	4012	144	4	Hashtag2	Hashtag1	1.01093	Hashtag2	Singlet	Hashtag2	batch1	w8_late	0.0635021	8	5	8	8	4	6	6	6	4	3	12	12	11	13	12	11	10	10	8	8	5	4	3	2	2	2	Intestine	Group 3 ILC	#006FA6	0.259154	0.56221	G2M	Group 3 ILC	used	2.14565
GAGTTACTCAGTCCGG_1	SeuratProject	26346	4551	4659	4	Hashtag2	Hashtag4	4.58639	Hashtag2	Singlet	Hashtag2	batch1	w8_late	0.0543536	4	4	6	5	11	21	20	23	22	23	9	28	28	16	26	16	25	32	35	41	45	46	47	33	47	47	Intestine	Myeloblast	#B77B68	0.167054	-0.116942	S	Myeloblast	others	1.41477
GAGTTACTCGTGTTCC_1	SeuratProject	12548	3179	2032	3	Hashtag2	Hashtag3	3.83961	Hashtag2	Singlet	Hashtag2	batch1	w8_late	0.0278929	2	9	10	10	15	15	14	18	13	17	20	22	30	29	30	26	29	31	33	35	48	42	43	44	41	41	Intestine	LP2	#6B7900	-0.145082	-0.210835	G1	MLP3	used	-1.38009
GAGTTGTGTTTAGAGA_1	SeuratProject	21459	4230	3171	4	Hashtag2	Hashtag1	4.13692	Hashtag2	Singlet	Hashtag2	batch1	w8_late	0.0512139	5	7	9	9	8	7	7	16	6	4	3	3	20	21	18	18	16	17	22	24	16	11	46	48	51	51	Intestine	pro-B	#FFAA92	0.325244	0.811216	G2M	pro-B	others	-5.75659
GAGTTGTTCGAATGCT_1	SeuratProject	17559	3862	93	4	Hashtag2	Hashtag4	0.810094	Hashtag2	Singlet	Hashtag2	batch1	w8_late	0.0391252	0	5	3	3	4	18	15	15	19	20	8	4	22	25	20	23	20	20	19	16	20	16	15	14	16	16	Intestine	Group 3 ILC	#006FA6	0.1858	-0.216342	S	Group 3 ILC	used	4.15395
GAGTTGTTCGCGGTAC_1	SeuratProject	6199	1981	1717	4	Hashtag2	Hashtag1	3.72171	Hashtag2	Singlet	Hashtag2	batch1	w8_late	0.0480723	10	18	20	21	26	27	32	33	35	36	38	40	42	43	44	44	46	47	47	50	50	52	54	56	56	56	Intestine	Mast cell	#008941	-0.18702	-0.236556	G1	Mast cell	others	9.22304
GAGTTGTTCTGGGAGA_1	SeuratProject	15841	3065	6656	3	Hashtag2	Hashtag3	5.1477	Hashtag2	Singlet	Hashtag2	batch1	w8_late	0.0496181	4	4	6	5	12	12	11	11	11	11	9	16	14	16	32	16	15	35	37	38	36	37	37	51	40	40	Intestine	GMP	#A1C299	-0.0442391	-0.193229	G1	GMP	others	3.3501
GAGTTTGTCGGAGTGA_1	SeuratProject	10793	2860	4446	3	Hashtag2	Hashtag4	4.6499	Hashtag2	Singlet	Hashtag2	batch1	w8_late	0.0571667	1	1	0	1	3	3	5	3	2	13	15	9	10	11	8	12	11	12	11	23	29	27	26	26	24	24	Intestine	Group 1 ILC	#0AA6D8	0.0598814	-0.155298	S	Group 1 ILC	used	-8.22401
GAGTTTGTCTTGGTGA_1	SeuratProject	13512	3374	2754	4	Hashtag2	Hashtag4	4.06051	Hashtag2	Singlet	Hashtag2	batch1	w8_late	0.0468472	2	6	5	4	5	4	3	5	15	16	16	19	15	14	16	4	5	5	2	1	1	12	9	8	6	6	Intestine	pre pro-B	#D16100	0.164391	-0.188569	S	pre pro-B	used	-2.90917
GATAGAACAAAGGATT_1	SeuratProject	8899	2712	105	4	Hashtag2	Hashtag1	0.769637	Hashtag2	Singlet	Hashtag2	batch1	w8_late	0.0442746	0	0	3	3	1	2	2	2	1	1	8	4	24	6	6	30	21	16	0	17	25	18	17	16	9	9	Intestine	Group 3 ILC	#006FA6	-0.169251	-0.26425	G1	Group 3 ILC	used	3.81511
GATAGAATCCACATAG_1	SeuratProject	32796	5037	4138	4	Hashtag2	Hashtag1	4.31238	Hashtag2	Singlet	Hashtag2	batch1	w8_late	0.0463471	4	4	6	5	12	12	11	11	11	11	9	16	14	16	32	16	15	35	37	38	36	37	37	51	40	40	Intestine	GMP	#A1C299	0.000756553	-0.159019	S	GMP	others	3.0471
GATAGCTCAACATCGT_1	SeuratProject	21120	3733	2888	4	Hashtag2	Hashtag1	3.95725	Hashtag2	Singlet	Hashtag2	batch1	w8_late	0.0286458	4	4	6	5	12	12	11	11	11	11	9	16	14	16	32	24	15	35	37	38	36	37	37	51	40	40	Intestine	GMP	#A1C299	-0.143573	-0.215812	G1	GMP	others	3.67381
GATCACAAGCATACTC_1	SeuratProject	15331	3455	142	4	Hashtag2	Hashtag4	0.744339	Hashtag2	Singlet	Hashtag2	batch1	w8_late	0.0440284	0	0	3	3	1	2	2	1	5	5	4	4	24	2	13	3	21	16	9	17	6	18	17	16	9	9	Intestine	Group 3 ILC	#006FA6	-0.136384	-0.213324	G1	Group 3 ILC	used	3.28583
GATCAGTGTCGTTGCG_1	SeuratProject	13181	3103	277	4	Hashtag2	Hashtag4	1.63845	Hashtag2	Singlet	Hashtag2	batch1	w8_late	0.0565207	0	5	3	3	15	18	15	15	13	17	8	4	40	38	42	42	43	44	45	45	47	48	49	49	52	52	Intestine	Group 3 ILC	#006FA6	-0.183444	-0.267867	G1	Group 3 ILC	used	4.84275
GATCATGTCCGAGATT_1	SeuratProject	16052	3092	1658	4	Hashtag2	Hashtag4	3.45902	Hashtag2	Singlet	Hashtag2	batch1	w8_late	0.0515824	4	15	12	12	20	11	21	24	29	29	18	33	35	35	36	37	36	36	38	36	37	36	35	38	37	37	Intestine	Monocyte	#61615A	-0.204537	-0.22704	G1	Monocyte	others	-3.04607
GATCCCTCAAGTATCC_1	SeuratProject	6995	2330	723	4	Hashtag2	Hashtag4	2.84861	Hashtag2	Singlet	Hashtag2	batch1	w8_late	0.0436026	2	9	10	10	15	15	14	18	13	17	20	22	30	29	30	26	29	31	33	35	48	42	43	44	41	41	Intestine	LP2	#6B7900	-0.0709547	-0.221875	G1	MLP3	used	-2.34161
GATCGTAAGCACTGGA_1	SeuratProject	13694	2939	4007	4	Hashtag2	Hashtag1	4.36707	Hashtag2	Singlet	Hashtag2	batch1	w8_late	0.0357091	4	4	12	12	11	11	17	19	18	19	18	23	21	23	28	26	17	31	16	26	14	35	34	37	36	36	Intestine	Monocyte	#61615A	-0.0836373	0.0167717	G2M	Monocyte	others	-1.90104
GATCGTAAGGCTTCCG_1	SeuratProject	5768	2176	248	4	Hashtag2	Hashtag1	1.49426	Hashtag2	Singlet	Hashtag2	batch1	w8_late	0.0639736	7	14	16	16	18	19	24	27	26	27	29	35	38	36	39	48	38	56	54	60	55	56	59	60	61	61	Intestine	Mes	#B903AA	-0.174308	-0.270175	G1	Mes	others	12.7677
GATCGTACAGAATTCC_1	SeuratProject	10288	2954	170	4	Hashtag2	Hashtag4	1.13834	Hashtag2	Singlet	Hashtag2	batch1	w8_late	0.0532659	0	0	3	3	1	2	2	2	1	1	1	0	0	6	6	1	2	16	0	19	9	22	21	24	33	33	Intestine	Group 3 ILC	#006FA6	-0.0693595	-0.289921	G1	Group 3 ILC	used	5.64357
GATCGTACAGAGGACT_1	SeuratProject	8315	2291	131	4	Hashtag2	Hashtag4	0.841171	Hashtag2	Singlet	Hashtag2	batch1	w8_late	0.060012	0	0	3	3	1	2	2	2	1	1	8	4	24	6	6	30	21	16	0	17	25	18	17	16	9	9	Intestine	Group 3 ILC	#006FA6	-0.0898295	-0.221027	G1	Group 3 ILC	used	5.31165
GATCGTAGTCAAGCCC_1	SeuratProject	7275	2382	102	4	Hashtag2	Hashtag3	0.576651	Hashtag2	Singlet	Hashtag2	batch1	w8_late	0.0457732	0	0	3	3	1	2	2	2	1	1	1	0	0	7	5	1	2	3	1	2	0	0	13	12	10	10	Intestine	Group 3 ILC	#006FA6	-0.0899048	-0.237295	G1	Group 3 ILC	used	5.30946
GATGACTAGGTAGACC_1	SeuratProject	3219	1419	1897	4	Hashtag2	Hashtag1	3.71655	Hashtag2	Singlet	Hashtag2	batch1	w8_late	0.0344828	5	12	17	17	19	20	19	21	21	22	25	26	27	27	24	28	24	23	26	22	26	23	22	20	20	20	Intestine	pro-B	#FFAA92	-0.113616	-0.144915	G1	pro-B	others	-9.55504
GATGACTAGGTGAGAA_1	SeuratProject	10761	3014	131	4	Hashtag2	Hashtag1	0.355052	Hashtag2	Singlet	Hashtag2	batch1	w8_late	0.0916272	0	0	3	3	1	2	2	2	1	1	1	0	0	7	5	3	3	3	1	2	0	0	13	12	10	10	Intestine	Group 3 ILC	#006FA6	-0.135751	-0.159987	G1	Group 3 ILC	used	4.23339
GATGAGGAGTATCCTG_1	SeuratProject	11961	3243	10144	4	Hashtag2	Hashtag1	5.05791	Hashtag2	Singlet	Hashtag2	batch1	w8_late	0.0485745	5	7	9	9	8	7	7	10	6	4	3	3	20	21	18	18	16	17	22	24	16	11	40	41	45	45	Intestine	pro-B	#FFAA92	0.652805	0.400379	S	pro-B	others	-6.41255
GATGAGGGTGGCTCTG_1	SeuratProject	8101	2900	398	3	Hashtag2	Hashtag1	2.16101	Hashtag2	Singlet	Hashtag2	batch1	w8_late	0.0586347	7	14	16	16	18	19	24	27	26	27	29	35	38	36	39	48	38	56	54	60	55	56	59	60	61	61	Intestine	Mes	#B903AA	-0.181396	-0.330994	G1	Mes	others	12.9018
GATGAGGTCATGCCGG_1	SeuratProject	14562	3531	4396	4	Hashtag2	Hashtag1	4.65575	Hashtag2	Singlet	Hashtag2	batch1	w8_late	0.0484137	2	6	5	4	5	4	3	5	15	16	16	19	15	14	16	4	5	5	2	1	1	12	9	8	6	6	Intestine	pre pro-B	#D16100	0.272564	-0.218485	S	pre pro-B	used	-1.59213
GATGCTACATCCGGTG_1	SeuratProject	32952	5169	10161	4	Hashtag2	Hashtag4	5.3654	Hashtag2	Singlet	Hashtag2	batch1	w8_late	0.0649126	4	4	6	5	11	21	20	23	22	23	9	28	28	16	26	16	25	32	35	41	45	46	47	33	47	47	Intestine	Myeloblast	#B77B68	0.170869	0.116491	S	Myeloblast	others	1.05347
GATGCTAGTTCTTGCC_1	SeuratProject	13380	3374	1312	4	Hashtag2	Hashtag4	3.442	Hashtag2	Singlet	Hashtag2	batch1	w8_late	0.0378924	2	6	5	4	5	4	3	5	15	16	16	19	15	14	16	32	32	29	32	29	32	29	28	30	28	28	Intestine	pre pro-B	#D16100	-0.0359738	-0.209654	G1	pre pro-B	used	-1.58618
GATGCTAGTTGTGCCG_1	SeuratProject	9731	2558	76	3	Hashtag2	Hashtag3	0.798496	Hashtag2	Singlet	Hashtag2	batch1	w8_late	0.037509	0	0	3	3	1	2	2	1	5	5	4	4	24	2	13	36	21	16	0	17	35	18	17	16	9	9	Intestine	Group 3 ILC	#006FA6	-0.11989	-0.225445	G1	Group 3 ILC	used	4.49618
GATGGAGCATTGCAAC_1	SeuratProject	4839	1822	91	3	Hashtag2	Hashtag4	0.972891	Hashtag2	Singlet	Hashtag2	batch1	w8_late	0.0748088	0	0	1	0	0	0	0	0	0	0	0	2	1	0	0	0	0	4	4	5	13	3	2	19	23	23	Intestine	Group 3 ILC	#006FA6	-0.133472	-0.161837	G1	Group 3 ILC	used	8.28974
GATGGAGTCTCCGATC_1	SeuratProject	9377	2857	2586	4	Hashtag2	Hashtag1	3.92995	Hashtag2	Singlet	Hashtag2	batch1	w8_late	0.0613203	2	6	5	4	5	4	3	5	15	16	16	19	15	14	16	32	32	29	32	29	32	29	28	30	28	28	Intestine	pre pro-B	#D16100	-0.0504469	-0.226942	G1	pre pro-B	used	-2.89781
GATGTTGGTTTAGACC_1	SeuratProject	6859	2232	185	4	Hashtag2	Hashtag1	1.28313	Hashtag2	Singlet	Hashtag2	batch1	w8_late	0.0475288	1	1	0	1	3	3	5	3	2	10	6	7	6	5	4	2	4	0	3	3	2	1	0	0	0	0	Intestine	Group 1 ILC	#0AA6D8	-0.236939	-0.129274	G1	Group 1 ILC	used	-7.04289
GATTCGAGTAAGTCAA_1	SeuratProject	10680	2722	738	3	Hashtag2	Hashtag3	2.99416	Hashtag2	Singlet	Hashtag2	batch1	w8_late	0.0460674	4	4	6	5	12	16	11	11	11	11	21	16	16	22	23	24	53	21	24	47	24	60	63	65	67	67	Intestine	GMP	#A1C299	-0.129435	-0.161097	G1	GMP	others	2.87421
GATTCTTAGACGCATG_1	SeuratProject	19286	3942	1825	4	Hashtag2	Hashtag4	3.46556	Hashtag2	Singlet	Hashtag2	batch1	w8_late	0.043192	5	7	9	9	8	7	7	16	6	4	3	3	17	20	19	14	41	42	51	54	41	44	46	48	51	51	Intestine	pro-B	#FFAA92	0.153972	0.245129	G2M	pro-B	others	-3.41419
GATTCTTCAGGCCTGT_1	SeuratProject	9772	3034	493	4	Hashtag2	Hashtag4	2.48235	Hashtag2	Singlet	Hashtag2	batch1	w8_late	0.0447196	3	3	4	6	6	8	9	8	7	7	11	11	8	10	10	8	8	2	6	6	4	17	16	15	19	19	Intestine	ETP	#C2FF99	0.0206387	-0.223193	S	ETP	used	2.99727
GATTCTTCATCTCATT_1	SeuratProject	12082	3422	1501	4	Hashtag2	Hashtag4	3.57254	Hashtag2	Singlet	Hashtag2	batch1	w8_late	0.0533024	3	3	4	6	6	8	9	8	7	7	11	11	8	38	10	42	43	2	45	45	47	48	49	49	52	52	Intestine	ETP	#C2FF99	0.202226	-0.176538	S	ETP	used	1.67106
GATTCTTGTGGTCTTA_1	SeuratProject	6757	2094	1146	4	Hashtag2	Hashtag1	3.12331	Hashtag2	Singlet	Hashtag2	batch1	w8_late	0.0227912	9	11	13	13	14	14	12	13	12	14	13	14	12	12	14	10	12	11	10	9	8	7	5	4	8	8	Intestine	Group 2 ILC	#3B5DFF	-0.18759	-0.182147	G1	Group 2 ILC	used	-1.36903
GATTCTTGTTCCTAAG_1	SeuratProject	6087	1707	3320	3	Hashtag2	Hashtag1	4.37844	Hashtag2	Singlet	Hashtag2	batch1	w8_late	0.0524068	4	4	6	5	11	21	20	23	22	23	46	28	28	50	26	59	25	32	35	68	68	71	73	73	73	73	Intestine	Myeloblast	#B77B68	-0.0530187	-0.0676377	G1	Myeloblast	others	2.81112
GATTCTTTCCCGTAAA_1	SeuratProject	5504	2179	370	4	Hashtag2	Hashtag4	2.08053	Hashtag2	Singlet	Hashtag2	batch1	w8_late	0.0327035	3	3	4	6	6	8	9	8	7	7	11	11	8	10	10	8	8	2	6	6	4	17	16	15	19	19	Intestine	ETP	#C2FF99	-0.0841831	-0.140815	G1	ETP	used	2.55745
GATTCTTTCCGGTTCT_1	SeuratProject	12694	3251	99	3	Hashtag2	Hashtag4	1.05774	Hashtag2	Singlet	Hashtag2	batch1	w8_late	0.0512053	0	2	2	2	2	1	1	1	5	5	4	10	3	2	9	36	44	43	44	48	35	50	51	52	50	50	Intestine	Group 3 ILC	#006FA6	0.317552	-0.198936	S	Group 3 ILC	used	3.03624
GATTGGTGTGTCCCTT_1	SeuratProject	6052	2128	492	3	Hashtag2	Hashtag1	2.3707	Hashtag2	Singlet	Hashtag2	batch1	w8_late	0.0384997	0	0	3	3	1	2	2	1	5	5	4	4	24	2	6	36	21	16	0	17	35	18	17	16	9	9	Intestine	Group 3 ILC	#006FA6	-0.155598	-0.206267	G1	Group 3 ILC	used	3.57886
GATTGGTTCGAGCTGC_1	SeuratProject	38168	5541	5616	4	Hashtag2	Hashtag1	4.70315	Hashtag2	Singlet	Hashtag2	batch1	w8_late	0.0534217	4	4	12	5	11	11	17	19	18	19	9	23	21	23	28	21	17	19	16	26	14	35	34	37	36	36	Intestine	Monocyte	#61615A	-0.0815752	0.692759	G2M	Monocyte	others	-0.380336
GATTTCTAGTCATCGT_1	SeuratProject	6625	2209	2922	4	Hashtag2	Hashtag4	4.35463	Hashtag2	Singlet	Hashtag2	batch1	w8_late	0.0324528	5	7	9	9	8	7	7	10	6	4	3	3	17	20	19	14	37	39	39	42	40	40	41	42	44	44	Intestine	pro-B	#FFAA92	0.198039	-0.0490806	S	pro-B	others	-7.65961
GATTTCTGTCATCCCT_1	SeuratProject	8381	2615	134	4	Hashtag2	Hashtag1	0.867433	Hashtag2	Singlet	Hashtag2	batch1	w8_late	0.0434316	0	0	1	0	0	0	0	9	0	33	35	30	33	32	33	15	33	33	34	32	38	13	10	9	11	11	Intestine	Group 3 ILC	#006FA6	-0.186452	-0.225909	G1	Group 3 ILC	used	5.48225
GCAACATAGACTGGGT_1	SeuratProject	5654	2254	4217	4	Hashtag2	Hashtag4	4.39093	Hashtag2	Singlet	Hashtag2	batch1	w8_late	0.0479307	5	7	9	9	8	7	7	10	6	4	3	3	20	21	18	18	16	17	22	24	16	11	40	41	45	45	Intestine	pro-B	#FFAA92	0.605235	0.339366	S	pro-B	others	-6.84324
GCAACATTCGTCGCTT_1	SeuratProject	12722	3029	5167	4	Hashtag2	Hashtag4	4.80021	Hashtag2	Singlet	Hashtag2	batch1	w8_late	0.0568307	4	15	12	12	20	11	21	24	29	29	18	33	35	35	36	37	36	36	38	36	37	36	35	38	37	37	Intestine	Monocyte	#61615A	-0.182332	-0.159888	G1	Monocyte	others	-2.77031
GCAACCGAGCATCTTG_1	SeuratProject	26816	4881	4335	4	Hashtag2	Hashtag1	4.35846	Hashtag2	Singlet	Hashtag2	batch1	w8_late	0.0581742	4	15	12	12	20	11	21	24	29	29	18	33	35	35	36	37	36	36	38	36	37	36	35	38	37	37	Intestine	Monocyte	#61615A	0.152318	-0.195999	S	Monocyte	others	-3.11203
GCACATACAGATGCGA_1	SeuratProject	6221	2377	4719	4	Hashtag2	Hashtag4	4.708	Hashtag2	Singlet	Hashtag2	batch1	w8_late	0.0380968	5	7	9	9	8	7	7	10	6	4	3	3	20	21	18	18	16	17	22	24	16	11	40	41	45	45	Intestine	pro-B	#FFAA92	0.613485	0.352933	S	pro-B	others	-6.94659
GCACATATCATTCGGA_1	SeuratProject	9450	2810	1453	4	Hashtag2	Hashtag4	3.15239	Hashtag2	Singlet	Hashtag2	batch1	w8_late	0.0446561	2	6	5	4	5	4	3	5	15	16	16	19	15	14	16	32	32	29	32	29	32	29	28	30	28	28	Intestine	pre pro-B	#D16100	-0.0984735	-0.214377	G1	pre pro-B	used	-1.08025
GCACGGTAGGTACATA_1	SeuratProject	6706	2122	1058	4	Hashtag2	Hashtag4	3.22334	Hashtag2	Singlet	Hashtag2	batch1	w8_late	0.0448852	2	6	5	4	5	4	3	5	15	16	16	19	15	14	16	32	32	29	32	29	32	29	28	30	28	28	Intestine	pre pro-B	#D16100	-0.0809182	-0.17993	G1	pre pro-B	used	-1.5018
GCACGTGCACTACAGT_1	SeuratProject	9716	2938	529	4	Hashtag2	Hashtag1	2.03054	Hashtag2	Singlet	Hashtag2	batch1	w8_late	0.0279951	9	11	13	13	14	14	12	13	12	14	13	14	12	12	14	10	12	11	10	9	8	7	5	4	8	8	Intestine	Group 2 ILC	#3B5DFF	-0.252552	-0.224332	G1	Group 2 ILC	used	-0.894236
GCACGTGCAGACGATG_1	SeuratProject	12197	2919	109	4	Hashtag2	Hashtag1	0.732571	Hashtag2	Singlet	Hashtag2	batch1	w8_late	0.0669017	0	5	3	3	1	18	15	15	19	20	8	4	22	25	20	23	20	20	19	16	20	16	15	14	16	16	Intestine	Group 3 ILC	#006FA6	-0.078239	-0.239985	G1	Group 3 ILC	used	4.24022
GCACGTGTCGCACGGT_1	SeuratProject	12603	2985	2089	3	Hashtag2	Hashtag4	3.6947	Hashtag2	Singlet	Hashtag2	batch1	w8_late	0.0635563	4	15	12	12	20	11	21	24	29	29	18	33	35	35	36	37	36	36	38	36	37	36	35	38	37	37	Intestine	Monocyte	#61615A	-0.11075	-0.137637	G1	Monocyte	others	-2.93968
GCACTAAAGTAGAATC_1	SeuratProject	10719	2953	1155	4	Hashtag2	Hashtag4	2.69885	Hashtag2	Singlet	Hashtag2	batch1	w8_late	0.0417949	2	9	10	10	15	15	14	18	13	17	20	22	30	29	30	26	29	31	33	35	48	42	43	44	41	41	Intestine	LP2	#6B7900	-0.101906	-0.236107	G1	MLP3	used	-1.26872
GCACTAAGTACGCTAT_1	SeuratProject	7029	2621	402	3	Hashtag2	Hashtag4	2.05138	Hashtag2	Singlet	Hashtag2	batch1	w8_late	0.0402618	2	9	10	10	15	15	14	18	13	17	20	22	40	38	42	42	43	44	45	45	47	48	49	49	52	52	Intestine	ILCP	#6F0062	-0.162751	-0.203335	G1	ILCP	used	-0.0163287
GCACTAATCGCACGAC_1	SeuratProject	5618	2054	764	4	Hashtag2	Hashtag4	2.51207	Hashtag2	Singlet	Hashtag2	batch1	w8_late	0.0663937	4	15	12	12	20	33	21	24	40	41	44	45	49	48	52	56	56	61	63	64	65	68	70	70	71	71	Intestine	Mac	#4FC601	-0.0754388	-0.166577	G1	Mac	others	-4.25294
GCAGCCAAGTTGGGAC_1	SeuratProject	18977	4049	7194	4	Hashtag2	Hashtag1	4.71492	Hashtag2	Singlet	Hashtag2	batch1	w8_late	0.0487959	5	7	9	9	8	7	7	16	6	4	3	3	17	20	19	14	41	42	48	52	41	44	46	48	51	51	Intestine	pro-B	#FFAA92	0.559599	-0.0908427	S	pro-B	others	-4.29611
GCAGCCACATATCGGT_1	SeuratProject	15934	3630	164	4	Hashtag2	Hashtag4	0.962996	Hashtag2	Singlet	Hashtag2	batch1	w8_late	0.0529685	0	5	3	3	4	18	15	15	19	20	8	4	22	25	20	23	20	20	19	16	20	16	15	14	16	16	Intestine	Group 3 ILC	#006FA6	0.299939	-0.0600176	S	Group 3 ILC	used	4.06898
GCAGCCATCGGATAAA_1	SeuratProject	24153	4635	3875	4	Hashtag2	Hashtag1	4.09859	Hashtag2	Singlet	Hashtag2	batch1	w8_late	0.0413199	2	6	5	4	5	4	3	5	9	9	7	6	5	4	3	4	5	5	2	1	1	12	9	8	6	6	Intestine	pre pro-B	#D16100	0.356419	-0.0384281	S	pre pro-B	used	-1.7822
GCAGCCATCTTCTAAC_1	SeuratProject	3487	1465	613	4	Hashtag2	Hashtag4	2.37123	Hashtag2	Singlet	Hashtag2	batch1	w8_late	0.0372813	2	9	10	10	15	15	14	18	13	17	20	22	30	29	30	26	29	31	33	35	48	42	43	44	41	41	Intestine	LP2	#6B7900	-0.188669	-0.216875	G1	MLP3	used	-1.5733
GCAGCTGAGGATACGC_1	SeuratProject	4318	1916	4001	4	Hashtag2	Hashtag1	4.20266	Hashtag2	Singlet	Hashtag2	batch1	w8_late	0.0389069	5	7	9	9	8	7	7	10	6	4	3	3	20	21	18	18	16	17	22	24	16	11	52	53	48	48	Intestine	pro-B	#FFAA92	0.686372	0.425988	S	pro-B	others	-7.2478
GCAGCTGCATCCAACA_1	SeuratProject	8649	2514	2948	4	Hashtag2	Hashtag4	3.93918	Hashtag2	Singlet	Hashtag2	batch1	w8_late	0.034108	5	7	15	15	17	24	25	16	27	30	32	31	36	33	37	39	39	38	41	40	42	41	42	43	42	42	Intestine	pre-B	#A30059	0.603363	0.00525755	S	pre-B	others	-4.65417
GCAGCTGGTTGCCTAA_1	SeuratProject	12440	3579	88	4	Hashtag2	Hashtag1	0.579884	Hashtag2	Singlet	Hashtag2	batch1	w8_late	0.0508039	8	5	8	8	4	6	6	6	4	3	12	12	11	13	12	11	10	10	8	8	5	4	3	2	2	2	Intestine	Group 3 ILC	#006FA6	0.451897	0.504562	G2M	Group 3 ILC	used	2.08938
GCAGCTGTCATGGAGG_1	SeuratProject	7498	2344	1349	4	Hashtag2	Hashtag4	3.16432	Hashtag2	Singlet	Hashtag2	batch1	w8_late	0.040144	2	9	10	10	15	15	14	18	13	17	20	22	30	29	30	26	29	31	33	35	48	42	43	44	41	41	Intestine	LP2	#6B7900	-0.154751	-0.223623	G1	MLP3	used	-1.91464
GCAGGCTAGCCTCGTG_1	SeuratProject	7686	2529	1047	4	Hashtag2	Hashtag1	3.0348	Hashtag2	Singlet	Hashtag2	batch1	w8_late	0.042675	9	11	13	13	14	14	12	13	12	14	13	14	12	12	14	10	12	11	10	9	8	7	5	4	8	8	Intestine	Group 2 ILC	#3B5DFF	-0.0813676	-0.245313	G1	Group 2 ILC	used	-1.58131
GCAGGCTAGTCGCGAA_1	SeuratProject	15625	3945	2617	4	Hashtag2	Hashtag4	3.82492	Hashtag2	Singlet	Hashtag2	batch1	w8_late	0.044928	7	14	16	16	18	19	24	27	26	27	29	47	51	51	54	48	59	56	65	60	69	72	74	74	74	74	Intestine	Mes	#B903AA	-0.159611	0.294772	G2M	Mes	others	13.3424
GCAGGCTCATTGACAC_1	SeuratProject	11609	3069	948	4	Hashtag2	Hashtag4	2.88503	Hashtag2	Singlet	Hashtag2	batch1	w8_late	0.0318718	0	5	3	3	15	18	15	15	13	17	8	4	40	38	42	42	43	44	45	45	47	48	49	49	52	52	Intestine	Group 3 ILC	#006FA6	-0.0911336	-0.215239	G1	Group 3 ILC	used	4.55521
GCAGGCTTCGGAACTT_1	SeuratProject	30256	5190	5595	3	Hashtag2	Hashtag4	4.11418	Hashtag2	Singlet	Hashtag2	batch1	w8_late	0.0468006	2	9	10	10	15	15	14	18	13	17	20	22	30	29	30	26	29	31	33	35	48	42	43	44	41	41	Intestine	pre pDC	#63FFAC	0.589863	0.0944228	S	pre pDC	used	-2.95036
GCAGTTACATCCGCGA_1	SeuratProject	18022	3597	6783	2	Hashtag2	Hashtag3	4.99569	Hashtag2	Singlet	Hashtag2	batch1	w8_late	0.0423371	4	15	12	12	20	11	21	24	29	29	18	33	35	35	36	37	36	36	38	36	37	36	35	38	37	37	Intestine	Monocyte	#61615A	-0.17574	-0.158201	G1	Monocyte	others	-2.89093
GCATCGGAGTAAGACT_1	SeuratProject	13786	3026	156	4	Hashtag2	Hashtag1	1.38172	Hashtag2	Singlet	Hashtag2	batch1	w8_late	0.048455	0	2	2	2	2	1	1	9	8	6	17	15	13	17	15	13	13	13	12	12	12	13	10	9	11	11	Intestine	Group 3 ILC	#006FA6	-0.122206	-0.233029	G1	Group 3 ILC	used	4.20169
GCATCGGTCAGGCGAA_1	SeuratProject	11859	3269	127	4	Hashtag2	Hashtag3	1.05092	Hashtag2	Singlet	Hashtag2	batch1	w8_late	0.0419934	8	5	8	8	4	6	6	6	4	3	12	12	11	13	12	11	10	10	8	8	5	4	3	2	2	2	Intestine	Group 3 ILC	#006FA6	0.433053	0.490382	G2M	Group 3 ILC	used	2.02816
GCATCTCCAAGCGCAA_1	SeuratProject	16582	3409	4363	3	Hashtag2	Hashtag4	4.42233	Hashtag2	Singlet	Hashtag2	batch1	w8_late	0.0569895	4	15	12	12	20	11	21	24	29	29	18	33	35	35	36	37	36	36	38	36	37	36	35	38	37	37	Intestine	Monocyte	#61615A	-0.203849	-0.221471	G1	Monocyte	others	-2.92986
GCATCTCCACAGTATC_1	SeuratProject	13928	3757	207	3	Hashtag2	Hashtag1	1.55556	Hashtag2	Singlet	Hashtag2	batch1	w8_late	0.0455916	8	5	8	8	4	18	15	15	19	20	12	12	22	25	20	23	20	20	19	16	20	16	15	14	16	16	Intestine	Group 3 ILC	#006FA6	0.193077	0.0118369	S	Group 3 ILC	used	3.13565
GCATGATAGTCTTGGT_1	SeuratProject	10310	2922	1530	4	Hashtag2	Hashtag4	3.3713	Hashtag2	Singlet	Hashtag2	batch1	w8_late	0.0520854	2	6	5	4	5	4	3	5	15	16	16	19	15	14	16	32	32	29	32	29	32	29	28	30	28	28	Intestine	pre pro-B	#D16100	-0.16468	-0.200157	G1	pre pro-B	used	-1.2635
GCATGATTCCAAGCCG_1	SeuratProject	2109	1018	1618	4	Hashtag2	Hashtag4	3.64425	Hashtag2	Singlet	Hashtag2	batch1	w8_late	0.0502608	5	12	15	15	17	29	33	35	37	37	40	41	44	45	24	49	49	52	52	56	54	58	61	62	63	63	Intestine	pre-B	#A30059	-0.101846	-0.196033	G1	pre-B	others	-7.09039
GCATTAGAGATCACCT_1	SeuratProject	22141	4612	154	3	Hashtag2	Hashtag3	1.39054	Hashtag2	Singlet	Hashtag2	batch1	w8_late	0.0537013	8	5	8	8	4	6	6	6	4	3	12	12	11	13	12	11	10	10	8	8	5	4	3	2	2	2	Intestine	Group 3 ILC	#006FA6	0.438184	0.457836	G2M	Group 3 ILC	used	2.0925
GCATTAGCAGTCTCTC_1	SeuratProject	22568	4422	181	4	Hashtag2	Hashtag4	1.21604	Hashtag2	Singlet	Hashtag2	batch1	w8_late	0.0513116	8	5	8	8	4	6	6	6	4	3	23	25	25	26	22	25	23	22	23	20	22	21	20	18	18	18	Intestine	Group 3 ILC	#006FA6	-0.0251869	0.916168	G2M	Group 3 ILC	used	1.02976
GCCAACGAGACTGAGC_1	SeuratProject	8730	1983	6295	4	Hashtag2	Hashtag1	4.73393	Hashtag2	Singlet	Hashtag2	batch1	w8_late	0.0177549	6	21	24	25	25	26	30	32	33	34	36	38	48	39	41	55	55	60	62	63	64	67	55	55	57	57	Intestine	Mk	#A079BF	-0.0295322	0.026541	G2M	Mk	others	10.9589
GCCAACGCAAGCTCTA_1	SeuratProject	33046	5307	2075	3	Hashtag2	Hashtag1	3.80714	Hashtag2	Singlet	Hashtag2	batch1	w8_late	0.0304727	2	9	10	10	15	15	14	18	13	17	20	22	30	29	30	26	29	31	33	35	48	42	43	44	41	41	Intestine	pre pDC	#63FFAC	0.396216	0.373208	S	pre pDC	used	-1.87184
GCCAGCAGTGAACCGA_1	SeuratProject	21285	4145	8444	4	Hashtag2	Hashtag4	4.76588	Hashtag2	Singlet	Hashtag2	batch1	w8_late	0.0577872	5	7	9	9	8	7	7	10	6	4	3	3	20	21	18	18	16	17	22	24	16	11	40	41	45	45	Intestine	pro-B	#FFAA92	0.418108	0.761397	G2M	pro-B	others	-6.53364
GCCAGCATCGGTCGGT_1	SeuratProject	20158	4315	5719	4	Hashtag2	Hashtag1	4.81623	Hashtag2	Singlet	Hashtag2	batch1	w8_late	0.0560571	5	7	9	9	8	7	7	16	6	4	3	3	17	20	19	14	41	42	48	52	41	44	46	48	51	51	Intestine	pro-B	#FFAA92	0.448121	0.391046	S	pro-B	others	-4.59332
GCCAGGTGTGCATACT_1	SeuratProject	15048	3403	6876	4	Hashtag2	Hashtag4	4.788	Hashtag2	Singlet	Hashtag2	batch1	w8_late	0.0616029	4	15	12	12	20	11	21	24	29	29	18	33	35	35	36	37	36	36	38	36	37	36	35	38	37	37	Intestine	Monocyte	#61615A	-0.19919	-0.204753	G1	Monocyte	others	-2.7468
GCCAGTGTCCGGTTCT_1	SeuratProject	12471	3728	1405	3	Hashtag2	Hashtag4	3.29158	Hashtag2	Singlet	Hashtag2	batch1	w8_late	0.079304	9	11	13	13	14	14	12	13	12	14	13	14	12	12	14	10	12	11	10	9	8	7	5	4	8	8	Intestine	Group 2 ILC	#3B5DFF	-0.115553	-0.259913	G1	Group 2 ILC	used	2.54835
GCCATGGAGAGCTTTC_1	SeuratProject	13962	3265	1743	4	Hashtag2	Hashtag4	3.12055	Hashtag2	Singlet	Hashtag2	batch1	w8_late	0.0568686	2	9	10	10	15	15	14	18	13	17	20	22	30	29	30	26	29	31	33	35	48	42	43	44	41	41	Intestine	LP2	#6B7900	-0.0732741	-0.224733	G1	MLP3	used	-1.51006
GCCATGGAGATCCAAA_1	SeuratProject	9319	2488	1097	4	Hashtag2	Hashtag3	3.33423	Hashtag2	Singlet	Hashtag2	batch1	w8_late	0.0407769	0	2	2	2	13	13	13	14	14	15	14	17	18	18	17	17	14	15	15	13	11	10	8	6	7	7	Intestine	Group 3 ILC	#006FA6	-0.211532	-0.234364	G1	Group 3 ILC	used	1.61437
GCCATGGTCCAGCTCT_1	SeuratProject	11794	3154	893	4	Hashtag2	Hashtag3	2.84579	Hashtag2	Singlet	Hashtag2	batch1	w8_late	0.0511277	1	1	0	1	3	3	5	3	2	10	6	7	6	5	4	2	4	0	3	3	2	1	0	0	0	0	Intestine	Group 1 ILC	#0AA6D8	-0.181802	-0.208339	G1	Group 1 ILC	used	-7.98365
GCCATTCAGGTTCTTG_1	SeuratProject	7427	2371	2361	3	Hashtag2	Hashtag4	3.91064	Hashtag2	Singlet	Hashtag2	batch1	w8_late	0.0440285	2	6	5	4	5	4	3	5	15	16	16	19	15	14	16	32	32	29	32	29	32	29	28	30	28	28	Intestine	pre pro-B	#D16100	-0.189627	-0.152339	G1	pre pro-B	used	-3.03469
GCCATTCTCCTTGACC_1	SeuratProject	31264	5416	2939	4	Hashtag2	Hashtag4	3.78438	Hashtag2	Singlet	Hashtag2	batch1	w8_late	0.037871	2	9	10	10	15	15	14	18	13	17	20	22	40	38	42	42	43	44	45	45	47	48	49	49	52	52	Intestine	ILCP	#6F0062	0.495044	-0.0522437	S	ILCP	used	1.01593
GCCCAGAAGGTCTACT_1	SeuratProject	33238	4863	5245	4	Hashtag2	Hashtag1	4.33267	Hashtag2	Singlet	Hashtag2	batch1	w8_late	0.053493	4	15	12	12	20	11	21	24	29	29	18	33	35	35	36	37	36	36	38	36	37	36	35	38	37	37	Intestine	Monocyte	#61615A	0.170466	0.00894841	S	Monocyte	others	-2.72895
GCCCAGATCCGTGGTG_1	SeuratProject	7471	2296	131	4	Hashtag2	Hashtag4	1.07189	Hashtag2	Singlet	Hashtag2	batch1	w8_late	0.0633115	0	0	3	3	1	2	2	2	1	1	1	0	0	7	6	1	2	3	1	2	0	0	13	12	10	10	Intestine	Group 3 ILC	#006FA6	-0.140901	-0.227239	G1	Group 3 ILC	used	5.67243
GCCCAGATCTTACGTT_1	SeuratProject	19966	4078	3953	4	Hashtag2	Hashtag4	4.53161	Hashtag2	Singlet	Hashtag2	batch1	w8_late	0.0554443	4	4	12	12	11	11	17	19	18	19	18	23	21	23	28	21	17	19	16	26	14	35	34	37	36	36	Intestine	Monocyte	#61615A	-0.0191376	-0.103008	G1	Monocyte	others	-1.56629
GCCCGAACAGCTGTCG_1	SeuratProject	4782	1940	4798	4	Hashtag2	Hashtag1	4.63819	Hashtag2	Singlet	Hashtag2	batch1	w8_late	0.0407779	5	7	9	9	8	7	7	10	6	4	3	3	20	21	18	18	16	17	22	24	16	11	40	41	45	45	Intestine	pro-B	#FFAA92	0.445456	0.391247	S	pro-B	others	-6.95994
GCCGATGCAGGAAGTC_1	SeuratProject	13966	3078	850	4	Hashtag2	Hashtag4	2.58376	Hashtag2	Singlet	Hashtag2	batch1	w8_late	0.0342976	2	9	10	10	15	15	14	18	13	17	20	22	40	38	42	42	43	44	45	45	47	48	49	49	52	52	Intestine	ILCP	#6F0062	-0.0966078	-0.245755	G1	ILCP	used	0.850676
GCCGTGACAGAGTTCT_1	SeuratProject	17943	3693	6312	3	Hashtag2	Hashtag4	4.89112	Hashtag2	Singlet	Hashtag2	batch1	w8_late	0.0630329	4	4	12	12	11	11	17	19	18	19	18	23	21	23	28	21	17	19	16	26	14	53	56	57	58	58	Intestine	Monocyte	#61615A	-0.104701	-0.0953679	G1	Monocyte	others	-1.48006
GCCGTGACATGACAAA_1	SeuratProject	14656	2936	689	4	Hashtag2	Hashtag1	2.54042	Hashtag2	Singlet	Hashtag2	batch1	w8_late	0.0448963	6	8	7	7	9	9	10	12	16	12	31	20	23	15	35	38	35	40	36	34	34	34	33	36	35	35	Intestine	MEP	#FFB500	0.00536458	-0.127553	S	MEP	others	5.63839
GCCGTGAGTACTCGCG_1	SeuratProject	27460	4342	2712	4	Hashtag2	Hashtag4	3.94791	Hashtag2	Singlet	Hashtag2	batch1	w8_late	0.027276	4	4	6	5	12	12	11	11	11	11	21	16	14	22	23	24	15	21	24	37	24	38	38	45	39	39	Intestine	GMP	#A1C299	-0.132307	0.525226	G2M	GMP	others	4.53074
GCCGTGAGTCCGCAGT_1	SeuratProject	3290	1050	1004	3	Hashtag2	Hashtag3	3.12705	Hashtag2	Singlet	Hashtag2	batch1	w8_late	0.0589666	6	8	7	7	9	9	10	12	16	12	31	20	23	15	35	38	35	40	36	34	34	34	33	36	35	35	Intestine	MEP	#FFB500	-0.193517	-0.152689	G1	MEP	others	6.66096
GCCTGTTAGTATTAGG_1	SeuratProject	15154	3636	225	4	Hashtag2	Hashtag4	1.52063	Hashtag2	Singlet	Hashtag2	batch1	w8_late	0.054639	1	10	11	11	10	10	8	7	10	8	5	5	4	3	2	5	1	1	14	0	15	8	14	13	15	15	Intestine	Group 1 ILC	#0AA6D8	0.14208	-0.135878	S	Group 1 ILC	used	-7.43119
GCCTGTTGTAACAGTA_1	SeuratProject	10437	2954	125	4	Hashtag2	Hashtag4	0.973645	Hashtag2	Singlet	Hashtag2	batch1	w8_late	0.0238574	0	0	3	3	1	2	2	2	1	1	8	4	24	6	6	30	21	16	0	17	25	18	17	16	9	9	Intestine	Group 3 ILC	#006FA6	-0.128549	-0.193191	G1	Group 3 ILC	used	5.11347
GCGAGAAGTCATGGCC_1	SeuratProject	8686	2591	1292	4	Hashtag2	Hashtag4	3.12064	Hashtag2	Singlet	Hashtag2	batch1	w8_late	0.0543403	2	6	5	4	5	4	3	5	15	16	16	19	15	14	16	32	32	29	32	29	32	29	28	30	28	28	Intestine	pre pro-B	#D16100	-0.0378473	-0.213277	G1	pre pro-B	used	-2.68817
GCGAGAAGTGATAGTA_1	SeuratProject	8143	2435	211	4	Hashtag2	Hashtag4	1.4336	Hashtag2	Singlet	Hashtag2	batch1	w8_late	0.0675427	0	2	2	2	2	1	1	1	5	5	4	18	3	2	13	3	3	6	9	10	6	6	6	5	3	3	Intestine	Group 3 ILC	#006FA6	-0.158605	-0.215845	G1	Group 3 ILC	used	3.01744
GCGAGAATCCATCCGT_1	SeuratProject	4379	1602	1004	4	Hashtag2	Hashtag4	3.29985	Hashtag2	Singlet	Hashtag2	batch1	w8_late	0.0614296	1	1	0	1	3	3	5	3	2	10	6	7	6	5	4	2	4	0	3	3	2	1	0	0	0	0	Intestine	Group 1 ILC	#0AA6D8	-0.236738	-0.219076	G1	Group 1 ILC	used	-8.94272
GCGAGAATCGTTCCCA_1	SeuratProject	8364	2324	98	4	Hashtag2	Hashtag4	0.693583	Hashtag2	Singlet	Hashtag2	batch1	w8_late	0.0555954	0	0	3	3	1	2	2	2	1	1	8	4	24	6	6	30	21	16	0	17	25	18	17	16	9	9	Intestine	Group 3 ILC	#006FA6	-0.101995	-0.221684	G1	Group 3 ILC	used	5.35379
GCGGAAAAGGCATCTT_1	SeuratProject	10867	2821	1412	4	Hashtag2	Hashtag4	3.5136	Hashtag2	Singlet	Hashtag2	batch1	w8_late	0.042422	2	6	5	4	5	4	3	5	15	16	16	19	15	14	16	32	32	29	32	29	32	29	28	30	28	28	Intestine	pre pro-B	#D16100	-0.113864	-0.193994	G1	pre pro-B	used	-1.61529
GCGGATCAGAGTGACC_1	SeuratProject	6516	2179	556	4	Hashtag2	Hashtag4	2.26658	Hashtag2	Singlet	Hashtag2	batch1	w8_late	0.0277778	1	10	11	11	10	10	8	7	10	8	5	5	4	3	2	5	1	1	14	0	15	8	14	13	15	15	Intestine	Group 1 ILC	#0AA6D8	-0.122758	-0.18759	G1	Group 1 ILC	used	-8.12753
GCGTGCACACAGCCAC_1	SeuratProject	7615	2374	256	3	Hashtag2	Hashtag4	1.51176	Hashtag2	Singlet	Hashtag2	batch1	w8_late	0.0651346	0	0	1	0	0	0	0	9	0	33	35	30	33	32	33	15	33	33	34	32	38	13	10	9	11	11	Intestine	Group 3 ILC	#006FA6	-0.161859	-0.21063	G1	Group 3 ILC	used	6.10027
GCGTGCACACGGATCC_1	SeuratProject	16344	3744	1992	4	Hashtag2	Hashtag3	3.83908	Hashtag2	Singlet	Hashtag2	batch1	w8_late	0.0535977	2	6	5	4	5	4	3	5	15	16	16	19	15	14	16	32	32	29	32	29	32	29	28	30	28	28	Intestine	pre pro-B	#D16100	0.015908	-0.21791	S	pre pro-B	used	-1.79637
GCGTGCAGTGGATACG_1	SeuratProject	16720	3434	4695	4	Hashtag2	Hashtag4	4.40537	Hashtag2	Singlet	Hashtag2	batch1	w8_late	0.0488636	4	4	12	12	11	11	17	19	18	19	18	23	21	23	28	21	17	19	16	26	14	53	56	57	58	58	Intestine	Monocyte	#61615A	-0.0474782	-0.0969635	G1	Monocyte	others	-1.76676
GCGTGCATCGTACCTC_1	SeuratProject	26521	4869	3166	4	Hashtag2	Hashtag4	4.01533	Hashtag2	Singlet	Hashtag2	batch1	w8_late	0.0496211	2	6	5	4	5	4	3	5	9	9	7	6	5	4	3	4	5	5	2	1	1	12	9	8	6	6	Intestine	pre pro-B	#D16100	0.511871	0.146421	S	pre pro-B	used	-2.5257
GCTACAATCCAAGCCG_1	SeuratProject	8603	3095	525	4	Hashtag2	Hashtag1	1.90595	Hashtag2	Singlet	Hashtag2	batch1	w8_late	0.0239451	7	14	16	16	18	19	24	27	26	27	29	35	38	36	39	45	38	49	49	53	52	55	58	59	60	60	Intestine	Mes	#B903AA	-0.342692	-0.240734	G1	Mes	others	14.5596
GCTACAATCGTTATCT_1	SeuratProject	32607	5209	2772	4	Hashtag2	Hashtag4	4.0681	Hashtag2	Singlet	Hashtag2	batch1	w8_late	0.0490692	4	4	6	5	11	21	20	23	22	23	9	28	28	16	26	16	25	32	35	41	45	46	47	33	47	47	Intestine	Myeloblast	#B77B68	0.15896	0.145153	S	Myeloblast	others	1.41594
GCTACCTCAGGGTCTC_1	SeuratProject	8490	2625	454	4	Hashtag2	Hashtag1	2.31483	Hashtag2	Singlet	Hashtag2	batch1	w8_late	0.0241461	0	5	3	3	15	18	15	15	13	17	8	4	40	38	42	42	43	44	45	45	47	48	49	49	52	52	Intestine	Group 3 ILC	#006FA6	-0.0986875	-0.2452	G1	Group 3 ILC	used	4.97777
GCTACCTGTCTAGATC_1	SeuratProject	14912	3852	3573	4	Hashtag2	Hashtag3	4.08757	Hashtag2	Singlet	Hashtag2	batch1	w8_late	0.0434549	5	7	15	15	17	24	25	16	27	30	32	31	36	33	37	39	39	38	41	40	42	41	42	43	42	42	Intestine	pre-B	#A30059	0.0396472	0.873268	G2M	pre-B	others	-4.99857
GCTCAAAAGCGTTCAT_1	SeuratProject	10801	2936	178	4	Hashtag2	Hashtag4	1.40025	Hashtag2	Singlet	Hashtag2	batch1	w8_late	0.0802703	0	0	3	3	1	2	2	2	1	1	4	4	24	6	6	30	21	16	0	17	25	18	17	16	9	9	Intestine	Group 3 ILC	#006FA6	-0.0477811	-0.24613	G1	Group 3 ILC	used	4.71134
GCTCAAAGTTTCGATG_1	SeuratProject	16634	3922	2029	4	Hashtag2	Hashtag3	3.95412	Hashtag2	Singlet	Hashtag2	batch1	w8_late	0.0495371	5	7	9	9	8	7	7	16	6	4	3	3	17	20	19	14	41	42	48	52	41	44	46	48	51	51	Intestine	pro-B	#FFAA92	0.443548	-0.14096	S	pro-B	others	-3.86366
GCTGCAGAGCTGTTCA_1	SeuratProject	4478	1721	5841	4	Hashtag2	Hashtag1	4.5074	Hashtag2	Singlet	Hashtag2	batch1	w8_late	0.0422063	5	12	17	17	19	20	19	21	21	22	25	26	27	27	24	28	24	23	26	22	26	23	22	20	20	20	Intestine	pro-B	#FFAA92	0.225938	-0.0379109	S	pro-B	others	-8.69278
GCTGGGTGTTAAACCC_1	SeuratProject	7391	2244	125	4	Hashtag2	Hashtag1	0.385539	Hashtag2	Singlet	Hashtag2	batch1	w8_late	0.0606143	0	2	2	2	1	2	2	1	5	5	4	18	3	2	13	3	3	6	9	10	6	6	6	5	3	3	Intestine	Group 3 ILC	#006FA6	-0.132266	-0.182011	G1	Group 3 ILC	used	3.25402
GCTTGGGTCTAGCCTC_1	SeuratProject	11269	2714	5328	2	Hashtag2	Hashtag3	4.85185	Hashtag2	Singlet	Hashtag2	batch1	w8_late	0.0668205	4	4	6	5	11	21	20	23	22	23	9	28	28	16	26	16	25	35	37	38	36	37	37	33	40	40	Intestine	Myeloblast	#B77B68	0.0483922	-0.144307	S	Myeloblast	others	2.76398
GGAACCCCAGTTGAAA_1	SeuratProject	7754	2274	1521	4	Hashtag2	Hashtag4	3.4722	Hashtag2	Singlet	Hashtag2	batch1	w8_late	0.0504256	1	1	0	1	3	3	5	3	2	10	6	7	6	5	4	2	4	0	3	3	2	1	0	0	0	0	Intestine	Group 1 ILC	#0AA6D8	-0.225135	-0.15699	G1	Group 1 ILC	used	-8.12821
GGAACCCGTAGATTGA_1	SeuratProject	7354	2198	90	4	Hashtag2	Hashtag1	0.878571	Hashtag2	Singlet	Hashtag2	batch1	w8_late	0.0573837	0	0	3	3	1	2	2	2	1	1	1	0	0	7	5	1	2	3	1	2	0	0	13	12	10	10	Intestine	Group 3 ILC	#006FA6	-0.167599	-0.216279	G1	Group 3 ILC	used	5.01821
GGAACCCTCGTCGCTT_1	SeuratProject	28686	4724	2751	4	Hashtag2	Hashtag3	4.21321	Hashtag2	Singlet	Hashtag2	batch1	w8_late	0.0476888	2	6	5	4	5	4	3	25	9	9	7	6	5	4	3	34	26	25	27	30	31	24	23	22	21	21	Intestine	pre pro-B	#D16100	0.251885	0.686323	G2M	pre pro-B	used	-2.14955
GGAAGTGCAGTCGGTC_1	SeuratProject	12517	2763	6582	4	Hashtag2	Hashtag4	4.83404	Hashtag2	Singlet	Hashtag2	batch1	w8_late	0.106495	4	4	6	5	12	12	11	11	11	11	9	16	14	16	32	16	15	35	37	38	36	37	37	51	40	40	Intestine	GMP	#A1C299	-0.127768	0.0215019	G2M	GMP	others	3.17181
GGAAGTGGTAAGATAC_1	SeuratProject	3842	1696	1382	4	Hashtag2	Hashtag1	3.31254	Hashtag2	Singlet	Hashtag2	batch1	w8_late	0.033316	5	7	15	15	17	24	25	16	27	30	32	31	36	33	37	39	39	38	52	40	42	41	42	43	42	42	Intestine	pre-B	#A30059	-0.0534433	-0.128247	G1	pre-B	others	-4.94788
GGAAGTGTCCTAGCTC_1	SeuratProject	15915	3628	5661	4	Hashtag2	Hashtag1	4.5483	Hashtag2	Singlet	Hashtag2	batch1	w8_late	0.044235	5	7	15	15	17	24	25	16	27	30	32	31	36	33	37	39	39	38	41	40	42	41	42	43	42	42	Intestine	pre-B	#A30059	0.396033	0.560123	G2M	pre-B	others	-5.14202
GGAATCTAGCAAATGT_1	SeuratProject	20776	4173	5520	4	Hashtag2	Hashtag1	4.68518	Hashtag2	Singlet	Hashtag2	batch1	w8_late	0.0485175	4	4	12	12	11	11	17	19	18	19	18	23	21	23	28	21	17	19	16	26	14	35	34	37	36	36	Intestine	Monocyte	#61615A	0.0367297	-0.143222	S	Monocyte	others	-0.79273
GGAATCTGTACGAGCA_1	SeuratProject	7491	2009	6461	3	Hashtag2	Hashtag3	5.01398	Hashtag2	Singlet	Hashtag2	batch1	w8_late	0.0451208	4	4	6	5	11	21	20	23	22	23	46	28	28	50	26	59	25	32	35	68	68	71	73	73	73	73	Intestine	Myeloblast	#B77B68	-0.0559432	-0.010052	G1	Myeloblast	others	2.8523
GGAATCTGTCTGTCCT_1	SeuratProject	9921	2904	249	4	Hashtag2	Hashtag1	1.6029	Hashtag2	Singlet	Hashtag2	batch1	w8_late	0.032658	0	2	2	2	2	1	1	1	5	5	4	10	3	2	9	19	18	43	18	15	17	14	11	10	13	13	Intestine	Group 3 ILC	#006FA6	-0.204753	-0.167053	G1	Group 3 ILC	used	1.09831
GGAATCTTCGATAACC_1	SeuratProject	10361	2833	3695	3	Hashtag2	Hashtag3	4.49693	Hashtag2	Singlet	Hashtag2	batch1	w8_late	0.0420809	5	7	9	9	8	7	7	10	6	4	3	3	17	20	19	14	37	39	39	42	40	40	41	42	44	44	Intestine	pro-B	#FFAA92	0.483831	-0.04266	S	pro-B	others	-6.97878
GGAATGGAGGGAGATA_1	SeuratProject	8019	2463	122	4	Hashtag2	Hashtag4	0.868043	Hashtag2	Singlet	Hashtag2	batch1	w8_late	0.06946	0	5	3	3	4	18	15	15	19	20	8	4	22	25	20	23	20	20	19	16	20	16	15	14	16	16	Intestine	Group 3 ILC	#006FA6	0.182857	-0.115529	S	Group 3 ILC	used	3.53623
GGAATGGCACGTCTCT_1	SeuratProject	3960	1754	5514	4	Hashtag2	Hashtag4	4.65659	Hashtag2	Singlet	Hashtag2	batch1	w8_late	0.0343434	5	7	9	9	8	7	7	10	6	4	3	3	17	20	19	14	37	39	39	42	40	40	41	42	44	44	Intestine	pro-B	#FFAA92	-0.199487	-0.140815	G1	pro-B	others	-8.39036
GGAATGGCAGGAATAT_1	SeuratProject	28610	4496	3867	4	Hashtag2	Hashtag3	3.61592	Hashtag2	Singlet	Hashtag2	batch1	w8_late	0.0767564	6	8	23	24	29	30	36	38	34	38	43	37	47	40	50	54	50	59	61	57	63	66	69	63	64	64	Intestine	Ery	#FFFF00	-0.0181366	-0.318926	G1	Ery	others	8.27069
GGACGTCAGCTCGACC_1	SeuratProject	7843	1883	535	4	Hashtag2	Hashtag4	2.44406	Hashtag2	Singlet	Hashtag2	batch1	w8_late	0.0494709	2	9	10	10	15	15	14	18	13	17	20	22	30	29	30	26	29	31	33	35	48	42	43	44	41	41	Intestine	LP2	#6B7900	-0.161007	-0.199385	G1	MLP3	used	-1.0379
GGACGTCCACCTGCAG_1	SeuratProject	16061	3845	10700	3	Hashtag2	Hashtag3	5.51796	Hashtag2	Singlet	Hashtag2	batch1	w8_late	0.0385406	5	7	9	9	8	7	7	10	6	4	3	3	20	21	18	18	16	17	51	54	16	11	52	53	48	48	Intestine	pro-B	#FFAA92	-0.045681	1.05571	G2M	pro-B	others	-7.94719
GGACGTCCACTTGGGC_1	SeuratProject	28064	4736	7094	4	Hashtag2	Hashtag4	5.11565	Hashtag2	Singlet	Hashtag2	batch1	w8_late	0.0559436	4	4	6	5	11	21	20	23	22	23	9	28	28	16	26	16	25	32	35	41	45	46	47	33	47	47	Intestine	Myeloblast	#B77B68	-0.0141056	0.383908	G2M	Myeloblast	others	1.27898
GGACGTCTCATCCCGT_1	SeuratProject	17400	4280	1875	4	Hashtag2	Hashtag3	3.77927	Hashtag2	Singlet	Hashtag2	batch1	w8_late	0.0487356	0	5	3	3	4	18	15	15	19	20	8	4	22	25	20	23	20	20	19	16	20	16	15	14	16	16	Intestine	Group 3 ILC	#006FA6	0.272562	-0.153663	S	Group 3 ILC	used	3.30833
GGAGAACCACAACGAG_1	SeuratProject	8299	2562	738	4	Hashtag2	Hashtag4	2.66293	Hashtag2	Singlet	Hashtag2	batch1	w8_late	0.0457886	3	3	4	19	23	16	9	20	20	21	22	24	16	24	21	22	22	2	20	18	19	32	31	34	32	32	Intestine	LP1	#00C2A0	-0.0936335	-0.221487	G1	LP1	used	1.43995
GGAGAACGTATCAAGA_1	SeuratProject	3735	1435	3053	4	Hashtag2	Hashtag1	4.09036	Hashtag2	Singlet	Hashtag2	batch1	w8_late	0.0492637	1	1	0	1	3	3	5	3	2	13	6	9	10	11	8	12	11	12	11	23	29	27	26	26	24	24	Intestine	Group 1 ILC	#0AA6D8	-0.209181	-0.176262	G1	Group 1 ILC	used	-8.18215
GGAGAACGTCTGCAAT_1	SeuratProject	19306	4002	3079	4	Hashtag2	Hashtag4	3.98271	Hashtag2	Singlet	Hashtag2	batch1	w8_late	0.0381229	2	6	5	4	5	4	3	5	9	9	7	6	5	4	3	4	5	5	2	1	1	12	9	8	6	6	Intestine	pre pro-B	#D16100	0.17264	-0.173759	S	pre pro-B	used	-1.51349
GGAGATGAGCGACTAG_1	SeuratProject	16482	3600	9699	4	Hashtag2	Hashtag4	5.13225	Hashtag2	Singlet	Hashtag2	batch1	w8_late	0.0557578	5	7	9	9	8	7	7	10	6	4	3	3	20	21	18	18	16	17	22	24	16	11	40	41	45	45	Intestine	pro-B	#FFAA92	0.133971	0.649759	G2M	pro-B	others	-6.34056
GGAGATGAGCTAGCCC_1	SeuratProject	18382	3970	2481	4	Hashtag2	Hashtag4	4.06653	Hashtag2	Singlet	Hashtag2	batch1	w8_late	0.0591339	2	6	5	4	5	4	3	5	15	16	16	19	15	14	16	4	5	29	2	29	1	12	9	8	28	28	Intestine	pre pro-B	#D16100	0.207028	-0.232382	S	pre pro-B	used	-3.41049
GGAGATGGTTCCGTTC_1	SeuratProject	15775	3107	225	4	Hashtag2	Hashtag1	1.08363	Hashtag2	Singlet	Hashtag2	batch1	w8_late	0.0116006	1	1	0	11	3	10	8	7	2	8	5	5	43	44	2	46	47	50	14	46	15	8	65	66	53	53	Intestine	Group 1 ILC	#0AA6D8	-0.148651	0.624643	G2M	Group 1 ILC	used	-6.62974
GGAGATGGTTGGAGAC_1	SeuratProject	3536	1319	1197	4	Hashtag2	Hashtag4	3.23541	Hashtag2	Singlet	Hashtag2	batch1	w8_late	0.0591063	1	1	0	1	3	3	27	29	31	13	15	9	10	11	8	12	11	12	11	39	39	39	39	40	38	38	Intestine	Group 1 ILC	#0AA6D8	-0.248645	-0.128971	G1	Group 1 ILC	used	-7.42809
GGAGATGTCTTTGGAG_1	SeuratProject	7120	2348	190	4	Hashtag2	Hashtag4	1.10423	Hashtag2	Singlet	Hashtag2	batch1	w8_late	0.0282303	7	14	16	16	18	19	24	27	26	27	29	35	38	36	39	48	38	56	54	60	55	56	59	60	61	61	Intestine	Mes	#B903AA	-0.257469	-0.310567	G1	Mes	others	13.2731
GGAGCAAAGGGAGGGT_1	SeuratProject	38671	5698	10031	4	Hashtag2	Hashtag1	5.04779	Hashtag2	Singlet	Hashtag2	batch1	w8_late	0.0474257	4	4	6	5	12	12	11	11	11	11	9	16	14	16	32	24	15	35	37	38	36	37	37	51	40	40	Intestine	GMP	#A1C299	0.128453	0.320557	G2M	GMP	others	3.65053
GGAGCAACAGCGTTTA_1	SeuratProject	14069	2757	5119	4	Hashtag2	Hashtag1	4.70354	Hashtag2	Singlet	Hashtag2	batch1	w8_late	0.0548013	4	15	12	12	20	11	21	24	29	29	18	33	35	35	36	37	36	36	38	36	37	36	35	38	37	37	Intestine	Monocyte	#61615A	-0.157893	-0.190065	G1	Monocyte	others	-3.1984
GGAGGATAGACGAAGA_1	SeuratProject	10292	2470	1781	4	Hashtag2	Hashtag4	3.62841	Hashtag2	Singlet	Hashtag2	batch1	w8_late	0.0762728	4	15	12	12	20	11	21	24	29	29	18	33	35	35	36	37	36	36	38	36	37	36	35	38	37	37	Intestine	Monocyte	#61615A	-0.164434	-0.237453	G1	Monocyte	others	-3.23583
GGAGGATAGGATTTCC_1	SeuratProject	8478	2514	80	4	Hashtag2	Hashtag4	0.701539	Hashtag2	Singlet	Hashtag2	batch1	w8_late	0.0560274	0	0	3	3	1	2	2	2	1	1	8	4	24	6	6	30	21	16	0	17	25	18	17	16	9	9	Intestine	Group 3 ILC	#006FA6	-0.248361	-0.236571	G1	Group 3 ILC	used	5.34282
GGAGGATTCCACCTCA_1	SeuratProject	10786	2699	202	4	Hashtag2	Hashtag4	1.32166	Hashtag2	Singlet	Hashtag2	batch1	w8_late	0.046171	0	0	1	0	0	1	1	9	0	33	35	30	33	32	33	15	33	33	34	32	38	13	10	9	11	11	Intestine	Group 3 ILC	#006FA6	-0.128683	-0.19519	G1	Group 3 ILC	used	4.50481
GGAGGTACAAAGGCGT_1	SeuratProject	15943	3181	5466	4	Hashtag2	Hashtag4	4.558	Hashtag2	Singlet	Hashtag2	batch1	w8_late	0.0565766	4	4	12	12	11	11	17	19	18	19	18	23	21	23	28	21	17	19	16	26	14	53	56	57	58	58	Intestine	Monocyte	#61615A	-0.178338	-0.11795	G1	Monocyte	others	-1.29151
GGATCTACACAGGATG_1	SeuratProject	11825	3136	82	4	Hashtag2	Hashtag4	0.603909	Hashtag2	Singlet	Hashtag2	batch1	w8_late	0.0711205	8	5	8	8	4	6	6	6	4	3	12	12	11	13	12	11	10	10	8	8	5	4	3	2	2	2	Intestine	Group 3 ILC	#006FA6	0.492336	0.276237	S	Group 3 ILC	used	2.35892
GGATCTACACTAAACC_1	SeuratProject	3990	1584	3253	3	Hashtag2	Hashtag4	4.22799	Hashtag2	Singlet	Hashtag2	batch1	w8_late	0.0418546	5	12	15	15	17	29	33	35	37	37	40	41	44	45	47	49	49	52	52	56	54	58	61	62	63	63	Intestine	pre-B	#A30059	-0.0423043	-0.178634	G1	pre-B	others	-5.84268
GGCACGTAGGTGGCTA_1	SeuratProject	8629	2205	1265	3	Hashtag2	Hashtag4	3.52826	Hashtag2	Singlet	Hashtag2	batch1	w8_late	0.0318693	6	8	7	21	9	27	10	33	35	12	38	20	23	15	35	38	35	47	36	34	34	34	33	36	35	35	Intestine	Mast cell	#008941	0.173537	0.277257	G2M	Mast cell	others	6.96478
GGCACGTTCTCATGCC_1	SeuratProject	34335	5626	1177	4	Hashtag2	Hashtag1	3.13534	Hashtag2	Singlet	Hashtag2	batch1	w8_late	0.0773555	3	3	4	6	6	8	9	8	7	7	11	11	8	10	10	8	8	2	6	6	4	17	16	15	29	29	Intestine	ETP	#C2FF99	0.430292	-0.0555564	S	ETP	used	2.85059
GGCAGTCCATCTGTTT_1	SeuratProject	7640	2476	1523	4	Hashtag2	Hashtag1	3.4913	Hashtag2	Singlet	Hashtag2	batch1	w8_late	0.0407068	2	6	5	4	5	4	3	5	9	9	7	6	5	4	3	4	5	5	2	1	1	45	45	47	54	54	Intestine	pre pro-B	#D16100	-0.0597123	-0.201027	G1	pre pro-B	used	-0.310913
GGCAGTCTCTAGAGCT_1	SeuratProject	1958	1051	798	4	Hashtag2	Hashtag1	2.96355	Hashtag2	Singlet	Hashtag2	batch1	w8_late	0.0311542	5	12	17	17	19	20	19	21	21	22	25	26	27	27	24	28	24	23	26	22	26	23	22	20	20	20	Intestine	pro-B	#FFAA92	-0.0960294	-0.116186	G1	pro-B	others	-9.29679
GGCGTCAAGGGATCGT_1	SeuratProject	12483	3823	1104	4	Hashtag2	Hashtag3	3.23977	Hashtag2	Singlet	Hashtag2	batch1	w8_late	0.0362092	7	14	16	16	18	19	24	27	26	27	29	35	38	36	39	45	38	49	49	53	52	55	58	59	60	60	Intestine	Mes	#B903AA	0.202813	0.0462642	S	Mes	others	14.5413
GGCGTCAAGTGATGGC_1	SeuratProject	16414	3425	9063	4	Hashtag2	Hashtag4	5.15223	Hashtag2	Singlet	Hashtag2	batch1	w8_late	0.0307664	4	15	12	12	20	11	21	24	29	29	18	33	35	35	36	37	36	36	38	36	37	36	35	38	37	37	Intestine	Monocyte	#61615A	-0.116571	-0.171155	G1	Monocyte	others	-2.26456
GGCGTCACAAATACAG_1	SeuratProject	9337	2423	79	4	Hashtag2	Hashtag4	0.756214	Hashtag2	Singlet	Hashtag2	batch1	w8_late	0.0416622	0	0	1	0	0	0	0	9	0	33	35	30	33	32	33	15	33	33	34	32	38	13	10	9	11	11	Intestine	Group 3 ILC	#006FA6	-0.163948	-0.243391	G1	Group 3 ILC	used	5.89375
GGCGTCATCACCTCAC_1	SeuratProject	12912	3470	377	4	Hashtag2	Hashtag1	1.97496	Hashtag2	Singlet	Hashtag2	batch1	w8_late	0.0582404	8	5	8	8	4	6	6	6	4	3	12	12	11	13	12	11	10	10	8	8	5	4	3	2	2	2	Intestine	Group 3 ILC	#006FA6	0.155116	0.527348	G2M	Group 3 ILC	used	1.79779
GGCTGTGAGAGCAGCT_1	SeuratProject	11398	2994	3037	4	Hashtag2	Hashtag3	4.30119	Hashtag2	Singlet	Hashtag2	batch1	w8_late	0.0521144	5	7	9	9	8	7	7	16	6	4	3	3	17	20	19	14	41	42	51	54	41	44	46	48	51	51	Intestine	pro-B	#FFAA92	0.201795	0.316254	G2M	pro-B	others	-3.98745
GGCTGTGGTGCTGCAC_1	SeuratProject	38618	5566	4959	3	Hashtag2	Hashtag1	4.21179	Hashtag2	Singlet	Hashtag2	batch1	w8_late	0.0614998	4	4	12	12	11	11	17	19	18	19	18	23	21	23	28	21	17	19	16	26	14	53	56	57	58	58	Intestine	Monocyte	#61615A	0.12757	0.185116	G2M	Monocyte	others	-0.90566
GGCTGTGGTTTCGTTT_1	SeuratProject	10824	3660	1167	4	Hashtag2	Hashtag1	3.22609	Hashtag2	Singlet	Hashtag2	batch1	w8_late	0.0295639	7	14	16	16	18	19	24	27	26	27	29	35	38	36	39	45	38	49	49	53	52	55	58	59	60	60	Intestine	Mes	#B903AA	0.0296024	-0.296712	S	Mes	others	14.6705
GGCTGTGTCCTTGAAG_1	SeuratProject	5597	1774	1734	4	Hashtag2	Hashtag1	3.62672	Hashtag2	Singlet	Hashtag2	batch1	w8_late	0.0444881	2	9	10	10	15	15	14	18	13	17	20	22	30	29	30	26	29	31	33	66	67	70	72	72	72	72	Intestine	pre pDC	#63FFAC	-0.0748361	-0.045906	G1	pre pDC	used	-3.64663
GGCTTGGGTCGGCTAC_1	SeuratProject	29564	4585	4791	4	Hashtag2	Hashtag4	4.42478	Hashtag2	Singlet	Hashtag2	batch1	w8_late	0.0305777	4	4	6	5	12	12	11	11	11	11	9	16	14	16	32	16	15	35	37	38	36	37	37	51	40	40	Intestine	GMP	#A1C299	-0.123356	-0.148988	G1	GMP	others	2.78381
GGGAAGTAGCATGGGT_1	SeuratProject	14437	3483	414	4	Hashtag2	Hashtag1	2.117	Hashtag2	Singlet	Hashtag2	batch1	w8_late	0.0503567	8	5	8	8	4	6	6	6	4	3	23	25	25	26	22	25	23	22	23	20	22	21	20	18	18	18	Intestine	Group 3 ILC	#006FA6	-0.160997	0.786575	G2M	Group 3 ILC	used	1.09084
GGGAAGTCACACTTAG_1	SeuratProject	78820	8610	3865	3	Hashtag2	Hashtag1	4.33155	Hashtag2	Singlet	Hashtag2	batch1	w8_late	0.0449378	7	14	16	16	18	19	24	27	26	27	29	35	38	36	39	48	38	56	54	60	55	56	59	60	61	61	Intestine	Mes	#B903AA	-0.332995	-0.34532	G1	Mes	others	13.1008
GGGAAGTCACTCCCTA_1	SeuratProject	6784	2600	260	3	Hashtag2	Hashtag4	1.85534	Hashtag2	Singlet	Hashtag2	batch1	w8_late	0.026533	7	14	16	16	18	19	24	27	26	27	29	35	38	36	39	48	38	56	54	60	55	56	59	60	61	61	Intestine	Mes	#B903AA	-0.271323	-0.2887	G1	Mes	others	12.5848
GGGAAGTGTAAGTTGA_1	SeuratProject	7135	2341	135	4	Hashtag2	Hashtag4	1.1414	Hashtag2	Singlet	Hashtag2	batch1	w8_late	0.0497547	0	5	3	3	1	18	15	15	19	20	8	4	22	25	20	23	20	20	19	16	20	16	15	14	16	16	Intestine	Group 3 ILC	#006FA6	-0.212568	-0.280405	G1	Group 3 ILC	used	4.32496
GGGAAGTTCCGTGCGA_1	SeuratProject	26638	4641	464	4	Hashtag2	Hashtag3	2.34716	Hashtag2	Singlet	Hashtag2	batch1	w8_late	0.0705383	8	5	8	8	4	6	6	6	4	3	12	12	11	13	12	11	10	10	8	8	5	4	3	2	2	2	Intestine	Group 3 ILC	#006FA6	0.336005	0.325716	S	Group 3 ILC	used	2.21832
GGGACTCCACGTAGTT_1	SeuratProject	9372	2570	85	3	Hashtag2	Hashtag4	0.50449	Hashtag2	Singlet	Hashtag2	batch1	w8_late	0.0821596	0	0	3	3	1	2	2	2	1	1	1	0	0	6	6	1	2	16	0	17	25	18	17	16	9	9	Intestine	Group 3 ILC	#006FA6	-0.233903	-0.206412	G1	Group 3 ILC	used	5.92273
GGGACTCCAGTTGCGC_1	SeuratProject	14752	3363	898	3	Hashtag2	Hashtag3	3.14985	Hashtag2	Singlet	Hashtag2	batch1	w8_late	0.0631101	1	10	11	11	10	10	8	7	10	8	5	5	4	3	2	5	1	1	21	0	21	19	18	17	17	17	Intestine	Group 1 ILC	#0AA6D8	0.481511	0.441849	S	Group 1 ILC	used	-6.48741
GGGACTCGTGTTCCTC_1	SeuratProject	19081	3545	596	4	Hashtag2	Hashtag1	2.39357	Hashtag2	Singlet	Hashtag2	batch1	w8_late	0.0615272	4	15	12	12	20	11	21	24	29	29	18	33	35	35	36	37	36	36	38	36	37	36	35	38	37	37	Intestine	Monocyte	#61615A	-0.2057	-0.251701	G1	Monocyte	others	-3.06236
GGGAGATAGTGCACTT_1	SeuratProject	12030	3275	1090	4	Hashtag2	Hashtag4	3.03964	Hashtag2	Singlet	Hashtag2	batch1	w8_late	0.0369077	2	6	5	4	15	4	3	5	9	9	7	6	30	29	30	26	29	31	2	35	1	45	45	47	41	41	Intestine	pre pro-B	#D16100	-0.082873	-0.231873	G1	pre pro-B	used	1.59363
GGGAGTAGTGACGTCC_1	SeuratProject	9280	2703	78	3	Hashtag2	Hashtag4	0.404883	Hashtag2	Singlet	Hashtag2	batch1	w8_late	0.0533405	0	0	1	0	0	0	0	0	0	0	10	13	9	9	11	7	7	7	5	4	3	2	1	1	1	1	Intestine	Group 3 ILC	#006FA6	-0.148478	-0.200715	G1	Group 3 ILC	used	6.30888
GGGATCCAGCGACTTT_1	SeuratProject	24120	4295	7111	4	Hashtag2	Hashtag3	5.05164	Hashtag2	Singlet	Hashtag2	batch1	w8_late	0.0709784	4	15	12	12	20	11	21	24	29	29	18	33	35	35	36	37	36	36	38	36	37	36	35	38	37	37	Intestine	Monocyte	#61615A	0.0475993	0.248457	G2M	Monocyte	others	-2.51203
GGGATCCTCAATCAGC_1	SeuratProject	16350	3804	7052	4	Hashtag2	Hashtag1	4.76961	Hashtag2	Singlet	Hashtag2	batch1	w8_late	0.0606116	2	6	5	4	5	4	3	5	15	16	16	19	15	14	16	4	5	5	2	1	1	12	9	8	6	6	Intestine	pre pro-B	#D16100	0.261338	-0.191471	S	pre pro-B	used	-2.82223
GGGATGAAGCGCCCAT_1	SeuratProject	4840	1745	453	4	Hashtag2	Hashtag1	2.08532	Hashtag2	Singlet	Hashtag2	batch1	w8_late	0.0580579	2	9	10	10	22	23	23	22	25	25	26	27	32	31	31	33	31	24	30	31	23	30	29	29	30	30	Intestine	LP1	red	-0.211715	-0.171081	G1	LP2	used	-0.87182
GGGCCATTCGCGAAGA_1	SeuratProject	5673	2040	1278	4	Hashtag2	Hashtag1	3.06948	Hashtag2	Singlet	Hashtag2	batch1	w8_late	0.0634585	0	0	13	13	14	14	12	9	12	33	35	30	33	32	33	15	33	33	34	32	38	13	10	9	11	11	Intestine	Group 2 ILC	#3B5DFF	-0.147153	-0.21156	G1	Group 2 ILC	used	5.90539
GGGCGTTTCTACTTCA_1	SeuratProject	11264	3142	134	4	Hashtag2	Hashtag3	0.987907	Hashtag2	Singlet	Hashtag2	batch1	w8_late	0.0489169	0	0	3	3	1	2	2	2	1	1	8	4	24	6	6	30	21	16	0	17	25	18	17	16	9	9	Intestine	Group 3 ILC	#006FA6	-0.00340177	-0.210612	G1	Group 3 ILC	used	4.73383
GGGCGTTTCTCTTAAC_1	SeuratProject	7473	2631	1628	4	Hashtag2	Hashtag3	3.63796	Hashtag2	Singlet	Hashtag2	batch1	w8_late	0.0408136	7	14	16	16	18	19	24	27	26	27	29	35	38	36	39	45	38	49	49	53	52	55	58	59	60	60	Intestine	Mes	#B903AA	-0.297157	-0.348791	G1	Mes	others	14.1407
GGGCTCAGTTGAGAGC_1	SeuratProject	6936	2291	1057	4	Hashtag2	Hashtag4	3.1142	Hashtag2	Singlet	Hashtag2	batch1	w8_late	0.0258074	2	6	5	4	5	4	3	5	15	16	16	19	15	14	16	32	32	29	32	29	32	29	28	30	28	28	Intestine	pre pro-B	#D16100	-0.201819	-0.171609	G1	pre pro-B	used	-1.49073
GGGCTCAGTTGCTGAT_1	SeuratProject	15975	3562	717	4	Hashtag2	Hashtag4	2.39899	Hashtag2	Singlet	Hashtag2	batch1	w8_late	0.0599061	1	10	11	11	10	10	8	7	10	8	5	5	4	3	2	5	1	1	14	0	15	8	14	13	15	15	Intestine	Group 1 ILC	#0AA6D8	0.180006	-0.187654	S	Group 1 ILC	used	-7.693
GGGTAGAAGCTATCTG_1	SeuratProject	24577	4551	8982	4	Hashtag2	Hashtag1	5.0888	Hashtag2	Singlet	Hashtag2	batch1	w8_late	0.0522033	4	4	6	5	11	21	20	23	22	23	9	28	28	16	26	16	25	32	35	41	45	46	47	33	47	47	Intestine	Myeloblast	#B77B68	0.256837	-0.135358	S	Myeloblast	others	0.56769
GGGTAGAGTCGTCTCT_1	SeuratProject	6926	2079	8013	4	Hashtag2	Hashtag4	5.23605	Hashtag2	Singlet	Hashtag2	batch1	w8_late	0.0424487	4	4	6	5	11	21	20	23	22	23	9	28	28	16	26	16	25	32	35	41	45	46	47	33	47	47	Intestine	Myeloblast	#B77B68	-0.0256487	0.0406774	G2M	Myeloblast	others	1.43639
GGGTATTCACGTTCGG_1	SeuratProject	13862	3243	566	4	Hashtag2	Hashtag4	2.59688	Hashtag2	Singlet	Hashtag2	batch1	w8_late	0.0570625	0	0	3	3	1	2	2	2	1	1	1	0	0	7	5	3	3	3	1	2	0	0	36	39	43	43	Intestine	Group 3 ILC	#006FA6	-0.0809235	-0.241613	G1	Group 3 ILC	used	4.55303
GGGTCACGTACAAACA_1	SeuratProject	12249	2760	4650	3	Hashtag2	Hashtag1	4.61072	Hashtag2	Singlet	Hashtag2	batch1	w8_late	0.0434321	4	4	6	5	11	21	20	23	22	23	9	28	28	16	26	16	25	32	35	41	45	46	47	33	47	47	Intestine	Myeloblast	#B77B68	-0.0402476	-0.10129	G1	Myeloblast	others	1.4534
GGGTCACTCAAATGCC_1	SeuratProject	9096	2695	82	4	Hashtag2	Hashtag4	0.505394	Hashtag2	Singlet	Hashtag2	batch1	w8_late	0.0381486	0	0	1	0	0	0	0	0	0	0	0	2	1	0	0	0	0	4	4	5	13	3	2	32	31	31	Intestine	Group 3 ILC	#006FA6	-0.191487	-0.2167	G1	Group 3 ILC	used	7.93376
GGGTCTGAGGTAAAGG_1	SeuratProject	5307	2011	1619	4	Hashtag2	Hashtag4	3.17749	Hashtag2	Singlet	Hashtag2	batch1	w8_late	0.0352365	5	7	9	9	8	7	7	10	6	4	3	3	17	20	19	14	37	39	39	42	40	40	41	42	44	44	Intestine	pro-B	#FFAA92	0.245173	-0.11125	S	pro-B	others	-7.13001
GGGTGAAAGCATCGAG_1	SeuratProject	6382	1859	7738	4	Hashtag2	Hashtag1	5.02419	Hashtag2	Singlet	Hashtag2	batch1	w8_late	0.0430899	4	4	6	5	11	21	20	23	22	23	46	28	28	50	26	59	25	32	35	68	68	71	73	73	73	73	Intestine	Myeloblast	#B77B68	-0.0610024	-0.0960327	G1	Myeloblast	others	2.77042
GGGTGTCCACGTATAC_1	SeuratProject	9523	2774	315	4	Hashtag2	Hashtag4	1.31032	Hashtag2	Singlet	Hashtag2	batch1	w8_late	0.0786517	0	0	3	3	1	2	2	2	1	1	8	4	24	6	6	30	21	16	0	17	25	18	17	16	9	9	Intestine	Group 3 ILC	#006FA6	-0.157166	-0.203299	G1	Group 3 ILC	used	5.45779
GGGTTATCAAAGCACG_1	SeuratProject	5371	1818	98	4	Hashtag2	Hashtag1	0.805377	Hashtag2	Singlet	Hashtag2	batch1	w8_late	0.0485943	0	0	1	0	0	0	0	0	0	0	0	2	1	0	0	0	0	4	4	5	13	3	2	32	31	31	Intestine	Group 3 ILC	#006FA6	-0.206096	-0.189967	G1	Group 3 ILC	used	6.72362
GGGTTATCAAGCACCC_1	SeuratProject	9159	2449	210	4	Hashtag2	Hashtag1	1.44937	Hashtag2	Singlet	Hashtag2	batch1	w8_late	0.0532809	0	0	3	3	1	2	2	2	1	1	1	0	0	7	5	3	3	3	1	2	0	0	36	39	43	43	Intestine	Group 3 ILC	#006FA6	-0.162341	-0.229749	G1	Group 3 ILC	used	5.41621
GGGTTATGTAGCGTAG_1	SeuratProject	10773	2882	1370	4	Hashtag2	Hashtag1	3.29011	Hashtag2	Singlet	Hashtag2	batch1	w8_late	0.070918	2	6	5	4	5	4	3	5	15	16	16	19	15	14	16	4	5	5	2	1	1	12	9	8	6	6	Intestine	pre pro-B	#D16100	-0.115591	-0.218525	G1	pre pro-B	used	-1.79088
GGGTTATGTGGAACAC_1	SeuratProject	48994	6258	5196	4	Hashtag2	Hashtag1	4.71903	Hashtag2	Singlet	Hashtag2	batch1	w8_late	0.0752337	4	4	12	5	11	11	17	19	18	19	9	23	21	23	28	21	17	19	16	26	14	35	34	37	36	36	Intestine	Monocyte	#61615A	-0.0863279	0.578227	G2M	Monocyte	others	-0.348536
GGGTTTACAACAAGTA_1	SeuratProject	13508	2900	2449	4	Hashtag2	Hashtag1	4.07487	Hashtag2	Singlet	Hashtag2	batch1	w8_late	0.046639	4	4	12	10	11	11	17	19	18	19	18	23	21	23	28	26	17	31	16	26	14	35	34	37	36	36	Intestine	Monocyte	#61615A	5.93466e-05	-0.0336152	S	Monocyte	others	-1.96544
GGGTTTAGTATCACCA_1	SeuratProject	4728	1953	4327	4	Hashtag2	Hashtag4	3.97036	Hashtag2	Singlet	Hashtag2	batch1	w8_late	0.0452623	5	7	9	9	8	7	7	10	6	4	3	3	20	21	18	18	16	17	22	24	16	11	52	53	48	48	Intestine	pro-B	#FFAA92	0.548586	0.677871	G2M	pro-B	others	-6.43949
GGGTTTAGTTGCACGC_1	SeuratProject	14062	3103	148	4	Hashtag2	Hashtag4	1.02608	Hashtag2	Singlet	Hashtag2	batch1	w8_late	0.0489973	0	0	3	3	1	2	2	2	1	1	8	4	24	6	6	30	21	16	0	17	25	18	17	16	9	9	Intestine	Group 3 ILC	#006FA6	-0.133903	-0.218155	G1	Group 3 ILC	used	4.83181
GGTAACTAGTGACACG_1	SeuratProject	27315	4429	4676	4	Hashtag2	Hashtag1	4.71731	Hashtag2	Singlet	Hashtag2	batch1	w8_late	0.0484349	4	4	6	5	11	21	20	23	22	23	9	28	28	16	26	16	25	35	37	38	36	37	37	33	40	40	Intestine	Myeloblast	#B77B68	0.0695234	0.0320432	S	Myeloblast	others	2.62562
GGTAATCCAAGCGGAT_1	SeuratProject	6489	2064	274	4	Hashtag2	Hashtag4	0.90786	Hashtag2	Singlet	Hashtag2	batch1	w8_late	0.0486978	0	0	1	0	0	0	0	9	0	33	35	30	33	32	33	15	33	33	34	32	38	13	10	9	11	11	Intestine	Group 3 ILC	#006FA6	-0.168289	-0.229319	G1	Group 3 ILC	used	6.83393
GGTAGAGGTGGAATGC_1	SeuratProject	20642	4005	2324	4	Hashtag2	Hashtag4	3.89622	Hashtag2	Singlet	Hashtag2	batch1	w8_late	0.0495592	1	10	11	11	10	10	8	7	10	8	5	5	4	3	2	50	1	53	55	58	56	59	62	64	65	65	Intestine	Group 1 ILC	#0AA6D8	0.237651	0.671834	G2M	Group 1 ILC	used	-5.98798
GGTAGAGTCACGACTA_1	SeuratProject	6419	2283	275	4	Hashtag2	Hashtag3	1.96218	Hashtag2	Singlet	Hashtag2	batch1	w8_late	0.0484499	9	11	13	13	14	14	12	13	12	14	13	14	12	12	14	10	12	11	10	9	8	7	5	4	8	8	Intestine	Group 2 ILC	#3B5DFF	-0.116769	-0.184667	G1	Group 2 ILC	used	0.178569
GGTAGAGTCATCGCTC_1	SeuratProject	20545	4146	8655	3	Hashtag2	Hashtag1	5.05093	Hashtag2	Singlet	Hashtag2	batch1	w8_late	0.0383062	4	4	6	5	11	21	20	23	22	23	9	28	28	16	26	16	25	32	35	41	45	46	47	33	47	47	Intestine	Myeloblast	#B77B68	0.0544878	0.0650622	G2M	Myeloblast	others	1.38396
GGTCACGAGACACACG_1	SeuratProject	17405	4060	3636	3	Hashtag2	Hashtag3	4.42018	Hashtag2	Singlet	Hashtag2	batch1	w8_late	0.0594082	5	7	9	15	17	24	25	16	27	4	3	31	17	33	19	14	41	42	48	52	41	44	46	48	51	51	Intestine	pre-B	#A30059	0.515219	0.28629	S	pre-B	others	-4.53063
GGTCACGGTCTAGGCC_1	SeuratProject	3794	1623	3794	4	Hashtag2	Hashtag4	4.28118	Hashtag2	Singlet	Hashtag2	batch1	w8_late	0.0384818	5	7	9	9	8	7	7	10	6	4	3	3	17	20	19	14	37	39	39	42	40	40	41	42	44	44	Intestine	pro-B	#FFAA92	0.329507	-0.0529702	S	pro-B	others	-7.95368
GGTCTGGAGGAACATT_1	SeuratProject	7081	2096	76	4	Hashtag2	Hashtag4	0.699658	Hashtag2	Singlet	Hashtag2	batch1	w8_late	0.0625618	0	2	2	2	2	1	1	1	5	5	4	10	3	2	9	36	44	43	44	48	35	50	51	52	50	50	Intestine	Group 3 ILC	#006FA6	-0.165263	-0.209709	G1	Group 3 ILC	used	2.26966
GGTCTGGCACCAGGTC_1	SeuratProject	18997	4274	151	3	Hashtag2	Hashtag3	1.47122	Hashtag2	Singlet	Hashtag2	batch1	w8_late	0.0567984	8	5	8	8	4	6	6	6	4	3	12	12	11	13	12	11	10	10	8	8	5	4	3	2	2	2	Intestine	Group 3 ILC	#006FA6	0.50431	0.251124	S	Group 3 ILC	used	2.83822
GGTCTGGGTCTCGCGA_1	SeuratProject	11010	3090	82	4	Hashtag2	Hashtag4	0.777971	Hashtag2	Singlet	Hashtag2	batch1	w8_late	0.0569482	8	5	8	8	4	6	6	6	4	3	12	12	11	13	12	11	10	10	8	8	5	4	3	2	2	2	Intestine	Group 3 ILC	#006FA6	0.45526	0.331829	S	Group 3 ILC	used	2.61201
GGTCTGGTCAAGTGTC_1	SeuratProject	15898	3789	306	4	Hashtag2	Hashtag1	1.53831	Hashtag2	Singlet	Hashtag2	batch1	w8_late	0.0446597	8	5	8	8	4	6	6	6	4	3	12	12	11	13	12	11	10	10	8	8	5	4	3	2	2	2	Intestine	Group 3 ILC	#006FA6	0.260798	0.505767	G2M	Group 3 ILC	used	1.95554
GGTGAAGAGTTCCGGC_1	SeuratProject	12426	3137	2747	4	Hashtag2	Hashtag4	4.05797	Hashtag2	Singlet	Hashtag2	batch1	w8_late	0.0484468	1	1	0	1	3	3	5	3	2	10	6	7	6	5	4	2	4	0	14	0	15	8	14	13	15	15	Intestine	Group 1 ILC	#0AA6D8	-0.0373785	-0.223112	G1	Group 1 ILC	used	-7.39386
GGTGAAGGTGGGCTCT_1	SeuratProject	5053	1930	3879	4	Hashtag2	Hashtag4	4.30231	Hashtag2	Singlet	Hashtag2	batch1	w8_late	0.0415595	5	7	9	9	8	7	7	10	6	4	3	3	17	20	19	14	37	39	39	42	40	40	41	42	44	44	Intestine	pro-B	#FFAA92	-0.0751747	0.140403	G2M	pro-B	others	-8.52094
GGTGAAGGTTCGAAGG_1	SeuratProject	11415	2709	2100	4	Hashtag2	Hashtag4	3.6947	Hashtag2	Singlet	Hashtag2	batch1	w8_late	0.0569426	2	6	5	4	5	4	3	5	15	16	16	19	15	14	16	4	5	5	2	1	1	12	9	8	6	6	Intestine	pre pro-B	#D16100	-0.0600563	-0.202072	G1	pre pro-B	used	-2.13256
GGTGGCTAGTACTGGG_1	SeuratProject	9154	3076	667	3	Hashtag2	Hashtag3	2.71907	Hashtag2	Singlet	Hashtag2	batch1	w8_late	0.0479572	7	14	16	16	18	19	24	27	26	27	29	35	38	36	39	48	38	56	54	60	55	56	59	60	61	61	Intestine	Mes	#B903AA	-0.24862	-0.279837	G1	Mes	others	12.8327
GGTGGCTTCTTTCCAA_1	SeuratProject	16770	3648	1409	4	Hashtag2	Hashtag1	3.33447	Hashtag2	Singlet	Hashtag2	batch1	w8_late	0.0324389	3	3	4	19	23	16	18	20	20	21	22	24	16	24	21	22	22	34	20	18	19	32	31	34	32	32	Intestine	LP1	#00C2A0	-0.0622824	-0.190649	G1	LP1	used	0.691986
GGTGTCGCACAAGTTC_1	SeuratProject	11172	2999	125	4	Hashtag2	Hashtag4	1.16559	Hashtag2	Singlet	Hashtag2	batch1	w8_late	0.0491407	0	2	2	2	2	1	1	1	5	5	4	10	3	2	9	19	18	6	18	15	17	14	11	10	13	13	Intestine	Group 3 ILC	#006FA6	-0.056748	-0.234135	G1	Group 3 ILC	used	1.466
GGTGTCGGTAGGCAAC_1	SeuratProject	6931	2073	125	4	Hashtag2	Hashtag4	0.907285	Hashtag2	Singlet	Hashtag2	batch1	w8_late	0.0398211	0	0	3	3	1	2	2	2	1	1	1	0	0	7	5	1	2	3	1	2	0	0	13	12	10	10	Intestine	Group 3 ILC	#006FA6	-0.18342	-0.203333	G1	Group 3 ILC	used	4.31105
GGTGTCGGTCCGAAAG_1	SeuratProject	9449	2589	321	4	Hashtag2	Hashtag1	1.66582	Hashtag2	Singlet	Hashtag2	batch1	w8_late	0.0411684	0	0	3	3	1	2	2	2	1	1	8	4	24	6	6	30	21	16	0	17	25	18	17	16	9	9	Intestine	Group 3 ILC	#006FA6	-0.132779	-0.241555	G1	Group 3 ILC	used	4.94052
GGTGTTATCTCGCGTT_1	SeuratProject	5451	1890	951	4	Hashtag2	Hashtag4	3.00893	Hashtag2	Singlet	Hashtag2	batch1	w8_late	0.0357733	2	6	5	4	5	4	3	5	15	16	16	19	15	14	16	32	32	29	32	29	32	29	28	30	28	28	Intestine	pre pro-B	#D16100	-0.104989	-0.203567	G1	pre pro-B	used	-3.56149
GGTTCTCAGGCATGGT_1	SeuratProject	4636	1567	1279	4	Hashtag2	Hashtag3	3.37682	Hashtag2	Singlet	Hashtag2	batch1	w8_late	0.0323555	2	9	10	10	15	15	14	18	13	17	20	22	30	29	30	26	29	31	33	35	48	42	43	44	41	41	Intestine	LP2	#6B7900	-0.137903	-0.198108	G1	MLP3	used	-1.38687
GGTTCTCAGTATAACG_1	SeuratProject	11501	3280	954	4	Hashtag2	Hashtag4	3.01101	Hashtag2	Singlet	Hashtag2	batch1	w8_late	0.0612121	0	5	3	3	4	18	15	15	19	20	8	4	22	25	20	23	20	20	19	16	20	16	15	14	16	16	Intestine	Group 3 ILC	#006FA6	0.138462	-0.21612	S	Group 3 ILC	used	2.98126
GGTTGTACAGCGCTTG_1	SeuratProject	5916	2103	4917	4	Hashtag2	Hashtag4	4.64079	Hashtag2	Singlet	Hashtag2	batch1	w8_late	0.0434415	5	7	9	9	8	7	7	10	6	4	3	3	20	21	18	18	16	17	22	24	16	11	52	53	48	48	Intestine	pro-B	#FFAA92	0.0116786	0.988244	G2M	pro-B	others	-7.92085
GGTTGTATCATAGCAC_1	SeuratProject	8858	2546	1607	4	Hashtag2	Hashtag3	3.2232	Hashtag2	Singlet	Hashtag2	batch1	w8_late	0.0322872	2	6	5	4	5	4	3	5	9	9	7	6	5	4	3	4	5	5	2	1	1	12	9	8	6	6	Intestine	pre pro-B	#D16100	0.0705038	0.0534366	S	pre pro-B	used	-2.14472
GGTTGTATCTAGTACG_1	SeuratProject	7693	2376	1047	3	Hashtag2	Hashtag4	3.10952	Hashtag2	Singlet	Hashtag2	batch1	w8_late	0.0162485	2	9	10	10	15	15	14	18	13	17	20	22	30	29	30	26	29	31	33	66	67	70	72	72	72	72	Intestine	pre pDC	#63FFAC	-0.044216	-0.188648	G1	pre pDC	used	-3.7078
GTAACACAGCAGCACA_1	SeuratProject	15041	3751	80	4	Hashtag2	Hashtag1	0.604082	Hashtag2	Singlet	Hashtag2	batch1	w8_late	0.0557809	0	5	3	3	4	18	15	15	19	20	8	4	22	25	20	23	20	20	19	16	20	16	15	14	16	16	Intestine	Group 3 ILC	#006FA6	0.241752	-0.168919	S	Group 3 ILC	used	3.73753
GTAACACAGCATATGA_1	SeuratProject	17675	3825	2125	3	Hashtag2	Hashtag4	3.70881	Hashtag2	Singlet	Hashtag2	batch1	w8_late	0.0340594	4	15	12	12	20	11	21	24	29	29	18	33	35	35	36	37	36	36	38	36	37	36	35	38	37	37	Intestine	Monocyte	#61615A	0.0693103	-0.124141	S	Monocyte	others	-2.72513
GTAACACGTCGACTGC_1	SeuratProject	17072	3931	1489	3	Hashtag2	Hashtag3	3.67108	Hashtag2	Singlet	Hashtag2	batch1	w8_late	0.0536551	2	6	5	4	5	4	3	5	9	9	7	6	5	4	3	4	5	5	2	1	1	12	9	8	6	6	Intestine	pre pro-B	#D16100	0.424265	-0.0861337	S	pre pro-B	used	-1.56778
GTAACACTCGCAAGAG_1	SeuratProject	8010	2390	1244	4	Hashtag2	Hashtag1	3.10312	Hashtag2	Singlet	Hashtag2	batch1	w8_late	0.0579276	1	1	0	1	3	3	5	3	2	10	6	7	6	5	4	2	4	0	3	3	2	1	0	0	0	0	Intestine	Group 1 ILC	#0AA6D8	-0.11189	-0.192502	G1	Group 1 ILC	used	-8.36184
GTAACCAAGGTAGACC_1	SeuratProject	6258	2201	4991	3	Hashtag2	Hashtag4	4.46772	Hashtag2	Singlet	Hashtag2	batch1	w8_late	0.0479386	5	7	9	9	8	7	7	10	6	4	3	3	20	21	18	18	16	17	22	24	16	11	40	41	45	45	Intestine	pro-B	#FFAA92	0.648444	0.29149	S	pro-B	others	-6.91235
GTAACCAGTATTGACC_1	SeuratProject	8765	2495	604	3	Hashtag2	Hashtag3	2.77456	Hashtag2	Singlet	Hashtag2	batch1	w8_late	0.035482	10	18	20	21	26	27	32	33	35	36	38	40	42	43	44	44	46	47	47	50	50	52	54	56	56	56	Intestine	Mast cell	#008941	-0.228916	-0.234852	G1	Mast cell	others	9.15955
GTAACCATCTTCGCTG_1	SeuratProject	14304	3474	3708	4	Hashtag2	Hashtag4	4.46838	Hashtag2	Singlet	Hashtag2	batch1	w8_late	0.0603328	5	7	9	9	8	7	7	10	6	4	3	3	17	20	19	14	37	39	39	42	40	40	41	42	44	44	Intestine	pro-B	#FFAA92	0.724958	-0.106124	S	pro-B	others	-5.53631
GTAAGTCGTTCGTACA_1	SeuratProject	7577	2106	157	4	Hashtag2	Hashtag3	0.408238	Hashtag2	Singlet	Hashtag2	batch1	w8_late	0.0405174	0	0	1	0	0	0	0	0	0	0	0	2	1	0	0	0	0	9	25	21	27	20	19	19	23	23	Intestine	Group 3 ILC	#006FA6	-0.0834788	-0.230539	G1	Group 3 ILC	used	7.09024
GTAAGTCTCGGATTAC_1	SeuratProject	21811	4163	7863	4	Hashtag2	Hashtag4	5.01045	Hashtag2	Singlet	Hashtag2	batch1	w8_late	0.0542387	4	4	12	12	11	11	17	19	18	19	18	23	21	23	28	21	17	19	16	26	14	53	56	57	58	58	Intestine	Monocyte	#61615A	-0.0253424	-0.0841603	G1	Monocyte	others	-1.58366
GTAATGCGTTAGGCCC_1	SeuratProject	4269	1735	5474	4	Hashtag2	Hashtag4	4.74603	Hashtag2	Singlet	Hashtag2	batch1	w8_late	0.0377138	5	7	9	9	8	7	7	10	6	4	3	3	17	20	19	14	37	39	39	42	40	40	41	42	44	44	Intestine	pro-B	#FFAA92	-0.0626588	-0.0929184	G1	pro-B	others	-8.18261
GTAATGCTCCAATCTT_1	SeuratProject	6268	2305	209	4	Hashtag2	Hashtag3	1.54776	Hashtag2	Singlet	Hashtag2	batch1	w8_late	0.0475431	9	11	13	13	14	14	12	13	12	14	13	14	12	12	14	10	12	11	10	9	8	7	5	4	66	66	Intestine	Group 2 ILC	#3B5DFF	-0.100596	-0.14527	G1	Group 2 ILC	used	-0.0496823
GTAATGCTCTTGCAAG_1	SeuratProject	8799	2598	6939	4	Hashtag2	Hashtag1	5.00787	Hashtag2	Singlet	Hashtag2	batch1	w8_late	0.0475054	5	7	9	9	8	7	7	10	6	4	3	3	17	20	19	14	37	39	39	42	40	40	41	42	44	44	Intestine	pro-B	#FFAA92	0.136008	-0.0203387	S	pro-B	others	-6.87899
GTACAACGTACCGTGC_1	SeuratProject	2091	1093	1882	4	Hashtag2	Hashtag1	3.52521	Hashtag2	Singlet	Hashtag2	batch1	w8_late	0.0310856	5	12	15	15	17	29	33	35	37	37	40	41	44	45	47	49	49	52	52	56	54	58	61	62	63	63	Intestine	pre-B	#A30059	-0.0766327	-0.184296	G1	pre-B	others	-6.83546
GTACAACGTAGCTGCC_1	SeuratProject	8365	2417	113	4	Hashtag2	Hashtag4	0.941367	Hashtag2	Singlet	Hashtag2	batch1	w8_late	0.0472206	0	0	3	3	1	2	2	2	1	1	1	0	0	7	5	3	3	3	1	2	0	0	36	39	43	43	Intestine	Group 3 ILC	#006FA6	-0.00131728	-0.229788	G1	Group 3 ILC	used	5.44067
GTACAACTCGTTCATT_1	SeuratProject	8502	2491	2172	4	Hashtag2	Hashtag3	3.81754	Hashtag2	Singlet	Hashtag2	batch1	w8_late	0.0408139	2	6	5	4	5	4	3	5	15	16	16	19	15	14	16	32	32	29	32	29	32	29	28	30	28	28	Intestine	pre pro-B	#D16100	-0.110204	-0.206055	G1	pre pro-B	used	-1.08753
GTACAGTCAAGATGTA_1	SeuratProject	30861	5199	4645	4	Hashtag2	Hashtag4	4.58424	Hashtag2	Singlet	Hashtag2	batch1	w8_late	0.0553773	4	4	6	5	11	11	17	19	18	19	9	23	21	23	32	21	17	19	16	47	14	35	34	37	36	36	Intestine	Monocyte	#61615A	0.332348	-0.0611912	S	Monocyte	others	0.345825
GTACAGTGTTAATCGC_1	SeuratProject	38243	5402	6169	4	Hashtag2	Hashtag1	4.99385	Hashtag2	Singlet	Hashtag2	batch1	w8_late	0.047172	4	4	6	5	12	16	11	11	11	11	21	16	16	22	23	24	53	21	24	47	24	60	63	65	67	67	Intestine	GMP	#A1C299	0.0901637	0.238642	G2M	GMP	others	3.19159
GTACAGTGTTATTCTC_1	SeuratProject	5223	1570	7032	4	Hashtag2	Hashtag4	4.72832	Hashtag2	Singlet	Hashtag2	batch1	w8_late	0.161784	4	4	12	12	11	11	17	19	18	19	18	23	21	23	28	21	17	19	16	26	14	53	56	57	58	58	Intestine	Monocyte	#61615A	-0.0160168	-0.0408525	G1	Monocyte	others	-1.46775
GTAGAAAAGCACGGAT_1	SeuratProject	22559	5301	4087	4	Hashtag2	Hashtag1	4.38754	Hashtag2	Singlet	Hashtag2	batch1	w8_late	0.0442395	7	14	16	16	18	19	24	27	26	27	29	35	38	36	39	45	38	49	49	53	52	55	58	59	60	60	Intestine	Mes	#B903AA	-0.0805556	-0.238043	G1	Mes	others	15.2048
GTAGAAACACGGTGAA_1	SeuratProject	39923	5612	3226	3	Hashtag2	Hashtag4	4.32912	Hashtag2	Singlet	Hashtag2	batch1	w8_late	0.0453874	4	4	6	5	12	11	11	11	11	19	9	16	21	23	32	21	17	35	37	47	36	35	34	37	36	36	Intestine	Monocyte	#61615A	0.277488	0.00351877	S	Monocyte	others	2.16912
GTAGAAATCTCTTAAC_1	SeuratProject	14617	3037	4579	4	Hashtag2	Hashtag4	4.56888	Hashtag2	Singlet	Hashtag2	batch1	w8_late	0.0409113	4	15	12	12	20	11	21	24	29	29	18	33	35	35	36	37	36	36	38	36	37	36	35	38	37	37	Intestine	Monocyte	#61615A	-0.143532	-0.179462	G1	Monocyte	others	-2.90464
GTAGAGGAGGGACACT_1	SeuratProject	5420	1868	611	4	Hashtag2	Hashtag1	2.41315	Hashtag2	Singlet	Hashtag2	batch1	w8_late	0.0291513	9	11	13	13	14	14	12	13	12	14	13	14	12	12	14	10	12	11	10	9	8	7	5	4	8	8	Intestine	Group 2 ILC	#3B5DFF	-0.164774	-0.218301	G1	Group 2 ILC	used	-0.629617
GTAGAGGAGGGATGTC_1	SeuratProject	11676	3104	2890	4	Hashtag2	Hashtag4	3.50713	Hashtag2	Singlet	Hashtag2	batch1	w8_late	0.0468482	2	6	5	4	5	4	3	5	15	16	16	19	15	14	16	32	32	29	32	29	32	29	28	30	28	28	Intestine	pre pro-B	#D16100	0.366278	-0.141114	S	pre pro-B	used	-3.61602
GTAGAGGGTTGTGTTG_1	SeuratProject	15583	3808	19262	4	Hashtag2	Hashtag4	5.52291	Hashtag2	Singlet	Hashtag2	batch1	w8_late	0.0338189	11	19	21	22	27	31	34	36	38	39	41	42	45	46	49	53	54	58	60	62	61	64	68	69	69	69	Intestine	Endo	#788D66	-0.204969	-0.251043	G1	Endo	others	13.6089
GTAGAGGGTTTCACAG_1	SeuratProject	6992	2556	852	4	Hashtag2	Hashtag1	2.90858	Hashtag2	Singlet	Hashtag2	batch1	w8_late	0.0284611	0	0	1	0	0	0	0	9	0	33	35	30	33	32	33	15	33	33	34	32	38	13	10	9	11	11	Intestine	Group 3 ILC	#006FA6	-0.00137029	-0.20676	G1	Group 3 ILC	used	6.35276
GTAGATCCAGAACGCA_1	SeuratProject	8847	2629	3470	4	Hashtag2	Hashtag1	4.22542	Hashtag2	Singlet	Hashtag2	batch1	w8_late	0.0565163	5	7	9	9	8	7	7	10	6	4	3	3	17	20	19	14	37	39	39	42	40	40	41	42	44	44	Intestine	pro-B	#FFAA92	0.719876	-0.0996336	S	pro-B	others	-6.82529
GTAGATCGTAGATGTA_1	SeuratProject	16803	3715	3617	4	Hashtag2	Hashtag1	4.26676	Hashtag2	Singlet	Hashtag2	batch1	w8_late	0.0617747	5	7	9	9	8	7	7	10	6	4	3	3	20	21	18	18	16	17	22	24	16	11	40	41	45	45	Intestine	pro-B	#FFAA92	0.484704	0.349016	S	pro-B	others	-6.51661
GTAGATCTCCCGTTGT_1	SeuratProject	14258	3162	1669	4	Hashtag2	Hashtag4	3.36407	Hashtag2	Singlet	Hashtag2	batch1	w8_late	0.0284752	10	18	20	21	26	27	32	33	35	36	38	40	42	43	44	44	46	47	47	50	50	52	54	56	56	56	Intestine	Mast cell	#008941	-0.231097	-0.231082	G1	Mast cell	others	7.61883
GTAGATCTCTCGTGGG_1	SeuratProject	4781	1847	2696	4	Hashtag2	Hashtag1	3.97225	Hashtag2	Singlet	Hashtag2	batch1	w8_late	0.0284459	5	7	9	9	8	7	7	10	6	4	3	3	20	21	18	18	16	17	51	54	16	11	52	53	48	48	Intestine	pro-B	#FFAA92	-0.24666	0.378733	G2M	pro-B	others	-7.83748
GTAGCTACAAGTCATC_1	SeuratProject	9202	2632	406	4	Hashtag2	Hashtag1	2.3231	Hashtag2	Singlet	Hashtag2	batch1	w8_late	0.0391219	0	0	3	3	1	2	2	2	1	1	8	4	24	6	6	30	21	16	0	17	25	18	17	16	9	9	Intestine	Group 3 ILC	#006FA6	-0.171426	-0.166404	G1	Group 3 ILC	used	4.6027
GTAGCTACACATGACT_1	SeuratProject	10706	2757	112	3	Hashtag2	Hashtag1	0.822779	Hashtag2	Singlet	Hashtag2	batch1	w8_late	0.0455819	0	0	3	3	1	2	2	2	1	1	1	0	0	7	5	1	2	3	1	2	0	0	13	12	10	10	Intestine	Group 3 ILC	#006FA6	-0.199789	-0.219322	G1	Group 3 ILC	used	5.46693
GTAGGAGGTACATTGC_1	SeuratProject	10521	3461	796	4	Hashtag2	Hashtag4	2.81239	Hashtag2	Singlet	Hashtag2	batch1	w8_late	0.0565536	7	14	16	16	18	19	24	27	26	27	29	35	38	36	39	48	38	56	54	60	55	56	59	60	61	61	Intestine	Mes	#B903AA	-0.0410251	-0.321935	G1	Mes	others	12.9793
GTAGGAGGTAGTGCGA_1	SeuratProject	7265	2333	1371	4	Hashtag2	Hashtag4	3.1775	Hashtag2	Singlet	Hashtag2	batch1	w8_late	0.0908465	1	10	11	11	10	10	8	7	10	8	5	5	4	3	2	5	1	1	14	0	15	8	14	13	15	15	Intestine	Group 1 ILC	#0AA6D8	-0.0407588	-0.267216	G1	Group 1 ILC	used	-7.76946
GTAGTACCAATAGGGC_1	SeuratProject	13752	4027	1070	3	Hashtag2	Hashtag4	3.23723	Hashtag2	Singlet	Hashtag2	batch1	w8_late	0.0263962	7	14	16	16	18	19	24	27	26	27	29	35	38	36	39	45	38	49	49	53	52	55	58	59	60	60	Intestine	Mes	#B903AA	0.0700733	0.209339	G2M	Mes	others	14.3797
GTATTGGAGGATGCGT_1	SeuratProject	5740	1842	12051	4	Hashtag2	Hashtag1	4.92907	Hashtag2	Singlet	Hashtag2	batch1	w8_late	0.0235192	4	4	6	5	11	21	20	23	22	23	9	28	28	16	26	16	25	35	37	38	36	37	37	33	40	40	Intestine	Myeloblast	#B77B68	0.0619441	-0.0748627	S	Myeloblast	others	2.81179
GTATTGGGTGACAACG_1	SeuratProject	21034	4139	4396	4	Hashtag2	Hashtag4	4.25606	Hashtag2	Singlet	Hashtag2	batch1	w8_late	0.038414	9	11	13	13	14	14	12	13	12	14	13	14	12	12	14	10	12	11	10	9	8	7	5	4	8	8	Intestine	Group 2 ILC	#3B5DFF	0.0868065	0.233429	G2M	Group 2 ILC	used	-1.59412
GTATTGGGTGGCCACT_1	SeuratProject	5264	2100	703	4	Hashtag2	Hashtag1	2.8419	Hashtag2	Singlet	Hashtag2	batch1	w8_late	0.0550912	0	5	3	3	15	18	15	15	13	17	8	4	40	38	42	42	43	44	45	45	47	48	49	49	52	52	Intestine	Group 3 ILC	#006FA6	-0.143069	-0.246957	G1	Group 3 ILC	used	4.55708
GTATTGGTCCACGTAA_1	SeuratProject	11279	3118	1391	3	Hashtag2	Hashtag3	3.55832	Hashtag2	Singlet	Hashtag2	batch1	w8_late	0.0537282	2	9	10	10	15	15	14	18	13	17	20	22	30	29	30	26	29	31	33	35	48	42	43	44	41	41	Intestine	LP2	#6B7900	-0.034749	-0.218249	G1	MLP3	used	-0.579353
GTATTTCCATTCATCT_1	SeuratProject	65020	7239	9544	4	Hashtag2	Hashtag1	5.23439	Hashtag2	Singlet	Hashtag2	batch1	w8_late	0.0411719	4	4	6	5	11	11	17	19	18	19	9	23	21	23	32	21	17	19	16	47	14	35	34	37	36	36	Intestine	Monocyte	#61615A	-0.0617111	0.328126	G2M	Monocyte	others	1.40111
GTATTTCGTCGTGGAA_1	SeuratProject	18974	3836	7290	4	Hashtag2	Hashtag3	5.23831	Hashtag2	Singlet	Hashtag2	batch1	w8_late	0.0529672	4	4	6	5	11	21	20	23	22	23	9	28	28	16	26	16	25	32	35	41	45	46	47	33	47	47	Intestine	Myeloblast	#B77B68	0.157181	0.212174	G2M	Myeloblast	others	1.08202
GTCAAGTTCGTTCCTG_1	SeuratProject	12093	3340	147	2	Hashtag2	Hashtag3	1.37014	Hashtag2	Singlet	Hashtag2	batch1	w8_late	0.060779	0	5	3	3	1	18	15	15	13	17	8	4	40	38	42	42	43	44	45	45	47	48	49	49	52	52	Intestine	Group 3 ILC	#006FA6	-0.121254	-0.248846	G1	Group 3 ILC	used	4.06183
GTCACGGGTCAATGGG_1	SeuratProject	16842	3629	4508	3	Hashtag2	Hashtag4	4.55483	Hashtag2	Singlet	Hashtag2	batch1	w8_late	0.0492816	4	4	12	12	11	11	17	19	18	19	18	23	21	23	28	21	17	19	16	26	14	53	56	57	58	58	Intestine	Monocyte	#61615A	0.040386	-0.053658	S	Monocyte	others	-1.10968
GTCAGCGCAACTACGT_1	SeuratProject	6886	2442	2756	4	Hashtag2	Hashtag4	4.17089	Hashtag2	Singlet	Hashtag2	batch1	w8_late	0.0332559	5	7	9	9	8	7	7	10	6	4	3	3	20	21	18	18	16	17	51	54	16	11	52	53	48	48	Intestine	pro-B	#FFAA92	-0.252256	0.659719	G2M	pro-B	others	-8.38361
GTCAGCGGTGGTCCCA_1	SeuratProject	8455	2335	393	4	Hashtag2	Hashtag3	2.3185	Hashtag2	Singlet	Hashtag2	batch1	w8_late	0.0346541	0	0	1	0	0	0	1	9	8	6	10	13	9	9	11	7	7	7	5	4	3	2	1	1	1	1	Intestine	Group 3 ILC	#006FA6	-0.128173	-0.198342	G1	Group 3 ILC	used	6.23348
GTCATCCGTAGTGTGG_1	SeuratProject	9470	2524	121	4	Hashtag2	Hashtag3	0.890563	Hashtag2	Singlet	Hashtag2	batch1	w8_late	0.0593453	0	2	3	2	2	1	15	1	5	5	4	4	3	2	9	36	44	43	44	48	35	50	51	52	50	50	Intestine	Group 3 ILC	#006FA6	-0.0972363	-0.232091	G1	Group 3 ILC	used	3.9695
GTCATCCTCAAATAGG_1	SeuratProject	11315	3177	358	4	Hashtag2	Hashtag4	1.9563	Hashtag2	Singlet	Hashtag2	batch1	w8_late	0.0372072	0	0	1	0	0	0	0	0	0	0	0	2	1	0	0	0	0	4	4	5	13	3	2	32	31	31	Intestine	Group 3 ILC	#006FA6	-0.0927345	-0.229792	G1	Group 3 ILC	used	8.07641
GTCATCCTCCGCGAGT_1	SeuratProject	12500	3258	1604	4	Hashtag2	Hashtag1	3.54868	Hashtag2	Singlet	Hashtag2	batch1	w8_late	0.04352	6	8	7	7	25	26	30	32	33	34	36	38	23	39	41	51	51	55	57	59	57	62	55	55	57	57	Intestine	Mk	#A079BF	-0.160418	-0.0337105	G1	Mk	others	10.7532
GTCATCCTCGTCCTTG_1	SeuratProject	6084	2392	1130	3	Hashtag2	Hashtag1	3.30811	Hashtag2	Singlet	Hashtag2	batch1	w8_late	0.0282709	2	6	5	4	5	4	3	5	15	16	16	19	15	14	16	32	32	29	32	29	32	29	28	30	28	28	Intestine	pre pro-B	#D16100	-0.170651	-0.289841	G1	pre pro-B	used	-0.65295
GTCATGAAGAGAGTGA_1	SeuratProject	7420	2323	181	4	Hashtag2	Hashtag3	1.13644	Hashtag2	Singlet	Hashtag2	batch1	w8_late	0.0685984	0	0	3	3	1	2	2	2	1	1	8	4	24	6	6	30	21	16	0	17	25	18	17	16	9	9	Intestine	Group 3 ILC	#006FA6	-0.147138	-0.234812	G1	Group 3 ILC	used	5.92681
GTCATGATCCATCGTC_1	SeuratProject	8696	2560	1486	3	Hashtag2	Hashtag4	3.164	Hashtag2	Singlet	Hashtag2	batch1	w8_late	0.0412833	1	1	0	1	3	3	5	3	2	10	6	7	6	5	4	2	4	0	3	3	2	27	26	26	24	24	Intestine	Group 1 ILC	#0AA6D8	-0.181056	-0.187898	G1	Group 1 ILC	used	-7.86215
GTCATTTAGAACTTCC_1	SeuratProject	3869	1684	57	3	Hashtag2	Hashtag4	0.832576	Hashtag2	Singlet	Hashtag2	batch1	w8_late	0.0173171	0	0	1	0	0	0	0	0	0	0	0	2	1	0	0	15	0	4	4	5	13	3	2	21	12	12	Intestine	Group 3 ILC	#006FA6	-0.0877038	-0.127487	G1	Group 3 ILC	used	7.30535
GTCATTTAGCAATAGT_1	SeuratProject	19772	4198	441	3	Hashtag2	Hashtag3	2.38241	Hashtag2	Singlet	Hashtag2	batch1	w8_late	0.0525996	0	5	3	3	4	18	15	15	19	20	8	4	22	25	20	23	20	20	19	16	20	16	15	14	16	16	Intestine	Group 3 ILC	#006FA6	0.276404	-0.115143	S	Group 3 ILC	used	3.53419
GTCATTTGTAGCACGA_1	SeuratProject	6699	2259	165	4	Hashtag2	Hashtag4	0.596463	Hashtag2	Singlet	Hashtag2	batch1	w8_late	0.0694133	0	2	2	2	1	2	2	1	5	5	4	18	3	2	13	3	3	6	9	10	6	6	6	5	3	3	Intestine	Group 3 ILC	#006FA6	-0.145882	-0.153351	G1	Group 3 ILC	used	2.89994
GTCCACTTCCGTAGGC_1	SeuratProject	14142	3849	116	4	Hashtag2	Hashtag4	1.30144	Hashtag2	Singlet	Hashtag2	batch1	w8_late	0.0521143	0	2	2	2	13	13	13	14	14	15	14	17	18	18	17	17	14	15	15	13	11	10	8	6	7	7	Intestine	Group 3 ILC	#006FA6	0.149984	-0.243924	S	Group 3 ILC	used	1.02555
GTCCCATAGTGCAACG_1	SeuratProject	23855	4423	194	4	Hashtag2	Hashtag3	1.30344	Hashtag2	Singlet	Hashtag2	batch1	w8_late	0.0607001	8	5	8	8	4	6	6	6	4	3	23	25	25	26	22	25	23	22	23	20	22	21	20	18	18	18	Intestine	Group 3 ILC	#006FA6	-0.0996606	1.04171	G2M	Group 3 ILC	used	1.13444
GTCCCATCAAATGGAT_1	SeuratProject	14355	3626	286	4	Hashtag2	Hashtag3	1.68316	Hashtag2	Singlet	Hashtag2	batch1	w8_late	0.0486938	0	5	3	3	4	18	15	15	19	20	8	4	22	25	20	23	20	20	19	16	20	16	15	14	16	16	Intestine	Group 3 ILC	#006FA6	0.203264	-0.216052	S	Group 3 ILC	used	3.47799
GTCCCATTCAAATAGG_1	SeuratProject	10897	3126	621	3	Hashtag2	Hashtag1	2.72862	Hashtag2	Singlet	Hashtag2	batch1	w8_late	0.0293659	3	3	4	6	6	8	9	8	7	7	11	11	8	10	10	8	8	2	6	6	4	17	16	15	19	19	Intestine	ETP	#C2FF99	0.102388	-0.144124	S	ETP	used	3.13768
GTCCTCACATACATCG_1	SeuratProject	19435	4103	1796	4	Hashtag2	Hashtag1	3.76408	Hashtag2	Singlet	Hashtag2	batch1	w8_late	0.0402367	2	9	10	10	15	15	14	18	13	17	20	22	40	38	42	42	43	44	45	45	47	48	49	49	52	52	Intestine	ILCP	#6F0062	0.363137	-0.149609	S	ILCP	used	1.09771
GTCGAATGTGGATCAG_1	SeuratProject	27657	4955	12778	4	Hashtag2	Hashtag3	5.69508	Hashtag2	Singlet	Hashtag2	batch1	w8_late	0.0581408	4	15	12	12	20	11	21	24	29	29	18	33	35	35	36	37	36	36	38	36	37	36	35	38	37	37	Intestine	Monocyte	#61615A	0.359113	0.20742	S	Monocyte	others	-2.42597
GTCGAATTCATGCAGT_1	SeuratProject	12760	3133	300	4	Hashtag2	Hashtag4	1.13562	Hashtag2	Singlet	Hashtag2	batch1	w8_late	0.0641066	0	2	2	2	4	1	1	1	5	5	4	18	3	2	13	3	3	6	9	10	6	6	6	5	3	3	Intestine	Group 3 ILC	#006FA6	0.0575777	-0.196777	S	Group 3 ILC	used	3.04677
GTCGCGAAGAGCGACT_1	SeuratProject	5307	2039	369	4	Hashtag2	Hashtag4	1.87274	Hashtag2	Singlet	Hashtag2	batch1	w8_late	0.0463539	0	5	3	3	15	18	15	15	13	17	8	4	40	38	42	42	43	44	45	45	47	48	49	49	52	52	Intestine	Group 3 ILC	#006FA6	-0.0640371	-0.282782	G1	Group 3 ILC	used	4.34611
GTCGCGACATCACAGT_1	SeuratProject	5729	2243	5065	3	Hashtag2	Hashtag1	4.59909	Hashtag2	Singlet	Hashtag2	batch1	w8_late	0.034561	5	7	9	9	8	7	7	10	6	4	3	3	20	21	18	18	16	17	22	24	16	11	40	41	45	45	Intestine	pro-B	#FFAA92	0.326755	0.600566	G2M	pro-B	others	-7.11571
GTCGTAAGTTGCCGAC_1	SeuratProject	20365	4113	2912	4	Hashtag2	Hashtag3	4.2175	Hashtag2	Singlet	Hashtag2	batch1	w8_late	0.0602013	4	4	12	5	11	11	17	19	18	19	9	23	21	23	28	21	17	19	16	26	14	35	34	37	36	36	Intestine	Monocyte	#61615A	0.183119	-0.06915	S	Monocyte	others	-0.357386
GTCGTTCCATCAGTCA_1	SeuratProject	4715	1759	1022	4	Hashtag2	Hashtag4	2.8108	Hashtag2	Singlet	Hashtag2	batch1	w8_late	0.0273595	2	6	5	4	5	4	3	5	15	16	16	19	15	14	16	32	32	29	32	29	32	29	28	30	28	28	Intestine	pre pro-B	#D16100	-0.0636621	-0.210418	G1	pre pro-B	used	-1.43678
GTCGTTCGTAATGCTC_1	SeuratProject	11944	3842	673	4	Hashtag2	Hashtag4	1.77061	Hashtag2	Singlet	Hashtag2	batch1	w8_late	0.0504856	7	14	16	16	18	19	24	27	26	27	29	35	38	36	39	45	38	49	49	53	52	55	58	59	60	60	Intestine	Mes	#B903AA	0.137777	0.236611	G2M	Mes	others	14.4099
GTCGTTCGTTCGGGTC_1	SeuratProject	18943	4364	1314	4	Hashtag2	Hashtag4	3.32021	Hashtag2	Singlet	Hashtag2	batch1	w8_late	0.0455049	2	3	4	6	6	8	9	8	7	7	7	36	39	41	40	41	42	45	43	43	43	49	50	50	49	49	Intestine	ETP	#C2FF99	-0.0856426	1.09665	G2M	ETP	used	0.203151
GTCTACCAGACGTCCC_1	SeuratProject	19481	3963	6767	3	Hashtag2	Hashtag1	4.8057	Hashtag2	Singlet	Hashtag2	batch1	w8_late	0.0728915	4	4	12	12	11	11	17	19	18	19	18	23	21	23	28	21	17	19	16	26	14	53	56	57	58	58	Intestine	Monocyte	#61615A	-0.0922209	-0.0868485	G1	Monocyte	others	-0.77817
GTCTACCCACCATTCC_1	SeuratProject	20428	3767	6503	4	Hashtag2	Hashtag1	4.85056	Hashtag2	Singlet	Hashtag2	batch1	w8_late	0.0488545	4	15	12	12	20	11	21	24	29	29	18	33	35	35	36	37	36	36	38	36	37	36	35	38	37	37	Intestine	Monocyte	#61615A	-0.161239	-0.197286	G1	Monocyte	others	-2.93517
GTCTACCCATTCAGCA_1	SeuratProject	9460	2665	463	3	Hashtag2	Hashtag4	2.20556	Hashtag2	Singlet	Hashtag2	batch1	w8_late	0.0491543	2	11	13	13	14	14	12	13	12	14	13	14	12	12	14	10	12	11	10	9	8	7	5	4	8	8	Intestine	Group 2 ILC	#3B5DFF	-0.109173	-0.168852	G1	Group 2 ILC	used	-1.31053
GTCTACCGTATACCTG_1	SeuratProject	29157	3665	21156	4	Hashtag2	Hashtag4	6.20612	Hashtag2	Singlet	Hashtag2	batch1	w8_late	0.0303872	6	21	24	25	25	26	30	32	33	34	36	38	48	39	41	55	55	60	62	63	64	67	75	75	76	76	Intestine	Mk	#A079BF	-0.245159	-0.138866	G1	Mk	others	10.843
GTCTACCTCTGGTGGC_1	SeuratProject	9553	2626	116	4	Hashtag2	Hashtag4	0.575636	Hashtag2	Singlet	Hashtag2	batch1	w8_late	0.0532817	0	0	3	3	1	2	2	2	1	1	8	4	24	6	6	30	21	16	0	17	25	18	17	16	9	9	Intestine	Group 3 ILC	#006FA6	-0.0987779	-0.267401	G1	Group 3 ILC	used	4.64239
GTCTAGAAGTGGTTCT_1	SeuratProject	8738	2201	6893	4	Hashtag2	Hashtag4	4.9753	Hashtag2	Singlet	Hashtag2	batch1	w8_late	0.0323873	9	11	13	13	14	14	12	13	12	14	13	14	12	12	14	10	12	11	10	9	8	7	5	4	8	8	Intestine	Group 2 ILC	#3B5DFF	-0.191985	-0.17959	G1	Group 2 ILC	used	-1.3322
GTCTAGACAACCCGCA_1	SeuratProject	10926	3207	135	3	Hashtag2	Hashtag4	1.1679	Hashtag2	Singlet	Hashtag2	batch1	w8_late	0.075508	0	5	3	3	15	18	15	15	13	17	8	4	40	38	42	42	43	44	45	45	47	48	49	49	52	52	Intestine	Group 3 ILC	#006FA6	-0.0389981	-0.225513	G1	Group 3 ILC	used	4.29517
GTCTAGATCATGAGAA_1	SeuratProject	20178	4162	3050	4	Hashtag2	Hashtag4	3.97717	Hashtag2	Singlet	Hashtag2	batch1	w8_late	0.0387551	5	7	9	9	8	7	7	16	6	4	3	3	17	20	19	14	41	42	48	52	41	44	46	48	51	51	Intestine	pro-B	#FFAA92	0.458589	0.415877	S	pro-B	others	-3.97714
GTCTCACAGTCTAGCT_1	SeuratProject	5898	2024	189	4	Hashtag2	Hashtag1	0.871321	Hashtag2	Singlet	Hashtag2	batch1	w8_late	0.0462869	0	0	1	0	0	0	1	9	8	6	10	13	9	9	11	7	7	7	5	4	3	2	1	1	1	1	Intestine	Group 3 ILC	#006FA6	-0.201527	-0.167924	G1	Group 3 ILC	used	5.68203
GTCTCACCAATAACCC_1	SeuratProject	9294	2967	250	4	Hashtag2	Hashtag1	1.57484	Hashtag2	Singlet	Hashtag2	batch1	w8_late	0.0385195	0	0	3	3	1	2	2	2	1	1	8	4	24	6	6	30	21	16	0	17	25	18	17	16	9	9	Intestine	Group 3 ILC	#006FA6	-0.144708	-0.223002	G1	Group 3 ILC	used	4.66977
GTCTCACTCCGTGGGT_1	SeuratProject	9170	2829	397	3	Hashtag2	Hashtag4	2.16119	Hashtag2	Singlet	Hashtag2	batch1	w8_late	0.0460196	2	9	10	10	15	15	14	18	13	17	20	22	40	38	42	42	43	44	45	45	47	48	49	49	52	52	Intestine	ILCP	#6F0062	-0.056288	-0.118788	G1	ILCP	used	0.107957
GTCTTTAAGATAGCAT_1	SeuratProject	16501	3539	172	4	Hashtag2	Hashtag4	1.06224	Hashtag2	Singlet	Hashtag2	batch1	w8_late	0.04024	0	0	3	3	1	2	2	2	1	1	1	0	0	7	5	3	3	3	1	2	0	0	36	39	43	43	Intestine	Group 3 ILC	#006FA6	-0.0353679	-0.252686	G1	Group 3 ILC	used	3.77089
GTCTTTACAATAGGGC_1	SeuratProject	33233	5347	2415	3	Hashtag2	Hashtag3	3.8538	Hashtag2	Singlet	Hashtag2	batch1	w8_late	0.0629796	6	8	7	7	9	9	10	12	16	12	31	20	23	15	35	38	35	40	36	34	34	34	33	36	35	35	Intestine	MEP	#FFB500	0.0180758	0.679785	G2M	MEP	others	6.05721
GTGACGCCATGGACAG_1	SeuratProject	31301	5092	6310	4	Hashtag2	Hashtag4	4.69996	Hashtag2	Singlet	Hashtag2	batch1	w8_late	0.0586882	4	4	6	5	11	11	17	19	18	19	9	23	21	23	32	21	17	19	16	47	14	35	34	37	36	36	Intestine	Monocyte	#61615A	0.125174	-0.0607871	S	Monocyte	others	0.971074
GTGACGCGTAACCCTA_1	SeuratProject	3999	1889	2576	4	Hashtag2	Hashtag1	3.59886	Hashtag2	Singlet	Hashtag2	batch1	w8_late	0.0295074	5	7	9	9	8	7	7	10	6	4	3	3	20	21	18	18	16	17	22	24	16	11	40	41	45	45	Intestine	pro-B	#FFAA92	0.454843	0.252045	S	pro-B	others	-6.6504
GTGAGCCCACATCATG_1	SeuratProject	12023	2882	4560	3	Hashtag2	Hashtag3	4.6267	Hashtag2	Singlet	Hashtag2	batch1	w8_late	0.0304417	4	15	12	12	20	11	21	24	29	29	18	33	35	35	36	37	36	36	38	36	37	36	35	38	37	37	Intestine	Monocyte	#61615A	-0.164398	-0.231176	G1	Monocyte	others	-2.84602
GTGAGCCGTGTGCCTG_1	SeuratProject	7977	2264	219	3	Hashtag2	Hashtag4	1.26752	Hashtag2	Singlet	Hashtag2	batch1	w8_late	0.058418	0	2	2	2	1	2	2	1	5	5	4	4	3	2	13	36	21	16	0	17	35	18	17	16	9	9	Intestine	Group 3 ILC	#006FA6	-0.119461	-0.250834	G1	Group 3 ILC	used	3.12648
GTGAGCCGTTACGCCG_1	SeuratProject	15272	3186	9438	4	Hashtag2	Hashtag4	5.02153	Hashtag2	Singlet	Hashtag2	batch1	w8_late	0.0557884	4	4	12	12	11	11	17	19	18	19	18	23	21	23	28	21	17	19	16	26	14	53	56	57	58	58	Intestine	Monocyte	#61615A	-0.0853465	-0.0823035	G1	Monocyte	others	-1.40964
GTGAGGACAATTCTCT_1	SeuratProject	14438	3692	450	4	Hashtag2	Hashtag1	1.72207	Hashtag2	Singlet	Hashtag2	batch1	w8_late	0.0378861	8	5	8	8	4	6	6	6	4	3	12	12	11	13	12	11	10	10	8	8	5	4	3	2	2	2	Intestine	Group 3 ILC	#006FA6	0.479596	0.398986	S	Group 3 ILC	used	2.43021
GTGAGTTGTAATGATG_1	SeuratProject	14023	3485	1895	3	Hashtag2	Hashtag1	3.81791	Hashtag2	Singlet	Hashtag2	batch1	w8_late	0.0330172	5	7	9	9	8	7	7	16	6	4	3	3	17	20	18	14	41	42	51	54	41	44	46	48	48	48	Intestine	pro-B	#FFAA92	0.0308642	0.590255	G2M	pro-B	others	-3.75583
GTGAGTTGTGTGAATA_1	SeuratProject	7682	2110	173	4	Hashtag2	Hashtag4	1.37929	Hashtag2	Singlet	Hashtag2	batch1	w8_late	0.0494663	0	0	1	0	0	0	1	9	8	6	10	13	9	9	11	7	7	7	5	4	3	2	1	1	1	1	Intestine	Group 3 ILC	#006FA6	-0.162645	-0.23383	G1	Group 3 ILC	used	5.07426
GTGATGTAGGTAGACC_1	SeuratProject	15197	3480	7741	4	Hashtag2	Hashtag1	4.94085	Hashtag2	Singlet	Hashtag2	batch1	w8_late	0.0565901	4	4	6	5	11	21	20	23	22	23	9	28	28	16	26	16	25	32	35	41	45	46	47	33	47	47	Intestine	Myeloblast	#B77B68	0.153133	0.114123	S	Myeloblast	others	1.64028
GTGATGTAGTGCCTCG_1	SeuratProject	8592	2693	5523	3	Hashtag2	Hashtag1	4.78235	Hashtag2	Singlet	Hashtag2	batch1	w8_late	0.038175	5	7	9	9	8	7	7	10	6	4	3	3	20	21	18	18	16	17	22	24	16	11	40	41	45	45	Intestine	pro-B	#FFAA92	0.552552	0.361014	S	pro-B	others	-7.10753
GTGATGTCAACTGCCG_1	SeuratProject	15383	4218	2601	4	Hashtag2	Hashtag4	4.00767	Hashtag2	Singlet	Hashtag2	batch1	w8_late	0.0280829	7	14	16	16	18	19	24	27	26	27	29	35	38	36	39	45	38	49	49	53	52	55	58	59	60	60	Intestine	Mes	#B903AA	-0.274637	-0.341917	G1	Mes	others	14.5212
GTGCACGCACTGGACC_1	SeuratProject	6642	2174	119	4	Hashtag2	Hashtag4	0.981555	Hashtag2	Singlet	Hashtag2	batch1	w8_late	0.0763324	0	0	1	0	0	0	0	0	0	0	0	2	1	0	11	0	7	7	5	4	3	2	1	1	1	1	Intestine	Group 3 ILC	#006FA6	-0.17593	-0.232456	G1	Group 3 ILC	used	7.45715
GTGCAGCAGGTGGCTA_1	SeuratProject	8424	2493	155	4	Hashtag2	Hashtag3	1.23181	Hashtag2	Singlet	Hashtag2	batch1	w8_late	0.0516382	9	11	13	13	14	14	12	13	12	14	13	14	12	12	14	10	12	11	10	9	8	7	5	4	66	66	Intestine	Group 2 ILC	#3B5DFF	-0.239818	-0.195748	G1	Group 2 ILC	used	-0.20543
GTGCAGCGTTAAGTCC_1	SeuratProject	23226	4222	1322	4	Hashtag2	Hashtag4	2.51716	Hashtag2	Singlet	Hashtag2	batch1	w8_late	0.0392663	4	4	6	5	12	12	11	11	11	11	9	16	14	16	32	16	15	35	37	38	36	37	37	51	40	40	Intestine	GMP	#A1C299	0.054668	-0.181604	S	GMP	others	2.15896
GTGCAGCTCCCGTTGT_1	SeuratProject	4376	1756	1156	4	Hashtag2	Hashtag1	3.33395	Hashtag2	Singlet	Hashtag2	batch1	w8_late	0.0706124	4	15	12	12	20	33	21	24	40	41	44	45	49	48	52	56	56	61	63	64	65	68	70	70	71	71	Intestine	Mac	#4FC601	-0.214466	-0.209568	G1	Mac	others	-4.23381
GTGCGTGTCTCGCTTG_1	SeuratProject	23643	5141	3974	4	Hashtag2	Hashtag4	4.15769	Hashtag2	Singlet	Hashtag2	batch1	w8_late	0.0583682	7	14	16	16	18	19	24	27	26	27	29	47	51	51	54	48	59	56	65	60	69	72	74	74	74	74	Intestine	Mes	#B903AA	-0.0308131	-0.374509	G1	Mes	others	13.3041
GTGCTGGAGGATGTTA_1	SeuratProject	9631	2797	1401	4	Hashtag2	Hashtag1	3.32037	Hashtag2	Singlet	Hashtag2	batch1	w8_late	0.0748624	2	9	10	10	15	15	14	18	13	17	20	22	30	29	30	26	29	44	33	45	47	42	43	44	41	41	Intestine	LP2	#6B7900	-0.256945	-0.167779	G1	MLP3	used	-0.826674
GTGCTGGCAAACCATC_1	SeuratProject	15895	3736	237	4	Hashtag2	Hashtag4	1.54939	Hashtag2	Singlet	Hashtag2	batch1	w8_late	0.0446681	0	5	3	3	4	18	15	15	19	20	8	4	22	25	20	23	20	20	19	16	20	16	15	14	16	16	Intestine	Group 3 ILC	#006FA6	0.161596	-0.219313	S	Group 3 ILC	used	3.78005
GTGCTGGGTTCCTAAG_1	SeuratProject	4778	1901	700	3	Hashtag2	Hashtag3	2.94272	Hashtag2	Singlet	Hashtag2	batch1	w8_late	0.0460444	2	9	10	10	22	23	23	22	25	25	26	27	32	31	31	33	31	24	30	31	23	30	29	29	30	30	Intestine	LP1	red	-0.200064	-0.26384	G1	LP2	used	-0.904997
GTGCTTCAGACCATTC_1	SeuratProject	17784	4174	111	3	Hashtag2	Hashtag3	1.14559	Hashtag2	Singlet	Hashtag2	batch1	w8_late	0.0609537	8	5	8	8	4	6	6	6	4	3	12	12	11	13	12	11	10	10	8	8	5	4	3	2	2	2	Intestine	Group 3 ILC	#006FA6	0.112934	0.933467	G2M	Group 3 ILC	used	1.27971
GTGGAAGGTGATACAA_1	SeuratProject	20995	4719	3010	4	Hashtag2	Hashtag4	4.25977	Hashtag2	Singlet	Hashtag2	batch1	w8_late	0.0424863	2	6	5	4	5	4	3	25	9	9	7	6	5	4	3	26	26	25	27	45	1	24	23	49	21	21	Intestine	pre pro-B	#D16100	0.307102	0.0630155	S	pre pro-B	used	0.927603
GTGGAAGTCGAGCACC_1	SeuratProject	31672	5095	6005	4	Hashtag2	Hashtag4	4.83892	Hashtag2	Singlet	Hashtag2	batch1	w8_late	0.0789025	4	4	6	5	11	21	20	23	22	23	9	28	28	16	26	16	25	32	35	41	45	46	47	33	47	47	Intestine	Myeloblast	#B77B68	-0.232077	0.464087	G2M	Myeloblast	others	0.357458
GTGGAAGTCTATTTCG_1	SeuratProject	17175	3029	2931	3	Hashtag2	Hashtag3	4.14689	Hashtag2	Singlet	Hashtag2	batch1	w8_late	0.0270742	4	4	6	5	12	12	11	11	11	11	21	16	14	22	23	24	15	21	24	37	24	38	38	45	39	39	Intestine	GMP	#A1C299	-0.0891904	-0.1727	G1	GMP	others	4.34214
GTGGAGAGTGCATCTA_1	SeuratProject	16486	3724	103	4	Hashtag2	Hashtag3	1.14781	Hashtag2	Singlet	Hashtag2	batch1	w8_late	0.0594444	8	5	8	8	4	6	6	6	4	3	12	12	11	13	12	11	10	10	8	8	5	4	3	2	2	2	Intestine	Group 3 ILC	#006FA6	0.217037	0.494267	G2M	Group 3 ILC	used	1.85306
GTGGCGTAGGGCGAAG_1	SeuratProject	27928	4520	4545	4	Hashtag2	Hashtag1	4.4078	Hashtag2	Singlet	Hashtag2	batch1	w8_late	0.0633414	4	4	6	5	11	11	17	19	18	19	9	23	21	23	32	21	17	19	16	47	14	35	34	37	36	36	Intestine	Monocyte	#61615A	0.11031	0.00635458	S	Monocyte	others	1.50818
GTGGCGTCAGCGAACA_1	SeuratProject	29247	4765	12475	4	Hashtag2	Hashtag3	5.6614	Hashtag2	Singlet	Hashtag2	batch1	w8_late	0.061408	4	4	6	5	11	11	17	19	18	19	9	23	21	23	28	21	17	19	16	26	14	35	34	37	36	36	Intestine	Monocyte	#61615A	0.192064	-0.10036	S	Monocyte	others	0.54997
GTGGCGTTCATTCGTT_1	SeuratProject	5628	2128	378	4	Hashtag2	Hashtag4	1.87274	Hashtag2	Singlet	Hashtag2	batch1	w8_late	0.0533049	9	11	13	13	14	14	12	13	12	14	13	14	12	12	14	10	12	11	10	9	8	7	5	4	8	8	Intestine	Group 2 ILC	#3B5DFF	-0.126775	-0.199476	G1	Group 2 ILC	used	0.210824
GTGGCGTTCGGTCACG_1	SeuratProject	4664	1711	235	4	Hashtag2	Hashtag4	1.4737	Hashtag2	Singlet	Hashtag2	batch1	w8_late	0.117496	0	0	3	3	1	2	2	2	1	1	1	0	0	7	5	1	2	3	1	2	0	0	13	12	10	10	Intestine	Group 3 ILC	#006FA6	-0.189468	-0.222417	G1	Group 3 ILC	used	4.75667
GTGGGAACATTGAGCT_1	SeuratProject	18788	3840	5067	3	Hashtag2	Hashtag1	4.59929	Hashtag2	Singlet	Hashtag2	batch1	w8_late	0.0649351	4	4	12	12	11	11	17	19	18	19	18	23	21	23	28	21	17	19	16	26	14	53	56	57	58	58	Intestine	Monocyte	#61615A	0.122788	-0.0599977	S	Monocyte	others	-1.46228
GTGTCCTCATATCTCT_1	SeuratProject	10313	2301	621	4	Hashtag2	Hashtag4	2.4938	Hashtag2	Singlet	Hashtag2	batch1	w8_late	0.0351983	10	18	20	21	26	27	32	33	35	36	38	40	42	43	44	44	46	47	47	50	50	52	54	56	56	56	Intestine	Mast cell	#008941	-0.212079	-0.24211	G1	Mast cell	others	7.59594
GTGTCCTGTATTCTCT_1	SeuratProject	26633	4747	3869	4	Hashtag2	Hashtag1	4.42685	Hashtag2	Singlet	Hashtag2	batch1	w8_late	0.0594751	4	4	6	5	11	21	20	23	22	23	9	28	28	16	26	16	25	32	35	41	45	46	47	33	47	47	Intestine	Myeloblast	#B77B68	0.0126742	0.230854	G2M	Myeloblast	others	0.118382
GTGTGATAGCGATGGT_1	SeuratProject	8345	2617	5992	4	Hashtag2	Hashtag1	4.96481	Hashtag2	Singlet	Hashtag2	batch1	w8_late	0.0303176	5	7	9	9	8	7	7	10	6	4	3	3	20	21	18	18	16	17	22	24	16	11	40	41	45	45	Intestine	pro-B	#FFAA92	0.515839	0.491599	S	pro-B	others	-7.40163
GTGTGATAGGCATGGT_1	SeuratProject	10145	2831	212	4	Hashtag2	Hashtag1	1.66199	Hashtag2	Singlet	Hashtag2	batch1	w8_late	0.0589453	2	5	10	10	15	15	14	18	13	17	20	22	40	38	42	42	43	44	45	45	47	48	49	49	52	52	Intestine	ILCP	#6F0062	0.126506	-0.0977867	S	ILCP	used	2.90423
GTGTGATCATTAAAGG_1	SeuratProject	9292	2498	211	4	Hashtag2	Hashtag1	1.39649	Hashtag2	Singlet	Hashtag2	batch1	w8_late	0.0625269	0	2	3	3	1	2	2	1	5	5	4	4	24	2	13	36	21	16	0	17	35	18	17	16	9	9	Intestine	Group 3 ILC	#006FA6	-0.161885	-0.216081	G1	Group 3 ILC	used	3.43074
GTGTGATTCCCAAGTA_1	SeuratProject	18927	3888	93	4	Hashtag2	Hashtag1	0.889022	Hashtag2	Singlet	Hashtag2	batch1	w8_late	0.0451207	0	5	3	3	4	18	15	15	19	20	8	4	22	25	20	23	20	20	19	16	20	16	15	14	16	16	Intestine	Group 3 ILC	#006FA6	0.220529	-0.133982	S	Group 3 ILC	used	3.43753
GTGTTAGCACTGTCGG_1	SeuratProject	23803	4277	8100	4	Hashtag2	Hashtag1	5.0689	Hashtag2	Singlet	Hashtag2	batch1	w8_late	0.0462547	4	4	6	5	12	12	11	11	11	11	9	16	14	16	32	16	15	35	37	38	36	37	37	51	40	40	Intestine	GMP	#A1C299	0.0411792	-0.21746	S	GMP	others	3.50329
GTGTTAGGTCAGGTGA_1	SeuratProject	5872	2013	3867	4	Hashtag2	Hashtag4	4.51098	Hashtag2	Singlet	Hashtag2	batch1	w8_late	0.0596049	5	7	9	9	8	7	7	10	6	4	3	3	17	20	19	14	37	39	39	42	40	40	41	42	44	44	Intestine	pro-B	#FFAA92	0.184373	-0.146886	S	pro-B	others	-7.07389
GTGTTAGTCCACAAGT_1	SeuratProject	14911	3433	119	4	Hashtag2	Hashtag1	0.570348	Hashtag2	Singlet	Hashtag2	batch1	w8_late	0.0413118	0	0	3	3	1	2	2	2	1	1	8	4	24	6	6	30	21	16	0	17	25	18	17	16	9	9	Intestine	Group 3 ILC	#006FA6	-0.208891	-0.217722	G1	Group 3 ILC	used	4.48178
GTGTTCCCAAGTATCC_1	SeuratProject	17870	3839	4132	4	Hashtag2	Hashtag4	4.576	Hashtag2	Singlet	Hashtag2	batch1	w8_late	0.0581421	4	4	12	12	11	11	17	19	18	19	18	23	21	23	28	21	17	19	16	26	14	53	56	57	58	58	Intestine	Monocyte	#61615A	-0.212543	0.308397	G2M	Monocyte	others	-0.670248
GTGTTCCCACCTGCTT_1	SeuratProject	22124	4053	14588	4	Hashtag2	Hashtag1	5.49536	Hashtag2	Singlet	Hashtag2	batch1	w8_late	0.0442958	4	4	6	5	11	21	20	23	22	23	9	28	28	16	26	16	25	35	37	38	36	37	37	33	40	40	Intestine	Myeloblast	#B77B68	0.166327	0.0339768	S	Myeloblast	others	2.687
GTGTTCCTCAAGTCTG_1	SeuratProject	24263	5520	13783	4	Hashtag2	Hashtag3	5.77084	Hashtag2	Singlet	Hashtag2	batch1	w8_late	0.030293	7	14	16	16	18	19	24	27	26	27	29	35	38	36	39	45	38	49	49	53	52	55	58	59	60	60	Intestine	Mes	#B903AA	-0.351449	0.307391	G2M	Mes	others	13.7909
GTTACAGCAGCTCCTT_1	SeuratProject	4326	1375	3965	4	Hashtag2	Hashtag3	4.50617	Hashtag2	Singlet	Hashtag2	batch1	w8_late	0.0282016	4	4	6	5	11	21	20	23	22	23	46	28	28	50	26	59	25	32	35	68	68	71	73	73	73	73	Intestine	Myeloblast	#B77B68	-0.0132987	-0.074369	G1	Myeloblast	others	3.00832
GTTACAGGTCCTGTCT_1	SeuratProject	8316	2418	171	4	Hashtag2	Hashtag4	1.43312	Hashtag2	Singlet	Hashtag2	batch1	w8_late	0.0318663	0	0	1	0	0	0	0	0	0	0	0	2	1	0	0	0	0	4	4	5	13	3	2	32	31	31	Intestine	Group 3 ILC	#006FA6	-0.2221	-0.256174	G1	Group 3 ILC	used	7.3827
GTTACCCGTAGGAAAG_1	SeuratProject	16417	3627	1996	4	Hashtag2	Hashtag3	3.7716	Hashtag2	Singlet	Hashtag2	batch1	w8_late	0.0419078	2	9	10	10	15	15	14	18	13	17	20	22	21	23	28	26	17	44	33	45	47	35	34	37	36	36	Intestine	LP2	#6B7900	-0.00139345	-0.123906	G1	MLP3	used	-1.48732
GTTAGACCAGGTGACA_1	SeuratProject	8418	2713	1349	4	Hashtag2	Hashtag3	3.32032	Hashtag2	Singlet	Hashtag2	batch1	w8_late	0.0392017	2	6	5	4	5	4	3	5	9	9	7	6	5	4	3	4	5	5	2	1	1	45	45	47	54	54	Intestine	pre pro-B	#D16100	-0.0275511	-0.191825	G1	pre pro-B	used	-0.205759
GTTAGACTCCTTGAAG_1	SeuratProject	9583	2108	1764	4	Hashtag2	Hashtag4	3.5263	Hashtag2	Singlet	Hashtag2	batch1	w8_late	0.0207659	4	4	6	5	12	12	11	11	11	11	21	16	14	22	23	24	15	21	24	37	24	38	38	45	39	39	Intestine	GMP	#A1C299	-0.0746865	-0.222315	G1	GMP	others	4.84081
GTTAGTGGTCACAGAG_1	SeuratProject	5295	2030	391	4	Hashtag2	Hashtag1	2.16101	Hashtag2	Singlet	Hashtag2	batch1	w8_late	0.0347498	9	11	13	13	14	14	12	13	12	14	13	14	12	12	14	10	12	11	10	9	8	7	5	4	8	8	Intestine	Group 2 ILC	#3B5DFF	-0.180583	-0.206697	G1	Group 2 ILC	used	-0.254013
GTTATGGAGAAGCCTG_1	SeuratProject	27684	5446	1921	4	Hashtag2	Hashtag4	3.51087	Hashtag2	Singlet	Hashtag2	batch1	w8_late	0.0585898	0	5	3	3	4	18	15	15	19	20	8	4	22	25	20	23	20	20	19	16	20	16	15	14	16	16	Intestine	Group 3 ILC	#006FA6	0.432339	0.391575	S	Group 3 ILC	used	2.86803
GTTATGGAGCAGGCTA_1	SeuratProject	10454	2903	7052	4	Hashtag2	Hashtag4	4.51957	Hashtag2	Singlet	Hashtag2	batch1	w8_late	0.0480199	5	7	9	9	8	7	7	10	6	4	3	3	17	20	19	14	37	39	39	42	40	40	41	42	44	44	Intestine	pro-B	#FFAA92	0.603091	-0.0660583	S	pro-B	others	-5.83054
GTTATGGCAACCTAAC_1	SeuratProject	6006	2150	686	3	Hashtag2	Hashtag4	2.58984	Hashtag2	Singlet	Hashtag2	batch1	w8_late	0.0298035	2	9	10	10	22	23	23	22	25	25	26	27	32	31	31	33	31	24	30	31	23	30	29	29	30	30	Intestine	LP1	red	-0.11275	-0.232211	G1	LP2	used	-0.901026
GTTATGGCAACTGCCG_1	SeuratProject	11517	3342	571	3	Hashtag2	Hashtag4	2.51792	Hashtag2	Singlet	Hashtag2	batch1	w8_late	0.0325606	7	14	16	16	18	19	24	27	26	27	29	35	38	36	39	48	38	56	54	60	55	56	59	60	61	61	Intestine	Mes	#B903AA	-0.205402	-0.311558	G1	Mes	others	13.3867
GTTCCGTAGCCTCTCT_1	SeuratProject	9127	3156	585	4	Hashtag2	Hashtag4	2.32965	Hashtag2	Singlet	Hashtag2	batch1	w8_late	0.048099	2	9	10	10	15	15	14	18	13	17	20	22	40	38	42	42	43	44	45	45	47	48	49	49	52	52	Intestine	ILCP	#6F0062	-0.174624	-0.213176	G1	ILCP	used	0.734899
GTTCCGTAGTCGCGAA_1	SeuratProject	5668	2028	1180	4	Hashtag2	Hashtag4	3.32609	Hashtag2	Singlet	Hashtag2	batch1	w8_late	0.0760409	2	6	5	4	5	4	3	5	15	16	16	19	15	14	16	4	5	5	2	1	1	12	9	8	6	6	Intestine	pre pro-B	#D16100	-0.0583569	-0.242908	G1	pre pro-B	used	-1.23628
GTTCCGTAGTGCGTCC_1	SeuratProject	6173	2135	742	4	Hashtag2	Hashtag1	2.52845	Hashtag2	Singlet	Hashtag2	batch1	w8_late	0.0555646	2	9	10	10	15	15	14	18	13	17	20	22	30	29	30	26	29	31	33	35	48	42	43	44	41	41	Intestine	LP2	#6B7900	-0.104359	-0.228332	G1	MLP3	used	-0.710731
GTTCGCTCACCAGTTA_1	SeuratProject	25596	4556	3306	4	Hashtag2	Hashtag1	4.09195	Hashtag2	Singlet	Hashtag2	batch1	w8_late	0.0644241	1	10	11	11	10	10	8	7	10	8	5	5	4	3	2	5	1	1	14	0	15	8	14	13	15	15	Intestine	Group 1 ILC	#0AA6D8	0.0328439	0.474227	G2M	Group 1 ILC	used	-7.53903
GTTCGCTGTAGATTAG_1	SeuratProject	22090	4327	6284	4	Hashtag2	Hashtag4	4.7862	Hashtag2	Singlet	Hashtag2	batch1	w8_late	0.0597103	4	4	12	12	11	11	17	19	18	19	18	23	21	23	28	21	17	19	16	26	14	53	56	57	58	58	Intestine	Monocyte	#61615A	0.0830018	-0.0875864	S	Monocyte	others	-1.14663
GTTCGCTGTGGACCTC_1	SeuratProject	14129	3527	629	4	Hashtag2	Hashtag4	2.50008	Hashtag2	Singlet	Hashtag2	batch1	w8_late	0.0363791	0	5	3	3	15	18	15	15	13	17	8	4	40	38	42	42	43	44	45	45	47	48	49	49	52	52	Intestine	Group 3 ILC	#006FA6	-0.111236	-0.227021	G1	Group 3 ILC	used	4.20555
GTTCGCTGTGTTTGCA_1	SeuratProject	34735	5449	7301	4	Hashtag2	Hashtag1	4.96678	Hashtag2	Singlet	Hashtag2	batch1	w8_late	0.070131	4	4	12	5	11	11	17	19	18	19	18	23	21	23	28	21	17	19	16	26	14	35	34	37	36	36	Intestine	Monocyte	#61615A	-0.0537633	0.521576	G2M	Monocyte	others	-1.07637
GTTCGCTTCGCCGATG_1	SeuratProject	5424	2084	1485	3	Hashtag2	Hashtag3	3.66843	Hashtag2	Singlet	Hashtag2	batch1	w8_late	0.0353982	5	7	9	9	8	7	7	10	6	4	3	3	20	21	18	18	16	17	22	24	16	11	40	41	45	45	Intestine	pro-B	#FFAA92	0.703895	0.406964	S	pro-B	others	-6.40024
GTTCTATGTTCGTACA_1	SeuratProject	18840	4260	1185	3	Hashtag2	Hashtag4	3.34361	Hashtag2	Singlet	Hashtag2	batch1	w8_late	0.0491507	2	6	5	4	5	4	3	25	9	9	7	6	5	4	3	34	26	25	27	30	31	24	23	22	21	21	Intestine	pre pro-B	#D16100	0.522695	0.396994	S	pre pro-B	used	-2.24993
GTTCTATTCTTCTTCC_1	SeuratProject	4128	1791	1892	4	Hashtag2	Hashtag4	3.42292	Hashtag2	Singlet	Hashtag2	batch1	w8_late	0.0329457	5	12	17	17	19	20	19	21	21	22	25	26	27	27	24	28	24	23	26	22	26	23	22	20	20	20	Intestine	pro-B	#FFAA92	-0.169502	-0.123471	G1	pro-B	others	-8.85412
GTTGCGGAGACAAGCC_1	SeuratProject	2421	1169	2280	4	Hashtag2	Hashtag4	3.77306	Hashtag2	Singlet	Hashtag2	batch1	w8_late	0.0359356	5	12	15	15	17	29	33	35	37	37	40	41	44	45	47	49	49	52	52	56	54	58	61	62	63	63	Intestine	pre-B	#A30059	-0.173099	-0.154401	G1	pre-B	others	-6.94372
GTTGCGGCACTAGGCC_1	SeuratProject	21196	4443	1290	3	Hashtag2	Hashtag3	2.58268	Hashtag2	Singlet	Hashtag2	batch1	w8_late	0.0484997	0	0	1	0	0	0	0	9	0	33	35	30	33	32	33	15	33	33	34	32	38	13	10	9	11	11	Intestine	Group 3 ILC	#006FA6	0.153131	-0.169081	S	Group 3 ILC	used	4.07053
GTTGCTCAGGCTTCCG_1	SeuratProject	14998	3428	162	4	Hashtag2	Hashtag1	1.19334	Hashtag2	Singlet	Hashtag2	batch1	w8_late	0.0546073	0	11	13	13	14	14	12	13	12	14	13	14	12	12	14	10	12	11	10	9	8	7	5	4	11	11	Intestine	Group 2 ILC	#3B5DFF	0.0914309	-0.226991	S	Group 2 ILC	used	2.71854
GTTGCTCGTCTTTCAT_1	SeuratProject	6089	2082	1759	4	Hashtag2	Hashtag4	3.6183	Hashtag2	Singlet	Hashtag2	batch1	w8_late	0.0448349	5	12	15	15	17	24	25	16	27	30	32	31	36	33	24	39	39	38	26	40	42	41	42	43	42	42	Intestine	pre-B	#A30059	-0.0903173	-0.217605	G1	pre-B	others	-7.0655
GTTGCTCGTGAATAAC_1	SeuratProject	13619	3029	2323	4	Hashtag2	Hashtag4	3.33832	Hashtag2	Singlet	Hashtag2	batch1	w8_late	0.0438358	4	15	12	12	20	11	21	24	29	29	18	33	35	35	36	37	36	36	38	36	37	36	35	38	37	37	Intestine	Monocyte	#61615A	-0.0608977	-0.0691029	G1	Monocyte	others	-2.71763
GTTGTAGAGACGGTCA_1	SeuratProject	23830	4427	3339	4	Hashtag2	Hashtag1	4.27894	Hashtag2	Singlet	Hashtag2	batch1	w8_late	0.0472094	4	4	12	12	11	11	17	19	18	19	18	23	21	23	28	21	17	19	16	26	14	35	34	37	36	36	Intestine	Monocyte	#61615A	-0.0101632	0.36753	G2M	Monocyte	others	-1.2432
GTTGTAGCAATTAGGA_1	SeuratProject	20596	4224	257	4	Hashtag2	Hashtag4	1.84798	Hashtag2	Singlet	Hashtag2	batch1	w8_late	0.0544766	8	5	8	8	4	6	6	6	4	3	23	25	25	26	22	25	23	22	23	20	22	21	20	18	18	18	Intestine	Group 3 ILC	#006FA6	0.0131877	1.08178	G2M	Group 3 ILC	used	1.27856
GTTGTCCAGTAAGGGA_1	SeuratProject	16294	3315	9618	3	Hashtag2	Hashtag4	5.31023	Hashtag2	Singlet	Hashtag2	batch1	w8_late	0.0608199	4	4	6	5	12	12	20	23	22	23	9	16	28	16	32	16	25	35	37	38	36	37	37	51	40	40	Intestine	GMP	#A1C299	0.0770082	-0.190994	S	GMP	others	2.98102
GTTGTCCCAATAGGAT_1	SeuratProject	14901	2929	1088	4	Hashtag2	Hashtag4	2.87721	Hashtag2	Singlet	Hashtag2	batch1	w8_late	0.0481176	4	15	12	12	20	11	21	24	29	29	18	33	35	35	36	37	36	36	38	36	37	36	35	38	37	37	Intestine	Monocyte	#61615A	-0.168519	-0.19395	G1	Monocyte	others	-3.11751
GTTGTGAAGGTACTGG_1	SeuratProject	12916	3410	730	4	Hashtag2	Hashtag3	1.67653	Hashtag2	Singlet	Hashtag2	batch1	w8_late	0.0432022	8	5	8	8	4	6	6	6	4	3	12	12	11	13	12	11	10	10	8	8	5	4	3	2	2	2	Intestine	Group 3 ILC	#006FA6	0.416846	0.450877	G2M	Group 3 ILC	used	1.82897
GTTGTGAGTAGTGGCA_1	SeuratProject	8281	2707	178	4	Hashtag2	Hashtag4	1.06224	Hashtag2	Singlet	Hashtag2	batch1	w8_late	0.0683492	0	0	3	3	1	2	2	2	1	1	1	0	0	7	5	1	2	3	1	2	0	0	13	12	10	10	Intestine	Group 3 ILC	#006FA6	0.0115436	-0.195399	S	Group 3 ILC	used	5.43921
GTTTACTAGCGCCGTT_1	SeuratProject	43833	5808	5789	4	Hashtag2	Hashtag4	4.70571	Hashtag2	Singlet	Hashtag2	batch1	w8_late	0.0645404	4	4	12	5	11	11	17	19	18	19	9	23	21	23	28	21	17	19	16	26	14	35	34	37	36	36	Intestine	Monocyte	#61615A	-0.0156749	0.176748	G2M	Monocyte	others	0.377712
GTTTACTCAAGTATAG_1	SeuratProject	4490	1842	1300	4	Hashtag2	Hashtag4	3.21801	Hashtag2	Singlet	Hashtag2	batch1	w8_late	0.0599109	2	6	5	4	5	4	3	5	15	16	16	19	15	14	16	32	32	29	32	29	32	29	28	30	28	28	Intestine	pre pro-B	#D16100	-0.0708999	-0.203842	G1	pre pro-B	used	-7.70504
GTTTACTCAGCTACCG_1	SeuratProject	7686	2228	5351	4	Hashtag2	Hashtag1	4.65575	Hashtag2	Singlet	Hashtag2	batch1	w8_late	0.0688264	4	4	6	5	11	21	20	23	22	23	46	28	28	50	26	59	25	32	35	68	68	71	73	73	73	73	Intestine	Myeloblast	#B77B68	-0.00843165	-0.0739181	G1	Myeloblast	others	2.31611
GTTTGGAAGCCTGTCG_1	SeuratProject	6275	1944	161	4	Hashtag2	Hashtag1	1.42279	Hashtag2	Singlet	Hashtag2	batch1	w8_late	0.0866932	0	0	3	3	1	2	2	2	1	1	1	0	0	7	5	1	7	3	1	2	0	0	1	1	10	10	Intestine	Group 3 ILC	#006FA6	-0.160199	-0.194077	G1	Group 3 ILC	used	5.17284
GTTTGGACAGCGTGAA_1	SeuratProject	8658	2763	1401	4	Hashtag2	Hashtag4	3.19766	Hashtag2	Singlet	Hashtag2	batch1	w8_late	0.045045	2	6	5	4	5	4	3	5	15	16	16	19	15	14	16	4	5	5	2	1	1	12	9	8	6	6	Intestine	pre pro-B	#D16100	-0.171694	-0.23135	G1	pre pro-B	used	-1.03828
GTTTGGATCGCAGTGC_1	SeuratProject	16591	3167	4529	4	Hashtag2	Hashtag4	4.55682	Hashtag2	Singlet	Hashtag2	batch1	w8_late	0.078416	4	4	6	5	12	12	11	11	11	11	9	16	14	16	32	16	15	35	37	38	36	37	37	51	40	40	Intestine	GMP	#A1C299	-0.188402	-0.208406	G1	GMP	others	3.23879
GTTTGGATCGCGTGCA_1	SeuratProject	10130	2877	171	3	Hashtag2	Hashtag4	1.4875	Hashtag2	Singlet	Hashtag2	batch1	w8_late	0.0234946	0	5	3	3	4	18	15	15	19	20	8	4	22	25	20	23	20	20	19	16	20	16	15	14	16	16	Intestine	Group 3 ILC	#006FA6	0.415487	-0.0124974	S	Group 3 ILC	used	3.45009
TAACACGCACAAACGG_1	SeuratProject	6613	2542	685	3	Hashtag2	Hashtag3	2.73467	Hashtag2	Singlet	Hashtag2	batch1	w8_late	0.0234387	7	14	16	16	18	19	24	27	26	27	29	35	38	36	39	45	38	49	49	53	52	55	58	59	60	60	Intestine	Mes	#B903AA	-0.231563	-0.274514	G1	Mes	others	15.2874
TAACACGGTTGGTAGG_1	SeuratProject	18912	4344	3066	4	Hashtag2	Hashtag1	4.29615	Hashtag2	Singlet	Hashtag2	batch1	w8_late	0.0863473	4	15	12	12	20	33	21	24	40	41	44	45	49	48	52	56	56	61	63	64	65	68	70	70	71	71	Intestine	Mac	#4FC601	0.111652	0.371778	G2M	Mac	others	-4.56708
TAACACGTCGCTAGCG_1	SeuratProject	5807	2028	6368	4	Hashtag2	Hashtag4	4.80041	Hashtag2	Singlet	Hashtag2	batch1	w8_late	0.0433959	5	7	9	9	8	7	7	16	6	4	3	3	17	20	19	14	41	39	39	42	41	44	41	48	44	44	Intestine	pro-B	#FFAA92	-0.11094	-0.150264	G1	pro-B	others	-4.28346
TAACACGTCGTAGAGG_1	SeuratProject	10948	2710	811	3	Hashtag2	Hashtag4	2.83979	Hashtag2	Singlet	Hashtag2	batch1	w8_late	0.0381805	9	11	13	13	14	14	12	13	12	14	13	14	12	12	14	10	12	11	10	9	8	7	5	4	8	8	Intestine	Group 2 ILC	#3B5DFF	-0.108667	-0.211637	G1	Group 2 ILC	used	-1.30602
TAACCAGTCGCTGATA_1	SeuratProject	27817	4595	10222	4	Hashtag2	Hashtag4	5.02509	Hashtag2	Singlet	Hashtag2	batch1	w8_late	0.0336485	4	4	6	5	11	21	20	23	22	23	9	28	28	16	26	16	25	32	35	41	45	46	47	33	47	47	Intestine	Myeloblast	#B77B68	-0.118396	0.42836	G2M	Myeloblast	others	1.8013
TAACGACGTTTCCAAG_1	SeuratProject	5535	1755	1801	3	Hashtag2	Hashtag4	3.75157	Hashtag2	Singlet	Hashtag2	batch1	w8_late	0.0263776	2	9	10	10	15	15	14	18	13	17	20	22	30	29	30	26	29	31	33	66	67	70	72	72	72	72	Intestine	pre pDC	#63FFAC	-0.0721044	-0.116046	G1	pre pDC	used	-3.7591
TAACGACTCCCTGGTT_1	SeuratProject	17895	4019	2056	4	Hashtag2	Hashtag4	3.77028	Hashtag2	Singlet	Hashtag2	batch1	w8_late	0.0442582	2	6	5	4	5	4	3	5	9	9	7	6	5	4	3	4	5	5	2	1	1	45	45	47	54	54	Intestine	pre pro-B	#D16100	0.336893	-0.170039	S	pre pro-B	used	-0.559821
TAACTTCAGCAATTAG_1	SeuratProject	9097	2883	4131	4	Hashtag2	Hashtag4	4.57721	Hashtag2	Singlet	Hashtag2	batch1	w8_late	0.0369353	5	7	9	9	8	7	7	10	6	4	3	3	20	21	18	18	16	17	22	24	16	11	40	41	45	45	Intestine	pro-B	#FFAA92	0.391284	0.393703	G2M	pro-B	others	-5.86142
TAAGCCAAGAAGCTCG_1	SeuratProject	12749	3122	1559	4	Hashtag2	Hashtag4	3.39524	Hashtag2	Singlet	Hashtag2	batch1	w8_late	0.0177269	9	11	13	13	14	14	12	13	12	14	13	14	12	12	14	10	12	11	10	9	8	7	5	4	8	8	Intestine	Group 2 ILC	#3B5DFF	0.323074	-0.1984	S	Group 2 ILC	used	-0.159179
TAAGCCACATACTTTC_1	SeuratProject	46070	5663	5213	4	Hashtag2	Hashtag4	4.69911	Hashtag2	Singlet	Hashtag2	batch1	w8_late	0.0297808	4	4	6	5	12	12	11	11	11	11	21	16	14	22	23	24	15	21	24	37	24	38	38	45	39	39	Intestine	GMP	#A1C299	-0.18653	0.356834	G2M	GMP	others	4.18585
TAAGCGTAGAGTACCG_1	SeuratProject	8677	2421	1148	3	Hashtag2	Hashtag4	3.43302	Hashtag2	Singlet	Hashtag2	batch1	w8_late	0.0429872	1	1	0	1	3	3	5	3	2	13	15	9	10	11	8	12	11	12	11	23	29	27	26	26	24	24	Intestine	Group 1 ILC	#0AA6D8	-0.180703	-0.205995	G1	Group 1 ILC	used	-8.88409
TAAGCGTTCCAACTAG_1	SeuratProject	24380	4562	2570	4	Hashtag2	Hashtag4	3.89658	Hashtag2	Singlet	Hashtag2	batch1	w8_late	0.0512305	2	6	5	4	5	4	3	25	9	9	7	6	5	4	3	34	26	25	27	30	31	24	23	22	21	21	Intestine	pre pro-B	#D16100	0.153266	0.917126	G2M	pre pro-B	used	-2.74751
TAAGTCGCAGAGACTG_1	SeuratProject	10932	2832	125	3	Hashtag2	Hashtag4	0.974259	Hashtag2	Singlet	Hashtag2	batch1	w8_late	0.0352177	0	0	1	0	0	1	1	9	8	6	10	13	9	9	11	7	7	7	5	4	3	2	1	1	1	1	Intestine	Group 3 ILC	#006FA6	-0.234595	-0.225703	G1	Group 3 ILC	used	4.38407
TAATCTCAGACTTAAG_1	SeuratProject	12203	3409	447	4	Hashtag2	Hashtag4	2.09752	Hashtag2	Singlet	Hashtag2	batch1	w8_late	0.0425305	0	0	1	0	0	0	0	0	0	0	0	2	1	0	0	0	0	4	4	5	13	3	2	21	12	12	Intestine	Group 3 ILC	#006FA6	-0.170771	-0.210794	G1	Group 3 ILC	used	7.84216
TAATCTCTCGATTGGT_1	SeuratProject	11942	3104	1469	4	Hashtag2	Hashtag1	3.4559	Hashtag2	Singlet	Hashtag2	batch1	w8_late	0.0445487	2	6	5	4	5	4	3	5	15	16	16	19	15	14	16	32	32	29	32	29	32	29	28	30	28	28	Intestine	pre pro-B	#D16100	0.0694083	-0.212067	S	pre pro-B	used	-1.64353
TAATCTCTCTAGTTCT_1	SeuratProject	22184	4442	6117	4	Hashtag2	Hashtag4	4.96624	Hashtag2	Singlet	Hashtag2	batch1	w8_late	0.0410206	5	7	9	9	8	7	7	16	6	4	3	3	17	20	19	14	41	42	48	52	41	44	46	48	51	51	Intestine	pro-B	#FFAA92	0.675602	0.301142	S	pro-B	others	-4.24215
TAATTCCCACGCGTCA_1	SeuratProject	33342	5073	5367	4	Hashtag2	Hashtag3	4.62946	Hashtag2	Singlet	Hashtag2	batch1	w8_late	0.0689521	3	3	4	6	6	16	18	20	20	21	22	24	16	24	21	22	22	2	20	18	19	17	16	15	6	6	Intestine	LP1	#00C2A0	0.117562	-0.220621	S	LP1	used	1.6675
TAATTCCTCGGCCAAC_1	SeuratProject	5994	2098	104	4	Hashtag2	Hashtag4	1.04957	Hashtag2	Singlet	Hashtag2	batch1	w8_late	0.0987654	0	0	3	3	1	2	2	2	1	1	1	0	0	7	5	1	7	3	1	2	0	0	1	1	10	10	Intestine	Group 3 ILC	#006FA6	-0.164809	-0.220442	G1	Group 3 ILC	used	5.00279
TACAACGAGGCGTTGA_1	SeuratProject	7708	2192	1646	4	Hashtag2	Hashtag1	3.46792	Hashtag2	Singlet	Hashtag2	batch1	w8_late	0.0503373	2	9	10	10	15	15	14	18	13	17	20	22	40	38	42	42	43	44	45	45	47	48	49	49	52	52	Intestine	ILCP	#6F0062	-0.107764	-0.201931	G1	ILCP	used	-0.206885
TACAACGAGTCACTAC_1	SeuratProject	25090	4663	20706	4	Hashtag2	Hashtag4	5.1823	Hashtag2	Singlet	Hashtag2	batch1	w8_late	0.0518135	4	4	6	5	11	21	20	23	22	23	9	28	28	16	26	16	25	32	35	41	45	46	47	33	47	47	Intestine	Myeloblast	#B77B68	0.00455651	0.200241	G2M	Myeloblast	others	1.3587
TACAACGCAAATCCCA_1	SeuratProject	4466	1632	70	3	Hashtag2	Hashtag4	0.777971	Hashtag2	Singlet	Hashtag2	batch1	w8_late	0.124272	0	2	2	2	2	1	1	9	8	6	10	15	13	9	15	7	13	13	12	12	38	13	10	9	11	11	Intestine	Group 3 ILC	#006FA6	-0.0809034	-0.226859	G1	Group 3 ILC	used	4.82767
TACAACGGTTCCCAAA_1	SeuratProject	18282	4065	4071	4	Hashtag2	Hashtag4	4.45175	Hashtag2	Singlet	Hashtag2	batch1	w8_late	0.0517996	2	6	5	4	5	4	3	5	9	9	7	6	5	4	3	4	5	5	2	1	1	12	9	8	6	6	Intestine	pre pro-B	#D16100	0.560287	-0.126271	S	pre pro-B	used	-3.11541
TACAACGTCCGCAAAT_1	SeuratProject	27987	4876	9457	4	Hashtag2	Hashtag4	5.29348	Hashtag2	Singlet	Hashtag2	batch1	w8_late	0.0546325	5	7	9	9	8	7	7	10	6	4	3	3	17	20	19	14	41	42	22	52	41	44	46	48	51	51	Intestine	pro-B	#FFAA92	0.490745	0.582884	G2M	pro-B	others	-5.34609
TACACCCGTCACTCTC_1	SeuratProject	20848	4112	10446	4	Hashtag2	Hashtag1	5.3249	Hashtag2	Singlet	Hashtag2	batch1	w8_late	0.0433135	4	4	6	5	11	21	20	23	22	23	9	28	28	16	26	16	25	32	35	41	45	46	47	33	47	47	Intestine	Myeloblast	#B77B68	0.176688	-0.211795	S	Myeloblast	others	1.27093
TACACCCGTCTAACTG_1	SeuratProject	10030	3161	108	3	Hashtag2	Hashtag1	0.9657	Hashtag2	Singlet	Hashtag2	batch1	w8_late	0.0738784	0	5	3	3	4	18	15	15	19	20	8	4	22	25	20	23	20	20	19	16	20	16	15	14	16	16	Intestine	Group 3 ILC	#006FA6	0.427901	-0.0405475	S	Group 3 ILC	used	3.8157
TACACCCGTGCGTTTA_1	SeuratProject	9409	2835	177	4	Hashtag2	Hashtag3	1.1152	Hashtag2	Singlet	Hashtag2	batch1	w8_late	0.077479	0	0	3	3	1	2	2	2	1	1	8	4	24	6	6	30	21	16	0	17	25	18	17	16	9	9	Intestine	Group 3 ILC	#006FA6	0.268951	-0.212291	S	Group 3 ILC	used	5.59909
TACAGGTAGTACAGCG_1	SeuratProject	10073	2508	81	4	Hashtag2	Hashtag1	0.546335	Hashtag2	Singlet	Hashtag2	batch1	w8_late	0.082597	0	0	1	0	0	0	0	0	0	1	1	0	0	0	0	1	2	9	25	21	27	20	19	19	23	23	Intestine	Group 3 ILC	#006FA6	-0.212909	-0.217293	G1	Group 3 ILC	used	6.62385
TACAGGTCAATTGCAC_1	SeuratProject	32017	5135	1299	4	Hashtag2	Hashtag4	3.1306	Hashtag2	Singlet	Hashtag2	batch1	w8_late	0.0555018	4	4	6	5	12	12	11	11	11	11	9	16	14	16	32	16	15	35	37	38	36	37	37	51	40	40	Intestine	GMP	#A1C299	0.0143967	-0.212023	S	GMP	others	3.012
TACATTCGTTAGGGTG_1	SeuratProject	9225	2683	2761	4	Hashtag2	Hashtag4	4.17558	Hashtag2	Singlet	Hashtag2	batch1	w8_late	0.0534417	1	10	11	11	10	10	8	7	10	8	5	5	4	3	2	5	1	1	21	0	21	19	18	17	17	17	Intestine	Group 1 ILC	#0AA6D8	0.33571	-0.024514	S	Group 1 ILC	used	-8.11569
TACATTCTCGACCCAG_1	SeuratProject	8318	2549	150	4	Hashtag2	Hashtag4	0.786125	Hashtag2	Singlet	Hashtag2	batch1	w8_late	0.0444818	0	2	2	2	2	1	1	1	5	5	4	10	3	2	9	36	44	43	44	48	35	50	51	52	50	50	Intestine	Group 3 ILC	#006FA6	-0.144485	0.242381	G2M	Group 3 ILC	used	2.2201
TACCCACAGTTGCCCG_1	SeuratProject	6328	2179	5921	4	Hashtag2	Hashtag1	4.6736	Hashtag2	Singlet	Hashtag2	batch1	w8_late	0.0346081	5	7	9	9	8	7	7	10	6	4	3	3	17	20	19	14	37	39	39	42	40	40	41	42	44	44	Intestine	pro-B	#FFAA92	0.190635	-0.0668166	S	pro-B	others	-7.78969
TACCCACCACAAAGCG_1	SeuratProject	9818	2787	132	4	Hashtag2	Hashtag4	0.827198	Hashtag2	Singlet	Hashtag2	batch1	w8_late	0.0619271	0	0	3	3	1	2	2	2	1	1	8	4	24	6	6	30	21	16	0	17	25	18	17	16	9	9	Intestine	Group 3 ILC	#006FA6	-0.156336	-0.255883	G1	Group 3 ILC	used	5.05403
TACCCACCAGACATCT_1	SeuratProject	11184	3332	664	4	Hashtag2	Hashtag4	2.35877	Hashtag2	Singlet	Hashtag2	batch1	w8_late	0.0372854	3	3	4	6	6	8	9	8	7	7	11	11	8	10	10	8	8	2	6	6	4	31	30	31	29	29	Intestine	ETP	#C2FF99	-0.0378231	-0.238063	G1	ETP	used	3.69234
TACCCGTGTCTAGTGT_1	SeuratProject	4623	1653	599	4	Hashtag2	Hashtag1	2.58376	Hashtag2	Singlet	Hashtag2	batch1	w8_late	0.0168722	9	11	13	13	14	14	12	13	12	14	13	14	12	12	14	10	12	11	10	9	8	7	5	4	8	8	Intestine	Group 2 ILC	#3B5DFF	-0.131386	-0.197101	G1	Group 2 ILC	used	-0.425264
TACCCGTGTTGTGGCC_1	SeuratProject	16101	3586	8885	4	Hashtag2	Hashtag4	4.96347	Hashtag2	Singlet	Hashtag2	batch1	w8_late	0.0506801	4	4	6	5	11	21	20	23	22	23	9	28	28	16	26	16	25	32	35	41	45	46	47	33	47	47	Intestine	Myeloblast	#B77B68	0.226676	-0.18708	S	Myeloblast	others	1.13686
TACCGGGAGTTGAATG_1	SeuratProject	12344	3116	91	3	Hashtag2	Hashtag4	1.09424	Hashtag2	Singlet	Hashtag2	batch1	w8_late	0.0345107	8	5	8	8	4	6	6	6	4	3	23	25	25	26	22	25	23	22	23	20	22	21	20	18	18	18	Intestine	Group 3 ILC	#006FA6	-0.0427858	0.84469	G2M	Group 3 ILC	used	2.05705
TACCGGGCAATACGCT_1	SeuratProject	10384	2897	159	4	Hashtag2	Hashtag3	1.49539	Hashtag2	Singlet	Hashtag2	batch1	w8_late	0.049114	0	2	2	2	2	1	1	1	5	5	4	10	3	2	9	36	44	43	44	48	35	50	51	52	50	50	Intestine	Group 3 ILC	#006FA6	-0.0231148	-0.200883	G1	Group 3 ILC	used	2.95176
TACCGGGCATAGCACT_1	SeuratProject	32342	5881	980	4	Hashtag2	Hashtag1	3.16882	Hashtag2	Singlet	Hashtag2	batch1	w8_late	0.0455754	8	5	8	8	4	6	6	6	4	3	12	12	11	13	12	11	10	10	8	8	5	4	3	2	2	2	Intestine	Group 3 ILC	#006FA6	0.294939	0.475317	G2M	Group 3 ILC	used	2.61565
TACCGGGGTGCATGTT_1	SeuratProject	10846	2774	9881	4	Hashtag2	Hashtag4	4.9901	Hashtag2	Singlet	Hashtag2	batch1	w8_late	0.029043	4	4	6	5	11	21	20	23	22	23	9	28	28	16	26	16	25	32	35	41	45	46	47	33	47	47	Intestine	Myeloblast	#B77B68	-0.0407357	-0.171383	G1	Myeloblast	others	1.43494
TACCGGGTCCATTCGC_1	SeuratProject	47305	7342	7240	4	Hashtag2	Hashtag1	4.64993	Hashtag2	Singlet	Hashtag2	batch1	w8_late	0.0388965	7	14	16	16	18	19	24	27	26	27	29	35	38	36	39	48	38	56	54	60	55	56	59	60	61	61	Intestine	Mes	#B903AA	0.0798548	-0.0602696	S	Mes	others	12.7538
TACCTCGAGTCCCGAC_1	SeuratProject	5740	2154	8278	4	Hashtag2	Hashtag3	5.25135	Hashtag2	Singlet	Hashtag2	batch1	w8_late	0.0355401	5	7	15	15	17	24	25	16	27	30	32	31	36	33	37	39	39	38	41	40	42	41	42	43	42	42	Intestine	pre-B	#A30059	0.0787679	0.939479	G2M	pre-B	others	-5.91285
TACCTCGGTGGTCTCG_1	SeuratProject	10358	2964	975	4	Hashtag2	Hashtag4	3.14577	Hashtag2	Singlet	Hashtag2	batch1	w8_late	0.0236532	7	14	16	16	18	19	24	27	26	27	29	35	38	36	39	48	38	56	54	60	55	56	59	60	61	61	Intestine	Mes	#B903AA	-0.254692	-0.352449	G1	Mes	others	13.1935
TACCTGCAGACGGTTG_1	SeuratProject	8238	2264	177	4	Hashtag2	Hashtag3	1.14214	Hashtag2	Singlet	Hashtag2	batch1	w8_late	0.0404224	0	2	2	2	1	2	2	1	5	5	4	18	3	2	13	3	3	6	9	10	6	6	6	5	3	3	Intestine	Group 3 ILC	#006FA6	-0.157735	-0.260111	G1	Group 3 ILC	used	3.15276
TACCTGCTCTCAATCT_1	SeuratProject	26989	5292	1352	4	Hashtag2	Hashtag4	3.1702	Hashtag2	Singlet	Hashtag2	batch1	w8_late	0.0539479	8	5	8	8	4	6	6	6	4	3	23	25	25	26	22	25	23	22	23	20	22	21	20	18	18	18	Intestine	Group 3 ILC	#006FA6	0.302175	0.738772	G2M	Group 3 ILC	used	-6.06254
TACCTGCTCTCATAGG_1	SeuratProject	5831	1995	1158	4	Hashtag2	Hashtag1	3.11985	Hashtag2	Singlet	Hashtag2	batch1	w8_late	0.0394443	1	1	0	1	3	3	5	3	2	10	6	7	6	5	4	2	4	0	3	3	2	1	0	0	0	0	Intestine	Group 1 ILC	#0AA6D8	-0.21712	-0.218687	G1	Group 1 ILC	used	-9.29463
TACGCTCCAAGGCCTC_1	SeuratProject	7746	2485	653	4	Hashtag2	Hashtag1	2.66643	Hashtag2	Singlet	Hashtag2	batch1	w8_late	0.0303382	9	11	13	13	14	14	12	13	12	14	13	14	12	12	14	10	12	11	10	9	8	7	5	4	8	8	Intestine	Group 2 ILC	#3B5DFF	-0.224523	-0.262194	G1	Group 2 ILC	used	-0.738264
TACGCTCGTAACGTTC_1	SeuratProject	12118	3212	111	4	Hashtag2	Hashtag1	0.865004	Hashtag2	Singlet	Hashtag2	batch1	w8_late	0.052814	8	5	8	8	4	6	6	6	4	3	12	12	11	13	12	11	10	10	8	8	5	4	3	2	2	2	Intestine	Group 3 ILC	#006FA6	0.374271	0.494987	G2M	Group 3 ILC	used	1.64484
TACGCTCGTGTGTGTT_1	SeuratProject	6127	1884	185	4	Hashtag2	Hashtag4	1.21884	Hashtag2	Singlet	Hashtag2	batch1	w8_late	0.0194222	1	1	0	1	3	3	5	3	2	10	6	7	6	5	4	2	4	0	3	3	2	1	0	0	0	0	Intestine	Group 1 ILC	#0AA6D8	-0.234473	-0.212903	G1	Group 1 ILC	used	-7.37959
TACGCTCTCAGACCTA_1	SeuratProject	24145	4800	2862	4	Hashtag2	Hashtag1	3.94336	Hashtag2	Singlet	Hashtag2	batch1	w8_late	0.0583558	2	6	5	4	5	4	3	25	9	9	7	6	5	4	3	34	26	25	27	30	31	24	23	22	21	21	Intestine	pre pro-B	#D16100	0.477482	-0.0874002	S	pre pro-B	used	-2.52048
TACGGGCCAATAGTCC_1	SeuratProject	19155	4008	4563	4	Hashtag2	Hashtag4	4.2155	Hashtag2	Singlet	Hashtag2	batch1	w8_late	0.0618637	1	10	11	11	10	10	8	7	10	8	5	5	4	3	2	5	1	1	14	0	15	8	14	13	15	15	Intestine	Group 1 ILC	#0AA6D8	0.158973	-0.171043	S	Group 1 ILC	used	-7.74046
[truncated: 29,761 more rows]
[truncated: 3 more columns]

## Sheet: DEGs_all_cell_cluster
Supplementary Table 2. Cell information and DEGs of all clusters
[truncated: 5,812 more rows]
