# Supplementary material for: Delineating spatiotemporal and hierarchical development of human fetal innate lymphoid cells
Source: Cell Res. 2021 Jul 8;31(10):1106–22. doi: 10.1038/s41422-021-00529-2 (PMC8486758; doi:10.1038/s41422-021-00529-2)
Supplement: Supplementary file 13 — Supplementary information, Table. S3 [file 41422_2021_529_MOESM13_ESM.xlsx]

## Sheet: Lymphoid_cell_annotation
Supplementary Table 3. Cell information and DEGs of 10 lymphoid cell clusters
	orig.ident	nCount_RNA	nFeature_RNA	nCount_HTO	nFeature_HTO	HTO_maxID	HTO_secondID	HTO_margin	HTO_classification	HTO_classification.global	hash.ID	batch	stage	mt_ratio	integrated_snn_res.0.2	integrated_snn_res.0.4	integrated_snn_res.0.6	integrated_snn_res.0.8	integrated_snn_res.1	integrated_snn_res.1.2	integrated_snn_res.1.4	integrated_snn_res.1.6	integrated_snn_res.1.8	integrated_snn_res.2	integrated_snn_res.2.2	integrated_snn_res.2.4	integrated_snn_res.2.6	integrated_snn_res.2.8	integrated_snn_res.3	integrated_snn_res.3.2	integrated_snn_res.3.4	integrated_snn_res.3.6	integrated_snn_res.3.8	integrated_snn_res.4	integrated_snn_res.4.2	integrated_snn_res.4.4	integrated_snn_res.4.6	integrated_snn_res.4.8	integrated_snn_res.5	seurat_clusters	site	Cluster	UMAP_1	UMAP_2	tSNE_1	tSNE_2
AAACCCACACGTTGGC_1	SeuratProject	9521	2791	1103	4	Hashtag2	Hashtag3	3.06323	Hashtag2	Singlet	Hashtag2	batch1	w8_late	0.040542	4	4	4	4	5	4	3	15	15	16	16	19	15	14	16	32	32	29	32	29	32	29	28	30	28	16	Intestine	pre pro-B	14.8053	10.6035	11.0488	31.4913
AAACGCTTCAAGAGGC_1	SeuratProject	28360	4879	1475	3	Hashtag2	Hashtag3	3.63882	Hashtag2	Singlet	Hashtag2	batch1	w8_late	0.0582511	4	4	4	4	5	4	3	4	4	4	7	6	5	4	3	26	26	25	27	35	1	24	23	22	21	4	Intestine	pre pro-B	12.3107	8.05128	-5.77126	27.0239
AAACGCTTCTGTGCAA_1	SeuratProject	11772	3142	129	4	Hashtag2	Hashtag4	0.793276	Hashtag2	Singlet	Hashtag2	batch1	w8_late	0.0981142	0	3	3	2	4	3	2	2	2	1	4	4	24	6	6	30	21	16	0	17	25	18	17	16	9	1	Intestine	Group 3 ILC	6.70947	-2.72322	10.1045	5.00652
AAAGAACTCTTTACAC_1	SeuratProject	11441	2890	167	4	Hashtag2	Hashtag4	1.42188	Hashtag2	Singlet	Hashtag2	batch1	w8_late	0.0663404	0	3	3	2	4	3	2	2	2	1	1	0	0	6	6	1	2	16	0	19	25	22	21	24	9	1	Intestine	Group 3 ILC	7.10677	-3.41692	14.5144	7.15846
AAAGGATAGAGTTCGG_1	SeuratProject	10813	2945	348	4	Hashtag2	Hashtag1	2.07014	Hashtag2	Singlet	Hashtag2	batch1	w8_late	0.046888	1	8	8	8	8	9	9	9	7	7	5	5	4	3	2	5	1	1	14	0	15	8	14	13	15	7	Intestine	Group 1 ILC	1.54265	10.6677	-9.129	-16.8615
AAAGGATAGTCCGCGT_1	SeuratProject	6314	1880	178	4	Hashtag2	Hashtag4	1.33603	Hashtag2	Singlet	Hashtag2	batch1	w8_late	0.0674691	0	0	0	0	0	8	8	8	6	6	10	13	9	9	11	7	7	7	5	4	3	2	1	1	1	6	Intestine	Group 3 ILC	5.33937	-5.40972	13.2448	-8.76764
AAAGGATCAGAAATCA_1	SeuratProject	13421	3338	76	3	Hashtag2	Hashtag4	0.390705	Hashtag2	Singlet	Hashtag2	batch1	w8_late	0.0519335	3	3	3	2	3	13	14	14	14	15	8	4	22	25	20	23	20	20	19	16	20	16	15	14	16	15	Intestine	Group 3 ILC	6.92901	-1.92003	4.88819	10.2178
AAAGTGAAGCCATTGT_1	SeuratProject	13619	3619	2987	4	Hashtag2	Hashtag4	4.04463	Hashtag2	Singlet	Hashtag2	batch1	w8_late	0.0541156	1	8	8	8	8	9	9	9	7	7	5	5	4	3	2	5	1	1	14	0	15	8	14	13	15	7	Intestine	Group 1 ILC	2.15066	11.3187	-14.5455	-18.1609
AAATGGATCGCGGACT_1	SeuratProject	9443	2725	167	4	Hashtag2	Hashtag4	1.21604	Hashtag2	Singlet	Hashtag2	batch1	w8_late	0.0588796	3	6	6	5	3	6	5	5	18	19	8	4	40	38	42	25	23	22	45	45	47	48	49	49	52	19	Intestine	Group 3 ILC	8.01221	-1.65838	-8.98686	10.2718
AACAAAGCAACTGCCG_1	SeuratProject	6291	2193	141	4	Hashtag2	Hashtag1	1.05975	Hashtag2	Singlet	Hashtag2	batch1	w8_late	0.0589731	0	3	3	2	4	3	2	2	2	1	1	0	0	7	5	3	3	3	1	2	0	0	36	39	43	1	Intestine	Group 3 ILC	6.28547	-2.78274	10.6365	5.51472
AACAAAGTCAGCTTGA_1	SeuratProject	8020	2536	81	4	Hashtag2	Hashtag4	0.614462	Hashtag2	Singlet	Hashtag2	batch1	w8_late	0.0851621	0	0	0	0	0	0	0	0	0	2	1	2	0	0	0	1	2	9	25	21	27	20	19	19	23	2	Intestine	Group 3 ILC	6.13658	-5.07063	16.1388	-0.240588
AACAAGACAAGGTCAG_1	SeuratProject	14589	3542	916	4	Hashtag2	Hashtag4	2.96871	Hashtag2	Singlet	Hashtag2	batch1	w8_late	0.0455137	3	6	6	5	3	6	5	5	10	11	23	25	25	26	22	25	23	22	23	20	22	21	20	18	18	11	Intestine	Group 3 ILC	6.32558	0.0425315	-8.62498	11.4576
AACACACCAACCGCCA_1	SeuratProject	10627	3005	640	4	Hashtag2	Hashtag4	2.38738	Hashtag2	Singlet	Hashtag2	batch1	w8_late	0.058342	1	1	1	1	2	1	6	6	5	5	6	7	6	5	4	2	4	0	3	3	2	1	0	0	0	5	Intestine	Group 1 ILC	0.480268	11.4971	-11.9772	-22.6787
AACACACTCGGACCAC_1	SeuratProject	12223	3436	1490	4	Hashtag2	Hashtag4	3.56129	Hashtag2	Singlet	Hashtag2	batch1	w8_late	0.0396793	6	7	7	7	11	12	13	13	13	14	20	22	30	29	30	26	29	31	33	35	48	42	43	44	41	14	Intestine	LP2	10.8581	7.41932	-4.52768	22.9846
AACAGGGCACTTGTCC_1	SeuratProject	8287	2599	82	3	Hashtag2	Hashtag3	0.642813	Hashtag2	Singlet	Hashtag2	batch1	w8_late	0.0415108	0	3	3	2	4	3	2	2	2	1	1	0	0	7	5	3	7	3	1	2	0	0	1	1	43	1	Intestine	Group 3 ILC	5.68649	-4.99213	11.5866	-3.92375
AACCACAAGATTGACA_1	SeuratProject	15436	3561	518	4	Hashtag2	Hashtag4	2.3168	Hashtag2	Singlet	Hashtag2	batch1	w8_late	0.0453485	3	6	6	5	3	6	5	5	10	11	12	12	11	13	12	11	10	10	8	8	5	4	3	2	2	11	Intestine	Group 3 ILC	7.47377	0.114727	-4.34302	12.1013
AACCACACATAAGCAA_1	SeuratProject	11162	2920	155	4	Hashtag2	Hashtag4	0.733116	Hashtag2	Singlet	Hashtag2	batch1	w8_late	0.0487368	0	3	3	2	4	3	2	2	2	1	4	18	3	2	13	3	3	6	9	10	6	6	6	5	3	1	Intestine	Group 3 ILC	6.91197	-3.01253	10.0063	5.10952
AACCCAAGTACTGAGG_1	SeuratProject	4308	1833	229	4	Hashtag2	Hashtag1	1.31511	Hashtag2	Singlet	Hashtag2	batch1	w8_late	0.0225162	6	7	7	7	13	15	16	17	17	18	26	27	32	31	31	33	31	24	30	31	23	30	29	29	30	18	Intestine	LP1	13.3773	6.72913	-11.8297	27.7649
AACCTGACAACCTATG_1	SeuratProject	10316	2858	2233	4	Hashtag2	Hashtag4	3.67044	Hashtag2	Singlet	Hashtag2	batch1	w8_late	0.0449787	6	7	7	7	11	12	13	13	13	14	20	22	30	29	30	26	29	31	33	66	67	70	72	72	72	14	Intestine	pre pDC	9.2921	8.31183	-0.325967	21.7038
AACCTTTAGTTCTACG_1	SeuratProject	6389	2260	579	4	Hashtag2	Hashtag4	2.51961	Hashtag2	Singlet	Hashtag2	batch1	w8_late	0.0397558	4	4	4	4	5	4	3	15	15	16	16	19	15	14	16	32	32	29	32	29	32	29	28	30	28	16	Intestine	pre pro-B	13.4486	9.89451	10.9586	28.0215
AACGAAAAGTCGAATA_1	SeuratProject	3870	1567	264	2	Hashtag2	Hashtag3	1.84843	Hashtag2	Singlet	Hashtag2	batch1	w8_late	0.0191214	0	3	3	2	3	13	14	14	14	15	35	30	33	32	33	15	33	33	34	32	38	13	10	9	11	15	Intestine	Group 3 ILC	7.53718	-2.55196	7.67362	8.66089
AACGGGAAGCTCCGAC_1	SeuratProject	3530	1520	392	4	Hashtag2	Hashtag4	1.85343	Hashtag2	Singlet	Hashtag2	batch1	w8_late	0.0427762	6	7	7	7	11	12	13	13	13	14	20	22	30	29	30	26	29	31	33	35	48	42	43	44	41	14	Intestine	LP2	11.8944	6.84914	-6.98306	23.0808
AAGAACAAGACGGTCA_1	SeuratProject	9439	2425	217	4	Hashtag2	Hashtag1	1.40217	Hashtag2	Singlet	Hashtag2	batch1	w8_late	0.0625066	0	3	3	2	3	13	14	14	14	15	35	30	33	32	33	15	33	33	34	32	38	13	10	9	11	15	Intestine	Group 3 ILC	7.24667	-2.85355	6.74535	7.15445
AAGACAACAATAAGGT_1	SeuratProject	9998	2736	393	4	Hashtag2	Hashtag4	2.11915	Hashtag2	Singlet	Hashtag2	batch1	w8_late	0.0424085	0	0	0	0	0	8	8	8	6	6	10	13	9	9	11	7	7	7	5	4	3	13	10	9	11	6	Intestine	Group 3 ILC	3.90632	-5.24984	14.8558	-12.9825
AAGATAGCAATTGAGA_1	SeuratProject	8525	2714	100	4	Hashtag2	Hashtag3	1.02623	Hashtag2	Singlet	Hashtag2	batch1	w8_late	0.073783	0	3	3	2	4	3	2	2	2	1	1	0	0	6	6	1	2	16	0	19	25	22	21	24	9	1	Intestine	Group 3 ILC	7.06815	-4.24609	15.0123	7.3337
AAGATAGGTCCAGAAG_1	SeuratProject	9445	2704	1146	4	Hashtag2	Hashtag3	3.31069	Hashtag2	Singlet	Hashtag2	batch1	w8_late	0.031657	4	4	4	4	5	4	3	15	15	16	16	19	15	14	16	32	32	29	32	29	32	29	28	30	28	16	Intestine	pre pro-B	14.8196	11.1961	11.1876	30.7216
AAGCATCAGCGGTATG_1	SeuratProject	10160	2888	118	3	Hashtag2	Hashtag4	0.860006	Hashtag2	Singlet	Hashtag2	batch1	w8_late	0.0681102	0	3	3	2	4	3	2	2	2	1	1	0	0	7	6	1	2	3	1	2	0	0	13	12	10	1	Intestine	Group 3 ILC	7.28353	-3.40856	15.1333	5.491
AAGCATCAGGTACTGG_1	SeuratProject	22358	4437	320	4	Hashtag2	Hashtag3	2.1479	Hashtag2	Singlet	Hashtag2	batch1	w8_late	0.0549244	3	6	6	5	3	6	5	5	18	19	23	25	25	26	22	25	23	22	23	20	22	21	20	18	18	19	Intestine	Group 3 ILC	7.502	1.39782	-8.99887	10.2323
AAGCCATGTCAATGGG_1	SeuratProject	6413	2110	320	4	Hashtag2	Hashtag4	2.066	Hashtag2	Singlet	Hashtag2	batch1	w8_late	0.0453766	2	9	9	9	9	10	11	11	11	12	13	14	12	12	14	10	12	11	10	9	8	7	5	4	8	12	Intestine	Group 2 ILC	2.97419	2.66606	-18.8325	-4.5737
AAGCCATTCGGAATTC_1	SeuratProject	8271	2304	284	4	Hashtag2	Hashtag4	1.55302	Hashtag2	Singlet	Hashtag2	batch1	w8_late	0.0604522	0	0	0	0	0	0	0	0	0	2	0	2	1	0	0	15	0	33	4	32	38	13	10	9	12	2	Intestine	Group 3 ILC	6.46543	-6.10686	19.8365	-4.21579
AAGCGAGAGTGGAAGA_1	SeuratProject	11497	3025	1784	4	Hashtag2	Hashtag1	3.55692	Hashtag2	Singlet	Hashtag2	batch1	w8_late	0.0603636	1	8	8	8	8	9	9	9	7	7	5	5	4	3	2	5	1	1	14	0	15	8	14	13	15	7	Intestine	Group 1 ILC	1.14997	10.9819	-10.4096	-19.6738
AAGCGAGCATCCTGTC_1	SeuratProject	9508	2656	206	4	Hashtag2	Hashtag4	0.899755	Hashtag2	Singlet	Hashtag2	batch1	w8_late	0.0364956	0	3	3	2	4	3	2	2	2	1	4	18	3	2	13	3	3	6	9	10	6	6	6	5	9	1	Intestine	Group 3 ILC	6.42778	-2.96189	10.1231	5.13718
AAGTACCCACAGACGA_1	SeuratProject	12011	2879	1028	4	Hashtag2	Hashtag4	2.8915	Hashtag2	Singlet	Hashtag2	batch1	w8_late	0.0348847	4	4	4	4	5	4	3	15	15	16	16	19	15	14	16	32	32	29	32	29	32	29	28	47	28	16	Intestine	pre pro-B	13.6831	9.70984	11.2309	33.4595
AAGTACCGTTTCCAAG_1	SeuratProject	11456	3016	111	3	Hashtag2	Hashtag3	0.981495	Hashtag2	Singlet	Hashtag2	batch1	w8_late	0.0510649	0	3	3	2	4	3	2	2	2	1	1	0	0	6	6	1	2	16	0	19	9	22	21	24	33	1	Intestine	Group 3 ILC	7.70396	-4.98957	18.6921	1.04003
AAGTACCGTTTCGTAG_1	SeuratProject	12250	3277	408	4	Hashtag2	Hashtag4	1.98426	Hashtag2	Singlet	Hashtag2	batch1	w8_late	0.0486531	2	2	2	10	10	11	12	12	12	13	4	17	3	2	17	17	14	15	15	13	11	10	8	6	7	13	Intestine	Group 3 ILC	4.67286	0.399462	-10.9649	1.42967
AAGTCGTTCTCCTACG_1	SeuratProject	9296	2790	234	3	Hashtag2	Hashtag3	0.134094	Hashtag2	Singlet	Hashtag2	batch1	w8_late	0.072074	0	0	0	0	0	0	0	0	0	2	0	2	1	0	0	0	0	4	4	5	13	3	2	32	31	2	Intestine	Group 3 ILC	5.60067	-7.55454	22.01	-6.33208
AAGTTCGAGACTTCAC_1	SeuratProject	13995	3582	2437	4	Hashtag2	Hashtag1	4.07081	Hashtag2	Singlet	Hashtag2	batch1	w8_late	0.0444444	1	8	8	8	8	9	9	9	7	7	5	5	4	5	4	5	1	1	14	0	15	8	14	13	15	7	Intestine	Group 1 ILC	1.40586	9.8652	-12.146	-13.0543
AATAGAGAGGTAATCA_1	SeuratProject	5746	2045	105	4	Hashtag2	Hashtag1	0.638456	Hashtag2	Singlet	Hashtag2	batch1	w8_late	0.0739645	0	3	3	2	4	3	2	2	2	1	8	4	24	6	6	30	21	16	0	17	25	18	17	16	9	1	Intestine	Group 3 ILC	8.72009	-3.07759	12.5971	11.0865
AATAGAGCAGTATTCG_1	SeuratProject	8498	2292	132	2	Hashtag2	Hashtag3	1.42886	Hashtag2	Singlet	Hashtag2	batch1	w8_late	0.0418922	0	3	3	2	4	3	2	2	2	1	4	18	3	2	13	3	3	6	9	10	6	6	6	5	3	1	Intestine	Group 3 ILC	6.05795	-3.15678	5.85078	1.08489
AATAGAGGTCACCCTT_1	SeuratProject	6923	2477	832	3	Hashtag2	Hashtag1	3.13329	Hashtag2	Singlet	Hashtag2	batch1	w8_late	0.0557562	3	6	6	5	3	6	5	5	10	11	12	12	11	13	12	11	10	10	8	8	5	4	3	2	2	11	Intestine	Group 3 ILC	6.35752	0.391805	-2.28974	8.98196
AATAGAGTCTGTGCTC_1	SeuratProject	10064	2986	649	4	Hashtag2	Hashtag1	2.76532	Hashtag2	Singlet	Hashtag2	batch1	w8_late	0.0416335	1	8	8	8	8	9	9	9	7	7	5	5	4	3	2	50	1	53	55	58	56	59	62	64	65	7	Intestine	Group 1 ILC	1.36481	9.44946	-8.98467	-14.4805
AATCACGAGCAACAGC_1	SeuratProject	15280	3596	164	4	Hashtag2	Hashtag3	0.57791	Hashtag2	Singlet	Hashtag2	batch1	w8_late	0.0477749	3	3	3	2	3	13	14	14	14	15	8	4	22	25	20	23	20	20	19	16	20	16	15	14	16	15	Intestine	Group 3 ILC	7.84484	-0.882071	3.95482	11.6547
AATCACGGTCTCACGG_1	SeuratProject	27184	4860	4160	4	Hashtag2	Hashtag4	4.20605	Hashtag2	Singlet	Hashtag2	batch1	w8_late	0.0762949	6	7	7	7	11	12	13	13	13	14	20	22	40	38	28	26	43	44	33	45	47	48	49	49	36	14	Intestine	pre pDC	10.9407	7.05947	-6.05001	20.534
AATCGACAGAGATTCA_1	SeuratProject	7745	2578	118	4	Hashtag2	Hashtag3	0.908145	Hashtag2	Singlet	Hashtag2	batch1	w8_late	0.0574564	0	3	3	2	4	3	2	2	2	1	8	4	24	6	6	30	21	16	0	17	25	18	17	16	9	1	Intestine	Group 3 ILC	8.95221	-2.75319	11.8584	11.5855
AATCGACAGAGGATGA_1	SeuratProject	11552	3176	1617	4	Hashtag2	Hashtag3	3.63182	Hashtag2	Singlet	Hashtag2	batch1	w8_late	0.0486496	6	7	7	7	13	15	16	17	17	18	26	27	30	29	30	26	29	24	30	35	23	42	43	44	41	18	Intestine	LP2	11.9763	7.54928	-6.31817	25.6562
AATCGTGTCCAGCTCT_1	SeuratProject	11237	2843	236	3	Hashtag2	Hashtag4	1.61826	Hashtag2	Singlet	Hashtag2	batch1	w8_late	0.0461867	1	8	8	8	8	9	9	9	7	7	5	5	4	3	2	5	1	1	21	0	21	19	18	17	17	7	Intestine	Group 1 ILC	1.62526	10.9464	-13.458	-17.8348
AATGACCCAAAGCACG_1	SeuratProject	32589	5762	126	4	Hashtag2	Hashtag4	0.639768	Hashtag2	Singlet	Hashtag2	batch1	w8_late	0.0353494	3	6	6	5	3	6	5	5	18	19	23	25	25	26	22	25	23	22	23	20	22	21	20	18	18	19	Intestine	Group 3 ILC	8.45086	3.24234	-14.7682	9.65984
AATGACCCATTGTGCA_1	SeuratProject	11490	2959	1310	4	Hashtag2	Hashtag1	3.35136	Hashtag2	Singlet	Hashtag2	batch1	w8_late	0.0306353	6	7	7	7	11	12	13	13	13	14	20	22	30	29	30	26	29	31	33	66	67	70	72	72	72	14	Intestine	pre pDC	9.41669	8.36393	-0.000127661	21.4418
AATGACCTCGCTAATG_1	SeuratProject	6038	1999	1152	4	Hashtag2	Hashtag1	2.88742	Hashtag2	Singlet	Hashtag2	batch1	w8_late	0.0299768	6	7	7	7	11	12	13	13	13	14	20	22	30	29	30	26	29	31	33	66	67	70	72	72	72	14	Intestine	pre pDC	9.75078	8.31547	-0.304584	21.6804
AATGCCACAGTCGAGA_1	SeuratProject	6752	2482	1168	4	Hashtag2	Hashtag4	3.20176	Hashtag2	Singlet	Hashtag2	batch1	w8_late	0.0254739	2	9	9	9	9	10	11	11	11	12	13	14	12	12	14	10	12	11	10	9	8	7	5	4	8	12	Intestine	Group 2 ILC	3.96447	3.11601	-17.9977	-1.28199
AATGCCAGTTGAATCC_1	SeuratProject	7953	2767	1679	4	Hashtag2	Hashtag1	3.1812	Hashtag2	Singlet	Hashtag2	batch1	w8_late	0.0321891	6	7	7	7	13	15	16	17	17	18	26	27	32	31	31	33	31	24	30	31	23	30	29	29	30	18	Intestine	LP1	14.2036	6.75649	-13.5224	28.233
AATTTCCCATGGAGAC_1	SeuratProject	14025	3227	896	3	Hashtag2	Hashtag3	3.15949	Hashtag2	Singlet	Hashtag2	batch1	w8_late	0.046631	6	7	7	7	11	12	13	13	13	14	20	22	30	29	30	26	29	44	33	45	47	42	43	44	41	14	Intestine	LP2	11.439	7.63649	-5.79974	21.7237
ACAACCAGTGTCGATT_1	SeuratProject	5998	1999	254	4	Hashtag2	Hashtag1	1.45204	Hashtag2	Singlet	Hashtag2	batch1	w8_late	0.0543515	0	0	0	0	0	8	8	8	6	6	10	13	9	9	11	7	7	7	5	4	3	2	1	1	1	6	Intestine	Group 3 ILC	4.81304	-5.75913	17.1484	-9.96928
ACAAGCTCATCACCAA_1	SeuratProject	8289	2577	83	4	Hashtag2	Hashtag1	0.848396	Hashtag2	Singlet	Hashtag2	batch1	w8_late	0.0360719	0	0	0	0	0	0	0	0	0	2	1	0	0	6	6	15	2	4	0	19	9	22	21	24	12	2	Intestine	Group 3 ILC	8.04692	-5.08484	24.1546	2.86644
ACACCAACACTCATAG_1	SeuratProject	8780	2517	247	4	Hashtag2	Hashtag1	1.71881	Hashtag2	Singlet	Hashtag2	batch1	w8_late	0.0505695	0	3	3	2	4	3	2	2	2	1	1	0	0	7	5	1	2	3	1	2	0	0	36	39	43	1	Intestine	Group 3 ILC	6.57588	-4.24591	16.1716	1.51754
ACACGCGTCATGGAGG_1	SeuratProject	7914	2389	95	4	Hashtag2	Hashtag4	0.535603	Hashtag2	Singlet	Hashtag2	batch1	w8_late	0.0368966	0	0	0	0	0	0	0	0	0	2	0	2	1	0	0	15	0	4	4	5	13	3	2	21	12	2	Intestine	Group 3 ILC	7.4398	-5.5121	26.0391	1.96183
ACACTGAGTCTAACTG_1	SeuratProject	16023	3862	2036	3	Hashtag2	Hashtag4	3.86875	Hashtag2	Singlet	Hashtag2	batch1	w8_late	0.0620358	6	7	7	7	11	12	13	13	13	14	12	12	11	12	12	11	10	44	8	9	5	4	3	2	8	14	Intestine	Group 3 ILC	10.8953	4.64268	-10.7458	16.7155
ACAGAAAGTTGCAACT_1	SeuratProject	12166	3219	804	4	Hashtag2	Hashtag3	2.84993	Hashtag2	Singlet	Hashtag2	batch1	w8_late	0.0382213	5	5	5	6	7	7	7	7	8	10	11	11	8	10	10	8	8	2	6	6	4	17	16	15	19	10	Intestine	ETP	10.5622	3.65339	-25.462	15.777
ACAGAAATCATTACGG_1	SeuratProject	8556	2579	230	4	Hashtag2	Hashtag4	1.60989	Hashtag2	Singlet	Hashtag2	batch1	w8_late	0.0464002	0	0	0	0	0	0	0	0	0	2	0	2	1	0	0	0	0	4	4	5	13	3	2	32	31	2	Intestine	Group 3 ILC	7.1551	-7.2135	27.7835	-3.79962
ACAGAAATCGGTTCAA_1	SeuratProject	19793	4052	3731	4	Hashtag2	Hashtag1	4.29581	Hashtag2	Singlet	Hashtag2	batch1	w8_late	0.055171	6	7	7	7	11	12	13	13	13	14	20	23	21	29	28	26	17	31	33	66	14	35	34	37	36	14	Intestine	pre pDC	9.23943	8.5435	-0.131913	21.8198
ACAGCCGGTGAACGGT_1	SeuratProject	10259	2955	1727	3	Hashtag2	Hashtag3	3.62733	Hashtag2	Singlet	Hashtag2	batch1	w8_late	0.0498099	5	5	5	6	7	7	7	7	8	10	11	11	8	10	10	8	8	2	6	6	4	31	30	31	29	10	Intestine	ETP	10.3277	3.10112	-21.131	11.7288
ACAGCCGTCACTGATG_1	SeuratProject	6427	2085	1390	4	Hashtag2	Hashtag1	2.81608	Hashtag2	Singlet	Hashtag2	batch1	w8_late	0.0371869	2	9	9	9	9	10	11	11	11	12	13	14	12	12	14	10	12	11	10	9	8	7	5	4	8	12	Intestine	Group 2 ILC	4.48976	4.27276	-16.7	2.28716
ACAGGGATCTGGCTGG_1	SeuratProject	10861	3106	84	4	Hashtag2	Hashtag3	0.914791	Hashtag2	Singlet	Hashtag2	batch1	w8_late	0.0341589	0	3	3	2	4	3	2	2	2	1	8	4	24	6	6	30	21	16	0	17	25	18	17	16	9	1	Intestine	Group 3 ILC	8.49486	-2.79539	9.344	11.757
ACATCGACACTCAAGT_1	SeuratProject	9945	2757	5921	4	Hashtag2	Hashtag1	4.27337	Hashtag2	Singlet	Hashtag2	batch1	w8_late	0.0459527	6	7	7	7	11	12	13	13	13	14	20	22	30	29	30	26	29	31	33	66	67	70	72	72	72	14	Intestine	pre pDC	9.09493	8.30908	0.11857	21.3101
ACATCGACATACCACA_1	SeuratProject	12416	2826	116	4	Hashtag2	Hashtag4	0.762964	Hashtag2	Singlet	Hashtag2	batch1	w8_late	0.0334246	0	3	3	2	4	3	2	2	2	1	8	4	24	6	6	30	21	16	0	17	25	18	17	16	9	1	Intestine	Group 3 ILC	8.54643	-2.82526	11.6136	10.0912
ACATGCACACCTGAAT_1	SeuratProject	15226	4124	390	4	Hashtag2	Hashtag3	1.96906	Hashtag2	Singlet	Hashtag2	batch1	w8_late	0.043938	3	9	9	9	9	10	11	11	11	12	8	4	40	38	42	42	43	44	45	45	47	48	49	49	52	12	Intestine	Group 3 ILC	5.76114	3.22389	-8.48759	14.1428
ACATTTCCATTCTGTT_1	SeuratProject	10205	3109	1222	4	Hashtag2	Hashtag4	3.36893	Hashtag2	Singlet	Hashtag2	batch1	w8_late	0.0192063	2	9	9	9	9	10	11	11	11	12	13	14	12	12	14	10	12	11	10	9	8	7	5	4	8	12	Intestine	Group 2 ILC	4.59928	4.34826	-16.8451	2.64753
ACCAAACAGATGGGCT_1	SeuratProject	10033	2996	87	4	Hashtag2	Hashtag1	0.438985	Hashtag2	Singlet	Hashtag2	batch1	w8_late	0.0869132	3	6	6	5	3	6	5	5	10	11	12	12	11	13	12	11	10	10	8	8	5	4	3	2	2	11	Intestine	Group 3 ILC	6.79695	-0.214406	-3.96637	10.0088
ACCAACACAAGCGCAA_1	SeuratProject	11322	2806	81	4	Hashtag2	Hashtag4	0.404883	Hashtag2	Singlet	Hashtag2	batch1	w8_late	0.0529058	0	2	2	2	4	3	2	2	2	1	4	18	3	2	13	3	3	6	9	10	6	6	6	5	3	1	Intestine	Group 3 ILC	5.04883	-3.02974	5.25117	0.635205
ACCAACACATAGTCGT_1	SeuratProject	19949	4378	1812	3	Hashtag2	Hashtag4	3.75377	Hashtag2	Singlet	Hashtag2	batch1	w8_late	0.0633114	4	4	4	4	5	4	3	4	4	4	7	6	5	4	3	4	5	5	2	1	1	45	45	47	6	4	Intestine	pre pro-B	11.9618	9.84257	-0.872923	33.3891
ACCATTTAGGTAAGTT_1	SeuratProject	6261	2163	91	4	Hashtag2	Hashtag3	0.752958	Hashtag2	Singlet	Hashtag2	batch1	w8_late	0.0769845	2	2	2	2	4	3	12	12	12	13	14	17	24	18	17	17	14	16	15	17	25	18	8	6	9	13	Intestine	Group 3 ILC	5.95136	-2.15669	-6.50857	0.966591
ACCTACCAGCGGTAAC_1	SeuratProject	11884	3086	102	4	Hashtag2	Hashtag1	0.91524	Hashtag2	Singlet	Hashtag2	batch1	w8_late	0.068243	0	0	0	0	0	0	0	0	0	2	0	2	1	0	0	0	0	7	5	4	3	2	1	1	1	2	Intestine	Group 3 ILC	6.97443	-6.21639	22.369	-1.95301
ACCTACCAGTTGCGCC_1	SeuratProject	10161	3113	899	4	Hashtag2	Hashtag1	2.77405	Hashtag2	Singlet	Hashtag2	batch1	w8_late	0.0348391	6	7	7	7	13	15	16	17	17	18	26	27	32	31	31	33	31	24	30	31	23	30	29	29	30	18	Intestine	LP1	13.2821	7.37355	-11.4176	27.9218
ACGATGTGTATGCTAC_1	SeuratProject	7605	2295	536	4	Hashtag2	Hashtag4	2.54861	Hashtag2	Singlet	Hashtag2	batch1	w8_late	0.0302433	6	7	7	7	11	12	13	13	13	14	20	22	30	29	30	26	29	31	33	35	48	42	43	44	41	14	Intestine	LP2	10.5874	7.73406	-3.30176	22.6852
ACGCACGAGGAAAGAC_1	SeuratProject	8137	2315	143	4	Hashtag2	Hashtag4	1.03703	Hashtag2	Singlet	Hashtag2	batch1	w8_late	0.0408013	0	0	0	0	0	8	8	8	6	6	10	13	9	9	11	7	7	7	5	4	3	2	1	1	1	6	Intestine	Group 3 ILC	5.08609	-6.28771	17.0087	-9.63713
ACGCACGGTGAGGATC_1	SeuratProject	8437	2427	129	3	Hashtag2	Hashtag3	1.0494	Hashtag2	Singlet	Hashtag2	batch1	w8_late	0.0468176	0	0	0	0	0	8	8	8	6	6	35	30	33	32	33	15	33	33	34	32	38	13	10	9	11	6	Intestine	Group 3 ILC	6.82091	-5.1729	25.2078	1.44279
ACGCACGGTGCATTAC_1	SeuratProject	25997	5146	8122	4	Hashtag2	Hashtag1	5.07076	Hashtag2	Singlet	Hashtag2	batch1	w8_late	0.0437743	4	4	4	4	5	4	3	4	4	4	7	6	5	4	3	4	5	5	2	1	1	12	9	8	6	4	Intestine	pre pro-B	11.9638	11.7704	2.33865	35.155
ACGGAAGGTCTAACGT_1	SeuratProject	14668	3708	104	4	Hashtag2	Hashtag1	0.260649	Hashtag2	Singlet	Hashtag2	batch1	w8_late	0.0670848	3	3	3	2	3	13	14	14	14	15	8	4	22	25	20	23	20	20	19	16	20	16	15	14	16	15	Intestine	Group 3 ILC	8.43396	-0.921567	5.4892	12.474
ACGGGTCAGTGCGTCC_1	SeuratProject	23036	4367	2039	4	Hashtag2	Hashtag4	3.49034	Hashtag2	Singlet	Hashtag2	batch1	w8_late	0.0559559	4	4	4	4	5	4	3	4	4	4	22	24	16	24	21	22	22	2	20	18	19	17	16	15	19	4	Intestine	LP1	12.2601	6.19363	-11.3416	21.2854
ACGGGTCTCAGCGCAC_1	SeuratProject	3896	1694	113	4	Hashtag2	Hashtag4	0.693583	Hashtag2	Singlet	Hashtag2	batch1	w8_late	0.0346509	0	3	3	2	4	3	2	2	2	1	8	4	24	6	6	30	21	16	0	17	25	18	17	16	9	1	Intestine	Group 3 ILC	7.97422	-1.78267	9.13379	10.7985
ACGGTCGCAGGCAATG_1	SeuratProject	6353	1925	1014	4	Hashtag2	Hashtag1	2.98841	Hashtag2	Singlet	Hashtag2	batch1	w8_late	0.0624902	6	7	7	7	11	12	13	13	13	14	20	22	30	29	30	26	29	31	33	35	48	42	43	44	41	14	Intestine	LP2	11.0444	7.59639	-3.62758	22.6217
ACGGTCGCATCACCAA_1	SeuratProject	7107	2178	1434	4	Hashtag2	Hashtag1	3.26028	Hashtag2	Singlet	Hashtag2	batch1	w8_late	0.0280006	6	7	7	7	11	12	13	13	13	14	20	22	30	29	30	26	29	31	33	66	67	70	72	72	72	14	Intestine	pre pDC	8.94678	8.38405	0.118954	21.3701
ACGTAACAGCAAGCCA_1	SeuratProject	5395	1976	106	4	Hashtag2	Hashtag1	0.796561	Hashtag2	Singlet	Hashtag2	batch1	w8_late	0.0730306	1	1	1	1	6	5	4	3	3	3	6	7	6	5	4	2	4	0	3	3	2	1	0	0	0	3	Intestine	Group 1 ILC	-1.3988	10.8222	-7.49875	-28.8911
ACGTAACGTCGGTGTC_1	SeuratProject	16251	3839	4707	4	Hashtag2	Hashtag4	4.4026	Hashtag2	Singlet	Hashtag2	batch1	w8_late	0.0436896	4	4	4	4	5	4	3	4	4	4	7	6	5	4	3	34	26	25	27	30	31	24	23	22	21	4	Intestine	pre pro-B	11.6273	10.7052	2.0814	32.1411
ACGTACAGTCAGGTAG_1	SeuratProject	5103	1966	611	4	Hashtag2	Hashtag1	2.48804	Hashtag2	Singlet	Hashtag2	batch1	w8_late	0.0493827	2	2	2	3	1	2	1	1	1	0	4	10	3	2	9	36	44	43	44	48	35	50	51	52	50	0	Intestine	Group 3 ILC	4.50001	-3.13653	2.30296	3.34134
ACGTACAGTCTGATAC_1	SeuratProject	7940	2544	1201	4	Hashtag2	Hashtag4	3.23623	Hashtag2	Singlet	Hashtag2	batch1	w8_late	0.0467254	4	4	4	4	5	4	3	15	15	16	16	19	15	14	16	32	32	29	32	29	32	29	28	30	28	16	Intestine	pre pro-B	14.3401	11.2451	10.0697	30.659
ACGTCCTAGCGCCTCA_1	SeuratProject	4833	1897	271	4	Hashtag2	Hashtag1	1.71499	Hashtag2	Singlet	Hashtag2	batch1	w8_late	0.0529692	1	1	1	1	2	1	6	6	5	5	6	7	6	5	4	2	4	0	3	3	2	1	0	0	0	5	Intestine	Group 1 ILC	-0.0503149	10.9042	-7.83855	-21.7413
ACGTCCTTCCGTGGGT_1	SeuratProject	4944	1882	65	3	Hashtag2	Hashtag1	0.909451	Hashtag2	Singlet	Hashtag2	batch1	w8_late	0.0481392	2	2	2	3	1	2	1	1	1	0	17	15	13	17	15	13	13	13	12	12	12	26	25	25	26	0	Intestine	Group 3 ILC	2.65272	-3.13551	2.04777	-7.21913
ACTACGATCACTTGTT_1	SeuratProject	16184	4105	96	4	Hashtag2	Hashtag3	0.576445	Hashtag2	Singlet	Hashtag2	batch1	w8_late	0.0423258	3	6	6	5	3	6	5	5	10	11	12	12	11	13	12	11	10	10	8	8	5	4	3	2	2	11	Intestine	Group 3 ILC	6.77759	-0.145448	-4.0461	10.9816
ACTATCTGTAGTGTGG_1	SeuratProject	7283	2201	206	4	Hashtag2	Hashtag4	1.4703	Hashtag2	Singlet	Hashtag2	batch1	w8_late	0.0621996	0	3	3	2	4	3	2	2	2	1	8	4	24	6	6	30	21	16	0	17	25	18	17	16	9	1	Intestine	Group 3 ILC	7.73699	-3.4007	13.6789	6.48427
ACTATCTTCAAGAGTA_1	SeuratProject	8257	2475	204	4	Hashtag2	Hashtag4	1.15759	Hashtag2	Singlet	Hashtag2	batch1	w8_late	0.0628558	2	2	2	3	1	8	8	8	6	6	17	15	13	17	15	13	13	13	12	12	12	13	10	9	11	6	Intestine	Group 3 ILC	2.98996	-4.30429	8.23218	-8.15611
ACTATCTTCCCGTAAA_1	SeuratProject	22114	4521	3042	4	Hashtag2	Hashtag1	4.29029	Hashtag2	Singlet	Hashtag2	batch1	w8_late	0.0416026	4	4	4	4	5	4	3	4	4	4	7	6	5	4	3	4	5	5	2	1	1	12	9	8	6	4	Intestine	pre pro-B	11.6938	10.6215	0.124062	35.192
ACTATCTTCCTAAACG_1	SeuratProject	5891	2180	118	4	Hashtag2	Hashtag4	0.749189	Hashtag2	Singlet	Hashtag2	batch1	w8_late	0.0454931	0	0	0	0	0	8	8	8	6	6	10	13	9	9	11	7	7	7	5	4	3	2	1	1	1	6	Intestine	Group 3 ILC	4.5641	-5.402	15.2551	-7.594
ACTATTCCATCCGGCA_1	SeuratProject	7886	2566	744	4	Hashtag2	Hashtag4	2.63323	Hashtag2	Singlet	Hashtag2	batch1	w8_late	0.0365204	6	7	7	7	13	15	16	17	17	18	26	27	32	31	31	33	31	24	30	31	23	30	29	29	30	18	Intestine	LP1	12.1756	6.60941	-9.41715	25.5222
ACTATTCTCATACGAC_1	SeuratProject	15455	3676	130	4	Hashtag2	Hashtag3	1.12684	Hashtag2	Singlet	Hashtag2	batch1	w8_late	0.0483986	3	6	6	5	3	6	5	5	10	11	23	25	25	26	22	25	23	22	23	20	22	21	20	18	18	11	Intestine	Group 3 ILC	6.63218	0.876941	-6.18046	8.68728
ACTATTCTCCGTGCGA_1	SeuratProject	5113	1668	459	4	Hashtag2	Hashtag4	1.9942	Hashtag2	Singlet	Hashtag2	batch1	w8_late	0.050264	2	9	9	9	9	10	11	11	11	12	13	14	12	12	14	10	12	11	10	9	8	7	5	4	8	12	Intestine	Group 2 ILC	2.50497	2.02546	-18.7736	-4.69571
ACTATTCTCGCCAACG_1	SeuratProject	14737	3575	1386	4	Hashtag2	Hashtag1	3.50832	Hashtag2	Singlet	Hashtag2	batch1	w8_late	0.0340639	6	7	7	7	11	12	13	13	13	14	20	22	40	38	42	42	43	44	45	45	47	48	49	49	52	14	Intestine	ILCP	11.1392	5.64939	-8.48833	19.3346
ACTCCCAGTAACCCTA_1	SeuratProject	6334	2395	462	4	Hashtag2	Hashtag1	1.97449	Hashtag2	Singlet	Hashtag2	batch1	w8_late	0.0423113	2	9	9	9	9	10	11	11	11	12	13	14	12	12	14	10	12	11	10	9	8	7	5	4	8	12	Intestine	Group 2 ILC	4.47197	3.16719	-18.6564	0.180107
ACTCCCATCGAAGGAC_1	SeuratProject	10978	2792	160	4	Hashtag2	Hashtag4	1.42188	Hashtag2	Singlet	Hashtag2	batch1	w8_late	0.0701403	0	3	3	2	4	3	2	2	2	1	8	4	24	6	6	30	21	16	0	17	25	18	17	16	9	1	Intestine	Group 3 ILC	8.38934	-2.73143	11.7134	10.4919
ACTCTCGAGACTAAGT_1	SeuratProject	15474	3937	1872	2	Hashtag2	Hashtag3	3.93282	Hashtag2	Singlet	Hashtag2	batch1	w8_late	0.0485976	4	4	4	4	5	4	3	4	4	4	7	6	5	4	3	4	5	5	2	1	1	12	9	8	6	4	Intestine	pre pro-B	11.6245	9.99253	-0.803942	35.2314
ACTCTCGTCGCAAGAG_1	SeuratProject	7281	2478	926	4	Hashtag2	Hashtag3	3.08841	Hashtag2	Singlet	Hashtag2	batch1	w8_late	0.0561736	5	5	5	6	7	7	7	7	8	10	11	11	8	10	10	8	8	2	6	6	4	17	16	15	19	10	Intestine	ETP	10.9609	4.05864	-26.4864	16.1553
ACTGCAACACCTTCCA_1	SeuratProject	9121	2755	129	4	Hashtag2	Hashtag4	1.07906	Hashtag2	Singlet	Hashtag2	batch1	w8_late	0.0423199	0	0	0	0	0	8	8	8	6	6	17	15	13	17	15	13	13	13	12	32	12	13	10	9	11	6	Intestine	Group 3 ILC	4.46475	-5.42695	14.5441	-8.15859
ACTGCAAGTCACAGAG_1	SeuratProject	8526	2334	200	4	Hashtag2	Hashtag1	1.0244	Hashtag2	Singlet	Hashtag2	batch1	w8_late	0.0450387	0	0	0	0	0	8	8	8	6	6	10	13	9	9	11	7	7	7	5	4	3	2	1	1	1	6	Intestine	Group 3 ILC	3.54949	-5.17365	13.9609	-11.6995
ACTGTCCAGAGAGAAC_1	SeuratProject	8685	2623	162	4	Hashtag2	Hashtag1	1.22844	Hashtag2	Singlet	Hashtag2	batch1	w8_late	0.0488198	1	8	8	8	8	9	9	9	7	7	5	5	4	3	2	5	1	1	14	0	15	8	14	13	15	7	Intestine	Group 1 ILC	1.40582	9.76752	-8.16849	-17.6418
ACTGTCCTCTTTGCTA_1	SeuratProject	19547	4421	1468	3	Hashtag2	Hashtag4	3.54924	Hashtag2	Singlet	Hashtag2	batch1	w8_late	0.046401	4	4	4	4	5	4	3	4	4	4	7	6	5	4	3	34	26	25	27	30	31	24	23	22	21	4	Intestine	pre pro-B	11.0092	10.4168	1.91371	28.3983
ACTTCGCTCCGATGCG_1	SeuratProject	13597	3359	197	4	Hashtag2	Hashtag1	1.26801	Hashtag2	Singlet	Hashtag2	batch1	w8_late	0.0556005	0	0	0	0	0	8	8	8	6	6	35	30	33	32	33	15	33	33	34	32	38	13	10	9	11	6	Intestine	Group 3 ILC	5.93264	-4.08218	4.13293	5.22137
ACTTTGTTCACCCATC_1	SeuratProject	11653	3126	188	4	Hashtag2	Hashtag3	0.919583	Hashtag2	Singlet	Hashtag2	batch1	w8_late	0.0491719	3	3	3	2	3	13	14	14	14	15	8	4	40	38	42	42	43	44	45	45	47	48	49	49	52	15	Intestine	Group 3 ILC	8.50545	-0.814548	7.56418	12.3322
AGAACAAAGGCCGCTT_1	SeuratProject	15769	3848	221	3	Hashtag2	Hashtag4	1.44823	Hashtag2	Singlet	Hashtag2	batch1	w8_late	0.0492739	0	3	3	2	4	3	2	2	2	15	8	4	40	38	42	42	43	44	45	45	47	48	49	49	52	15	Intestine	Group 3 ILC	8.58821	-1.36137	8.65179	11.7116
AGAACAATCAGTGTTG_1	SeuratProject	19821	4294	257	4	Hashtag2	Hashtag4	1.63474	Hashtag2	Singlet	Hashtag2	batch1	w8_late	0.0760809	3	6	6	5	3	6	5	5	10	11	12	12	11	13	12	11	10	10	8	8	5	4	3	2	2	11	Intestine	Group 3 ILC	7.73033	0.766662	-5.58871	12.9911
AGAAGCGAGTAGGAAG_1	SeuratProject	11079	2785	986	3	Hashtag2	Hashtag3	3.25341	Hashtag2	Singlet	Hashtag2	batch1	w8_late	0.0414297	4	4	4	4	5	4	3	15	15	16	16	19	15	14	16	32	32	29	32	29	32	29	28	30	28	16	Intestine	pre pro-B	14.1053	10.4339	8.72766	31.8781
AGAAGCGTCCAATCTT_1	SeuratProject	14232	3408	124	4	Hashtag2	Hashtag1	1.11052	Hashtag2	Singlet	Hashtag2	batch1	w8_late	0.0458123	3	3	3	2	3	13	14	14	14	15	8	4	22	25	20	23	20	20	19	16	20	16	15	14	16	15	Intestine	Group 3 ILC	6.73458	-2.01265	5.17264	9.94879
AGAAGTAGTCACCGCA_1	SeuratProject	17140	3843	1204	4	Hashtag2	Hashtag1	3.16728	Hashtag2	Singlet	Hashtag2	batch1	w8_late	0.048133	4	4	4	4	5	4	3	4	4	4	7	6	5	4	3	34	26	25	27	30	31	24	23	22	21	4	Intestine	pre pro-B	11.878	9.13694	-1.76457	29.1466
AGAAGTAGTCCTACGG_1	SeuratProject	14219	3637	2425	4	Hashtag2	Hashtag3	3.80482	Hashtag2	Singlet	Hashtag2	batch1	w8_late	0.0490189	4	4	4	4	5	4	3	4	4	4	16	19	15	14	16	4	5	5	2	1	1	12	9	8	6	4	Intestine	pre pro-B	12.5312	10.4771	1.87488	33.0985
AGAAGTATCGAATCCA_1	SeuratProject	10599	2891	167	4	Hashtag2	Hashtag1	0.851578	Hashtag2	Singlet	Hashtag2	batch1	w8_late	0.05793	3	3	3	2	3	13	14	14	14	15	8	4	22	25	20	23	20	20	19	16	20	16	15	14	16	15	Intestine	Group 3 ILC	6.75851	-2.58554	5.0431	8.2205
AGACAGGGTCAACGCC_1	SeuratProject	9396	2597	127	3	Hashtag2	Hashtag3	1.17837	Hashtag2	Singlet	Hashtag2	batch1	w8_late	0.0332056	0	0	0	0	0	8	8	8	6	6	10	18	9	9	5	3	3	6	9	10	6	6	6	5	3	6	Intestine	Group 3 ILC	4.8254	-5.16012	12.3482	-4.62574
AGACCATAGCTTTCTT_1	SeuratProject	13914	3618	102	4	Hashtag2	Hashtag4	0.651193	Hashtag2	Singlet	Hashtag2	batch1	w8_late	0.0523933	3	6	6	5	3	6	5	5	10	11	12	12	11	13	12	11	10	10	8	8	5	4	3	2	2	11	Intestine	Group 3 ILC	7.24572	0.391925	-4.21215	11.6671
AGACCCGTCGAGAATA_1	SeuratProject	8266	2497	3140	4	Hashtag2	Hashtag1	3.81859	Hashtag2	Singlet	Hashtag2	batch1	w8_late	0.0556496	6	7	7	7	11	12	13	13	13	14	20	22	40	38	42	42	43	44	45	45	47	48	49	49	52	14	Intestine	ILCP	10.3227	6.5064	-7.63444	17.1632
AGACTCACAGGCGTTC_1	SeuratProject	6988	2180	796	4	Hashtag2	Hashtag1	2.86166	Hashtag2	Singlet	Hashtag2	batch1	w8_late	0.0376359	6	7	7	7	11	12	13	13	13	14	20	22	30	29	30	26	29	31	33	35	48	42	43	44	41	14	Intestine	LP2	10.7624	6.78665	-6.73918	20.4833
AGACTCACATTCTTCA_1	SeuratProject	18851	4265	149	4	Hashtag2	Hashtag4	1.3637	Hashtag2	Singlet	Hashtag2	batch1	w8_late	0.0608456	3	6	6	5	3	6	5	5	10	11	12	12	11	13	12	11	10	10	8	8	5	4	3	2	2	11	Intestine	Group 3 ILC	7.09593	0.3797	-4.61676	10.9024
AGAGAATCACAGTGTT_1	SeuratProject	4613	1860	489	4	Hashtag2	Hashtag1	2.19963	Hashtag2	Singlet	Hashtag2	batch1	w8_late	0.0251463	6	7	7	7	11	12	13	13	13	14	20	22	30	29	30	26	29	31	33	35	48	42	43	44	41	14	Intestine	LP2	10.6146	7.76829	-3.66996	22.7526
AGAGAGCTCGATGCAT_1	SeuratProject	5484	1816	1077	3	Hashtag2	Hashtag1	3.26258	Hashtag2	Singlet	Hashtag2	batch1	w8_late	0.0413931	6	7	7	7	11	12	13	13	13	14	20	22	30	29	30	26	29	31	33	66	67	70	72	72	72	14	Intestine	pre pDC	9.14944	8.34336	-0.155205	21.5529
AGAGCCCAGTTCCAGT_1	SeuratProject	4462	1603	118	3	Hashtag2	Hashtag3	0.934248	Hashtag2	Singlet	Hashtag2	batch1	w8_late	0.0217391	0	3	3	2	4	3	2	2	2	1	8	4	24	6	6	30	21	16	0	17	25	18	17	16	9	1	Intestine	Group 3 ILC	7.76908	-2.29186	11.132	8.44703
AGATAGAGTGTTCCTC_1	SeuratProject	14909	3720	118	4	Hashtag2	Hashtag4	0.754796	Hashtag2	Singlet	Hashtag2	batch1	w8_late	0.0755249	3	6	6	5	3	6	5	5	10	11	12	12	11	13	12	11	10	10	8	8	5	4	3	2	2	11	Intestine	Group 3 ILC	7.39563	0.170123	-4.47977	12.2372
AGATCCACAGCCTACG_1	SeuratProject	15893	3809	125	4	Hashtag2	Hashtag4	1.18009	Hashtag2	Singlet	Hashtag2	batch1	w8_late	0.0415277	3	6	6	5	3	6	5	5	10	11	12	12	11	13	12	11	10	10	8	8	5	4	3	2	2	11	Intestine	Group 3 ILC	7.31508	1.13727	-6.26551	10.9511
AGATGAAAGTGTACAA_1	SeuratProject	10023	2764	221	3	Hashtag2	Hashtag1	1.72768	Hashtag2	Singlet	Hashtag2	batch1	w8_late	0.0487878	3	3	3	2	3	13	14	14	14	15	8	4	40	38	42	42	43	44	45	45	47	48	49	49	52	15	Intestine	Group 3 ILC	7.66567	-1.77996	7.72204	10.5171
AGATGCTCAGCTCATA_1	SeuratProject	6594	2099	1434	3	Hashtag2	Hashtag1	3.04032	Hashtag2	Singlet	Hashtag2	batch1	w8_late	0.0512587	1	1	1	1	2	1	6	6	5	5	6	7	6	5	4	2	4	0	3	3	2	1	0	0	0	5	Intestine	Group 1 ILC	-0.104495	12.9398	-13.4755	-27.3815
AGCCACGCATATCTGG_1	SeuratProject	12152	3319	1270	4	Hashtag2	Hashtag1	3.31993	Hashtag2	Singlet	Hashtag2	batch1	w8_late	0.0675609	6	7	7	7	11	12	13	13	13	14	20	22	30	29	30	26	29	31	33	35	48	42	43	44	41	14	Intestine	pre pDC	10.4873	8.5904	-1.26887	23.222
AGCCACGCATCGCTGG_1	SeuratProject	8210	2513	102	3	Hashtag2	Hashtag3	1.03349	Hashtag2	Singlet	Hashtag2	batch1	w8_late	0.0511571	0	3	3	2	4	3	2	2	2	1	1	0	0	6	6	1	2	9	0	19	9	22	21	24	33	1	Intestine	Group 3 ILC	6.48921	-4.44634	9.15905	3.55416
AGCCAGCCATAGATCC_1	SeuratProject	8642	2692	1118	4	Hashtag2	Hashtag3	3.26469	Hashtag2	Singlet	Hashtag2	batch1	w8_late	0.0689655	2	9	9	9	9	10	11	11	11	12	13	14	12	12	14	10	12	11	10	9	8	7	5	4	8	12	Intestine	Group 2 ILC	3.00877	2.92665	-19.6924	-3.69685
AGCGATTAGAGTGGCT_1	SeuratProject	9538	2726	171	4	Hashtag2	Hashtag1	1.21105	Hashtag2	Singlet	Hashtag2	batch1	w8_late	0.028203	2	2	2	10	10	11	12	12	12	13	4	18	3	2	13	36	44	43	44	48	35	50	51	52	50	13	Intestine	Group 3 ILC	4.78566	0.561131	-10.6356	1.14748
AGCGCCACAGACAAAT_1	SeuratProject	12057	3354	304	4	Hashtag2	Hashtag3	1.93376	Hashtag2	Singlet	Hashtag2	batch1	w8_late	0.0487684	0	0	0	0	0	0	0	8	6	6	1	0	0	7	5	3	3	3	1	2	0	0	36	39	43	6	Intestine	Group 3 ILC	6.17263	-4.70304	15.6291	-4.34241
AGCGCCAGTTAAACCC_1	SeuratProject	18821	3795	3155	4	Hashtag2	Hashtag1	3.40137	Hashtag2	Singlet	Hashtag2	batch1	w8_late	0.0634929	4	4	4	4	5	4	3	4	4	4	7	6	5	4	3	4	5	5	2	1	1	12	9	8	6	4	Intestine	pre pro-B	12.0695	11.2496	1.72078	35.2772
AGCGCCATCGACCAAT_1	SeuratProject	13909	3410	1828	3	Hashtag2	Hashtag4	3.7636	Hashtag2	Singlet	Hashtag2	batch1	w8_late	0.0498958	6	7	7	7	11	12	13	13	13	14	20	22	30	29	30	26	29	31	33	35	48	42	43	44	41	14	Intestine	pre pDC	10.15	8.63591	-1.0822	22.9096
AGCGCTGAGCCGATAG_1	SeuratProject	7664	2312	110	4	Hashtag2	Hashtag4	0.689393	Hashtag2	Singlet	Hashtag2	batch1	w8_late	0.0350992	0	3	3	2	4	3	2	2	2	1	4	4	3	2	13	36	44	43	44	48	35	50	51	52	50	1	Intestine	Group 3 ILC	6.90183	-2.60735	5.50885	3.03236
AGCTACAAGGACTAAT_1	SeuratProject	17174	4086	3186	4	Hashtag2	Hashtag1	3.71391	Hashtag2	Singlet	Hashtag2	batch1	w8_late	0.0619541	4	4	4	4	5	4	3	4	4	4	7	6	5	4	3	34	26	25	27	30	31	24	23	22	21	4	Intestine	pre pro-B	11.6219	10.67	1.51367	30.8775
AGCTACATCATACAGC_1	SeuratProject	3976	1439	1268	4	Hashtag2	Hashtag4	3.01953	Hashtag2	Singlet	Hashtag2	batch1	w8_late	0.0580986	1	1	1	1	2	1	6	6	5	5	6	9	10	11	8	12	11	12	11	23	29	27	26	26	24	5	Intestine	Group 1 ILC	-0.10775	12.9553	-14.2677	-27.476
AGGACGACAGACCTGC_1	SeuratProject	11017	3080	161	3	Hashtag2	Hashtag3	1.54516	Hashtag2	Singlet	Hashtag2	batch1	w8_late	0.0695289	0	0	0	0	0	0	0	0	0	2	0	2	1	0	0	0	0	4	4	5	13	3	2	21	12	2	Intestine	Group 3 ILC	7.32717	-7.14337	26.4959	-2.26838
AGGACGATCTAAACGC_1	SeuratProject	13498	3313	2161	4	Hashtag2	Hashtag1	3.57566	Hashtag2	Singlet	Hashtag2	batch1	w8_late	0.0354867	2	9	9	9	9	10	11	11	11	12	13	14	12	12	14	10	12	11	10	9	8	7	5	4	8	12	Intestine	Group 2 ILC	3.53414	3.30061	-20.1159	-2.47189
AGGACGATCTGAGAAA_1	SeuratProject	4072	1433	860	4	Hashtag2	Hashtag4	2.01562	Hashtag2	Singlet	Hashtag2	batch1	w8_late	0.0302063	6	7	7	7	11	12	13	13	13	14	20	22	30	29	30	26	29	31	33	35	48	42	43	44	41	14	Intestine	LP2	11.0162	7.43552	-5.12231	22.9735
AGGACTTGTCCCAAAT_1	SeuratProject	6437	2406	92	4	Hashtag2	Hashtag4	0.58284	Hashtag2	Singlet	Hashtag2	batch1	w8_late	0.0383719	0	3	3	2	4	3	2	2	2	1	1	0	0	6	5	1	2	16	1	2	0	0	13	12	9	1	Intestine	Group 3 ILC	6.81824	-3.28701	9.59402	5.81554
AGGAGGTAGTGATAAC_1	SeuratProject	7951	2527	997	4	Hashtag2	Hashtag4	2.62059	Hashtag2	Singlet	Hashtag2	batch1	w8_late	0.0387373	6	7	7	7	11	12	13	13	13	14	20	22	40	38	42	42	43	44	45	45	47	48	49	49	52	14	Intestine	ILCP	11.0805	6.48622	-7.51541	19.9628
AGGATAACAACGTATC_1	SeuratProject	6989	2338	607	4	Hashtag2	Hashtag1	2.69051	Hashtag2	Singlet	Hashtag2	batch1	w8_late	0.0240378	6	7	7	7	13	15	16	17	17	18	26	27	32	31	31	33	31	24	30	31	23	30	29	29	30	18	Intestine	LP1	12.1718	6.58775	-9.64554	25.4495
AGGCATTTCTCCCAAC_1	SeuratProject	12083	3057	96	4	Hashtag2	Hashtag1	0.449191	Hashtag2	Singlet	Hashtag2	batch1	w8_late	0.0632293	0	3	3	2	4	3	2	2	2	1	8	4	24	6	6	30	21	16	0	17	25	18	17	16	9	1	Intestine	Group 3 ILC	7.31757	-2.67971	9.65561	6.19844
AGGCCACCACTTGGGC_1	SeuratProject	19785	4489	970	4	Hashtag2	Hashtag1	2.94701	Hashtag2	Singlet	Hashtag2	batch1	w8_late	0.0616123	2	9	9	9	9	10	11	11	11	12	5	5	4	3	2	5	1	1	21	0	21	19	18	17	17	12	Intestine	Group 1 ILC	5.23387	4.25811	-17.5477	-14.7239
AGGCCACTCCGAGCTG_1	SeuratProject	7227	2319	260	4	Hashtag2	Hashtag3	1.5581	Hashtag2	Singlet	Hashtag2	batch1	w8_late	0.0700152	0	3	3	2	4	3	2	2	2	1	1	0	0	7	5	3	3	3	1	2	0	0	36	39	43	1	Intestine	Group 3 ILC	5.60884	-3.0169	9.06037	1.85442
AGGCTGCGTCACGTGC_1	SeuratProject	12458	3375	2957	4	Hashtag2	Hashtag1	3.8243	Hashtag2	Singlet	Hashtag2	batch1	w8_late	0.0489645	4	4	4	4	5	4	3	4	4	4	7	6	5	4	3	34	26	25	27	30	31	24	23	22	21	4	Intestine	pre pro-B	11.0701	11.144	3.62717	29.6632
AGGGAGTGTACCTTCC_1	SeuratProject	8451	2700	471	4	Hashtag2	Hashtag1	2.34625	Hashtag2	Singlet	Hashtag2	batch1	w8_late	0.0524198	2	9	9	9	9	10	11	11	11	12	13	14	12	12	14	10	12	11	10	9	8	7	5	4	8	12	Intestine	Group 2 ILC	5.30711	3.59105	-19.0339	2.79683
AGGGCCTGTATCGCGC_1	SeuratProject	13258	2982	679	2	Hashtag2	Hashtag3	2.66528	Hashtag2	Singlet	Hashtag2	batch1	w8_late	0.0320561	6	7	7	7	11	12	13	13	13	14	20	22	40	38	42	42	43	44	45	45	47	48	49	49	52	14	Intestine	ILCP	10.2935	5.89124	-6.68936	18.4633
AGGGCTCCAGAGTCTT_1	SeuratProject	6700	2176	511	4	Hashtag2	Hashtag1	2.32156	Hashtag2	Singlet	Hashtag2	batch1	w8_late	0.0838806	0	3	3	2	4	3	2	2	2	1	1	0	0	7	5	1	2	3	1	2	0	0	13	12	10	1	Intestine	Group 3 ILC	6.98296	-3.83384	14.8642	3.75453
AGGGTGAAGGCTCAAG_1	SeuratProject	6988	2423	813	4	Hashtag2	Hashtag4	2.852	Hashtag2	Singlet	Hashtag2	batch1	w8_late	0.0233257	6	7	7	7	11	12	13	13	13	14	20	22	40	38	42	42	43	44	45	45	47	48	49	49	52	14	Intestine	ILCP	10.8172	6.25221	-8.32214	21.0502
AGGGTGAGTGCATGAG_1	SeuratProject	8641	2345	198	3	Hashtag2	Hashtag1	1.50425	Hashtag2	Singlet	Hashtag2	batch1	w8_late	0.073024	0	0	0	0	0	8	8	8	6	6	10	13	9	9	11	7	7	7	5	4	3	2	1	1	1	6	Intestine	Group 3 ILC	4.6701	-5.35568	15.7881	-9.36288
AGGGTTTAGGATGTTA_1	SeuratProject	14118	3161	1902	4	Hashtag2	Hashtag1	3.53526	Hashtag2	Singlet	Hashtag2	batch1	w8_late	0.0585069	6	7	7	7	11	12	13	13	13	14	20	22	30	29	30	26	29	31	33	35	48	42	43	44	41	14	Intestine	LP2	10.2305	8.25519	-2.40694	22.7416
AGGGTTTGTGTTAACC_1	SeuratProject	21857	4222	736	4	Hashtag2	Hashtag3	2.99019	Hashtag2	Singlet	Hashtag2	batch1	w8_late	0.0656998	6	7	7	7	11	12	13	13	13	14	20	22	40	38	28	26	43	44	33	45	47	48	49	49	36	14	Intestine	ILCP	11.1167	6.5552	-6.01828	20.301
AGGTCTAAGCATTTGC_1	SeuratProject	8990	2597	268	4	Hashtag2	Hashtag4	1.69253	Hashtag2	Singlet	Hashtag2	batch1	w8_late	0.0468298	0	3	3	2	4	3	2	2	2	1	8	4	24	6	6	30	21	16	0	17	25	18	17	16	9	1	Intestine	Group 3 ILC	7.86562	-2.08088	9.61664	9.38336
AGGTCTACACGGTAGA_1	SeuratProject	21951	4324	2952	4	Hashtag2	Hashtag1	4.0617	Hashtag2	Singlet	Hashtag2	batch1	w8_late	0.037037	6	7	7	7	11	12	13	13	13	14	20	22	30	29	30	26	29	31	33	35	48	42	43	44	41	14	Intestine	pre pDC	10.2144	8.4093	-1.73827	23.2186
AGGTGTTCATATTCGG_1	SeuratProject	18624	3754	5466	4	Hashtag2	Hashtag4	4.74749	Hashtag2	Singlet	Hashtag2	batch1	w8_late	0.0528887	6	7	7	7	11	12	13	13	13	14	20	22	30	29	30	26	29	31	33	35	48	42	43	44	41	14	Intestine	pre pDC	9.85075	8.60863	-1.21024	22.9885
AGGTTACAGACATACA_1	SeuratProject	6129	2083	1176	4	Hashtag2	Hashtag4	3.03047	Hashtag2	Singlet	Hashtag2	batch1	w8_late	0.0465002	0	3	3	2	3	13	14	14	14	15	35	30	33	32	33	36	33	33	34	32	35	13	10	9	11	15	Intestine	Group 3 ILC	6.0187	-2.02082	0.866341	3.23923
AGGTTACCATCAGCAT_1	SeuratProject	10291	2638	87	4	Hashtag2	Hashtag3	0.730011	Hashtag2	Singlet	Hashtag2	batch1	w8_late	0.0472257	0	3	3	2	4	3	2	2	2	1	4	4	24	2	9	36	21	16	0	17	35	18	17	16	9	1	Intestine	Group 3 ILC	6.23596	-2.44394	4.24634	2.26339
AGGTTGTAGATGCTGG_1	SeuratProject	6749	2203	262	4	Hashtag2	Hashtag3	1.93001	Hashtag2	Singlet	Hashtag2	batch1	w8_late	0.113646	0	3	3	2	4	3	2	2	2	1	4	0	0	7	13	1	3	3	1	10	6	6	6	5	10	1	Intestine	Group 3 ILC	6.49219	-3.4331	9.25983	4.58936
AGTAACCCACTGTCGG_1	SeuratProject	10941	3371	224	4	Hashtag2	Hashtag4	1.55371	Hashtag2	Singlet	Hashtag2	batch1	w8_late	0.0623343	3	6	6	5	3	6	5	5	18	19	23	25	25	26	22	25	23	22	23	20	22	21	20	18	18	19	Intestine	Group 3 ILC	7.11823	2.28218	-9.6146	8.93674
AGTACCACAAATTGCC_1	SeuratProject	14681	3573	1087	3	Hashtag2	Hashtag1	3.16343	Hashtag2	Singlet	Hashtag2	batch1	w8_late	0.0382808	1	8	8	8	8	9	9	9	7	7	5	5	4	3	2	5	1	1	21	0	21	19	18	17	17	7	Intestine	Group 1 ILC	3.06641	9.56208	-14.3836	-13.5239
AGTACTGGTCTCTCAC_1	SeuratProject	12864	3434	490	4	Hashtag2	Hashtag4	2.12707	Hashtag2	Singlet	Hashtag2	batch1	w8_late	0.0415889	3	3	3	2	3	13	14	14	14	15	8	4	22	25	20	23	20	20	19	16	20	16	15	14	16	15	Intestine	Group 3 ILC	7.49252	-1.63515	4.269	9.62887
AGTAGCTTCTCACCCA_1	SeuratProject	5913	2091	68	4	Hashtag2	Hashtag4	0.687952	Hashtag2	Singlet	Hashtag2	batch1	w8_late	0.0681549	0	0	0	0	0	8	8	8	6	6	10	18	13	9	13	3	3	6	9	10	6	6	6	5	3	6	Intestine	Group 3 ILC	5.08739	-4.65599	10.4326	-6.49819
AGTAGTCGTTGTCAGT_1	SeuratProject	14884	3608	187	4	Hashtag2	Hashtag1	1.577	Hashtag2	Singlet	Hashtag2	batch1	w8_late	0.0659769	3	3	3	2	3	13	14	14	14	15	8	4	22	25	20	23	20	20	19	16	20	16	15	14	16	15	Intestine	Group 3 ILC	7.41551	-0.893213	2.99052	11.4104
AGTCAACAGACGCAGT_1	SeuratProject	22516	4664	170	4	Hashtag2	Hashtag4	1.06224	Hashtag2	Singlet	Hashtag2	batch1	w8_late	0.0641766	3	6	6	5	3	6	5	5	10	11	12	12	11	13	12	11	10	10	8	8	5	4	3	2	2	11	Intestine	Group 3 ILC	6.98601	-0.0299445	-5.98662	11.9859
AGTCAACGTCTGTAGT_1	SeuratProject	18920	3969	135	3	Hashtag2	Hashtag4	0.839003	Hashtag2	Singlet	Hashtag2	batch1	w8_late	0.0699789	3	6	6	5	3	6	5	5	10	11	12	12	11	13	12	11	10	10	8	8	5	4	3	2	2	11	Intestine	Group 3 ILC	7.87358	0.437651	-5.04098	13.0101
AGTCACAGTAGGTACG_1	SeuratProject	11438	3101	1756	4	Hashtag2	Hashtag1	3.46272	Hashtag2	Singlet	Hashtag2	batch1	w8_late	0.07274	4	4	4	4	5	4	3	15	15	16	16	19	15	14	16	32	32	29	32	29	32	29	28	30	28	16	Intestine	pre pro-B	14.4144	11.8247	10.1693	29.4404
AGTCACATCCCGGTAG_1	SeuratProject	11547	2972	844	4	Hashtag2	Hashtag4	2.67509	Hashtag2	Singlet	Hashtag2	batch1	w8_late	0.0682428	6	7	7	7	11	12	13	13	13	14	20	22	30	29	28	26	29	44	33	45	47	42	43	44	36	14	Intestine	LP2	10.6458	7.04371	-5.80839	20.9999
AGTCATGAGGCGTTAG_1	SeuratProject	8535	2318	1904	4	Hashtag2	Hashtag4	3.69796	Hashtag2	Singlet	Hashtag2	batch1	w8_late	0.0877563	4	4	4	4	5	4	3	15	15	16	16	19	15	14	16	32	32	29	32	29	32	29	28	30	28	16	Intestine	pre pro-B	14.0332	11.6929	10.4125	28.2919
AGTCATGTCATGCCAA_1	SeuratProject	17223	4034	126	4	Hashtag2	Hashtag4	0.973645	Hashtag2	Singlet	Hashtag2	batch1	w8_late	0.0467979	3	6	6	5	3	6	5	5	10	11	12	12	11	13	12	11	10	10	8	8	5	4	3	2	2	11	Intestine	Group 3 ILC	7.5674	0.8553	-5.23417	12.7563
AGTCTCCCAGAGATGC_1	SeuratProject	20961	4340	90	4	Hashtag2	Hashtag4	0.800699	Hashtag2	Singlet	Hashtag2	batch1	w8_late	0.0507609	3	6	6	5	3	6	5	5	10	11	12	12	11	13	12	11	10	10	8	8	5	4	3	2	2	11	Intestine	Group 3 ILC	7.06174	-0.17519	-1.78396	11.0782
AGTGCCGGTCAAGCCC_1	SeuratProject	20674	4449	1713	4	Hashtag2	Hashtag4	3.48625	Hashtag2	Singlet	Hashtag2	batch1	w8_late	0.0627358	3	6	6	5	3	6	5	5	10	11	12	12	11	12	12	11	10	10	8	9	5	4	3	2	8	11	Intestine	Group 3 ILC	8.90934	1.36197	-6.6354	14.5093
AGTGCCGTCCAGCAAT_1	SeuratProject	19025	4136	2784	4	Hashtag2	Hashtag4	3.87322	Hashtag2	Singlet	Hashtag2	batch1	w8_late	0.0508804	4	4	4	4	5	4	3	4	4	4	7	6	5	4	3	4	5	5	2	1	1	12	9	8	6	4	Intestine	pre pro-B	12.8732	11.4958	4.89421	32.7311
AGTGCCGTCTCTGGTC_1	SeuratProject	21135	4197	3345	4	Hashtag2	Hashtag4	3.77028	Hashtag2	Singlet	Hashtag2	batch1	w8_late	0.0583866	4	4	4	4	5	4	3	4	4	4	3	3	17	20	19	4	5	5	2	1	1	12	9	8	6	4	Intestine	pre pro-B	13.048	11.8051	5.19216	30.5678
AGTTAGCCATAGATCC_1	SeuratProject	14425	3574	2490	4	Hashtag2	Hashtag3	3.87514	Hashtag2	Singlet	Hashtag2	batch1	w8_late	0.042149	4	4	4	4	5	4	3	4	4	4	7	6	5	4	3	4	5	44	2	45	1	48	49	49	21	4	Intestine	pre pro-B	11.6933	8.13055	-4.98976	25.9966
ATACCGACATTGTGCA_1	SeuratProject	11256	3111	103	4	Hashtag2	Hashtag1	0.243818	Hashtag2	Singlet	Hashtag2	batch1	w8_late	0.0458422	2	2	2	2	1	3	1	1	2	1	4	4	24	2	13	36	21	16	44	17	35	18	17	16	9	1	Intestine	Group 3 ILC	5.21939	-1.61622	-2.25476	-1.01357
ATACCTTCAGGTACGA_1	SeuratProject	8131	2398	103	4	Hashtag2	Hashtag1	0.609449	Hashtag2	Singlet	Hashtag2	batch1	w8_late	0.0691182	0	3	3	2	4	3	2	2	2	1	8	4	24	6	6	30	21	16	0	17	25	18	17	16	9	1	Intestine	Group 3 ILC	8.34627	-3.15997	13.6753	10.4042
ATAGACCAGGCCCACT_1	SeuratProject	10220	2778	148	4	Hashtag2	Hashtag1	1.14538	Hashtag2	Singlet	Hashtag2	batch1	w8_late	0.0381605	0	3	3	2	4	3	2	2	2	1	1	0	0	7	5	1	2	3	1	2	0	0	13	12	9	1	Intestine	Group 3 ILC	7.44834	-3.31544	12.4148	5.57918
ATAGAGATCTGTCTCG_1	SeuratProject	7601	2814	585	2	Hashtag2	Hashtag3	2.7577	Hashtag2	Singlet	Hashtag2	batch1	w8_late	0.0622287	6	7	7	7	13	15	16	17	17	18	22	24	16	24	21	22	22	34	20	18	19	32	31	34	32	18	Intestine	LP1	13.7227	6.19824	-16.1723	24.9226
ATATCCTGTACCACGC_1	SeuratProject	12960	3503	176	4	Hashtag2	Hashtag1	1.22123	Hashtag2	Singlet	Hashtag2	batch1	w8_late	0.0709877	3	3	3	2	3	13	14	14	14	15	8	4	22	25	20	23	20	20	19	16	20	16	15	14	16	15	Intestine	Group 3 ILC	7.08242	-1.42636	2.78385	9.84978
ATCACAGAGCACACCC_1	SeuratProject	7757	2381	122	4	Hashtag2	Hashtag1	0.560432	Hashtag2	Singlet	Hashtag2	batch1	w8_late	0.0514374	0	0	0	0	0	0	0	0	0	2	1	0	0	6	6	1	2	9	0	19	9	22	21	24	33	2	Intestine	Group 3 ILC	6.94786	-5.44518	21.9223	-0.163926
ATCACAGGTAGTATAG_1	SeuratProject	11955	2787	148	3	Hashtag2	Hashtag3	1.13141	Hashtag2	Singlet	Hashtag2	batch1	w8_late	0.0402342	0	0	0	0	0	0	0	0	0	2	0	2	1	0	0	0	0	4	4	5	9	3	2	21	12	2	Intestine	Group 3 ILC	7.14472	-6.59896	25.1549	-1.72074
ATCACAGTCATGCGGC_1	SeuratProject	8395	2324	2927	4	Hashtag2	Hashtag1	3.81202	Hashtag2	Singlet	Hashtag2	batch1	w8_late	0.0310899	6	7	7	7	11	12	13	13	13	14	20	23	21	29	28	26	17	31	33	66	14	35	34	37	36	14	Intestine	pre pDC	9.17941	8.61742	0.025289	21.575
ATCACGAAGAAGCTGC_1	SeuratProject	10542	3249	577	3	Hashtag2	Hashtag3	2.57675	Hashtag2	Singlet	Hashtag2	batch1	w8_late	0.046955	3	3	3	2	3	13	14	14	14	15	8	4	22	25	20	23	20	20	19	16	20	16	15	14	16	15	Intestine	Group 3 ILC	5.3259	1.15644	-11.8931	2.13472
ATCACGAAGCCGAACA_1	SeuratProject	13790	3238	116	4	Hashtag2	Hashtag1	0.848327	Hashtag2	Singlet	Hashtag2	batch1	w8_late	0.0478608	0	3	3	2	4	3	2	2	2	1	8	4	24	25	20	30	21	16	19	17	25	18	17	16	9	1	Intestine	Group 3 ILC	8.18292	-2.28656	9.1459	9.82484
ATCACGATCTCTTGCG_1	SeuratProject	23975	4622	2355	3	Hashtag2	Hashtag4	4.01589	Hashtag2	Singlet	Hashtag2	batch1	w8_late	0.05122	5	5	5	6	7	7	7	7	8	20	12	12	11	12	12	11	10	11	8	9	5	4	3	2	8	20	Intestine	Group 3 ILC	10.8471	3.40041	-18.4711	13.3196
ATCACTTCACAATGAA_1	SeuratProject	13680	3572	224	3	Hashtag2	Hashtag4	1.49531	Hashtag2	Singlet	Hashtag2	batch1	w8_late	0.0504386	1	8	8	8	8	9	9	9	7	7	5	5	4	3	2	5	1	1	21	0	21	19	18	17	17	7	Intestine	Group 1 ILC	2.04111	9.88235	-14.5442	-10.862
ATCACTTGTAAGGCTG_1	SeuratProject	21221	4528	643	4	Hashtag2	Hashtag1	2.7593	Hashtag2	Singlet	Hashtag2	batch1	w8_late	0.0705433	1	8	8	8	8	9	9	9	7	7	5	5	4	3	2	50	1	53	55	58	56	59	62	64	65	7	Intestine	Group 1 ILC	1.5203	9.17245	-10.067	-13.6213
ATCAGGTAGGCACTAG_1	SeuratProject	7961	2566	1250	4	Hashtag2	Hashtag3	3.1702	Hashtag2	Singlet	Hashtag2	batch1	w8_late	0.0361764	6	7	7	7	13	15	16	17	17	18	26	27	32	31	31	33	31	24	30	31	23	30	29	29	30	18	Intestine	LP1	12.781	6.95566	-10.448	26.5106
ATCATTCAGCCTCAGC_1	SeuratProject	6108	2188	564	4	Hashtag2	Hashtag1	2.3076	Hashtag2	Singlet	Hashtag2	batch1	w8_late	0.03389	5	5	5	6	7	7	7	7	8	10	11	11	8	10	10	8	8	2	6	6	4	17	16	15	19	10	Intestine	ETP	11.4078	4.65963	-25.8008	17.1631
ATCATTCCAGTAACGG_1	SeuratProject	23584	4596	2407	4	Hashtag2	Hashtag4	3.6537	Hashtag2	Singlet	Hashtag2	batch1	w8_late	0.0547405	1	8	8	8	8	9	9	9	7	7	5	5	4	3	2	5	1	1	21	0	21	19	18	17	17	7	Intestine	Group 1 ILC	2.25577	11.286	-12.5933	-17.7404
ATCCACCTCCCATAGA_1	SeuratProject	25726	5098	487	4	Hashtag2	Hashtag1	2.08493	Hashtag2	Singlet	Hashtag2	batch1	w8_late	0.0430304	3	3	3	2	3	13	14	14	14	15	8	4	22	25	20	23	20	20	19	16	20	16	15	14	16	15	Intestine	Group 3 ILC	8.39201	-2.06952	7.55613	11.6108
ATCCACCTCGTAACTG_1	SeuratProject	10767	2643	224	4	Hashtag2	Hashtag1	1.08237	Hashtag2	Singlet	Hashtag2	batch1	w8_late	0.0382651	2	2	2	3	1	2	1	1	1	0	17	15	13	17	15	13	13	13	12	12	12	26	25	9	11	0	Intestine	Group 3 ILC	3.25493	-4.01741	5.49636	-9.21804
ATCGATGCACTGCATA_1	SeuratProject	11687	2694	1635	4	Hashtag2	Hashtag3	3.54375	Hashtag2	Singlet	Hashtag2	batch1	w8_late	0.0408146	6	7	7	7	11	12	13	13	13	14	20	22	30	29	30	26	29	31	33	35	48	42	43	44	41	14	Intestine	LP2	11.232	7.63217	-4.97183	23.4662
ATCGATGGTAGCTGTT_1	SeuratProject	8201	2451	106	4	Hashtag2	Hashtag3	0.928819	Hashtag2	Singlet	Hashtag2	batch1	w8_late	0.0326789	0	0	0	0	0	0	0	0	0	2	0	2	1	0	0	0	0	4	4	5	13	3	2	21	12	2	Intestine	Group 3 ILC	7.00967	-6.73772	25.0987	-1.56259
ATCGCCTTCTTCTGTA_1	SeuratProject	21514	4283	1953	4	Hashtag2	Hashtag4	3.82933	Hashtag2	Singlet	Hashtag2	batch1	w8_late	0.0619132	4	4	4	4	5	4	3	4	4	4	16	19	15	14	16	4	5	5	2	1	1	12	9	8	6	4	Intestine	pre pro-B	13.0886	11.8504	5.5097	31.0557
ATCGGCGTCACCCTGT_1	SeuratProject	12023	3031	1027	4	Hashtag2	Hashtag1	2.62958	Hashtag2	Singlet	Hashtag2	batch1	w8_late	0.0509024	0	0	0	0	0	8	8	8	6	6	10	13	9	9	11	7	7	7	5	4	3	2	1	1	1	6	Intestine	Group 3 ILC	4.28227	-5.12333	14.7468	-11.819
ATCGTAGAGACCAAGC_1	SeuratProject	7804	2332	2341	4	Hashtag2	Hashtag3	3.76226	Hashtag2	Singlet	Hashtag2	batch1	w8_late	0.0331881	6	7	7	7	11	12	13	13	13	14	20	22	30	29	30	26	29	31	33	66	67	70	72	72	72	14	Intestine	pre pDC	9.48284	8.2838	0.22456	21.2515
ATCGTAGCATCAGCGC_1	SeuratProject	13007	3338	158	3	Hashtag2	Hashtag3	1.49539	Hashtag2	Singlet	Hashtag2	batch1	w8_late	0.0409779	0	3	3	2	4	3	2	2	2	1	1	0	0	6	6	1	2	16	0	19	0	22	21	24	9	1	Intestine	Group 3 ILC	7.0654	-3.58271	11.9274	5.70285
ATCGTAGGTCTTGCTC_1	SeuratProject	8901	2708	212	4	Hashtag2	Hashtag3	1.16592	Hashtag2	Singlet	Hashtag2	batch1	w8_late	0.0468487	0	0	0	0	0	8	8	8	6	6	10	13	9	9	11	7	7	7	5	4	3	2	1	1	1	6	Intestine	Group 3 ILC	4.15724	-5.75614	15.887	-12.6615
ATCGTAGTCTGAGAAA_1	SeuratProject	9704	2643	141	4	Hashtag2	Hashtag1	1.31355	Hashtag2	Singlet	Hashtag2	batch1	w8_late	0.0567807	0	0	0	0	0	0	0	0	0	2	0	2	1	0	0	0	0	9	25	21	27	20	19	19	23	2	Intestine	Group 3 ILC	5.90482	-5.56198	17.9858	-1.94855
ATCGTCCCACAGTATC_1	SeuratProject	18947	4232	301	4	Hashtag2	Hashtag4	2.02356	Hashtag2	Singlet	Hashtag2	batch1	w8_late	0.0685069	1	8	8	8	8	9	9	9	7	7	5	5	4	3	2	5	1	1	21	0	21	19	18	17	17	7	Intestine	Group 1 ILC	2.45256	10.2954	-13.3303	-15.4451
ATCGTCCTCTTCCTAA_1	SeuratProject	30485	5046	1697	3	Hashtag2	Hashtag1	3.70893	Hashtag2	Singlet	Hashtag2	batch1	w8_late	0.0631458	4	4	4	4	5	4	3	4	4	4	7	6	5	4	3	4	5	5	2	1	1	12	9	8	6	4	Intestine	pre pro-B	11.7416	10.5782	-0.276567	34.9332
ATCGTGACAAATGCTC_1	SeuratProject	20921	4401	4166	4	Hashtag2	Hashtag4	4.13006	Hashtag2	Singlet	Hashtag2	batch1	w8_late	0.0458869	6	7	7	7	11	12	13	13	13	14	20	22	30	29	30	26	29	31	33	35	48	42	43	44	41	14	Intestine	pre pDC	10.0872	8.57494	-1.26964	23.0961
ATCTTCAGTAAGTTGA_1	SeuratProject	5287	1737	639	4	Hashtag2	Hashtag4	2.7199	Hashtag2	Singlet	Hashtag2	batch1	w8_late	0.0357481	6	7	7	7	11	12	13	13	13	14	20	22	30	29	30	26	29	31	33	66	67	70	72	72	72	14	Intestine	pre pDC	9.23228	8.37942	0.0548502	21.4141
ATGAAAGTCGTGGGTC_1	SeuratProject	23235	4426	3439	4	Hashtag2	Hashtag4	4.39281	Hashtag2	Singlet	Hashtag2	batch1	w8_late	0.0571552	4	4	4	4	5	4	3	4	4	4	7	6	5	4	3	4	5	5	2	1	1	12	9	8	6	4	Intestine	pre pro-B	11.8114	11.7257	1.73212	35.5941
ATGACCACACTAACCA_1	SeuratProject	13977	3901	509	2	Hashtag2	Hashtag3	2.38747	Hashtag2	Singlet	Hashtag2	batch1	w8_late	0.0502254	3	6	6	5	3	6	5	5	10	11	12	12	11	13	12	11	10	10	8	8	5	4	3	2	2	11	Intestine	Group 3 ILC	7.5172	0.34626	-4.20326	12.0369
ATGACCATCTAACGCA_1	SeuratProject	15679	3598	395	4	Hashtag2	Hashtag1	1.97143	Hashtag2	Singlet	Hashtag2	batch1	w8_late	0.0319536	6	7	7	7	11	12	13	13	13	14	20	22	40	38	42	42	43	44	45	45	47	48	49	49	52	14	Intestine	ILCP	10.9173	5.64327	-8.50566	18.912
ATGAGGGCAGACCGCT_1	SeuratProject	11121	3233	187	4	Hashtag2	Hashtag1	0.943635	Hashtag2	Singlet	Hashtag2	batch1	w8_late	0.0611456	3	3	3	2	3	13	14	14	14	15	13	14	12	12	14	10	12	11	10	9	8	7	5	4	8	15	Intestine	Group 2 ILC	7.08374	-1.45938	3.06994	6.80186
ATGAGGGCATGGAGAC_1	SeuratProject	4757	1611	890	4	Hashtag2	Hashtag4	2.57855	Hashtag2	Singlet	Hashtag2	batch1	w8_late	0.0538154	1	1	1	1	2	1	6	6	5	5	6	7	6	5	4	2	4	0	3	3	2	1	0	0	0	5	Intestine	Group 1 ILC	-1.22835	12.9903	-11.921	-30.5721
ATGAGGGGTACTCCGG_1	SeuratProject	20927	4253	726	3	Hashtag2	Hashtag3	2.63196	Hashtag2	Singlet	Hashtag2	batch1	w8_late	0.0623118	4	4	4	4	5	4	3	4	4	4	7	6	5	4	3	34	26	25	27	30	31	24	23	22	21	4	Intestine	pre pro-B	11.5782	10.4998	1.54107	31.416
ATGAGGGGTCGTACTA_1	SeuratProject	15493	3607	520	4	Hashtag2	Hashtag4	2.40688	Hashtag2	Singlet	Hashtag2	batch1	w8_late	0.0526044	3	6	6	5	3	6	5	5	10	11	12	12	11	13	12	11	10	10	8	8	5	4	3	2	2	11	Intestine	Group 3 ILC	6.73447	0.563495	-4.80062	10.6102
ATGAGTCAGTAAGACT_1	SeuratProject	6972	2589	1355	3	Hashtag2	Hashtag4	3.59798	Hashtag2	Singlet	Hashtag2	batch1	w8_late	0.0430293	4	4	4	4	5	4	3	4	4	4	16	19	15	14	16	32	32	29	32	29	32	45	45	47	54	4	Intestine	pre pro-B	12.5119	8.45574	-5.06961	31.7559
ATGAGTCTCACCGGGT_1	SeuratProject	8874	2558	530	3	Hashtag2	Hashtag4	2.16296	Hashtag2	Singlet	Hashtag2	batch1	w8_late	0.0668244	1	1	1	1	2	1	6	6	5	5	6	9	10	11	8	12	11	12	11	23	29	27	26	26	24	5	Intestine	Group 1 ILC	-0.668453	12.3066	-10.2312	-27.3372
ATGCCTCCATCTTTCA_1	SeuratProject	8048	2390	1304	4	Hashtag2	Hashtag1	3.15522	Hashtag2	Singlet	Hashtag2	batch1	w8_late	0.0380219	6	7	7	7	11	12	13	13	13	14	20	22	30	29	30	26	29	31	33	66	67	70	72	72	72	14	Intestine	pre pDC	9.05059	8.3926	0.14212	21.348
ATGGAGGCAGCACACC_1	SeuratProject	7153	2190	97	4	Hashtag2	Hashtag1	0.568825	Hashtag2	Singlet	Hashtag2	batch1	w8_late	0.0615127	0	0	0	0	0	0	0	0	0	2	0	2	1	0	0	0	0	9	25	21	27	20	19	19	23	2	Intestine	Group 3 ILC	5.95264	-6.79344	21.8972	-5.06416
ATGGAGGGTCGGATTT_1	SeuratProject	29348	4992	2593	3	Hashtag2	Hashtag4	4.11435	Hashtag2	Singlet	Hashtag2	batch1	w8_late	0.0575848	4	4	4	4	5	4	3	4	4	4	7	6	5	4	3	4	5	5	2	1	1	12	9	8	6	4	Intestine	pre pro-B	11.5786	10.7967	-0.0227359	35.327
ATGGATCCAGGCAATG_1	SeuratProject	11404	3055	82	4	Hashtag2	Hashtag3	0.873485	Hashtag2	Singlet	Hashtag2	batch1	w8_late	0.0675202	0	3	3	2	4	3	2	2	2	1	8	4	24	6	6	30	21	16	0	17	25	18	17	16	9	1	Intestine	Group 3 ILC	7.9489	-2.91573	11.4925	9.44385
ATGGGTTCAATGACCT_1	SeuratProject	19718	4632	1175	4	Hashtag2	Hashtag1	2.98034	Hashtag2	Singlet	Hashtag2	batch1	w8_late	0.0429557	6	7	7	7	5	4	3	4	4	4	26	27	30	29	30	26	29	24	30	35	23	42	43	44	41	4	Intestine	ILCP	12.6348	7.38399	-8.30834	23.9703
ATGGGTTTCCATTTGT_1	SeuratProject	17498	3856	987	4	Hashtag2	Hashtag4	2.94697	Hashtag2	Singlet	Hashtag2	batch1	w8_late	0.0422334	1	8	8	8	8	9	9	9	7	7	5	5	4	3	2	5	1	1	21	0	21	19	18	17	17	7	Intestine	Group 1 ILC	2.74332	10.0835	-14.7678	-13.8239
ATGGGTTTCTCGTCGT_1	SeuratProject	6667	2309	1398	4	Hashtag2	Hashtag4	3.19194	Hashtag2	Singlet	Hashtag2	batch1	w8_late	0.0440978	6	7	7	7	13	15	16	17	17	18	26	27	32	31	31	33	31	24	30	31	23	30	29	29	30	18	Intestine	LP1	14.4866	6.73573	-13.823	28.0962
ATGGTTGTCTTAAGGC_1	SeuratProject	5285	1899	192	4	Hashtag2	Hashtag1	1.28313	Hashtag2	Singlet	Hashtag2	batch1	w8_late	0.079281	0	0	0	0	0	0	0	0	0	2	1	0	0	7	5	1	2	9	25	21	27	20	19	19	23	2	Intestine	Group 3 ILC	6.71504	-4.8759	18.8323	-0.787309
ATGTCCCGTATGTCTG_1	SeuratProject	12364	3212	197	4	Hashtag2	Hashtag4	1.16263	Hashtag2	Singlet	Hashtag2	batch1	w8_late	0.0052572	3	6	6	5	3	6	5	5	18	19	23	25	25	26	22	25	23	22	23	20	22	21	20	18	18	19	Intestine	Group 3 ILC	6.8457	2.12091	-10.9874	9.19815
ATGTCCCTCCTTGACC_1	SeuratProject	20380	4115	169	4	Hashtag2	Hashtag4	1.36329	Hashtag2	Singlet	Hashtag2	batch1	w8_late	0.0511286	3	6	6	5	3	6	5	5	10	11	12	12	11	13	12	11	10	10	8	8	5	4	3	2	2	11	Intestine	Group 3 ILC	4.92309	0.000457748	-4.50071	4.61309
ATGTCTTGTCAAATCC_1	SeuratProject	8101	2346	117	4	Hashtag2	Hashtag4	1.11312	Hashtag2	Singlet	Hashtag2	batch1	w8_late	0.0555487	1	1	1	1	2	1	6	6	5	5	15	9	10	11	8	12	11	12	11	23	29	27	26	26	24	5	Intestine	Group 1 ILC	0.283135	12.9351	-13.9118	-25.7071
ATGTCTTGTGACTCTA_1	SeuratProject	10306	2750	94	4	Hashtag2	Hashtag3	1.09034	Hashtag2	Singlet	Hashtag2	batch1	w8_late	0.0563749	2	2	2	3	1	2	1	1	1	0	4	18	3	2	13	3	3	6	9	10	6	6	6	5	3	0	Intestine	Group 3 ILC	3.93507	-2.7502	0.947898	-1.67602
ATTACCTGTTTAGTCG_1	SeuratProject	7574	2562	301	4	Hashtag2	Hashtag1	1.92722	Hashtag2	Singlet	Hashtag2	batch1	w8_late	0.0471349	5	5	5	6	7	7	7	7	8	10	11	11	8	10	10	8	8	2	6	6	4	31	30	31	29	10	Intestine	ETP	10.4319	3.51752	-25.9018	14.2421
ATTATCCGTCTCAGGC_1	SeuratProject	9318	2515	2852	4	Hashtag2	Hashtag4	3.99498	Hashtag2	Singlet	Hashtag2	batch1	w8_late	0.0294055	2	9	9	9	9	10	11	11	11	12	13	14	12	12	14	10	12	11	10	9	8	7	5	4	66	12	Intestine	Group 2 ILC	2.7409	1.55854	-14.9081	-3.4333
ATTCAGGCAACAGCCC_1	SeuratProject	6528	2221	71	4	Hashtag2	Hashtag4	0.756214	Hashtag2	Singlet	Hashtag2	batch1	w8_late	0.0779718	0	3	3	2	4	3	2	2	2	1	1	0	0	7	5	1	2	3	1	2	0	0	13	12	10	1	Intestine	Group 3 ILC	7.49335	-3.89933	15.4168	6.45768
ATTCCATGTCCTTTGC_1	SeuratProject	13825	3428	3559	4	Hashtag2	Hashtag4	4.32018	Hashtag2	Singlet	Hashtag2	batch1	w8_late	0.040651	0	3	3	2	4	3	2	2	2	1	8	4	24	6	6	30	21	16	0	17	25	18	17	16	9	1	Intestine	Group 3 ILC	8.46647	-3.18463	13.835	9.6754
ATTCCCGAGACGCTCC_1	SeuratProject	7456	2715	5726	4	Hashtag2	Hashtag1	4.72307	Hashtag2	Singlet	Hashtag2	batch1	w8_late	0.0396996	6	7	7	7	13	15	16	17	17	18	26	27	32	31	31	33	31	24	30	31	23	30	29	29	30	18	Intestine	LP1	14.0822	6.45547	-13.3229	28.2691
ATTCCCGCACATGTTG_1	SeuratProject	20782	4492	471	3	Hashtag2	Hashtag4	2.06394	Hashtag2	Singlet	Hashtag2	batch1	w8_late	0.0588971	1	8	8	8	8	9	9	9	7	7	5	5	4	3	2	5	1	1	21	0	21	19	18	17	17	7	Intestine	Group 1 ILC	3.24798	10.113	-15.2004	-13.3006
ATTCCTACAAGAGATT_1	SeuratProject	8676	2605	713	4	Hashtag2	Hashtag1	2.65033	Hashtag2	Singlet	Hashtag2	batch1	w8_late	0.0505994	6	7	7	7	11	12	13	13	13	14	20	22	30	29	30	26	29	31	33	35	48	42	43	44	41	14	Intestine	LP2	11.1255	7.26988	-5.31613	23.1739
ATTCCTATCAGTGGGA_1	SeuratProject	28570	5271	91	4	Hashtag2	Hashtag3	1.06341	Hashtag2	Singlet	Hashtag2	batch1	w8_late	0.0612181	5	5	5	6	7	7	7	7	19	20	37	36	39	41	40	41	42	45	43	43	43	49	50	50	49	20	Intestine	ETP	10.2073	4.67416	-10.2858	19.8264
ATTCCTATCGCTCCTA_1	SeuratProject	10734	3502	6172	4	Hashtag2	Hashtag1	4.99466	Hashtag2	Singlet	Hashtag2	batch1	w8_late	0.0353084	2	9	9	9	9	10	11	11	11	12	13	14	12	12	14	10	12	11	10	9	8	7	5	4	8	12	Intestine	Group 2 ILC	4.16711	2.65971	-17.883	-0.56702
ATTCGTTTCCTTACCG_1	SeuratProject	8364	2505	429	4	Hashtag2	Hashtag4	2.18984	Hashtag2	Singlet	Hashtag2	batch1	w8_late	0.0271401	0	0	0	0	0	8	8	8	6	6	0	30	1	0	33	15	33	4	34	5	38	3	2	21	12	6	Intestine	Group 3 ILC	7.20566	-3.59311	11.1777	-6.76202
ATTCTACAGAAACACT_1	SeuratProject	11888	3453	845	3	Hashtag2	Hashtag1	2.9249	Hashtag2	Singlet	Hashtag2	batch1	w8_late	0.0626682	4	4	4	4	5	4	3	4	4	4	7	6	5	4	3	4	5	5	2	1	1	12	9	8	6	4	Intestine	pre pro-B	12.1378	10.8415	1.62152	33.971
ATTGGGTCAGGAGGTT_1	SeuratProject	14757	3813	423	4	Hashtag2	Hashtag4	2.06114	Hashtag2	Singlet	Hashtag2	batch1	w8_late	0.0475029	3	3	3	2	3	13	14	14	14	15	8	4	22	25	20	23	20	20	19	16	20	16	15	14	16	15	Intestine	Group 3 ILC	8.07288	-1.22464	5.47012	11.859
ATTGGGTGTCCTGAAT_1	SeuratProject	8607	2596	181	3	Hashtag2	Hashtag3	1.42096	Hashtag2	Singlet	Hashtag2	batch1	w8_late	0.0361334	6	7	7	7	11	12	13	13	13	14	8	4	40	38	42	42	43	44	45	45	47	48	49	49	52	14	Intestine	Group 3 ILC	10.2106	5.71458	-6.62421	18.1639
ATTGTTCCAAGCACAG_1	SeuratProject	7955	2713	182	3	Hashtag2	Hashtag3	1.4062	Hashtag2	Singlet	Hashtag2	batch1	w8_late	0.0593338	0	0	0	0	0	0	0	0	0	2	0	2	1	0	0	0	0	4	4	5	13	3	2	21	31	2	Intestine	Group 3 ILC	5.51505	-5.97676	17.868	-5.61253
ATTGTTCCATTCGATG_1	SeuratProject	14155	3599	166	3	Hashtag2	Hashtag3	1.34579	Hashtag2	Singlet	Hashtag2	batch1	w8_late	0.0486754	3	3	3	2	3	13	14	14	14	15	4	18	3	2	13	3	3	6	9	10	6	6	6	5	3	15	Intestine	Group 3 ILC	6.32798	-1.82165	5.038	8.33204
ATTGTTCTCGGTCGGT_1	SeuratProject	16206	3782	144	4	Hashtag2	Hashtag4	1.21265	Hashtag2	Singlet	Hashtag2	batch1	w8_late	0.0453536	3	6	6	5	3	6	5	5	10	11	12	12	11	13	12	11	10	10	8	8	5	4	3	2	2	11	Intestine	Group 3 ILC	6.69644	0.704123	-4.95206	10.5372
ATTTACCCAAAGACGC_1	SeuratProject	6622	2148	3581	4	Hashtag2	Hashtag1	3.94673	Hashtag2	Singlet	Hashtag2	batch1	w8_late	0.0474177	1	1	1	1	2	1	10	10	9	9	15	9	10	11	8	12	11	12	11	23	29	27	26	26	24	9	Intestine	Group 1 ILC	1.05107	12.403	-14.6797	-23.4171
ATTTACCCAAGCCTGC_1	SeuratProject	14349	3684	95	3	Hashtag2	Hashtag4	0.972891	Hashtag2	Singlet	Hashtag2	batch1	w8_late	0.0365879	3	3	3	2	3	13	14	14	14	15	8	4	22	25	20	23	20	20	19	16	20	16	15	14	16	15	Intestine	Group 3 ILC	5.93175	-1.99639	2.52922	6.83452
ATTTCACAGTAAGGGA_1	SeuratProject	5442	1818	158	4	Hashtag2	Hashtag3	1.27572	Hashtag2	Singlet	Hashtag2	batch1	w8_late	0.0292172	0	0	0	0	0	8	8	8	6	6	10	13	9	9	11	7	7	7	5	4	3	2	1	1	1	6	Intestine	Group 3 ILC	3.79142	-5.58683	15.1547	-11.6292
ATTTCTGGTCAATCTG_1	SeuratProject	7488	2337	277	4	Hashtag2	Hashtag1	1.71145	Hashtag2	Singlet	Hashtag2	batch1	w8_late	0.0413996	0	0	0	0	0	8	8	8	6	6	35	30	33	32	33	15	33	33	34	32	38	13	10	9	11	6	Intestine	Group 3 ILC	5.48364	-3.70175	4.96722	4.40144
CAAAGAACAGCCGGTT_1	SeuratProject	15690	3772	285	4	Hashtag2	Hashtag1	1.57332	Hashtag2	Singlet	Hashtag2	batch1	w8_late	0.0361377	3	3	3	2	3	13	14	14	14	15	8	4	22	25	20	23	20	20	19	16	20	16	15	14	16	15	Intestine	Group 3 ILC	8.27303	-1.35263	5.69395	12.0363
CAACAACGTCATATGC_1	SeuratProject	6352	2218	88	4	Hashtag2	Hashtag4	0.00506452	Hashtag2	Singlet	Hashtag2	batch1	w8_late	0.0809194	0	3	3	2	4	3	2	2	2	1	1	0	0	6	6	1	2	9	0	19	9	22	21	24	33	1	Intestine	Group 3 ILC	7.7077	-4.98187	18.723	5.93804
CAACAACGTCCCTAAA_1	SeuratProject	10467	2974	2143	4	Hashtag2	Hashtag4	3.62314	Hashtag2	Singlet	Hashtag2	batch1	w8_late	0.0348715	4	4	4	4	5	4	3	15	15	16	16	19	15	14	16	32	32	29	32	29	32	29	28	30	28	16	Intestine	pre pro-B	14.3686	9.98067	9.99271	32.7335
CAACAACTCTTTGGAG_1	SeuratProject	15449	3911	3950	4	Hashtag2	Hashtag1	4.44674	Hashtag2	Singlet	Hashtag2	batch1	w8_late	0.046346	1	8	8	8	8	9	9	9	7	7	5	5	4	3	2	5	1	1	21	0	21	19	18	17	17	7	Intestine	Group 1 ILC	2.66494	11.3109	-17.2974	-14.4786
CAACAGTAGCAGCAGT_1	SeuratProject	5683	2000	961	4	Hashtag2	Hashtag4	2.29476	Hashtag2	Singlet	Hashtag2	batch1	w8_late	0.0496217	1	1	1	1	2	1	6	6	5	5	6	7	6	5	4	2	4	0	3	3	2	1	0	0	0	5	Intestine	Group 1 ILC	-1.0276	12.5186	-11.5394	-28.5808
CAACAGTCAGAGCCCT_1	SeuratProject	14073	3201	1321	3	Hashtag2	Hashtag4	3.4405	Hashtag2	Singlet	Hashtag2	batch1	w8_late	0.0417821	4	4	4	4	5	4	3	4	4	4	7	6	5	4	3	4	5	5	2	1	1	45	45	47	54	4	Intestine	pre pro-B	13.3619	9.15129	-3.53673	30.0451
CAACCTCTCGCTTGAA_1	SeuratProject	37034	5603	4515	4	Hashtag2	Hashtag1	4.5785	Hashtag2	Singlet	Hashtag2	batch1	w8_late	0.0720149	4	4	4	4	5	4	3	4	4	4	7	6	5	4	3	34	26	25	27	30	31	24	23	22	21	4	Intestine	pre pro-B	12.1435	8.73835	-4.4311	31.4162
CAACGATCACGCTTAA_1	SeuratProject	9519	2659	94	3	Hashtag2	Hashtag4	0.595067	Hashtag2	Singlet	Hashtag2	batch1	w8_late	0.0565185	0	3	3	2	4	3	2	2	2	1	4	18	3	2	13	3	3	6	9	10	6	6	6	5	9	1	Intestine	Group 3 ILC	7.3596	-3.32146	11.6566	5.42975
CAACGATTCAAGGACG_1	SeuratProject	14297	3732	1239	3	Hashtag2	Hashtag4	3.51103	Hashtag2	Singlet	Hashtag2	batch1	w8_late	0.0828845	4	4	4	4	5	4	3	4	4	4	7	6	5	4	3	4	5	5	2	1	1	12	9	8	6	4	Intestine	pre pro-B	11.6872	10.2714	-0.555786	35.1891
CAACGGCCAAATCAAG_1	SeuratProject	7667	2286	253	4	Hashtag2	Hashtag3	1.77261	Hashtag2	Singlet	Hashtag2	batch1	w8_late	0.058954	0	0	0	0	0	0	0	0	0	2	0	2	1	0	0	0	0	4	4	5	13	3	2	32	31	2	Intestine	Group 3 ILC	6.39675	-6.66933	22.9431	-3.68399
CAACGGCCAAGAGGCT_1	SeuratProject	17396	3997	910	4	Hashtag2	Hashtag4	2.86458	Hashtag2	Singlet	Hashtag2	batch1	w8_late	0.0441481	4	4	4	4	5	4	3	4	4	4	7	6	17	20	3	4	5	5	2	1	1	12	9	8	6	4	Intestine	pre pro-B	12.4489	11.934	3.35755	34.7219
CAACGGCGTAATGCGG_1	SeuratProject	10046	2823	121	4	Hashtag2	Hashtag4	0.686933	Hashtag2	Singlet	Hashtag2	batch1	w8_late	0.0421063	0	0	0	0	0	0	0	0	0	2	0	2	1	0	0	0	0	4	4	5	13	3	2	32	31	2	Intestine	Group 3 ILC	7.00639	-7.76188	26.9053	-4.17843
CAACGGCGTATGCTTG_1	SeuratProject	12540	3210	563	3	Hashtag2	Hashtag4	2.74067	Hashtag2	Singlet	Hashtag2	batch1	w8_late	0.0409888	6	7	7	7	11	12	13	13	13	14	20	22	40	38	42	42	43	44	45	45	47	48	49	49	52	14	Intestine	ILCP	10.9886	5.43882	-8.67531	18.8788
CAAGACTCAACACGTT_1	SeuratProject	11017	2767	102	4	Hashtag2	Hashtag1	0.335302	Hashtag2	Singlet	Hashtag2	batch1	w8_late	0.0455659	2	2	2	3	1	2	1	1	1	0	4	10	3	2	9	36	44	43	44	48	35	50	51	52	50	0	Intestine	Group 3 ILC	4.03703	-1.55057	0.712938	-0.226862
CAAGCTACACTACTTT_1	SeuratProject	6088	2356	132	2	Hashtag2	Hashtag3	1.25523	Hashtag2	Singlet	Hashtag2	batch1	w8_late	0.037615	3	6	6	5	3	6	5	5	18	19	23	25	25	26	22	25	23	22	23	20	22	21	20	18	18	19	Intestine	Group 3 ILC	7.55985	-1.47535	-8.57316	13.8002
CAAGGGAAGATACCAA_1	SeuratProject	7825	2650	289	4	Hashtag2	Hashtag3	1.70138	Hashtag2	Singlet	Hashtag2	batch1	w8_late	0.0523962	0	3	3	2	4	3	2	2	2	1	8	4	24	6	6	30	21	16	0	17	25	18	17	16	9	1	Intestine	Group 3 ILC	9.00443	-2.56117	11.5167	11.8156
CAAGGGACAGATTTCG_1	SeuratProject	6624	2174	107	4	Hashtag2	Hashtag1	0.973868	Hashtag2	Singlet	Hashtag2	batch1	w8_late	0.0306461	2	2	2	3	1	2	1	1	1	0	17	15	13	17	15	13	13	13	12	12	12	26	25	25	26	0	Intestine	Group 3 ILC	3.52334	-3.9917	6.94044	-10.0869
CAATCGATCTGGGCCA_1	SeuratProject	9535	2599	325	4	Hashtag2	Hashtag1	1.66266	Hashtag2	Singlet	Hashtag2	batch1	w8_late	0.028946	2	2	2	3	1	2	1	1	1	0	4	10	3	2	9	19	18	6	18	15	17	14	11	10	13	0	Intestine	Group 3 ILC	3.6097	-2.1708	0.579931	-4.63294
CAATGACCATAGAGGC_1	SeuratProject	10651	2807	114	4	Hashtag2	Hashtag3	0.96256	Hashtag2	Singlet	Hashtag2	batch1	w8_late	0.05699	0	3	3	2	4	3	2	2	2	1	8	4	24	6	6	30	21	16	0	17	25	18	17	16	9	1	Intestine	Group 3 ILC	7.89486	-3.22019	12.0057	7.82077
CACAACAAGTGTACCT_1	SeuratProject	6013	1948	114	4	Hashtag2	Hashtag4	0.899559	Hashtag2	Singlet	Hashtag2	batch1	w8_late	0.0320971	0	0	0	0	0	0	0	0	0	2	0	30	1	0	33	15	33	33	34	32	38	3	2	9	11	2	Intestine	Group 3 ILC	7.31642	-7.0839	27.5746	-2.43251
CACAACAGTTCACCGG_1	SeuratProject	24848	4603	2693	4	Hashtag2	Hashtag4	3.76396	Hashtag2	Singlet	Hashtag2	batch1	w8_late	0.0485351	4	4	4	4	5	4	3	4	4	4	7	6	5	4	3	4	5	5	2	1	1	12	9	8	6	4	Intestine	pre pro-B	11.9214	10.8048	0.960716	35.0511
CACAGATAGCGTTGTT_1	SeuratProject	5662	2173	107	4	Hashtag2	Hashtag4	0.729884	Hashtag2	Singlet	Hashtag2	batch1	w8_late	0.0369128	6	7	7	7	11	12	13	13	13	14	8	4	40	38	42	42	43	44	45	45	47	48	49	49	52	14	Intestine	Group 3 ILC	10.2715	5.43745	-6.91186	17.8198
CACAGGCGTCACCACG_1	SeuratProject	11110	2797	226	4	Hashtag2	Hashtag4	1.34466	Hashtag2	Singlet	Hashtag2	batch1	w8_late	0.059856	0	0	0	0	0	0	0	0	0	2	0	2	1	0	0	0	0	4	4	5	13	3	2	21	12	2	Intestine	Group 3 ILC	7.6682	-6.66413	26.4764	-0.451667
CACATGAAGCCTCACG_1	SeuratProject	9423	2654	2696	4	Hashtag2	Hashtag1	3.88131	Hashtag2	Singlet	Hashtag2	batch1	w8_late	0.0409636	4	4	4	4	5	4	3	15	15	16	16	19	15	14	16	32	32	29	32	29	32	29	28	30	28	16	Intestine	pre pro-B	14.5775	11.437	11.2621	29.4459
CACATGATCCCGTAAA_1	SeuratProject	15142	3423	2388	4	Hashtag2	Hashtag3	4.09389	Hashtag2	Singlet	Hashtag2	batch1	w8_late	0.0490688	6	7	7	7	11	12	13	13	13	14	20	22	30	29	30	26	29	31	33	35	48	42	43	44	41	14	Intestine	LP2	10.0101	8.22426	-1.93701	22.8446
CACCAAAAGGTGCATG_1	SeuratProject	9438	2666	145	4	Hashtag2	Hashtag1	1.03912	Hashtag2	Singlet	Hashtag2	batch1	w8_late	0.0500106	0	3	3	2	4	3	2	13	13	14	8	4	40	38	42	42	43	44	45	45	47	48	49	49	52	14	Intestine	Group 3 ILC	8.83736	-2.26993	9.79704	11.9856
CACCAAAAGTAAACTG_1	SeuratProject	12245	2878	1616	4	Hashtag2	Hashtag4	3.64057	Hashtag2	Singlet	Hashtag2	batch1	w8_late	0.0302164	6	7	7	7	11	12	13	13	13	14	20	22	30	29	30	26	29	31	33	66	67	70	72	72	72	14	Intestine	pre pDC	9.33438	8.38745	0.00738326	21.4417
CACCAAACAGATCACT_1	SeuratProject	11187	3164	103	4	Hashtag2	Hashtag4	0.818824	Hashtag2	Singlet	Hashtag2	batch1	w8_late	0.0690087	0	0	0	0	0	8	8	8	6	6	10	13	9	0	11	7	7	7	5	4	3	2	1	1	1	6	Intestine	Group 3 ILC	5.47434	-5.61176	16.3483	-8.4758
CACCAAATCGTTGTGA_1	SeuratProject	10486	3009	100	4	Hashtag2	Hashtag4	0.800699	Hashtag2	Singlet	Hashtag2	batch1	w8_late	0.0672325	3	3	3	2	3	13	14	14	14	15	8	4	22	25	20	23	20	20	19	16	20	16	15	14	16	15	Intestine	Group 3 ILC	7.76208	-1.39646	4.5455	11.9018
CACCGTTCAGGTGAGT_1	SeuratProject	10487	2779	75	4	Hashtag2	Hashtag4	0.311506	Hashtag2	Singlet	Hashtag2	batch1	w8_late	0.0396682	0	3	3	2	4	3	2	2	2	1	4	4	24	2	6	30	21	16	0	17	25	18	17	16	9	1	Intestine	Group 3 ILC	7.13309	-2.63485	10.2897	7.7453
CACGAATTCATGGTAC_1	SeuratProject	13862	3846	1523	4	Hashtag2	Hashtag4	3.47546	Hashtag2	Singlet	Hashtag2	batch1	w8_late	0.0790651	6	7	7	7	11	12	13	13	13	14	20	22	30	29	30	26	29	31	33	35	48	42	43	44	41	14	Intestine	LP2	11.0991	7.36307	-5.23198	23.1547
CACGGGTGTCGCATGC_1	SeuratProject	9783	2937	97	4	Hashtag2	Hashtag1	0.694079	Hashtag2	Singlet	Hashtag2	batch1	w8_late	0.05622	0	3	3	2	4	3	2	2	2	1	8	4	24	6	6	30	21	16	0	17	25	18	17	16	9	1	Intestine	Group 3 ILC	7.51416	-3.53981	14.1332	7.36955
CACGTGGAGAGGGTGG_1	SeuratProject	6333	2104	122	4	Hashtag2	Hashtag4	1.15088	Hashtag2	Singlet	Hashtag2	batch1	w8_late	0.0364756	0	0	0	0	0	8	8	8	6	6	35	30	33	32	33	15	33	33	34	32	38	13	10	9	11	6	Intestine	Group 3 ILC	7.15677	-4.86761	5.9835	5.18253
CACGTTCGTGGTAATA_1	SeuratProject	10009	2688	99	3	Hashtag2	Hashtag1	0.897838	Hashtag2	Singlet	Hashtag2	batch1	w8_late	0.0585473	0	3	3	2	4	3	2	2	2	1	8	4	24	6	6	30	21	16	0	17	25	18	17	16	9	1	Intestine	Group 3 ILC	7.87778	-3.29536	12.8612	7.87645
CACGTTCTCAGACCGC_1	SeuratProject	4467	1730	4698	4	Hashtag2	Hashtag4	3.9903	Hashtag2	Singlet	Hashtag2	batch1	w8_late	0.0611148	1	1	1	1	2	1	6	6	5	5	6	7	6	5	4	2	4	0	3	3	2	1	0	0	0	5	Intestine	Group 1 ILC	-0.992116	11.6501	-8.89387	-26.7379
CACTAAGGTTCCAAAC_1	SeuratProject	8236	2618	220	4	Hashtag2	Hashtag4	1.26752	Hashtag2	Singlet	Hashtag2	batch1	w8_late	0.0553667	0	0	0	0	0	8	8	8	6	6	10	13	9	9	11	7	7	7	5	4	3	2	1	1	1	6	Intestine	Group 3 ILC	4.37528	-5.44002	16.0077	-10.5033
CACTGAACATAACGGG_1	SeuratProject	14231	3664	328	4	Hashtag2	Hashtag4	1.57778	Hashtag2	Singlet	Hashtag2	batch1	w8_late	0.0439182	2	9	9	9	9	10	11	11	11	12	13	14	12	12	14	10	12	11	10	9	8	7	5	4	8	12	Intestine	Group 2 ILC	4.08827	1.45083	-14.1207	0.953112
CACTGAATCCCAGCGA_1	SeuratProject	13684	3776	235	4	Hashtag2	Hashtag1	1.39202	Hashtag2	Singlet	Hashtag2	batch1	w8_late	0.0572201	3	6	6	5	3	6	5	5	10	11	12	12	11	13	12	11	10	10	8	8	5	4	3	2	2	11	Intestine	Group 3 ILC	7.53769	0.465859	-4.54584	12.2076
CAGAGCCAGAGCAGCT_1	SeuratProject	7181	2263	137	4	Hashtag2	Hashtag4	1.10027	Hashtag2	Singlet	Hashtag2	batch1	w8_late	0.0444228	0	0	0	0	0	0	0	0	0	8	0	8	7	8	7	6	6	14	13	11	10	9	7	7	5	8	Intestine	Group 3 ILC	5.18425	-7.00784	22.5322	-7.8478
CAGAGCCAGTGCAGCA_1	SeuratProject	7163	2319	1033	4	Hashtag2	Hashtag4	2.8108	Hashtag2	Singlet	Hashtag2	batch1	w8_late	0.0293173	2	9	9	9	9	10	11	11	11	12	13	14	12	12	14	10	12	11	10	9	8	7	5	4	8	12	Intestine	Group 2 ILC	5.09301	4.28362	-17.0963	2.89318
CAGATCAAGGCTGAAC_1	SeuratProject	10508	2709	84	3	Hashtag2	Hashtag1	0.643782	Hashtag2	Singlet	Hashtag2	batch1	w8_late	0.044252	0	0	0	0	0	0	0	0	2	2	1	0	0	6	6	1	2	9	0	19	9	22	21	24	33	2	Intestine	Group 3 ILC	7.4414	-5.04586	19.737	1.91471
CAGATTGAGTCCCGAC_1	SeuratProject	21155	4577	458	3	Hashtag2	Hashtag3	2.40508	Hashtag2	Singlet	Hashtag2	batch1	w8_late	0.0622075	3	6	6	5	3	6	5	5	10	11	12	12	11	13	12	11	10	10	8	8	5	4	3	2	2	11	Intestine	Group 3 ILC	8.03241	0.628633	-5.24383	13.1764
CAGATTGCACCCTGTT_1	SeuratProject	11891	3156	2740	4	Hashtag2	Hashtag1	3.90376	Hashtag2	Singlet	Hashtag2	batch1	w8_late	0.0359095	6	7	7	7	11	12	13	13	13	14	20	22	30	29	30	26	29	31	33	35	48	42	43	44	41	14	Intestine	LP2	11.3129	7.85396	-5.31018	23.8013
CAGCAATCACTAAACC_1	SeuratProject	22559	4677	14390	4	Hashtag2	Hashtag1	5.55993	Hashtag2	Singlet	Hashtag2	batch1	w8_late	0.0441509	1	8	8	8	8	9	9	9	7	7	5	5	4	3	2	5	1	1	21	0	21	19	18	17	17	7	Intestine	Group 1 ILC	3.00826	10.1165	-15.1293	-13.3976
CAGCACGAGCACAAAT_1	SeuratProject	11529	3220	613	4	Hashtag2	Hashtag4	1.92896	Hashtag2	Singlet	Hashtag2	batch1	w8_late	0.0363431	3	6	6	5	3	6	5	5	18	19	23	25	25	26	22	25	23	22	23	20	22	21	20	18	18	19	Intestine	Group 3 ILC	7.30308	1.28166	-9.38636	9.9045
CAGCACGCAGACCATT_1	SeuratProject	16948	4096	244	4	Hashtag2	Hashtag1	1.69536	Hashtag2	Singlet	Hashtag2	batch1	w8_late	0.043604	3	6	6	5	3	6	5	5	10	11	12	12	25	13	12	25	23	10	23	20	5	21	20	18	18	11	Intestine	Group 3 ILC	6.45182	0.874399	-6.23811	9.88849
CAGCAGCAGTCATCGT_1	SeuratProject	6858	2371	3258	3	Hashtag2	Hashtag4	4.1322	Hashtag2	Singlet	Hashtag2	batch1	w8_late	0.0341207	2	9	9	9	9	10	11	11	11	12	13	14	12	12	14	10	12	11	10	9	8	7	5	4	8	12	Intestine	Group 2 ILC	2.85276	2.63306	-18.482	-3.5471
CAGCAGCCAACATACC_1	SeuratProject	19569	3841	2531	3	Hashtag2	Hashtag4	3.97505	Hashtag2	Singlet	Hashtag2	batch1	w8_late	0.029281	5	5	5	11	12	14	15	16	16	17	22	24	16	24	23	22	53	21	20	47	19	60	63	65	67	17	Intestine	LP1	13.054	4.71404	-20.25	20.714
CAGCCAGAGCCTCAAT_1	SeuratProject	8021	2411	493	4	Hashtag2	Hashtag4	2.13741	Hashtag2	Singlet	Hashtag2	batch1	w8_late	0.061339	0	0	0	0	0	8	8	8	6	6	10	13	9	9	11	7	7	7	5	4	3	2	1	1	1	6	Intestine	Group 3 ILC	4.17826	-6.18098	16.5378	-10.5662
CAGCGTGTCTGTAACG_1	SeuratProject	20861	4387	3048	4	Hashtag2	Hashtag4	4.15915	Hashtag2	Singlet	Hashtag2	batch1	w8_late	0.0597287	4	4	4	4	5	4	3	4	4	4	7	6	5	4	3	4	5	5	2	1	1	12	9	8	6	4	Intestine	pre pro-B	12.0233	11.7786	1.95638	35.3101
CAGGCCAGTGCCGGTT_1	SeuratProject	12523	3069	1129	4	Hashtag2	Hashtag1	3.20009	Hashtag2	Singlet	Hashtag2	batch1	w8_late	0.0490298	6	7	7	7	11	12	13	13	13	14	20	22	30	29	30	26	29	31	33	35	48	42	43	44	41	14	Intestine	LP2	11.1049	7.7347	-4.47969	22.9807
CAGTGCGAGGGTGAGG_1	SeuratProject	14129	3574	2404	4	Hashtag2	Hashtag4	3.82764	Hashtag2	Singlet	Hashtag2	batch1	w8_late	0.0666714	4	4	4	4	5	4	3	4	4	4	7	6	5	4	3	4	5	5	2	1	1	45	45	47	54	4	Intestine	pre pro-B	13.2132	9.58021	-2.50335	30.5962
CAGTGCGTCGCTCCTA_1	SeuratProject	7925	2626	160	4	Hashtag2	Hashtag4	1.42188	Hashtag2	Singlet	Hashtag2	batch1	w8_late	0.0619558	3	6	6	5	3	6	5	5	10	11	12	12	11	13	12	11	10	10	8	8	5	4	3	2	2	11	Intestine	Group 3 ILC	6.83924	0.25423	-4.72005	10.6179
CAGTTCCCACGAGAAC_1	SeuratProject	6286	2233	1895	4	Hashtag2	Hashtag4	3.69117	Hashtag2	Singlet	Hashtag2	batch1	w8_late	0.0289532	6	7	7	7	11	12	13	13	13	14	20	22	40	38	42	42	43	44	45	45	47	48	49	49	52	14	Intestine	ILCP	10.9601	5.84387	-8.53913	19.9198
CAGTTCCCATGTAACC_1	SeuratProject	32204	5421	3169	4	Hashtag2	Hashtag1	4.04536	Hashtag2	Singlet	Hashtag2	batch1	w8_late	0.0588747	4	4	4	4	5	12	13	4	4	4	7	6	5	4	3	4	5	5	2	1	1	48	49	49	6	4	Intestine	pre pro-B	11.8485	9.7153	-10.0288	18.6355
CAGTTCCTCTGGTGGC_1	SeuratProject	16785	4086	1507	4	Hashtag2	Hashtag4	3.45906	Hashtag2	Singlet	Hashtag2	batch1	w8_late	0.0611856	4	4	4	4	5	4	3	15	15	16	16	19	15	14	16	32	32	29	32	29	32	29	28	30	28	16	Intestine	pre pro-B	14.2419	10.5672	9.48958	31.883
CATACAGGTGAGATCG_1	SeuratProject	10493	2882	225	4	Hashtag2	Hashtag4	1.72229	Hashtag2	Singlet	Hashtag2	batch1	w8_late	0.0546078	0	0	0	0	0	8	8	8	6	6	35	30	33	32	33	15	33	33	34	32	38	13	10	9	11	6	Intestine	Group 3 ILC	6.01001	-6.3578	13.7297	-6.65942
CATACAGTCTAGAACC_1	SeuratProject	12845	3401	3284	4	Hashtag2	Hashtag4	4.23897	Hashtag2	Singlet	Hashtag2	batch1	w8_late	0.0431296	4	4	4	4	5	4	3	15	15	16	16	19	15	14	16	4	5	5	2	1	1	12	9	8	6	16	Intestine	pre pro-B	13.4176	11.5783	6.31847	30.7588
CATACCCAGTCTCGTA_1	SeuratProject	12075	3184	111	4	Hashtag2	Hashtag4	1.24213	Hashtag2	Singlet	Hashtag2	batch1	w8_late	0.0495238	0	3	3	2	4	13	14	14	14	15	8	4	22	25	20	23	20	20	19	16	20	16	15	14	16	15	Intestine	Group 3 ILC	7.51222	-2.09455	8.38577	9.75503
CATACCCTCCAGTTCC_1	SeuratProject	6911	2414	107	4	Hashtag2	Hashtag4	0.933131	Hashtag2	Singlet	Hashtag2	batch1	w8_late	0.0481841	3	6	6	5	3	6	5	5	18	19	23	25	25	26	22	25	23	22	23	20	22	21	20	18	18	19	Intestine	Group 3 ILC	6.3611	2.22925	-8.00851	7.81907
CATACTTCAATTGCAC_1	SeuratProject	7124	2245	7425	4	Hashtag2	Hashtag4	4.95234	Hashtag2	Singlet	Hashtag2	batch1	w8_late	0.0613419	2	9	9	9	9	10	11	11	11	12	13	14	12	12	14	10	12	11	10	9	8	7	5	4	8	12	Intestine	Group 2 ILC	2.78603	2.67603	-18.9414	-4.81423
CATAGACGTACAAAGT_1	SeuratProject	7722	2256	138	4	Hashtag2	Hashtag1	0.975117	Hashtag2	Singlet	Hashtag2	batch1	w8_late	0.0603471	0	0	0	0	0	0	0	0	0	8	0	8	7	8	7	6	6	14	13	11	10	9	7	7	5	8	Intestine	Group 3 ILC	4.46213	-6.71877	21.2654	-9.58382
CATCAAGCACCAGACC_1	SeuratProject	2998	1254	460	3	Hashtag2	Hashtag1	2.32542	Hashtag2	Singlet	Hashtag2	batch1	w8_late	0.0320213	6	7	7	7	11	12	13	13	13	14	20	22	30	29	30	26	29	31	33	35	48	42	43	44	41	14	Intestine	LP2	11.7923	7.79091	-5.74313	24.0863
CATCCACCAGGACAGT_1	SeuratProject	24948	4893	353	4	Hashtag2	Hashtag4	1.72257	Hashtag2	Singlet	Hashtag2	batch1	w8_late	0.0551948	3	6	6	5	3	6	5	5	18	19	23	25	25	26	22	25	23	22	23	20	22	21	20	18	18	19	Intestine	Group 3 ILC	7.24579	2.09221	-9.80076	9.26932
CATCCACCAGGCGATA_1	SeuratProject	10190	2831	114	3	Hashtag2	Hashtag4	1.06584	Hashtag2	Singlet	Hashtag2	batch1	w8_late	0.0329735	0	3	3	2	4	3	2	2	2	1	4	4	24	2	13	36	21	16	0	17	35	18	17	16	9	1	Intestine	Group 3 ILC	7.45789	-2.52388	4.23428	2.43346
CATCCCACAATCACGT_1	SeuratProject	9541	2864	199	4	Hashtag2	Hashtag3	1.15287	Hashtag2	Singlet	Hashtag2	batch1	w8_late	0.0496803	0	3	3	2	4	3	2	2	2	1	1	4	24	6	6	1	21	16	0	17	25	18	17	16	9	1	Intestine	Group 3 ILC	7.54223	-2.97143	10.7346	5.38643
CATCGGGAGGTACAAT_1	SeuratProject	7711	2532	1426	4	Hashtag2	Hashtag4	3.40888	Hashtag2	Singlet	Hashtag2	batch1	w8_late	0.035793	4	4	4	4	5	4	3	15	15	16	16	19	15	14	16	32	32	29	32	29	32	29	28	30	28	16	Intestine	pre pro-B	14.5348	10.2009	10.0044	32.3055
CATCGGGGTCAACATC_1	SeuratProject	8992	2716	531	4	Hashtag2	Hashtag4	2.33911	Hashtag2	Singlet	Hashtag2	batch1	w8_late	0.0404804	0	3	3	2	3	13	14	14	14	15	8	4	22	25	20	23	20	20	19	16	20	16	15	14	16	15	Intestine	Group 3 ILC	6.36728	-2.49537	8.24663	9.41894
CATGCCTGTTGCACGC_1	SeuratProject	10544	2811	106	4	Hashtag2	Hashtag1	0.796561	Hashtag2	Singlet	Hashtag2	batch1	w8_late	0.0781487	0	3	3	2	4	3	2	2	2	1	1	0	0	7	5	1	2	3	1	2	0	0	13	12	10	1	Intestine	Group 3 ILC	7.51233	-3.58152	14.9955	5.55351
CATGGATCACATATCG_1	SeuratProject	7898	2356	283	4	Hashtag2	Hashtag1	1.73597	Hashtag2	Singlet	Hashtag2	batch1	w8_late	0.0582426	0	0	0	0	0	8	8	8	6	6	10	13	9	9	11	7	7	7	5	4	3	2	1	1	1	6	Intestine	Group 3 ILC	5.25755	-5.915	17.3071	-8.79227
CATTCATAGCCTGTCG_1	SeuratProject	11959	3160	669	4	Hashtag2	Hashtag3	2.52799	Hashtag2	Singlet	Hashtag2	batch1	w8_late	0.0493352	0	3	3	2	4	3	2	2	2	1	8	4	24	6	6	30	21	16	0	17	25	18	17	16	9	1	Intestine	Group 3 ILC	7.53379	-3.93283	8.62273	6.76075
CATTCATGTAGTCGGA_1	SeuratProject	8224	2328	126	4	Hashtag2	Hashtag1	1.18361	Hashtag2	Singlet	Hashtag2	batch1	w8_late	0.05107	0	0	0	0	0	0	0	0	0	2	0	2	1	0	0	0	0	4	4	5	13	3	2	19	23	2	Intestine	Group 3 ILC	6.40323	-7.00609	22.6312	-4.87442
CATTCCGAGATAGTGT_1	SeuratProject	10092	2902	151	4	Hashtag2	Hashtag1	1.2244	Hashtag2	Singlet	Hashtag2	batch1	w8_late	0.0495442	5	5	5	6	7	7	7	7	8	10	11	11	8	10	10	8	8	2	6	6	4	17	16	15	19	10	Intestine	ETP	10.6073	3.85955	-26.0565	14.6831
CATTCTACACACGCCA_1	SeuratProject	18004	4252	511	3	Hashtag2	Hashtag1	2.40822	Hashtag2	Singlet	Hashtag2	batch1	w8_late	0.0543768	3	6	6	5	3	6	5	5	10	11	12	12	11	13	12	11	10	10	8	8	5	4	3	2	2	11	Intestine	Group 3 ILC	7.24298	0.481626	-4.21607	11.4744
CATTGAGAGAGAGTTT_1	SeuratProject	8750	2277	249	4	Hashtag2	Hashtag1	1.81683	Hashtag2	Singlet	Hashtag2	batch1	w8_late	0.0538286	0	0	0	0	0	8	8	8	6	6	10	13	9	9	11	7	7	7	5	4	3	2	1	1	1	6	Intestine	Group 3 ILC	4.49846	-5.58261	13.5834	-7.48888
CCAATGACAAGTGATA_1	SeuratProject	21484	4323	104	2	Hashtag2	Hashtag3	1.02187	Hashtag2	Singlet	Hashtag2	batch1	w8_late	0.0653975	3	6	6	5	3	6	5	5	10	11	12	12	11	13	12	11	10	10	8	8	5	4	3	2	2	11	Intestine	Group 3 ILC	6.07308	0.451727	-3.22084	8.89568
CCAATTTCAGGAGACT_1	SeuratProject	8390	2649	2889	3	Hashtag2	Hashtag1	4.13262	Hashtag2	Singlet	Hashtag2	batch1	w8_late	0.0246722	1	1	1	1	2	1	10	10	9	9	15	9	10	11	8	12	11	12	11	23	29	27	26	26	24	9	Intestine	Group 1 ILC	0.782391	12.7384	-18.5387	-27.1763
CCACAAAGTTGGCCGT_1	SeuratProject	8961	2767	912	4	Hashtag2	Hashtag4	2.87324	Hashtag2	Singlet	Hashtag2	batch1	w8_late	0.0444147	6	7	7	7	11	12	13	13	13	14	20	22	30	29	30	26	29	31	33	35	48	42	43	44	41	14	Intestine	LP2	11.8452	6.95348	-7.55074	22.7924
CCACCATAGGTCCTGC_1	SeuratProject	27283	5085	942	4	Hashtag2	Hashtag4	2.80246	Hashtag2	Singlet	Hashtag2	batch1	w8_late	0.0586079	6	7	7	7	11	12	13	13	13	14	20	22	40	38	42	42	43	44	45	45	47	48	49	49	52	14	Intestine	ILCP	11.3429	6.47765	-6.84296	20.5633
CCACGTTCAAGACGGT_1	SeuratProject	17319	4053	137	3	Hashtag2	Hashtag4	0.82501	Hashtag2	Singlet	Hashtag2	batch1	w8_late	0.0661124	3	6	6	5	3	6	5	5	10	11	12	12	22	25	20	23	20	20	19	16	20	16	15	14	16	11	Intestine	Group 3 ILC	7.67272	-0.46393	2.4608	11.5667
CCACGTTGTGATCGTT_1	SeuratProject	7037	2478	584	3	Hashtag2	Hashtag1	2.54225	Hashtag2	Singlet	Hashtag2	batch1	w8_late	0.0328265	2	9	9	9	9	10	11	11	11	12	13	14	12	12	14	10	12	11	10	9	8	7	5	4	8	12	Intestine	Group 2 ILC	5.02259	3.52804	-18.1304	2.329
CCACTTGTCGTGGAAG_1	SeuratProject	7818	2530	134	3	Hashtag2	Hashtag4	0.974259	Hashtag2	Singlet	Hashtag2	batch1	w8_late	0.0396521	3	7	7	7	11	12	13	13	13	14	8	4	40	38	42	42	43	44	45	45	47	48	49	49	52	14	Intestine	Group 3 ILC	8.2314	-0.743262	-7.20089	16.5584
CCATAAGCAATCGCGC_1	SeuratProject	15784	3615	701	4	Hashtag2	Hashtag4	2.5884	Hashtag2	Singlet	Hashtag2	batch1	w8_late	0.0235048	5	5	5	6	7	7	7	7	19	20	13	14	12	12	14	10	42	11	43	9	43	49	50	50	8	20	Intestine	Group 3 ILC	10.8198	4.00829	-17.6944	12.8548
CCATCACGTGTTCAGT_1	SeuratProject	5523	2048	761	4	Hashtag2	Hashtag3	2.84757	Hashtag2	Singlet	Hashtag2	batch1	w8_late	0.0353069	6	7	7	7	13	15	16	17	17	18	26	27	32	31	31	33	31	24	30	31	23	30	29	29	30	18	Intestine	LP1	13.5589	6.7073	-12.8145	27.942
CCCAACTAGACGCTCC_1	SeuratProject	5782	2097	122	3	Hashtag2	Hashtag3	1.26497	Hashtag2	Singlet	Hashtag2	batch1	w8_late	0.0382221	0	0	0	0	0	0	0	0	0	2	10	13	9	0	11	7	7	7	5	4	3	2	1	1	1	2	Intestine	Group 3 ILC	5.28682	-5.98333	18.6102	-4.97852
CCCATTGAGGCGAAGG_1	SeuratProject	8249	2476	145	4	Hashtag2	Hashtag4	1.04376	Hashtag2	Singlet	Hashtag2	batch1	w8_late	0.0710389	0	3	3	2	4	3	2	2	2	1	8	4	24	6	6	30	21	16	0	17	25	18	17	16	9	1	Intestine	Group 3 ILC	7.93143	-3.81994	15.1434	6.66693
CCCGAAGCATGCGTGC_1	SeuratProject	13571	3385	223	4	Hashtag2	Hashtag3	0.320205	Hashtag2	Singlet	Hashtag2	batch1	w8_late	0.0490015	3	3	3	2	3	13	14	14	14	15	12	12	22	25	20	23	20	20	19	16	20	16	15	14	16	15	Intestine	Group 3 ILC	7.59305	-0.907234	2.65114	11.6285
CCCGAAGTCACCTTAT_1	SeuratProject	6798	2258	1222	4	Hashtag2	Hashtag4	2.97868	Hashtag2	Singlet	Hashtag2	batch1	w8_late	0.0442777	6	7	7	7	11	12	13	13	13	14	20	22	32	31	31	33	31	24	30	45	23	48	49	49	52	14	Intestine	ILCP	11.4576	6.28497	-8.4478	21.7549
CCCTAACAGAGGTTTA_1	SeuratProject	6444	2228	494	4	Hashtag2	Hashtag4	2.35638	Hashtag2	Singlet	Hashtag2	batch1	w8_late	0.0367784	5	5	5	6	7	7	7	7	8	10	11	11	8	10	10	8	8	2	6	6	4	17	16	15	19	10	Intestine	ETP	10.5125	3.69736	-26.8284	15.0046
CCCTAACCATTCTCTA_1	SeuratProject	15276	4027	255	4	Hashtag2	Hashtag3	1.0444	Hashtag2	Singlet	Hashtag2	batch1	w8_late	0.0347604	3	3	3	2	3	13	14	14	14	15	8	4	22	25	20	23	20	20	19	16	20	16	15	14	16	15	Intestine	Group 3 ILC	8.64493	-0.0811763	-6.47771	16.4211
CCCTAACTCGCAACAT_1	SeuratProject	17197	3812	377	4	Hashtag2	Hashtag4	2.10388	Hashtag2	Singlet	Hashtag2	batch1	w8_late	0.0550677	1	8	8	8	8	9	9	9	7	7	5	5	4	3	2	5	1	1	14	0	15	8	14	13	15	7	Intestine	Group 1 ILC	1.17894	10.9869	-10.0213	-19.4591
CCCTTAGTCCATTTCA_1	SeuratProject	7658	2786	583	4	Hashtag2	Hashtag4	2.52636	Hashtag2	Singlet	Hashtag2	batch1	w8_late	0.0349961	2	9	9	9	9	10	11	11	11	12	13	14	12	12	14	10	12	11	10	9	8	7	5	4	8	12	Intestine	Group 2 ILC	4.24317	2.95343	-18.2019	0.721105
CCGAACGCAAGAGTAT_1	SeuratProject	6706	2232	1329	4	Hashtag2	Hashtag4	3.44947	Hashtag2	Singlet	Hashtag2	batch1	w8_late	0.0432449	4	4	4	4	5	4	3	4	4	4	7	6	5	4	3	4	5	5	2	1	1	45	45	47	54	4	Intestine	pre pro-B	13.3614	9.09292	-3.86721	29.8741
CCGATCTGTCGACTGC_1	SeuratProject	17777	4025	175	4	Hashtag2	Hashtag1	1.21589	Hashtag2	Singlet	Hashtag2	batch1	w8_late	0.0433706	3	6	6	5	3	6	5	5	10	11	12	12	11	13	12	11	10	10	8	8	5	4	3	2	2	11	Intestine	Group 3 ILC	6.88674	0.0125073	-5.14945	10.8664
CCGCAAGGTAGGACTG_1	SeuratProject	5897	1932	81	4	Hashtag2	Hashtag1	0.672345	Hashtag2	Singlet	Hashtag2	batch1	w8_late	0.0695269	0	0	0	0	0	0	0	0	0	2	0	2	1	0	0	0	0	9	25	21	27	20	19	19	23	2	Intestine	Group 3 ILC	6.33461	-5.65257	20.0504	-0.519368
CCGGACACATAGATGA_1	SeuratProject	5400	1812	230	4	Hashtag2	Hashtag1	1.4316	Hashtag2	Singlet	Hashtag2	batch1	w8_late	0.0142593	2	2	9	9	9	10	11	11	11	12	28	10	31	30	9	19	18	15	15	13	11	14	11	10	7	12	Intestine	Group 3 ILC	2.76666	-0.744551	-8.36489	-5.42072
CCGGGTACAAGAAACT_1	SeuratProject	18327	4048	200	4	Hashtag2	Hashtag4	0.94395	Hashtag2	Singlet	Hashtag2	batch1	w8_late	0.0541824	3	3	3	2	3	13	14	14	14	15	8	4	22	25	20	23	20	20	19	16	20	16	15	14	16	15	Intestine	Group 3 ILC	7.53202	-1.22047	5.15877	11.1691
CCGGGTAGTAATGATG_1	SeuratProject	11035	2989	129	4	Hashtag2	Hashtag4	0.551727	Hashtag2	Singlet	Hashtag2	batch1	w8_late	0.0569098	0	3	3	2	4	3	2	2	2	1	1	0	0	6	6	1	2	16	0	19	9	22	21	24	33	1	Intestine	Group 3 ILC	7.49199	-3.99943	15.4085	6.56303
CCGGTAGCATGACTCA_1	SeuratProject	8251	2765	6642	4	Hashtag2	Hashtag1	4.63441	Hashtag2	Singlet	Hashtag2	batch1	w8_late	0.0574476	1	8	8	8	8	9	9	9	7	7	5	5	4	3	2	5	1	1	21	0	21	19	18	17	17	7	Intestine	Group 1 ILC	2.85412	11.1038	-17.0998	-15.0312
CCGGTGATCTATTGTC_1	SeuratProject	5326	1994	941	2	Hashtag2	Hashtag3	3.29444	Hashtag2	Singlet	Hashtag2	batch1	w8_late	0.0313556	2	9	9	9	9	10	11	11	11	12	13	14	12	12	14	10	12	11	10	9	8	7	5	4	8	12	Intestine	Group 2 ILC	4.0933	3.31167	-19.2439	0.621308
CCGTAGGCAGCTGGTC_1	SeuratProject	17529	3964	411	3	Hashtag2	Hashtag4	2.19688	Hashtag2	Singlet	Hashtag2	batch1	w8_late	0.0545382	3	3	3	2	3	13	14	14	14	15	8	4	22	25	20	23	20	20	19	16	20	16	15	14	16	15	Intestine	Group 3 ILC	8.70855	-0.538523	-6.55579	16.9586
CCGTAGGTCCGTGTGG_1	SeuratProject	21223	4353	6030	4	Hashtag2	Hashtag3	4.75438	Hashtag2	Singlet	Hashtag2	batch1	w8_late	0.048815	6	7	7	7	11	12	13	13	13	14	20	22	30	29	30	26	29	31	33	35	48	42	43	44	41	14	Intestine	pre pDC	10.1589	8.43791	-1.60807	23.2423
CCGTTCACACGTACAT_1	SeuratProject	8541	2493	457	3	Hashtag2	Hashtag1	2.13774	Hashtag2	Singlet	Hashtag2	batch1	w8_late	0.05257	1	1	1	1	2	1	10	10	9	9	15	9	10	11	8	12	11	12	11	23	29	27	26	26	24	9	Intestine	Group 1 ILC	1.41836	12.6462	-15.58	-24.3256
CCTAACCAGCATCAGG_1	SeuratProject	5188	1892	105	4	Hashtag2	Hashtag3	0.549025	Hashtag2	Singlet	Hashtag2	batch1	w8_late	0.0433693	2	2	2	3	1	2	1	1	1	0	17	15	13	2	15	13	13	13	12	12	12	26	25	25	26	0	Intestine	Group 3 ILC	4.15759	-3.42141	7.04651	-10.1153
CCTAACCAGCCATCCG_1	SeuratProject	13643	3309	192	4	Hashtag2	Hashtag3	1.51743	Hashtag2	Singlet	Hashtag2	batch1	w8_late	0.0639156	1	8	8	8	8	9	9	9	7	7	5	5	4	3	2	5	1	1	14	0	15	8	14	13	15	7	Intestine	Group 1 ILC	1.48696	10.7378	-9.58076	-17.6621
CCTAACCCAGATCCTA_1	SeuratProject	13242	3469	200	4	Hashtag2	Hashtag4	1.26421	Hashtag2	Singlet	Hashtag2	batch1	w8_late	0.0545235	3	3	3	2	3	13	14	14	14	15	8	4	22	25	20	23	20	20	19	16	20	16	15	14	16	15	Intestine	Group 3 ILC	7.95094	-2.01199	4.44116	11.2567
CCTAACCGTGTATTGC_1	SeuratProject	7252	2301	108	4	Hashtag2	Hashtag4	0.762207	Hashtag2	Singlet	Hashtag2	batch1	w8_late	0.0059294	0	0	0	0	14	16	17	18	20	8	33	8	7	8	7	6	6	48	50	51	51	54	57	58	59	8	Intestine	Group 3 ILC	5.01554	-4.34911	10.9688	-4.56069
CCTAACCGTTTGGGAG_1	SeuratProject	9767	2966	1101	4	Hashtag2	Hashtag4	2.87811	Hashtag2	Singlet	Hashtag2	batch1	w8_late	0.0556978	0	3	3	2	4	3	2	2	2	1	8	4	24	6	6	30	21	16	0	17	25	18	17	16	9	1	Intestine	Group 3 ILC	6.98132	-1.86527	8.3466	9.70501
CCTACGTCACTCAGAT_1	SeuratProject	12921	3207	1992	4	Hashtag2	Hashtag1	3.869	Hashtag2	Singlet	Hashtag2	batch1	w8_late	0.0539432	4	4	4	4	5	4	3	15	15	16	16	19	15	14	16	4	5	5	2	1	1	12	9	8	6	16	Intestine	pre pro-B	13.9926	11.5628	8.58902	29.7185
CCTATCGAGATCCCAT_1	SeuratProject	5936	2020	80	4	Hashtag2	Hashtag1	0.348967	Hashtag2	Singlet	Hashtag2	batch1	w8_late	0.0683962	0	3	3	2	4	3	2	2	2	1	4	18	3	2	13	36	44	43	44	48	35	50	51	52	50	1	Intestine	Group 3 ILC	6.1289	-2.76268	5.68128	1.60043
CCTATCGTCGCTATTT_1	SeuratProject	8948	2280	189	3	Hashtag2	Hashtag4	1.04608	Hashtag2	Singlet	Hashtag2	batch1	w8_late	0.0490612	0	3	3	2	4	3	2	2	2	1	8	4	24	6	6	30	21	16	0	17	25	18	17	16	9	1	Intestine	Group 3 ILC	7.55935	-2.769	10.3663	7.96709
CCTCAACCACTCAAGT_1	SeuratProject	7721	2591	113	4	Hashtag2	Hashtag4	0.981555	Hashtag2	Singlet	Hashtag2	batch1	w8_late	0.0444243	2	2	2	5	3	6	5	5	10	11	4	10	3	2	9	36	44	43	44	48	35	50	51	52	50	11	Intestine	Group 3 ILC	4.43357	-2.14115	-0.951612	-0.608572
CCTCACAAGAAGTCCG_1	SeuratProject	9761	2677	908	4	Hashtag2	Hashtag4	2.60644	Hashtag2	Singlet	Hashtag2	batch1	w8_late	0.0564491	5	5	5	6	7	7	7	7	8	10	11	11	8	10	10	8	8	2	6	6	4	31	30	31	29	10	Intestine	ETP	10.5731	3.65584	-20.0816	14.0013
CCTCAGTAGCCATATC_1	SeuratProject	11516	3357	960	4	Hashtag2	Hashtag3	3.11231	Hashtag2	Singlet	Hashtag2	batch1	w8_late	0.0277874	2	9	9	9	9	10	11	11	11	12	13	14	12	12	14	10	12	11	10	9	8	7	5	4	8	12	Intestine	Group 2 ILC	5.5007	3.41671	-17.375	3.29921
CCTCATGAGATACGAT_1	SeuratProject	9810	2980	90	4	Hashtag2	Hashtag3	0.823002	Hashtag2	Singlet	Hashtag2	batch1	w8_late	0.0417941	3	6	6	5	3	6	5	5	18	19	23	25	25	26	22	25	23	22	23	20	22	21	20	18	18	19	Intestine	Group 3 ILC	7.0666	2.1336	-10.1826	9.23923
CCTCATGAGTCTAGCT_1	SeuratProject	25710	4817	3049	4	Hashtag2	Hashtag1	3.92442	Hashtag2	Singlet	Hashtag2	batch1	w8_late	0.0681058	4	4	4	4	5	4	3	4	4	4	7	6	5	4	3	4	5	5	2	1	1	12	9	8	6	4	Intestine	pre pro-B	12.1183	11.6083	2.26863	34.7822
CCTCATGGTGGTCTAT_1	SeuratProject	11254	3379	204	4	Hashtag2	Hashtag1	1.5601	Hashtag2	Singlet	Hashtag2	batch1	w8_late	0.0704638	2	9	9	9	9	10	11	11	11	12	13	14	12	12	14	10	12	11	10	9	8	7	5	4	8	12	Intestine	Group 2 ILC	5.5534	3.09378	-17.8247	3.181
CCTCCAACACAAATCC_1	SeuratProject	8500	2697	225	4	Hashtag2	Hashtag4	1.58435	Hashtag2	Singlet	Hashtag2	batch1	w8_late	0.0477647	0	3	3	2	4	3	2	2	2	1	8	4	24	6	6	30	21	16	0	17	25	18	17	16	9	1	Intestine	Group 3 ILC	7.53742	-3.75176	11.9178	7.14195
CCTCCAATCGTAATGC_1	SeuratProject	21261	4657	4508	4	Hashtag2	Hashtag3	4.78136	Hashtag2	Singlet	Hashtag2	batch1	w8_late	0.0512676	4	4	4	4	5	4	3	4	4	4	7	6	5	4	3	34	26	25	27	30	31	24	23	22	21	4	Intestine	pre pro-B	11.0926	11.2011	3.13933	29.0981
CCTCTCCTCATGCCGG_1	SeuratProject	15692	4203	680	4	Hashtag2	Hashtag3	2.19341	Hashtag2	Singlet	Hashtag2	batch1	w8_late	0.0481774	0	3	3	2	4	3	2	13	13	14	8	4	24	6	6	30	21	16	0	17	25	18	17	16	9	14	Intestine	Group 3 ILC	8.78456	-3.23363	11.6144	12.1857
CCTCTCCTCGCCGATG_1	SeuratProject	11546	3231	1346	2	Hashtag2	Hashtag3	3.56059	Hashtag2	Singlet	Hashtag2	batch1	w8_late	0.0497142	6	7	7	7	11	12	13	13	13	14	20	22	30	29	30	26	29	31	33	66	67	70	72	72	72	14	Intestine	pre pDC	9.78289	8.73494	-0.172291	21.8168
CCTGCATGTTCCGCGA_1	SeuratProject	6667	2239	348	4	Hashtag2	Hashtag1	1.83716	Hashtag2	Singlet	Hashtag2	batch1	w8_late	0.0365982	0	0	0	0	0	0	0	0	0	2	0	2	1	0	0	15	0	4	4	5	9	3	2	21	12	2	Intestine	Group 3 ILC	7.03893	-6.02073	29.7113	-2.37122
CCTGTTGGTCGCATCG_1	SeuratProject	6216	2181	928	4	Hashtag2	Hashtag4	2.70047	Hashtag2	Singlet	Hashtag2	batch1	w8_late	0.0287967	6	7	7	7	13	15	16	17	17	18	26	27	30	29	30	26	29	24	33	35	23	42	43	44	41	18	Intestine	LP2	12.426	7.67893	-6.58671	25.3327
CCTGTTGTCGACGCTG_1	SeuratProject	12461	3342	114	4	Hashtag2	Hashtag4	1.12839	Hashtag2	Singlet	Hashtag2	batch1	w8_late	0.0623545	0	3	3	2	4	3	2	2	2	1	8	4	24	6	6	30	21	16	0	17	25	18	17	16	9	1	Intestine	Group 3 ILC	7.66638	-2.50748	9.02467	9.09413
CCTTCAGGTAGAAACT_1	SeuratProject	6748	2194	116	4	Hashtag2	Hashtag1	0.703036	Hashtag2	Singlet	Hashtag2	batch1	w8_late	0.0518672	0	0	0	0	0	8	8	8	6	6	10	13	9	9	11	7	7	7	5	4	3	2	1	1	1	6	Intestine	Group 3 ILC	4.12003	-4.79615	11.5177	-9.83294
CCTTCAGTCCACACAA_1	SeuratProject	16677	4110	135	4	Hashtag2	Hashtag1	1.17907	Hashtag2	Singlet	Hashtag2	batch1	w8_late	0.0389758	3	3	3	2	3	13	14	14	14	15	8	4	22	25	20	23	20	20	19	16	20	16	15	14	16	15	Intestine	Group 3 ILC	7.73354	-1.13879	4.09533	11.4328
CCTTTGGGTAGTCTGT_1	SeuratProject	11395	3500	198	4	Hashtag2	Hashtag3	1.35272	Hashtag2	Singlet	Hashtag2	batch1	w8_late	0.0379114	2	2	2	10	10	11	12	12	12	13	13	17	18	18	17	17	14	15	15	13	11	10	8	6	66	13	Intestine	Group 3 ILC	4.39526	0.785055	-11.4562	1.58312
CCTTTGGGTTCTGAGT_1	SeuratProject	9950	2879	163	4	Hashtag2	Hashtag4	1.05046	Hashtag2	Singlet	Hashtag2	batch1	w8_late	0.0498492	0	3	3	2	4	3	2	2	2	1	1	0	0	7	5	1	7	3	1	2	0	0	1	1	10	1	Intestine	Group 3 ILC	5.71363	-4.46342	16.7418	1.60599
CGAAGTTGTGGTCTTA_1	SeuratProject	11155	3069	115	4	Hashtag2	Hashtag4	0.00394625	Hashtag2	Singlet	Hashtag2	batch1	w8_late	0.056208	0	3	3	2	0	13	14	14	14	15	8	4	22	25	20	23	20	20	19	16	20	16	15	14	16	15	Intestine	Group 3 ILC	6.22879	-3.94891	7.17142	3.73802
CGAAGTTTCGTGTGAT_1	SeuratProject	9690	2750	333	4	Hashtag2	Hashtag3	1.75938	Hashtag2	Singlet	Hashtag2	batch1	w8_late	0.0616099	0	3	3	2	4	3	2	2	2	1	8	4	24	6	6	30	21	16	0	17	25	18	17	16	9	1	Intestine	Group 3 ILC	8.33145	-2.7412	12.0993	10.2603
CGAATTGGTTGATGTC_1	SeuratProject	21247	4612	3601	3	Hashtag2	Hashtag4	4.14196	Hashtag2	Singlet	Hashtag2	batch1	w8_late	0.0445239	4	4	4	4	5	4	3	4	4	4	7	6	5	4	3	4	26	25	27	1	31	24	23	22	21	4	Intestine	pre pro-B	11.5113	10.4058	2.91584	29.6579
CGAGGAAAGGGCCAAT_1	SeuratProject	17169	3554	2273	4	Hashtag2	Hashtag4	3.98196	Hashtag2	Singlet	Hashtag2	batch1	w8_late	0.0555653	4	4	4	4	5	4	3	15	15	16	16	19	15	14	16	4	5	5	2	1	1	12	9	8	6	16	Intestine	pre pro-B	13.9977	11.5692	8.40492	29.0658
CGAGGAAGTGTATCCA_1	SeuratProject	14177	3209	2793	4	Hashtag2	Hashtag4	4.07169	Hashtag2	Singlet	Hashtag2	batch1	w8_late	0.077661	4	4	4	4	5	4	3	4	4	4	16	19	15	14	16	4	5	5	2	1	1	12	9	8	6	4	Intestine	pre pro-B	13.0834	11.2896	5.22202	31.2105
CGAGTGCAGACTCTTG_1	SeuratProject	14114	3498	212	4	Hashtag2	Hashtag4	1.27402	Hashtag2	Singlet	Hashtag2	batch1	w8_late	0.0467621	2	3	3	2	3	13	14	14	14	15	4	4	3	2	13	36	44	43	44	48	35	50	51	52	50	15	Intestine	Group 3 ILC	4.44569	0.628991	-11.391	1.89325
CGAGTGCAGGCTCACC_1	SeuratProject	25843	4972	255	4	Hashtag2	Hashtag1	1.30253	Hashtag2	Singlet	Hashtag2	batch1	w8_late	0.0612158	3	6	6	5	3	6	5	5	10	11	12	12	11	13	12	11	10	10	8	8	5	4	3	2	2	11	Intestine	Group 3 ILC	7.85803	0.646963	-5.39514	12.8332
CGAGTGCGTGCAACAG_1	SeuratProject	7837	2492	4359	4	Hashtag2	Hashtag4	4.32949	Hashtag2	Singlet	Hashtag2	batch1	w8_late	0.0412148	4	4	4	4	5	4	3	15	15	16	16	19	15	14	16	4	5	5	2	1	1	12	9	8	6	16	Intestine	pre pro-B	13.3985	11.7977	7.1821	29.3473
CGATCGGAGCAGGTCA_1	SeuratProject	9292	2634	354	4	Hashtag2	Hashtag4	1.13401	Hashtag2	Singlet	Hashtag2	batch1	w8_late	0.0467068	0	0	0	0	0	8	8	8	6	6	10	13	9	9	11	7	7	7	5	4	3	2	1	1	1	6	Intestine	Group 3 ILC	4.55655	-4.33014	13.9182	-10.8907
CGATCGGAGTGTAGAT_1	SeuratProject	6872	2500	589	4	Hashtag2	Hashtag3	2.6146	Hashtag2	Singlet	Hashtag2	batch1	w8_late	0.0411816	2	9	9	9	9	10	11	11	11	12	13	14	12	12	14	10	12	11	10	9	8	7	5	4	8	12	Intestine	Group 2 ILC	4.9281	3.29401	-17.5257	2.4175
CGATGCGTCATTTACC_1	SeuratProject	6915	2037	167	4	Hashtag2	Hashtag1	0.999148	Hashtag2	Singlet	Hashtag2	batch1	w8_late	0.0484454	1	1	1	1	2	1	6	6	5	5	6	7	6	5	4	2	4	0	3	3	2	1	0	0	0	5	Intestine	Group 1 ILC	-1.52411	12.8925	-12.0881	-30.8554
CGCATAAAGTCATGCT_1	SeuratProject	5765	2080	199	4	Hashtag2	Hashtag1	1.49463	Hashtag2	Singlet	Hashtag2	batch1	w8_late	0.0456201	5	5	5	6	7	7	7	7	8	10	11	11	8	10	10	8	8	2	6	6	4	17	16	15	19	10	Intestine	ETP	11.3147	4.59318	-25.8319	16.8675
CGCATGGAGAAGTATC_1	SeuratProject	16111	3916	3683	4	Hashtag2	Hashtag1	4.37371	Hashtag2	Singlet	Hashtag2	batch1	w8_late	0.0454348	5	5	5	6	7	7	7	7	8	10	11	11	8	10	10	8	8	2	6	6	4	31	30	31	29	10	Intestine	ETP	10.3862	3.29026	-25.1308	12.8925
CGCATGGCATGAAGGC_1	SeuratProject	9585	2621	388	3	Hashtag2	Hashtag1	2.28013	Hashtag2	Singlet	Hashtag2	batch1	w8_late	0.0406886	4	4	4	4	5	4	3	15	15	16	16	19	15	14	16	32	32	29	32	29	32	29	28	30	28	16	Intestine	pre pro-B	14.5083	10.1539	9.74122	32.5095
CGCATGGTCGGAAGGT_1	SeuratProject	5628	1983	80	4	Hashtag2	Hashtag4	0.493824	Hashtag2	Singlet	Hashtag2	batch1	w8_late	0.043177	0	3	3	2	4	3	2	2	2	1	8	4	24	6	6	30	21	16	0	17	25	18	17	16	9	1	Intestine	Group 3 ILC	8.79214	-2.57899	11.2973	11.8084
CGCCAGAAGATGCCGA_1	SeuratProject	10144	2921	241	4	Hashtag2	Hashtag4	1.54533	Hashtag2	Singlet	Hashtag2	batch1	w8_late	0.04653	0	0	0	0	0	0	0	0	0	2	0	2	1	0	0	15	0	4	4	5	13	3	36	21	12	2	Intestine	Group 3 ILC	6.78461	-5.32426	15.509	-4.33877
CGCCATTAGGTCGCCT_1	SeuratProject	7400	2497	657	4	Hashtag2	Hashtag1	2.57547	Hashtag2	Singlet	Hashtag2	batch1	w8_late	0.0312162	6	7	7	7	11	12	13	13	13	14	20	22	30	29	30	26	29	31	33	35	48	42	43	44	41	14	Intestine	LP2	11.2058	6.94094	-6.18289	22.8982
CGCCATTCAATTAGGA_1	SeuratProject	11320	3209	256	4	Hashtag2	Hashtag1	1.59496	Hashtag2	Singlet	Hashtag2	batch1	w8_late	0.0717314	3	3	3	2	3	13	14	14	14	15	8	4	22	25	20	23	20	20	19	16	20	16	15	14	16	15	Intestine	Group 3 ILC	7.12521	-2.39751	4.84165	8.2662
CGCGTGAAGCTGACTT_1	SeuratProject	4112	1519	1438	4	Hashtag2	Hashtag4	3.31541	Hashtag2	Singlet	Hashtag2	batch1	w8_late	0.0311284	6	7	7	7	11	12	13	13	13	14	20	22	30	29	30	26	29	31	33	66	67	70	72	72	72	14	Intestine	pre pDC	9.14138	8.35371	0.365833	21.1401
CGCGTGAGTGGGAGAG_1	SeuratProject	14418	3528	2465	4	Hashtag2	Hashtag4	3.84655	Hashtag2	Singlet	Hashtag2	batch1	w8_late	0.0438341	6	7	7	7	11	12	13	13	13	14	20	22	30	29	30	26	29	31	33	35	48	42	43	44	41	14	Intestine	pre pDC	10.1592	8.41535	-1.0531	22.7093
CGGAACCGTAATTAGG_1	SeuratProject	8217	2380	201	4	Hashtag2	Hashtag4	1.49417	Hashtag2	Singlet	Hashtag2	batch1	w8_late	0.0379701	0	3	3	2	3	13	14	14	14	15	35	30	33	32	33	15	33	33	34	32	38	13	10	9	11	15	Intestine	Group 3 ILC	6.03375	-3.13376	7.19132	4.36937
CGGAATTAGAAGCTCG_1	SeuratProject	8047	2503	145	4	Hashtag2	Hashtag4	0.621291	Hashtag2	Singlet	Hashtag2	batch1	w8_late	0.07829	0	0	0	0	0	0	0	0	0	2	0	2	1	0	0	0	0	9	25	21	27	20	19	19	23	2	Intestine	Group 3 ILC	5.75702	-5.89009	19.4805	-4.2538
CGGACACGTTCGAGCC_1	SeuratProject	6146	2262	5745	4	Hashtag2	Hashtag4	4.90358	Hashtag2	Singlet	Hashtag2	batch1	w8_late	0.0265213	2	9	9	9	9	10	11	11	11	12	13	14	12	12	14	10	12	11	10	9	8	7	5	4	8	12	Intestine	Group 2 ILC	4.71588	2.73317	-17.6334	0.47562
CGGACACTCGCCAACG_1	SeuratProject	12386	3742	276	4	Hashtag2	Hashtag1	1.27196	Hashtag2	Singlet	Hashtag2	batch1	w8_late	0.0426288	3	6	6	5	3	6	5	5	10	11	12	12	11	13	12	11	10	10	8	8	5	4	3	2	2	11	Intestine	Group 3 ILC	6.97581	0.277611	-3.54944	11.3218
CGGAGAAAGATGGCAC_1	SeuratProject	7450	2359	761	4	Hashtag2	Hashtag4	2.58062	Hashtag2	Singlet	Hashtag2	batch1	w8_late	0.0714094	2	2	2	3	1	2	1	1	1	0	17	15	13	17	15	13	13	13	12	12	12	26	25	25	26	0	Intestine	Group 3 ILC	4.37507	-3.69949	6.7394	-5.73113
CGGAGAACAGGCATGA_1	SeuratProject	8685	2600	115	4	Hashtag2	Hashtag4	0.851904	Hashtag2	Singlet	Hashtag2	batch1	w8_late	0.0621762	0	0	0	0	0	0	0	0	0	2	8	4	22	25	20	15	20	4	19	16	9	16	21	14	12	2	Intestine	Group 3 ILC	7.66511	-6.04118	24.0576	1.7135
CGGGCATCAGCTACTA_1	SeuratProject	8637	2514	240	4	Hashtag2	Hashtag4	1.37599	Hashtag2	Singlet	Hashtag2	batch1	w8_late	0.0516383	0	0	0	0	0	0	0	0	0	2	0	2	1	0	0	0	0	4	4	5	13	3	2	21	12	2	Intestine	Group 3 ILC	7.3435	-7.08652	26.011	-1.74722
CGGGTGTCATAGAATG_1	SeuratProject	14750	3534	2038	4	Hashtag2	Hashtag3	3.75414	Hashtag2	Singlet	Hashtag2	batch1	w8_late	0.0352542	2	9	9	9	9	10	11	11	11	12	13	14	12	12	14	10	12	11	10	9	8	7	5	4	8	12	Intestine	Group 2 ILC	4.4457	3.98775	-16.9686	1.79359
CGGTCAGAGTAGTGCG_1	SeuratProject	7084	2320	208	4	Hashtag2	Hashtag4	1.16448	Hashtag2	Singlet	Hashtag2	batch1	w8_late	0.0574534	0	0	0	0	0	0	0	0	0	2	1	0	0	0	0	1	2	9	25	21	27	20	19	19	23	2	Intestine	Group 3 ILC	6.29367	-5.57305	18.7697	-0.829765
CGGTCAGCAAGCTGTT_1	SeuratProject	8719	2640	148	4	Hashtag2	Hashtag3	0.634999	Hashtag2	Singlet	Hashtag2	batch1	w8_late	0.0667508	0	3	3	2	4	3	2	2	2	1	1	0	0	7	5	1	2	3	1	2	0	0	13	12	10	1	Intestine	Group 3 ILC	7.28109	-3.64523	14.6629	5.98269
CGGTCAGGTCTTGCGG_1	SeuratProject	19052	4134	324	4	Hashtag2	Hashtag4	1.62519	Hashtag2	Singlet	Hashtag2	batch1	w8_late	0.0504409	3	6	6	5	3	6	5	5	10	11	12	12	11	13	12	11	10	10	8	8	5	4	3	2	2	11	Intestine	Group 3 ILC	7.10213	0.279418	-4.22851	11.4463
CGGTCAGTCTACTGCC_1	SeuratProject	10633	2905	96	4	Hashtag2	Hashtag1	0.559152	Hashtag2	Singlet	Hashtag2	batch1	w8_late	0.0533246	0	3	3	2	4	3	2	2	2	1	1	4	24	6	6	30	21	16	0	19	25	22	21	24	9	1	Intestine	Group 3 ILC	7.99187	-3.59639	14.461	8.2841
CGTAAGTAGTCTTGGT_1	SeuratProject	8809	2481	956	4	Hashtag2	Hashtag4	3.11921	Hashtag2	Singlet	Hashtag2	batch1	w8_late	0.0387104	4	4	4	4	5	4	3	15	15	16	16	19	15	14	16	32	32	29	32	29	32	29	28	30	28	16	Intestine	pre pro-B	14.1117	10.5968	8.22967	31.595
CGTAATGAGATCGGTG_1	SeuratProject	18234	4041	1330	3	Hashtag2	Hashtag1	3.46675	Hashtag2	Singlet	Hashtag2	batch1	w8_late	0.0687178	3	6	6	5	3	6	5	5	18	19	23	25	25	26	22	25	23	22	23	20	22	21	20	18	18	19	Intestine	Group 3 ILC	1.90942	8.66886	-7.76395	9.84719
CGTCAAACAATAGGAT_1	SeuratProject	26428	4921	1341	4	Hashtag2	Hashtag1	3.28351	Hashtag2	Singlet	Hashtag2	batch1	w8_late	0.048774	5	5	5	6	7	7	7	7	8	10	11	11	8	10	10	8	8	2	6	6	4	17	16	15	19	10	Intestine	ETP	10.6105	3.71214	-24.5991	14.2181
CGTCCATGTGAAAGTT_1	SeuratProject	18427	4051	4134	4	Hashtag2	Hashtag4	4.57697	Hashtag2	Singlet	Hashtag2	batch1	w8_late	0.0650676	4	4	4	4	5	4	3	4	4	4	7	6	5	4	3	34	26	25	27	30	31	24	23	22	21	4	Intestine	pre pro-B	11.6056	11.3492	2.77481	31.3513
CGTGAATGTCAAAGAT_1	SeuratProject	13336	3411	114	4	Hashtag2	Hashtag1	0.990007	Hashtag2	Singlet	Hashtag2	batch1	w8_late	0.0559388	3	3	3	2	3	13	14	14	14	15	8	4	22	25	20	23	20	20	19	16	20	16	15	14	16	15	Intestine	Group 3 ILC	7.70776	-1.12168	3.79495	11.5604
CGTGTCTAGTAGTCTC_1	SeuratProject	4870	1906	1485	4	Hashtag2	Hashtag4	3.34811	Hashtag2	Singlet	Hashtag2	batch1	w8_late	0.0579055	4	4	4	4	5	4	3	15	15	16	16	19	15	14	16	32	32	29	32	29	32	29	28	30	28	16	Intestine	pre pro-B	14.6529	10.8536	9.54772	30.6887
CGTTGGGAGAAAGTCT_1	SeuratProject	10216	2920	3495	4	Hashtag2	Hashtag4	4.11413	Hashtag2	Singlet	Hashtag2	batch1	w8_late	0.0409162	4	4	4	4	5	4	3	15	15	16	16	19	15	14	16	32	32	29	32	29	32	29	28	30	28	16	Intestine	pre pro-B	14.2488	11.88	9.07448	29.2778
CGTTGGGCACACACTA_1	SeuratProject	5560	1960	228	4	Hashtag2	Hashtag1	0.990834	Hashtag2	Singlet	Hashtag2	batch1	w8_late	0.0557554	2	2	2	3	1	2	1	1	1	0	4	10	3	2	9	19	18	6	18	15	17	14	11	10	13	0	Intestine	Group 3 ILC	3.83976	-1.87157	-0.911811	-1.14829
CTAACCCGTTATCCAG_1	SeuratProject	19877	4368	137	4	Hashtag2	Hashtag4	0.995623	Hashtag2	Singlet	Hashtag2	batch1	w8_late	0.0633395	3	6	6	5	3	6	5	5	10	11	12	12	11	13	12	11	10	10	8	8	5	4	3	2	2	11	Intestine	Group 3 ILC	6.14689	-0.571303	-2.93756	7.34622
CTAACTTTCTCCAATT_1	SeuratProject	7140	2300	126	4	Hashtag2	Hashtag1	0.554183	Hashtag2	Singlet	Hashtag2	batch1	w8_late	0.0539216	2	2	2	3	1	2	1	1	1	0	17	15	13	17	15	13	13	13	12	12	12	26	25	25	26	0	Intestine	Group 3 ILC	3.14092	-4.28921	5.5489	-9.54768
CTAAGTGAGCCACCGT_1	SeuratProject	11065	2904	207	4	Hashtag2	Hashtag1	1.19972	Hashtag2	Singlet	Hashtag2	batch1	w8_late	0.0754632	0	3	3	2	4	3	2	2	2	1	1	0	0	6	6	1	2	16	0	19	25	22	21	24	9	1	Intestine	Group 3 ILC	7.85636	-3.65992	10.3234	9.37295
CTAAGTGTCCATTTGT_1	SeuratProject	4234	1801	1461	4	Hashtag2	Hashtag3	3.60623	Hashtag2	Singlet	Hashtag2	batch1	w8_late	0.0545583	6	7	7	7	13	15	16	17	17	18	26	27	32	31	31	33	31	24	30	31	23	30	29	29	30	18	Intestine	LP1	13.7079	6.85685	-12.712	28.177
CTACAGAAGTGGTTGG_1	SeuratProject	11531	2938	121	4	Hashtag2	Hashtag1	0.952063	Hashtag2	Singlet	Hashtag2	batch1	w8_late	0.046917	0	0	0	0	0	0	0	0	0	2	0	2	1	0	0	0	0	4	4	5	13	3	2	32	31	2	Intestine	Group 3 ILC	5.84692	-6.68337	26.2515	-3.84912
CTACAGACAAATCGGG_1	SeuratProject	8242	2534	133	4	Hashtag2	Hashtag1	0.303154	Hashtag2	Singlet	Hashtag2	batch1	w8_late	0.0446494	0	3	3	2	4	3	2	2	2	1	8	4	24	6	6	30	21	16	0	17	25	18	17	16	9	1	Intestine	Group 3 ILC	8.43376	-2.77855	12.9428	11.0426
CTACATTAGGTGAGCT_1	SeuratProject	12216	2949	146	3	Hashtag2	Hashtag3	1.40754	Hashtag2	Singlet	Hashtag2	batch1	w8_late	0.0562377	0	6	6	5	3	8	8	8	6	6	17	15	13	17	15	13	13	13	12	12	12	13	10	9	11	6	Intestine	Group 3 ILC	4.10865	-3.85935	-3.3812	5.42484
CTACATTGTCTGTGTA_1	SeuratProject	11355	2912	1528	3	Hashtag2	Hashtag4	3.48	Hashtag2	Singlet	Hashtag2	batch1	w8_late	0.0365478	4	4	4	4	5	4	3	15	15	16	16	19	15	14	16	4	5	5	2	1	1	12	9	8	6	16	Intestine	pre pro-B	14.3385	11.5227	8.6705	29.8052
CTACCCACACTACCCT_1	SeuratProject	12847	3354	258	4	Hashtag2	Hashtag4	1.82559	Hashtag2	Singlet	Hashtag2	batch1	w8_late	0.0341714	5	5	5	6	7	7	7	7	8	10	11	11	8	10	10	8	8	2	6	6	4	17	16	15	19	10	Intestine	ETP	9.95135	3.96661	-27.0597	14.3
CTACCCATCTTCGACC_1	SeuratProject	9594	2957	81	4	Hashtag2	Hashtag4	0.561318	Hashtag2	Singlet	Hashtag2	batch1	w8_late	0.0356473	0	3	3	2	4	3	2	2	2	1	8	4	24	6	6	30	21	16	0	17	25	18	17	16	9	1	Intestine	Group 3 ILC	8.5921	-3.4391	14.7438	9.46294
CTACCTGTCGTCTAAG_1	SeuratProject	7077	2293	1297	3	Hashtag2	Hashtag1	3.56293	Hashtag2	Singlet	Hashtag2	batch1	w8_late	0.0473364	4	4	4	4	5	4	3	15	15	16	16	19	15	14	16	32	32	29	32	29	32	29	28	30	28	16	Intestine	pre pro-B	14.8304	11.2365	10.5509	30.5785
CTACTATAGCTGACTT_1	SeuratProject	27008	5165	2321	4	Hashtag2	Hashtag4	3.62284	Hashtag2	Singlet	Hashtag2	batch1	w8_late	0.0518365	4	4	4	4	5	4	3	4	4	4	7	6	5	4	3	34	26	25	27	30	31	24	23	22	21	4	Intestine	pre pro-B	10.9393	9.71418	1.07174	28.6047
CTACTATAGGAGTCTG_1	SeuratProject	10918	3232	77	4	Hashtag2	Hashtag4	0.636952	Hashtag2	Singlet	Hashtag2	batch1	w8_late	0.0844477	3	3	3	2	3	13	14	14	14	15	8	4	22	25	20	23	20	20	19	16	20	16	15	14	16	15	Intestine	Group 3 ILC	8.00145	-1.51449	4.59163	11.6537
CTACTATCACCTGCTT_1	SeuratProject	17152	4255	3089	4	Hashtag2	Hashtag3	4.27706	Hashtag2	Singlet	Hashtag2	batch1	w8_late	0.0442514	4	4	4	4	5	4	3	15	15	16	16	19	15	14	16	32	32	29	32	29	32	29	28	30	28	16	Intestine	pre pro-B	14.4151	11.6976	8.76422	29.7376
CTACTATTCATGGTAC_1	SeuratProject	4190	1504	122	3	Hashtag2	Hashtag3	1.19392	Hashtag2	Singlet	Hashtag2	batch1	w8_late	0.0479714	1	1	1	1	2	1	6	6	5	5	6	7	6	5	4	2	4	0	3	23	29	27	26	26	24	5	Intestine	Group 1 ILC	-0.786493	13.1604	-13.4346	-28.8505
CTAGACAGTCGTCTCT_1	SeuratProject	9537	2560	120	3	Hashtag2	Hashtag4	0.907285	Hashtag2	Singlet	Hashtag2	batch1	w8_late	0.0450876	0	0	0	0	0	0	0	0	0	2	0	2	1	0	0	15	0	4	4	5	9	3	2	21	12	2	Intestine	Group 3 ILC	7.5878	-5.03877	24.5188	1.68318
CTATCCGAGTGGAAGA_1	SeuratProject	17255	3882	2625	4	Hashtag2	Hashtag4	3.73981	Hashtag2	Singlet	Hashtag2	batch1	w8_late	0.0421327	1	8	8	8	8	9	9	9	7	7	5	5	4	3	2	5	1	1	21	0	21	19	18	17	17	7	Intestine	Group 1 ILC	2.65757	10.3026	-13.0862	-15.5882
CTATCCGTCGTAGTCA_1	SeuratProject	14060	3987	1412	4	Hashtag2	Hashtag1	3.33377	Hashtag2	Singlet	Hashtag2	batch1	w8_late	0.0655761	5	5	5	6	7	7	7	7	8	10	11	11	8	10	10	8	8	2	6	6	4	17	16	15	19	10	Intestine	ETP	10.7944	3.50755	-26.4381	14.9712
CTCAACCGTCCTGTTC_1	SeuratProject	8533	2494	3322	4	Hashtag2	Hashtag4	4.05723	Hashtag2	Singlet	Hashtag2	batch1	w8_late	0.0452361	6	7	7	7	11	12	13	13	13	14	20	22	30	29	30	26	29	31	33	66	67	70	72	72	72	14	Intestine	pre pDC	9.1279	8.50991	0.0872805	21.3791
CTCAACCTCTAAACGC_1	SeuratProject	9381	2832	1020	4	Hashtag2	Hashtag1	2.99138	Hashtag2	Singlet	Hashtag2	batch1	w8_late	0.0496749	4	4	4	4	5	4	3	4	4	4	16	19	15	14	16	32	32	29	32	29	32	29	28	30	28	4	Intestine	pre pro-B	13.4612	9.52488	7.65871	34.7639
CTCAGGGTCTAGTGTG_1	SeuratProject	12037	3130	138	4	Hashtag2	Hashtag1	1.15899	Hashtag2	Singlet	Hashtag2	batch1	w8_late	0.0547479	1	8	8	8	8	9	9	9	7	7	5	5	4	3	2	5	1	1	14	0	15	8	14	13	15	7	Intestine	Group 1 ILC	1.66957	11.0068	-9.93183	-17.9968
CTCAGTCTCTTAGCTT_1	SeuratProject	14791	3638	228	4	Hashtag2	Hashtag4	1.72229	Hashtag2	Singlet	Hashtag2	batch1	w8_late	0.0662565	3	3	3	2	3	13	14	14	14	15	8	4	22	25	20	23	20	20	19	16	20	16	15	14	16	15	Intestine	Group 3 ILC	6.83589	-1.58382	3.93169	8.58195
CTCATCGGTGACTCTA_1	SeuratProject	6577	1794	933	4	Hashtag2	Hashtag4	2.88396	Hashtag2	Singlet	Hashtag2	batch1	w8_late	0.0399878	6	7	7	7	11	12	13	13	13	14	20	22	30	29	30	26	29	31	33	35	48	42	43	44	41	14	Intestine	LP2	10.341	7.82195	-1.50582	21.7478
CTCATCGTCGAAACAA_1	SeuratProject	14663	3448	372	4	Hashtag2	Hashtag4	1.71018	Hashtag2	Singlet	Hashtag2	batch1	w8_late	0.0248244	3	3	3	2	3	13	14	14	14	15	8	4	22	25	20	23	20	20	19	16	20	16	15	14	16	15	Intestine	Group 3 ILC	7.9124	-1.5521	5.8586	11.2361
CTCATGCAGCACGGAT_1	SeuratProject	5543	1881	1733	4	Hashtag2	Hashtag1	3.44215	Hashtag2	Singlet	Hashtag2	batch1	w8_late	0.0393289	6	7	7	7	11	12	13	13	13	14	20	22	30	29	30	26	29	31	33	66	67	70	72	72	72	14	Intestine	pre pDC	9.37651	8.23185	0.158352	21.2956
CTCCACACATCCGGTG_1	SeuratProject	10195	3051	934	4	Hashtag2	Hashtag4	2.89245	Hashtag2	Singlet	Hashtag2	batch1	w8_late	0.0647376	6	7	7	7	13	15	16	17	17	18	26	27	32	31	31	33	31	24	30	31	23	30	29	29	30	18	Intestine	LP1	12.3364	7.54551	-7.79204	26.2026
CTCCCAACATTGAGCT_1	SeuratProject	5631	1797	378	4	Hashtag2	Hashtag1	1.84975	Hashtag2	Singlet	Hashtag2	batch1	w8_late	0.0502575	1	1	1	1	2	1	6	6	5	5	6	7	6	5	4	2	4	0	3	3	2	1	0	0	0	5	Intestine	Group 1 ILC	-1.52549	12.9631	-12.195	-31.1338
CTCCCTCAGCGAGTAC_1	SeuratProject	13099	3740	2676	4	Hashtag2	Hashtag3	4.0837	Hashtag2	Singlet	Hashtag2	batch1	w8_late	0.0239713	3	9	9	9	3	10	11	11	11	12	5	5	11	3	12	5	10	1	21	0	21	19	18	17	17	12	Intestine	Group 3 ILC	5.80257	2.95903	-17.4298	4.96417
CTCCCTCGTCCCGCAA_1	SeuratProject	6892	2256	4196	4	Hashtag2	Hashtag3	4.58275	Hashtag2	Singlet	Hashtag2	batch1	w8_late	0.0552815	1	1	1	1	2	1	10	10	9	9	15	9	10	11	8	12	11	12	11	39	39	39	39	40	38	9	Intestine	Group 1 ILC	1.73342	14.0049	-21.9821	-26.5696
CTCCCTCGTCTAGGTT_1	SeuratProject	13375	3587	1209	4	Hashtag2	Hashtag1	3.26387	Hashtag2	Singlet	Hashtag2	batch1	w8_late	0.0448598	5	5	5	6	7	7	7	7	8	10	11	11	8	10	10	8	8	2	6	6	4	17	16	15	19	10	Intestine	ETP	11.6712	4.41137	-25.3146	17.4788
CTCCCTCGTTGCTTGA_1	SeuratProject	9543	2621	133	4	Hashtag2	Hashtag4	0.83362	Hashtag2	Singlet	Hashtag2	batch1	w8_late	0.0453736	2	2	2	2	4	3	2	2	2	1	4	18	3	2	13	3	3	6	9	10	6	6	6	5	3	1	Intestine	Group 3 ILC	4.88071	-2.94605	5.59199	0.554014
CTCCTCCGTGTAACGG_1	SeuratProject	7798	2465	95	4	Hashtag2	Hashtag4	0.846819	Hashtag2	Singlet	Hashtag2	batch1	w8_late	0.0456527	0	3	3	2	4	3	2	2	2	1	1	0	0	6	6	1	2	9	0	19	9	22	21	24	33	1	Intestine	Group 3 ILC	7.32775	-4.85631	18.9141	0.353937
CTCGAGGCACATTCGA_1	SeuratProject	27243	4900	114	4	Hashtag2	Hashtag4	1.07388	Hashtag2	Singlet	Hashtag2	batch1	w8_late	0.0497008	3	6	6	5	3	6	5	5	10	11	12	12	11	13	12	11	10	10	8	8	5	4	3	2	2	11	Intestine	Group 3 ILC	8.24393	0.223582	-5.15075	13.349
CTCTCAGTCAGGGATG_1	SeuratProject	13481	3464	761	3	Hashtag2	Hashtag4	2.69821	Hashtag2	Singlet	Hashtag2	batch1	w8_late	0.0463615	2	9	9	9	9	10	11	11	11	12	13	14	12	12	14	10	12	11	10	9	8	7	5	4	8	12	Intestine	Group 2 ILC	3.6053	2.97254	-20.5754	-1.15639
CTCTGGTAGCTCAGAG_1	SeuratProject	8484	2633	1199	4	Hashtag2	Hashtag3	3.42199	Hashtag2	Singlet	Hashtag2	batch1	w8_late	0.0581094	4	4	4	4	5	4	3	4	4	4	7	6	5	4	3	4	5	5	2	1	1	45	45	47	54	4	Intestine	pre pro-B	13.56	9.42081	-3.27062	30.1265
CTCTGGTAGTAAACGT_1	SeuratProject	21017	4489	412	3	Hashtag2	Hashtag3	2.43183	Hashtag2	Singlet	Hashtag2	batch1	w8_late	0.0451539	6	7	7	7	11	12	13	13	13	14	20	22	40	38	42	42	43	44	45	45	47	48	49	49	52	14	Intestine	ILCP	10.6471	5.8383	-8.07878	20.2365
CTCTGGTCAGACGCTC_1	SeuratProject	9378	2752	1270	4	Hashtag2	Hashtag1	2.97516	Hashtag2	Singlet	Hashtag2	batch1	w8_late	0.0506505	6	7	7	7	11	12	13	13	13	14	20	22	30	29	30	26	29	31	33	66	67	70	72	72	72	14	Intestine	LP2	9.7559	7.99825	-1.45542	21.709
CTCTGGTTCTAAACGC_1	SeuratProject	14592	3688	166	4	Hashtag2	Hashtag1	0.681093	Hashtag2	Singlet	Hashtag2	batch1	w8_late	0.0665433	3	6	6	5	3	6	5	5	10	11	12	12	11	13	12	11	10	10	8	8	5	4	3	2	2	11	Intestine	Group 3 ILC	6.92571	-0.15616	-1.50897	12.2402
CTGAATGAGCCAGACA_1	SeuratProject	11479	3134	125	4	Hashtag2	Hashtag1	0.423131	Hashtag2	Singlet	Hashtag2	batch1	w8_late	0.0242181	3	3	3	2	3	13	14	14	14	15	8	4	22	25	20	23	20	20	19	16	20	16	15	14	16	15	Intestine	Group 3 ILC	8.24223	-1.5704	6.78765	11.9331
CTGATCCTCAGGACAG_1	SeuratProject	12149	2996	230	4	Hashtag2	Hashtag1	1.49443	Hashtag2	Singlet	Hashtag2	batch1	w8_late	0.0575356	0	3	3	2	4	3	2	2	2	1	1	0	24	6	6	30	21	16	0	17	25	18	17	16	9	1	Intestine	Group 3 ILC	7.20225	-3.38883	13.1638	4.48743
CTGCAGGAGGTTACAA_1	SeuratProject	7316	2291	329	4	Hashtag2	Hashtag4	2.08656	Hashtag2	Singlet	Hashtag2	batch1	w8_late	0.0321214	3	6	6	5	3	6	5	5	18	19	13	14	12	12	14	10	12	11	10	9	8	7	5	4	8	19	Intestine	Group 2 ILC	5.45437	3.48347	-10.7287	8.36358
CTGCAGGAGTGGAAAG_1	SeuratProject	16578	3655	2284	4	Hashtag2	Hashtag4	3.77787	Hashtag2	Singlet	Hashtag2	batch1	w8_late	0.032151	6	7	7	7	13	15	16	17	17	18	26	27	30	29	30	26	29	24	33	35	23	42	43	44	41	18	Intestine	LP2	12.0581	7.64419	-6.26175	25.5444
CTGCAGGCAATACAGA_1	SeuratProject	11682	3102	380	3	Hashtag2	Hashtag1	2.03319	Hashtag2	Singlet	Hashtag2	batch1	w8_late	0.0362096	6	7	7	7	13	15	16	17	17	18	26	27	30	29	30	26	29	24	33	35	23	42	43	44	41	18	Intestine	LP2	12.0492	7.63732	-6.45676	25.4119
CTGCAGGCAGCAGATG_1	SeuratProject	9541	2626	125	4	Hashtag2	Hashtag4	0.802832	Hashtag2	Singlet	Hashtag2	batch1	w8_late	0.0418195	2	2	2	3	1	2	1	1	1	0	4	10	3	2	9	36	44	43	44	48	35	50	51	52	50	0	Intestine	Group 3 ILC	4.39673	-2.39656	1.33471	0.217447
CTGCCATAGCCGCTTG_1	SeuratProject	16730	3831	1992	3	Hashtag2	Hashtag4	3.5567	Hashtag2	Singlet	Hashtag2	batch1	w8_late	0.0722056	4	4	4	4	5	4	3	15	15	16	16	19	15	14	16	32	32	29	32	29	32	29	28	30	28	16	Intestine	pre pro-B	13.9885	10.6075	8.3867	31.843
CTGCCTAGTCGAGCTC_1	SeuratProject	15361	3755	1339	4	Hashtag2	Hashtag4	3.34424	Hashtag2	Singlet	Hashtag2	batch1	w8_late	0.0627563	1	8	8	8	8	9	9	9	7	7	5	5	4	3	2	5	1	1	21	0	21	19	18	17	17	7	Intestine	Group 1 ILC	2.06385	11.1058	-13.0093	-18.3741
CTGCTCACAACGGGTA_1	SeuratProject	7155	2070	231	4	Hashtag2	Hashtag4	1.72229	Hashtag2	Singlet	Hashtag2	batch1	w8_late	0.0986723	6	7	7	7	11	12	13	13	13	14	20	22	40	38	42	42	43	44	45	45	47	48	49	49	52	14	Intestine	ILCP	10.2899	5.84504	-6.77492	18.6311
CTGGACGGTTGATGTC_1	SeuratProject	12345	3469	2749	4	Hashtag2	Hashtag4	4.16835	Hashtag2	Singlet	Hashtag2	batch1	w8_late	0.0874038	4	4	4	4	5	4	3	4	4	4	7	6	5	4	3	34	26	25	27	30	31	24	23	22	21	4	Intestine	pre pro-B	12.7536	9.83892	0.48737	30.8738
CTGGACGTCAAGTAAG_1	SeuratProject	14727	3710	2543	4	Hashtag2	Hashtag4	3.98291	Hashtag2	Singlet	Hashtag2	batch1	w8_late	0.0415563	6	7	7	7	11	12	13	13	13	14	20	22	30	29	30	26	29	31	33	66	67	70	72	72	72	14	Intestine	pre pDC	9.56009	8.73063	-0.0464916	21.6728
CTGGCAGCAGCGTTGC_1	SeuratProject	8588	2399	422	3	Hashtag2	Hashtag4	2.10158	Hashtag2	Singlet	Hashtag2	batch1	w8_late	0.047741	2	9	9	9	9	10	11	11	11	12	13	14	12	12	14	10	12	11	10	9	8	7	5	4	66	12	Intestine	Group 2 ILC	2.99219	0.663312	-13.0781	-2.70924
CTGTAGAAGCAGCGAT_1	SeuratProject	13437	3225	542	4	Hashtag2	Hashtag4	2.43674	Hashtag2	Singlet	Hashtag2	batch1	w8_late	0.0512019	3	3	3	2	3	13	14	14	14	15	8	4	22	25	20	23	20	20	19	16	20	16	15	14	16	15	Intestine	Group 3 ILC	7.25059	-1.70724	5.99853	9.96778
CTGTGAAAGTCAGCCC_1	SeuratProject	19947	3856	3971	3	Hashtag2	Hashtag3	4.61115	Hashtag2	Singlet	Hashtag2	batch1	w8_late	0.0457212	4	4	4	4	5	4	3	4	4	4	16	19	15	14	16	4	5	5	2	1	1	12	9	8	6	4	Intestine	pre pro-B	12.8895	11.7731	5.05778	30.7842
CTTAGGACAAGACCGA_1	SeuratProject	8000	2324	108	4	Hashtag2	Hashtag1	0.38018	Hashtag2	Singlet	Hashtag2	batch1	w8_late	0.073625	0	0	0	0	0	8	8	8	6	6	35	30	33	32	33	15	33	33	34	32	38	13	10	9	11	6	Intestine	Group 3 ILC	5.06863	-6.01722	15.752	-7.53975
CTTAGGAGTACAGTCT_1	SeuratProject	11103	2875	400	3	Hashtag2	Hashtag4	1.80035	Hashtag2	Singlet	Hashtag2	batch1	w8_late	0.0521481	0	0	0	0	0	8	8	8	6	6	10	13	9	9	11	7	7	7	5	4	3	2	1	1	1	6	Intestine	Group 3 ILC	4.92494	-6.16168	15.4139	-6.29341
CTTCCTTGTACGATGG_1	SeuratProject	6647	1929	1334	4	Hashtag2	Hashtag1	3.11197	Hashtag2	Singlet	Hashtag2	batch1	w8_late	0.037611	6	7	7	7	11	12	13	13	13	14	20	22	30	29	30	26	29	31	33	66	67	70	72	72	72	14	Intestine	pre pDC	9.20343	8.47451	0.100388	21.3722
CTTCGGTCACCAGGTC_1	SeuratProject	23069	4618	420	3	Hashtag2	Hashtag3	2.27184	Hashtag2	Singlet	Hashtag2	batch1	w8_late	0.0446487	3	6	6	5	3	6	5	5	10	11	12	12	11	13	12	11	10	10	8	8	5	4	3	2	2	11	Intestine	Group 3 ILC	7.83362	0.780347	-6.19598	12.1068
CTTCTCTGTGATTCTG_1	SeuratProject	20066	4685	1128	4	Hashtag2	Hashtag3	2.16028	Hashtag2	Singlet	Hashtag2	batch1	w8_late	0.0291538	2	9	9	9	9	10	11	11	11	12	13	14	12	12	14	10	12	11	10	9	8	7	5	4	8	12	Intestine	Group 2 ILC	4.31801	2.96496	-18.1202	2.20806
CTTCTCTTCGCCAGAC_1	SeuratProject	20001	4532	550	4	Hashtag2	Hashtag1	1.75568	Hashtag2	Singlet	Hashtag2	batch1	w8_late	0.0453477	0	3	3	2	4	3	2	2	2	1	8	4	24	6	6	30	21	16	0	17	25	18	17	16	9	1	Intestine	Group 3 ILC	7.05751	-2.96594	8.60043	7.9494
CTTGATTTCGGTGCAC_1	SeuratProject	18703	4019	3502	4	Hashtag2	Hashtag4	4.11441	Hashtag2	Singlet	Hashtag2	batch1	w8_late	0.0635727	6	7	7	7	11	12	13	13	13	14	20	23	21	29	28	26	17	31	33	26	14	35	34	37	36	14	Intestine	pre pDC	9.42139	8.37007	-1.00981	22.3986
CTTTCGGAGTATTGCC_1	SeuratProject	21963	4487	381	4	Hashtag2	Hashtag4	2.02907	Hashtag2	Singlet	Hashtag2	batch1	w8_late	0.0586441	5	5	5	11	12	14	15	16	16	17	22	24	16	24	23	22	53	21	20	47	19	60	63	65	67	17	Intestine	LP1	13.3602	4.06467	-22.0251	21.8377
CTTTCGGCAACCAGAG_1	SeuratProject	10081	2777	505	3	Hashtag2	Hashtag1	2.2076	Hashtag2	Singlet	Hashtag2	batch1	w8_late	0.0647753	2	2	2	3	1	2	1	1	1	0	28	10	31	30	9	19	18	30	18	15	17	14	11	10	13	0	Intestine	Group 3 ILC	2.09633	-1.23733	-3.05052	-8.70405
CTTTCGGTCTACGCGG_1	SeuratProject	7943	2367	388	3	Hashtag2	Hashtag1	2.27278	Hashtag2	Singlet	Hashtag2	batch1	w8_late	0.0412942	6	7	7	7	11	12	13	13	13	14	20	22	40	38	42	42	43	44	45	45	47	48	49	49	52	14	Intestine	ILCP	10.4448	5.98468	-7.9633	20.6584
GAAACCTAGTTTGAGA_1	SeuratProject	18249	3819	183	4	Hashtag2	Hashtag4	1.03024	Hashtag2	Singlet	Hashtag2	batch1	w8_late	0.0604965	3	6	6	5	3	6	5	5	10	11	12	12	11	13	12	11	10	10	8	8	5	4	3	2	2	11	Intestine	Group 3 ILC	6.54851	0.0900864	-3.25256	9.93024
GAAACCTTCAAGTTGC_1	SeuratProject	11206	3388	2283	4	Hashtag2	Hashtag4	3.87637	Hashtag2	Singlet	Hashtag2	batch1	w8_late	0.0528288	2	9	9	9	9	10	11	11	11	12	13	14	12	12	14	10	12	11	10	9	8	7	5	4	8	12	Intestine	Group 2 ILC	4.28231	2.81977	-18.2861	0.75331
GAAATGAAGTCTAGCT_1	SeuratProject	17717	3827	1187	3	Hashtag2	Hashtag1	3.47509	Hashtag2	Singlet	Hashtag2	batch1	w8_late	0.0485409	2	9	9	9	9	10	11	11	11	12	13	14	12	12	14	10	12	11	10	9	8	7	5	4	8	12	Intestine	Group 2 ILC	3.17832	3.14871	-19.894	-3.15067
GAAATGAAGTTTGTCG_1	SeuratProject	16013	3890	1287	4	Hashtag2	Hashtag1	3.32071	Hashtag2	Singlet	Hashtag2	batch1	w8_late	0.0317242	5	5	5	6	7	7	7	7	8	10	11	11	8	10	10	8	8	2	6	6	4	31	30	31	29	10	Intestine	ETP	10.4238	3.68198	-26.3105	15.2764
GAACACTAGGAAGTGA_1	SeuratProject	18951	3662	1476	4	Hashtag2	Hashtag1	3.46402	Hashtag2	Singlet	Hashtag2	batch1	w8_late	0.0434278	4	4	4	4	5	4	3	4	4	4	7	6	5	4	3	4	5	5	2	1	1	45	45	47	54	4	Intestine	pre pro-B	12.8902	8.75533	-4.62402	26.6306
GAACACTCAACTGATC_1	SeuratProject	16235	3817	1428	4	Hashtag2	Hashtag4	3.21952	Hashtag2	Singlet	Hashtag2	batch1	w8_late	0.0792116	1	8	8	8	8	9	9	9	7	7	5	5	4	3	2	5	1	1	14	0	15	8	14	13	15	7	Intestine	Group 1 ILC	1.94586	10.9912	-10.3974	-16.533
GAACGTTTCACTTTGT_1	SeuratProject	13999	3592	111	4	Hashtag2	Hashtag3	1.03744	Hashtag2	Singlet	Hashtag2	batch1	w8_late	0.0573612	0	3	3	2	4	3	2	2	2	1	8	4	22	25	20	23	20	20	19	16	20	16	15	14	16	1	Intestine	Group 3 ILC	8.6455	-2.28621	10.3994	11.9672
GAACGTTTCGAGCTGC_1	SeuratProject	14830	3746	770	4	Hashtag2	Hashtag1	2.72127	Hashtag2	Singlet	Hashtag2	batch1	w8_late	0.0405934	3	6	6	5	3	6	5	5	18	19	23	25	25	26	22	25	23	22	23	20	22	21	20	18	18	19	Intestine	Group 3 ILC	6.39361	1.817	-10.3969	8.18594
GAACTGTAGCAAACAT_1	SeuratProject	12706	3244	127	3	Hashtag2	Hashtag3	1.2652	Hashtag2	Singlet	Hashtag2	batch1	w8_late	0.0602865	3	7	7	5	3	12	13	13	13	14	23	25	25	38	42	25	23	22	45	45	47	48	49	49	18	14	Intestine	Group 3 ILC	7.65952	-0.759822	-8.47068	14.1051
GAAGAATCACGGATCC_1	SeuratProject	12506	3180	2607	3	Hashtag2	Hashtag4	4.24256	Hashtag2	Singlet	Hashtag2	batch1	w8_late	0.0661283	4	4	4	4	5	4	3	15	15	16	16	19	15	14	16	32	32	29	32	29	32	29	28	30	28	16	Intestine	pre pro-B	14.5697	11.1991	10.2471	30.5453
GAAGAATTCGCGCTGA_1	SeuratProject	7333	2341	163	3	Hashtag2	Hashtag4	1.44423	Hashtag2	Singlet	Hashtag2	batch1	w8_late	0.0579572	0	0	0	0	0	8	8	8	6	6	10	13	9	9	11	7	7	7	5	4	3	2	1	1	1	6	Intestine	Group 3 ILC	4.77666	-5.79928	17.3504	-8.70539
GAAGAATTCTTAGCCC_1	SeuratProject	16526	3805	1924	4	Hashtag2	Hashtag4	3.51555	Hashtag2	Singlet	Hashtag2	batch1	w8_late	0.0376982	6	7	7	7	11	12	13	13	13	14	20	22	30	29	30	26	29	31	33	35	48	42	43	44	41	14	Intestine	pre pDC	10.2342	8.79934	-1.31973	23.5171
GAAGCCCCAGTGGGTA_1	SeuratProject	2879	1044	485	2	Hashtag2	Hashtag3	2.72645	Hashtag2	Singlet	Hashtag2	batch1	w8_late	0.0587009	2	9	9	9	9	10	11	11	11	12	13	14	12	12	14	10	12	11	10	9	8	7	5	4	8	12	Intestine	Group 2 ILC	3.16028	3.06715	-19.9555	-3.69222
GAAGCCCGTCACTTAG_1	SeuratProject	8827	2750	4949	3	Hashtag2	Hashtag1	4.57873	Hashtag2	Singlet	Hashtag2	batch1	w8_late	0.0536989	1	8	8	8	8	9	9	9	7	7	5	5	4	3	2	5	1	1	14	0	15	8	14	13	15	7	Intestine	Group 1 ILC	1.57326	11.0646	-11.7623	-17.1401
GAAGCGATCGTTCTAT_1	SeuratProject	9220	2485	91	3	Hashtag2	Hashtag1	1.12193	Hashtag2	Singlet	Hashtag2	batch1	w8_late	0.0517354	0	3	3	2	4	3	2	2	2	1	1	0	0	7	5	3	3	3	1	2	0	0	36	39	43	1	Intestine	Group 3 ILC	6.54136	-3.31863	11.3282	2.84763
GAAGGACAGCGATGGT_1	SeuratProject	11363	3068	6818	3	Hashtag2	Hashtag3	4.89505	Hashtag2	Singlet	Hashtag2	batch1	w8_late	0.0518349	1	1	1	1	2	1	6	6	5	5	6	7	6	5	4	2	4	0	3	3	2	1	0	0	0	5	Intestine	Group 1 ILC	-1.70994	13.0082	-11.8656	-30.7003
GAAGGACTCACAAGGG_1	SeuratProject	13685	3488	2094	4	Hashtag2	Hashtag1	3.55345	Hashtag2	Singlet	Hashtag2	batch1	w8_late	0.0535623	4	4	4	4	5	4	3	15	15	16	16	19	15	14	16	32	32	29	32	29	32	29	28	30	28	16	Intestine	pre pro-B	14.5302	10.5641	10.0523	32.0731
GAAGGACTCTACGCAA_1	SeuratProject	12046	3302	276	4	Hashtag2	Hashtag1	1.54879	Hashtag2	Singlet	Hashtag2	batch1	w8_late	0.0381039	3	3	3	2	3	13	14	14	14	15	8	4	22	25	20	23	20	20	19	16	20	16	15	14	16	15	Intestine	Group 3 ILC	7.75065	-1.66405	5.55929	10.9962
GAAGTAATCAGCCTCT_1	SeuratProject	7716	2310	497	4	Hashtag2	Hashtag4	1.95037	Hashtag2	Singlet	Hashtag2	batch1	w8_late	0.0356402	0	0	0	0	0	8	8	8	6	6	35	30	33	32	33	15	33	33	34	32	38	13	10	9	11	6	Intestine	Group 3 ILC	5.8752	-3.70002	4.75089	4.59218
GAATCACAGAACAGGA_1	SeuratProject	8493	2359	1892	4	Hashtag2	Hashtag4	3.68221	Hashtag2	Singlet	Hashtag2	batch1	w8_late	0.0334393	6	7	7	7	11	12	13	13	13	14	20	22	30	29	30	26	29	31	33	35	48	42	43	44	41	14	Intestine	LP2	10.5576	7.71467	-3.90604	22.5463
GAATCACGTTCGGTAT_1	SeuratProject	11156	2919	827	4	Hashtag2	Hashtag3	3.06788	Hashtag2	Singlet	Hashtag2	batch1	w8_late	0.0472392	6	7	7	7	11	12	13	13	13	14	20	22	30	29	30	26	29	31	33	35	48	42	43	44	41	14	Intestine	LP2	10.0049	8.2863	-1.27982	22.4229
GAATCACGTTTACGTG_1	SeuratProject	6071	2227	554	4	Hashtag2	Hashtag1	2.0933	Hashtag2	Singlet	Hashtag2	batch1	w8_late	0.0607808	0	3	3	2	4	3	2	2	2	1	8	4	24	6	6	30	21	16	0	17	25	18	17	16	9	1	Intestine	Group 3 ILC	8.54614	-3.32645	12.5361	10.9674
GAATCACGTTTATGCG_1	SeuratProject	9746	2657	1492	4	Hashtag2	Hashtag1	3.46739	Hashtag2	Singlet	Hashtag2	batch1	w8_late	0.0553047	6	7	7	7	11	12	13	13	13	14	20	22	30	29	30	26	29	31	33	35	48	42	43	44	41	14	Intestine	LP2	10.1901	7.5265	-4.09471	21.9416
GAATCACTCCCAAGCG_1	SeuratProject	19597	4080	2952	4	Hashtag2	Hashtag3	4.19221	Hashtag2	Singlet	Hashtag2	batch1	w8_late	0.0730214	4	4	4	4	5	4	3	15	15	16	16	19	15	14	16	32	32	29	32	29	32	12	9	8	28	16	Intestine	pre pro-B	13.9975	11.0525	8.36111	31.2812
GACCAATTCGGAACTT_1	SeuratProject	5047	2090	781	4	Hashtag2	Hashtag1	2.7392	Hashtag2	Singlet	Hashtag2	batch1	w8_late	0.0540915	5	5	5	6	7	7	7	7	8	10	11	11	8	10	10	8	8	2	6	6	4	17	16	15	19	10	Intestine	ETP	11.1883	4.50111	-25.7825	16.6677
GACCGTGAGCAGAAAG_1	SeuratProject	7772	2240	103	4	Hashtag2	Hashtag1	0.546335	Hashtag2	Singlet	Hashtag2	batch1	w8_late	0.0701235	2	2	2	3	1	2	1	1	1	0	17	15	13	17	15	13	13	13	12	12	12	26	25	25	26	0	Intestine	Group 3 ILC	2.75951	-4.0503	4.83506	-9.38513
GACCGTGAGGGACACT_1	SeuratProject	26144	4779	2690	4	Hashtag2	Hashtag3	4.10916	Hashtag2	Singlet	Hashtag2	batch1	w8_late	0.0808216	6	7	7	7	11	12	13	13	13	14	20	22	40	38	42	42	43	44	45	45	47	48	49	49	52	14	Intestine	pre pDC	10.6544	5.47213	-8.03511	18.0959
GACCGTGTCCGCACGA_1	SeuratProject	10113	2948	1193	3	Hashtag2	Hashtag4	3.3378	Hashtag2	Singlet	Hashtag2	batch1	w8_late	0.0415307	6	7	7	7	11	12	13	13	13	14	20	22	30	29	30	26	29	31	33	35	48	42	43	44	41	14	Intestine	LP2	11.0188	6.88914	-5.62723	22.794
GACCTTCTCCCGATCT_1	SeuratProject	10749	2982	1374	3	Hashtag2	Hashtag1	2.93456	Hashtag2	Singlet	Hashtag2	batch1	w8_late	0.0571216	4	4	4	4	5	4	3	15	15	16	16	19	15	14	16	32	32	29	32	29	32	29	28	30	28	16	Intestine	pre pro-B	14.5112	10.4145	10.1458	31.7322
GACGTTAGTACCTATG_1	SeuratProject	18023	4271	340	4	Hashtag2	Hashtag1	1.91023	Hashtag2	Singlet	Hashtag2	batch1	w8_late	0.0665816	3	6	6	5	3	6	5	5	10	11	12	12	11	13	12	11	10	10	8	8	5	4	3	2	2	11	Intestine	Group 3 ILC	8.11212	0.342242	-5.10529	12.919
GACTGATCAGGGAATC_1	SeuratProject	13173	3450	109	4	Hashtag2	Hashtag4	0.730995	Hashtag2	Singlet	Hashtag2	batch1	w8_late	0.0553405	3	3	3	2	3	13	14	14	14	15	8	4	22	25	20	23	20	20	19	16	20	16	15	14	16	15	Intestine	Group 3 ILC	7.62914	-1.38338	3.41142	10.2681
GACTTCCCAAAGCTAA_1	SeuratProject	19768	4385	180	3	Hashtag2	Hashtag1	1.70514	Hashtag2	Singlet	Hashtag2	batch1	w8_late	0.0368272	1	8	8	8	8	9	9	9	7	7	5	5	4	3	2	5	1	1	21	0	21	19	18	17	17	7	Intestine	Group 1 ILC	2.06047	11.0269	-12.1733	-17.3959
GACTTCCGTAAGTTAG_1	SeuratProject	6442	2080	65	3	Hashtag2	Hashtag4	0.756214	Hashtag2	Singlet	Hashtag2	batch1	w8_late	0.0707855	0	0	0	0	0	0	0	0	0	2	0	2	1	0	0	0	0	4	4	5	13	3	2	32	31	2	Intestine	Group 3 ILC	6.39964	-7.30273	25.9714	-5.61776
GAGAAATCAGGCCCTA_1	SeuratProject	14789	3545	684	4	Hashtag2	Hashtag1	2.70029	Hashtag2	Singlet	Hashtag2	batch1	w8_late	0.0405031	6	7	7	7	11	12	13	13	13	14	20	22	40	38	42	42	43	44	45	45	47	48	49	49	52	14	Intestine	ILCP	11.2152	6.29596	-8.00783	21.2166
GAGAAATTCGCAATTG_1	SeuratProject	8212	2582	1107	4	Hashtag2	Hashtag4	2.95526	Hashtag2	Singlet	Hashtag2	batch1	w8_late	0.0437165	6	7	7	7	13	15	16	17	17	18	26	27	32	31	31	33	31	24	30	31	23	30	29	29	30	18	Intestine	LP1	12.5622	7.43447	-9.24899	26.8517
GAGAAATTCTCGCCTA_1	SeuratProject	12734	3454	217	4	Hashtag2	Hashtag1	1.46764	Hashtag2	Singlet	Hashtag2	batch1	w8_late	0.048453	3	3	3	2	3	13	14	14	14	15	8	4	22	25	20	23	20	20	19	16	20	16	15	14	16	15	Intestine	Group 3 ILC	6.83444	-1.51842	2.63008	9.19604
GAGAAATTCTTACCGC_1	SeuratProject	11586	3058	1157	4	Hashtag2	Hashtag4	3.20432	Hashtag2	Singlet	Hashtag2	batch1	w8_late	0.0435008	6	7	7	7	11	12	13	13	13	14	20	22	30	29	30	26	29	31	33	35	48	42	43	44	41	14	Intestine	LP2	11.1698	7.43754	-4.94965	23.0586
GAGACCCTCAAAGCCT_1	SeuratProject	17961	4197	3273	4	Hashtag2	Hashtag1	4.07951	Hashtag2	Singlet	Hashtag2	batch1	w8_late	0.0495518	5	5	5	6	7	7	7	7	8	10	11	11	8	10	10	8	8	2	6	6	4	17	16	15	19	10	Intestine	ETP	10.7955	3.3998	-25.2841	14.5573
GAGACCCTCGACATCA_1	SeuratProject	17741	4174	1759	4	Hashtag2	Hashtag3	3.5527	Hashtag2	Singlet	Hashtag2	batch1	w8_late	0.0667944	6	7	7	7	11	12	13	13	13	14	20	22	40	38	28	26	43	44	33	45	47	48	49	49	36	14	Intestine	LP2	11.1246	6.66845	-6.18306	20.5877
GAGAGGTAGTAAGACT_1	SeuratProject	16983	3548	1293	4	Hashtag2	Hashtag4	3.42156	Hashtag2	Singlet	Hashtag2	batch1	w8_late	0.0496379	4	4	4	4	5	4	3	4	4	4	7	6	5	4	3	4	5	5	2	1	1	12	9	8	6	4	Intestine	pre pro-B	12.512	11.3475	3.16855	34.084
GAGCCTGAGCAGCACA_1	SeuratProject	7803	2395	94	4	Hashtag2	Hashtag3	0.823936	Hashtag2	Singlet	Hashtag2	batch1	w8_late	0.0643342	0	0	0	0	0	8	8	8	6	6	10	13	9	9	11	7	7	7	5	4	3	2	1	1	1	6	Intestine	Group 3 ILC	4.5502	-5.08673	13.1241	-9.70353
GAGCCTGGTCACCGAC_1	SeuratProject	22231	4249	2110	4	Hashtag2	Hashtag3	3.58345	Hashtag2	Singlet	Hashtag2	batch1	w8_late	0.0679682	6	7	7	7	13	15	16	17	17	18	26	27	30	29	30	26	29	24	33	35	23	42	43	44	41	18	Intestine	LP2	12.0315	7.31691	-6.83762	25.1644
GAGCTGCAGACTTCAC_1	SeuratProject	16073	4056	839	4	Hashtag2	Hashtag4	2.29377	Hashtag2	Singlet	Hashtag2	batch1	w8_late	0.050955	1	8	8	8	8	9	9	9	7	7	5	5	4	3	2	5	1	1	21	0	21	19	18	17	17	7	Intestine	Group 1 ILC	2.87298	10.3902	-15.3951	-13.1926
GAGGCCTGTCACTCTC_1	SeuratProject	11317	3227	104	4	Hashtag2	Hashtag4	0.432874	Hashtag2	Singlet	Hashtag2	batch1	w8_late	0.036052	0	3	3	2	4	3	2	2	2	1	1	0	0	6	6	3	2	16	0	19	9	22	21	24	43	1	Intestine	Group 3 ILC	6.83605	-3.00565	7.98871	4.99043
GAGGCCTTCGCGTGCA_1	SeuratProject	4016	1535	233	4	Hashtag2	Hashtag4	1.40208	Hashtag2	Singlet	Hashtag2	batch1	w8_late	0.0525398	1	1	1	1	2	1	6	6	5	5	6	7	6	5	4	2	4	0	3	3	2	1	0	0	0	5	Intestine	Group 1 ILC	-0.208241	12.8177	-12.9698	-25.7991
GAGGGATTCCAACTGA_1	SeuratProject	4874	1917	833	4	Hashtag2	Hashtag1	2.7065	Hashtag2	Singlet	Hashtag2	batch1	w8_late	0.0254411	6	7	7	7	11	12	13	13	13	14	20	22	40	38	42	42	43	44	45	45	47	48	49	49	52	14	Intestine	ILCP	11.4301	6.40621	-8.03458	21.8846
GAGGGTAAGCCTCTGG_1	SeuratProject	8037	2155	161	4	Hashtag2	Hashtag1	1.03457	Hashtag2	Singlet	Hashtag2	batch1	w8_late	0.0293642	0	3	3	2	4	3	2	2	2	1	10	13	9	9	11	7	7	7	5	4	3	2	1	1	1	1	Intestine	Group 3 ILC	5.21785	-3.65765	9.98337	-3.03367
GAGGGTACAAGCTGCC_1	SeuratProject	5957	1845	4579	4	Hashtag2	Hashtag4	4.37816	Hashtag2	Singlet	Hashtag2	batch1	w8_late	0.0436461	1	1	1	1	2	1	10	10	9	9	15	9	10	11	8	12	11	12	11	23	29	27	26	26	24	9	Intestine	Group 1 ILC	1.30983	12.5744	-15.0822	-24.3361
GAGGGTACAAGGAGTC_1	SeuratProject	16548	4210	647	4	Hashtag2	Hashtag3	2.86475	Hashtag2	Singlet	Hashtag2	batch1	w8_late	0.0632705	3	6	6	5	3	6	5	5	18	19	23	25	25	26	22	25	23	22	23	20	22	21	20	18	18	19	Intestine	Group 3 ILC	7.26926	1.40562	-8.26819	10.5704
GAGTCATCATCTGTTT_1	SeuratProject	8029	2459	87	4	Hashtag2	Hashtag4	0.433296	Hashtag2	Singlet	Hashtag2	batch1	w8_late	0.0458339	0	0	0	0	0	8	8	8	6	6	0	2	1	0	0	0	0	9	5	21	9	20	19	19	12	6	Intestine	Group 3 ILC	5.85307	-5.8888	18.1658	-8.37354
GAGTCATTCATCTATC_1	SeuratProject	11125	2988	1200	4	Hashtag2	Hashtag4	3.34195	Hashtag2	Singlet	Hashtag2	batch1	w8_late	0.0444944	4	4	4	4	5	4	3	15	15	16	16	19	15	14	16	32	32	29	32	29	32	29	28	30	28	16	Intestine	pre pro-B	14.7059	10.5072	10.2584	31.4223
GAGTCTAGTATGGGAC_1	SeuratProject	2959	1113	932	4	Hashtag2	Hashtag1	3.11101	Hashtag2	Singlet	Hashtag2	batch1	w8_late	0.0469753	1	1	1	1	2	1	6	6	5	5	6	7	6	5	4	2	4	0	3	3	2	1	0	0	0	5	Intestine	Group 1 ILC	-0.846413	12.4118	-11.4386	-29.7812
GAGTGTTCAACCTATG_1	SeuratProject	11471	2849	3218	3	Hashtag2	Hashtag3	4.41276	Hashtag2	Singlet	Hashtag2	batch1	w8_late	0.0451574	4	4	4	4	5	4	3	4	4	4	7	6	5	4	3	4	5	5	2	1	1	45	45	47	54	4	Intestine	pre pro-B	13.372	8.99433	-4.17323	28.5445
GAGTGTTCACCTCTGT_1	SeuratProject	14842	3680	82	4	Hashtag2	Hashtag1	0.579884	Hashtag2	Singlet	Hashtag2	batch1	w8_late	0.0587522	3	3	3	2	3	13	14	14	14	15	8	4	22	25	20	23	20	20	19	16	20	16	15	14	16	15	Intestine	Group 3 ILC	8.35361	-0.760473	5.13239	12.537
GAGTGTTGTTAAACAG_1	SeuratProject	6440	2062	202	4	Hashtag2	Hashtag4	1.61643	Hashtag2	Singlet	Hashtag2	batch1	w8_late	0.0784161	0	0	0	0	0	8	8	8	6	6	10	15	13	9	15	7	13	13	12	12	3	2	1	1	1	6	Intestine	Group 3 ILC	3.8966	-4.77005	12.1466	-8.73557
GAGTGTTGTTGATCGT_1	SeuratProject	3633	1513	2702	4	Hashtag2	Hashtag1	3.97151	Hashtag2	Singlet	Hashtag2	batch1	w8_late	0.0500963	1	1	1	1	2	1	10	10	9	9	15	9	10	11	8	12	11	12	11	39	39	39	39	40	38	9	Intestine	Group 1 ILC	1.55691	13.9905	-21.6638	-26.9025
GAGTTACCACTGGACC_1	SeuratProject	17401	4012	144	4	Hashtag2	Hashtag1	1.01093	Hashtag2	Singlet	Hashtag2	batch1	w8_late	0.0635021	3	6	6	5	3	6	5	5	10	11	12	12	11	13	12	11	10	10	8	8	5	4	3	2	2	11	Intestine	Group 3 ILC	6.29875	-0.175264	-3.78289	7.35093
GAGTTACTCGTGTTCC_1	SeuratProject	12548	3179	2032	3	Hashtag2	Hashtag3	3.83961	Hashtag2	Singlet	Hashtag2	batch1	w8_late	0.0278929	6	7	7	7	11	12	13	13	13	14	20	22	30	29	30	26	29	31	33	35	48	42	43	44	41	14	Intestine	LP2	11.4925	7.6682	-5.15867	24.1088
GAGTTGTTCGAATGCT_1	SeuratProject	17559	3862	93	4	Hashtag2	Hashtag4	0.810094	Hashtag2	Singlet	Hashtag2	batch1	w8_late	0.0391252	3	3	3	2	3	13	14	14	14	15	8	4	22	25	20	23	20	20	19	16	20	16	15	14	16	15	Intestine	Group 3 ILC	7.86464	-1.9847	6.57887	10.4664
GAGTTTGTCGGAGTGA_1	SeuratProject	10793	2860	4446	3	Hashtag2	Hashtag4	4.6499	Hashtag2	Singlet	Hashtag2	batch1	w8_late	0.0571667	1	1	1	1	2	1	10	10	9	9	15	9	10	11	8	12	11	12	11	23	29	27	26	26	24	9	Intestine	Group 1 ILC	1.10304	12.2453	-14.5343	-22.9025
GAGTTTGTCTTGGTGA_1	SeuratProject	13512	3374	2754	4	Hashtag2	Hashtag4	4.06051	Hashtag2	Singlet	Hashtag2	batch1	w8_late	0.0468472	4	4	4	4	5	4	3	4	4	4	16	19	15	14	16	4	5	5	2	1	1	12	9	8	6	4	Intestine	pre pro-B	13.0228	11.8177	5.61101	31.0914
GATAGAACAAAGGATT_1	SeuratProject	8899	2712	105	4	Hashtag2	Hashtag1	0.769637	Hashtag2	Singlet	Hashtag2	batch1	w8_late	0.0442746	0	3	3	2	4	3	2	2	2	1	8	4	24	6	6	30	21	16	0	17	25	18	17	16	9	1	Intestine	Group 3 ILC	6.80105	-2.91099	10.6329	6.69502
GATCACAAGCATACTC_1	SeuratProject	15331	3455	142	4	Hashtag2	Hashtag4	0.744339	Hashtag2	Singlet	Hashtag2	batch1	w8_late	0.0440284	0	3	3	2	4	3	2	2	2	1	4	4	24	2	13	3	21	16	9	17	6	18	17	16	9	1	Intestine	Group 3 ILC	5.25354	-2.43847	5.74677	1.70695
GATCAGTGTCGTTGCG_1	SeuratProject	13181	3103	277	4	Hashtag2	Hashtag4	1.63845	Hashtag2	Singlet	Hashtag2	batch1	w8_late	0.0565207	0	3	3	2	4	3	2	2	2	1	8	4	40	38	42	42	43	44	45	45	47	48	49	49	52	1	Intestine	Group 3 ILC	8.94037	-2.35165	10.8014	11.6783
GATCCCTCAAGTATCC_1	SeuratProject	6995	2330	723	4	Hashtag2	Hashtag4	2.84861	Hashtag2	Singlet	Hashtag2	batch1	w8_late	0.0436026	6	7	7	7	11	12	13	13	13	14	20	22	30	29	30	26	29	31	33	35	48	42	43	44	41	14	Intestine	LP2	10.678	7.89934	-3.12662	22.7669
GATCGTACAGAATTCC_1	SeuratProject	10288	2954	170	4	Hashtag2	Hashtag4	1.13834	Hashtag2	Singlet	Hashtag2	batch1	w8_late	0.0532659	0	3	3	2	4	3	2	2	2	1	1	0	0	6	6	1	2	16	0	19	9	22	21	24	33	1	Intestine	Group 3 ILC	7.07854	-4.47633	14.5963	7.48872
GATCGTACAGAGGACT_1	SeuratProject	8315	2291	131	4	Hashtag2	Hashtag4	0.841171	Hashtag2	Singlet	Hashtag2	batch1	w8_late	0.060012	0	3	3	2	4	3	2	2	2	1	8	4	24	6	6	30	21	16	0	17	25	18	17	16	9	1	Intestine	Group 3 ILC	8.71122	-2.68507	11.8092	10.8498
GATCGTAGTCAAGCCC_1	SeuratProject	7275	2382	102	4	Hashtag2	Hashtag3	0.576651	Hashtag2	Singlet	Hashtag2	batch1	w8_late	0.0457732	0	3	3	2	4	3	2	2	2	1	1	0	0	7	5	1	2	3	1	2	0	0	13	12	10	1	Intestine	Group 3 ILC	6.99935	-3.77268	15.0399	4.46064
GATGACTAGGTGAGAA_1	SeuratProject	10761	3014	131	4	Hashtag2	Hashtag1	0.355052	Hashtag2	Singlet	Hashtag2	batch1	w8_late	0.0916272	0	3	3	2	4	3	2	2	2	1	1	0	0	7	5	3	3	3	1	2	0	0	13	12	10	1	Intestine	Group 3 ILC	6.3986	-3.25394	9.98753	4.10648
GATGAGGTCATGCCGG_1	SeuratProject	14562	3531	4396	4	Hashtag2	Hashtag1	4.65575	Hashtag2	Singlet	Hashtag2	batch1	w8_late	0.0484137	4	4	4	4	5	4	3	4	4	4	16	19	15	14	16	4	5	5	2	1	1	12	9	8	6	4	Intestine	pre pro-B	13.2254	10.8088	6.13615	32.8551
GATGCTAGTTCTTGCC_1	SeuratProject	13380	3374	1312	4	Hashtag2	Hashtag4	3.442	Hashtag2	Singlet	Hashtag2	batch1	w8_late	0.0378924	4	4	4	4	5	4	3	15	15	16	16	19	15	14	16	32	32	29	32	29	32	29	28	30	28	16	Intestine	pre pro-B	14.778	10.8815	11.1523	31.1552
GATGCTAGTTGTGCCG_1	SeuratProject	9731	2558	76	3	Hashtag2	Hashtag3	0.798496	Hashtag2	Singlet	Hashtag2	batch1	w8_late	0.037509	0	3	3	2	4	3	2	2	2	1	4	4	24	2	13	36	21	16	0	17	35	18	17	16	9	1	Intestine	Group 3 ILC	5.94928	-3.11397	5.6234	2.61307
GATGGAGCATTGCAAC_1	SeuratProject	4839	1822	91	3	Hashtag2	Hashtag4	0.972891	Hashtag2	Singlet	Hashtag2	batch1	w8_late	0.0748088	0	0	0	0	0	0	0	0	0	2	0	2	1	0	0	0	0	4	4	5	13	3	2	19	23	2	Intestine	Group 3 ILC	7.29442	-7.03504	26.645	-2.03582
GATGGAGTCTCCGATC_1	SeuratProject	9377	2857	2586	4	Hashtag2	Hashtag1	3.92995	Hashtag2	Singlet	Hashtag2	batch1	w8_late	0.0613203	4	4	4	4	5	4	3	15	15	16	16	19	15	14	16	32	32	29	32	29	32	29	28	30	28	16	Intestine	pre pro-B	14.2944	11.7106	10.2813	29.6681
GATGTTGGTTTAGACC_1	SeuratProject	6859	2232	185	4	Hashtag2	Hashtag1	1.28313	Hashtag2	Singlet	Hashtag2	batch1	w8_late	0.0475288	1	1	1	1	2	1	6	6	5	5	6	7	6	5	4	2	4	0	3	3	2	1	0	0	0	5	Intestine	Group 1 ILC	-0.229821	11.2849	-8.79958	-25.2158
GATTCTTCAGGCCTGT_1	SeuratProject	9772	3034	493	4	Hashtag2	Hashtag4	2.48235	Hashtag2	Singlet	Hashtag2	batch1	w8_late	0.0447196	5	5	5	6	7	7	7	7	8	10	11	11	8	10	10	8	8	2	6	6	4	17	16	15	19	10	Intestine	ETP	10.665	3.79384	-25.7426	15.7798
GATTCTTCATCTCATT_1	SeuratProject	12082	3422	1501	4	Hashtag2	Hashtag4	3.57254	Hashtag2	Singlet	Hashtag2	batch1	w8_late	0.0533024	5	5	5	6	7	7	7	7	8	10	11	11	8	38	10	42	43	2	45	45	47	48	49	49	52	10	Intestine	ETP	11.3863	4.81363	-10.2438	19.5531
GATTCTTGTGGTCTTA_1	SeuratProject	6757	2094	1146	4	Hashtag2	Hashtag1	3.12331	Hashtag2	Singlet	Hashtag2	batch1	w8_late	0.0227912	2	9	9	9	9	10	11	11	11	12	13	14	12	12	14	10	12	11	10	9	8	7	5	4	8	12	Intestine	Group 2 ILC	2.86835	2.13807	-18.982	-3.42612
GATTCTTTCCCGTAAA_1	SeuratProject	5504	2179	370	4	Hashtag2	Hashtag4	2.08053	Hashtag2	Singlet	Hashtag2	batch1	w8_late	0.0327035	5	5	5	6	7	7	7	7	8	10	11	11	8	10	10	8	8	2	6	6	4	17	16	15	19	10	Intestine	ETP	6.38796	3.7232	-19.4078	3.93778
GATTCTTTCCGGTTCT_1	SeuratProject	12694	3251	99	3	Hashtag2	Hashtag4	1.05774	Hashtag2	Singlet	Hashtag2	batch1	w8_late	0.0512053	2	2	2	3	1	2	1	1	1	0	4	10	3	2	9	36	44	43	44	48	35	50	51	52	50	0	Intestine	Group 3 ILC	5.65546	-1.97327	1.65447	1.99164
GATTGGTGTGTCCCTT_1	SeuratProject	6052	2128	492	3	Hashtag2	Hashtag1	2.3707	Hashtag2	Singlet	Hashtag2	batch1	w8_late	0.0384997	2	2	2	3	1	2	1	1	1	0	4	4	24	2	6	36	21	16	0	17	35	18	17	16	9	0	Intestine	Group 3 ILC	4.1742	-3.2082	2.29561	3.36129
GATTTCTGTCATCCCT_1	SeuratProject	8381	2615	134	4	Hashtag2	Hashtag1	0.867433	Hashtag2	Singlet	Hashtag2	batch1	w8_late	0.0434316	0	0	0	0	0	0	0	0	0	2	35	30	33	32	33	15	33	33	34	32	38	13	10	9	11	2	Intestine	Group 3 ILC	5.17403	-6.03943	14.7743	-7.73579
GCACATATCATTCGGA_1	SeuratProject	9450	2810	1453	4	Hashtag2	Hashtag4	3.15239	Hashtag2	Singlet	Hashtag2	batch1	w8_late	0.0446561	4	4	4	4	5	4	3	15	15	16	16	19	15	14	16	32	32	29	32	29	32	29	28	30	28	16	Intestine	pre pro-B	14.767	10.563	10.9702	31.6727
GCACGGTAGGTACATA_1	SeuratProject	6706	2122	1058	4	Hashtag2	Hashtag4	3.22334	Hashtag2	Singlet	Hashtag2	batch1	w8_late	0.0448852	4	4	4	4	5	4	3	15	15	16	16	19	15	14	16	32	32	29	32	29	32	29	28	30	28	16	Intestine	pre pro-B	14.9015	10.6539	11.5743	30.7863
GCACGTGCACTACAGT_1	SeuratProject	9716	2938	529	4	Hashtag2	Hashtag1	2.03054	Hashtag2	Singlet	Hashtag2	batch1	w8_late	0.0279951	2	9	9	9	9	10	11	11	11	12	13	14	12	12	14	10	12	11	10	9	8	7	5	4	8	12	Intestine	Group 2 ILC	4.70684	4.00618	-16.9492	2.05263
GCACGTGCAGACGATG_1	SeuratProject	12197	2919	109	4	Hashtag2	Hashtag1	0.732571	Hashtag2	Singlet	Hashtag2	batch1	w8_late	0.0669017	3	3	3	2	3	13	14	14	14	15	8	4	22	25	20	23	20	20	19	16	20	16	15	14	16	15	Intestine	Group 3 ILC	7.71454	-1.89629	7.99481	9.87246
GCACTAAAGTAGAATC_1	SeuratProject	10719	2953	1155	4	Hashtag2	Hashtag4	2.69885	Hashtag2	Singlet	Hashtag2	batch1	w8_late	0.0417949	6	7	7	7	11	12	13	13	13	14	20	22	30	29	30	26	29	31	33	35	48	42	43	44	41	14	Intestine	LP2	11.7398	7.58974	-5.8135	24.2627
GCACTAAGTACGCTAT_1	SeuratProject	7029	2621	402	3	Hashtag2	Hashtag4	2.05138	Hashtag2	Singlet	Hashtag2	batch1	w8_late	0.0402618	6	7	7	7	11	12	13	13	13	14	20	22	40	38	42	42	43	44	45	45	47	48	49	49	52	14	Intestine	ILCP	11.0085	6.08741	-8.42289	21.4832
GCAGCCACATATCGGT_1	SeuratProject	15934	3630	164	4	Hashtag2	Hashtag4	0.962996	Hashtag2	Singlet	Hashtag2	batch1	w8_late	0.0529685	3	3	3	2	3	13	14	14	14	15	8	4	22	25	20	23	20	20	19	16	20	16	15	14	16	15	Intestine	Group 3 ILC	7.94747	-1.87792	5.99478	11.1932
GCAGCCATCGGATAAA_1	SeuratProject	24153	4635	3875	4	Hashtag2	Hashtag1	4.09859	Hashtag2	Singlet	Hashtag2	batch1	w8_late	0.0413199	4	4	4	4	5	4	3	4	4	4	7	6	5	4	3	4	5	5	2	1	1	12	9	8	6	4	Intestine	pre pro-B	12.0815	10.3486	0.812755	34.0246
GCAGCCATCTTCTAAC_1	SeuratProject	3487	1465	613	4	Hashtag2	Hashtag4	2.37123	Hashtag2	Singlet	Hashtag2	batch1	w8_late	0.0372813	6	7	7	7	11	12	13	13	13	14	20	22	30	29	30	26	29	31	33	35	48	42	43	44	41	14	Intestine	LP2	11.1924	7.46299	-5.16804	23.0932
GCAGCTGGTTGCCTAA_1	SeuratProject	12440	3579	88	4	Hashtag2	Hashtag1	0.579884	Hashtag2	Singlet	Hashtag2	batch1	w8_late	0.0508039	3	6	6	5	3	6	5	5	10	11	12	12	11	13	12	11	10	10	8	8	5	4	3	2	2	11	Intestine	Group 3 ILC	7.62156	0.815353	-5.59268	12.8828
GCAGCTGTCATGGAGG_1	SeuratProject	7498	2344	1349	4	Hashtag2	Hashtag4	3.16432	Hashtag2	Singlet	Hashtag2	batch1	w8_late	0.040144	6	7	7	7	11	12	13	13	13	14	20	22	30	29	30	26	29	31	33	35	48	42	43	44	41	14	Intestine	LP2	10.7799	7.2439	-4.58402	22.8163
GCAGGCTAGCCTCGTG_1	SeuratProject	7686	2529	1047	4	Hashtag2	Hashtag1	3.0348	Hashtag2	Singlet	Hashtag2	batch1	w8_late	0.042675	2	9	9	9	9	10	11	11	11	12	13	14	12	12	14	10	12	11	10	9	8	7	5	4	8	12	Intestine	Group 2 ILC	3.1783	2.85249	-19.4761	-3.23647
GCAGGCTCATTGACAC_1	SeuratProject	11609	3069	948	4	Hashtag2	Hashtag4	2.88503	Hashtag2	Singlet	Hashtag2	batch1	w8_late	0.0318718	6	7	7	7	11	12	13	13	13	14	8	4	40	38	42	42	43	44	45	45	47	48	49	49	52	14	Intestine	Group 3 ILC	10.1316	5.40282	-6.5418	17.9372
GCAGGCTTCGGAACTT_1	SeuratProject	30256	5190	5595	3	Hashtag2	Hashtag4	4.11418	Hashtag2	Singlet	Hashtag2	batch1	w8_late	0.0468006	6	7	7	7	11	12	13	13	13	14	20	22	30	29	30	26	29	31	33	35	48	42	43	44	41	14	Intestine	pre pDC	9.90773	8.65019	-1.00809	23.1485
GCATCGGAGTAAGACT_1	SeuratProject	13786	3026	156	4	Hashtag2	Hashtag1	1.38172	Hashtag2	Singlet	Hashtag2	batch1	w8_late	0.048455	0	0	0	0	0	8	8	8	6	6	17	15	13	17	15	13	13	13	12	12	12	13	10	9	11	6	Intestine	Group 3 ILC	3.60927	-4.77883	9.96855	-8.42831
GCATCGGTCAGGCGAA_1	SeuratProject	11859	3269	127	4	Hashtag2	Hashtag3	1.05092	Hashtag2	Singlet	Hashtag2	batch1	w8_late	0.0419934	3	6	6	5	3	6	5	5	10	11	12	12	11	13	12	11	10	10	8	8	5	4	3	2	2	11	Intestine	Group 3 ILC	6.5643	0.356974	-3.95116	10.208
GCATCTCCACAGTATC_1	SeuratProject	13928	3757	207	3	Hashtag2	Hashtag1	1.55556	Hashtag2	Singlet	Hashtag2	batch1	w8_late	0.0455916	3	3	3	2	3	13	14	14	14	15	12	12	22	25	20	23	20	20	19	16	20	16	15	14	16	15	Intestine	Group 3 ILC	7.55013	-1.01521	3.27757	11.8759
GCATGATAGTCTTGGT_1	SeuratProject	10310	2922	1530	4	Hashtag2	Hashtag4	3.3713	Hashtag2	Singlet	Hashtag2	batch1	w8_late	0.0520854	4	4	4	4	5	4	3	15	15	16	16	19	15	14	16	32	32	29	32	29	32	29	28	30	28	16	Intestine	pre pro-B	14.3631	10.3997	10.4035	31.8049
GCATTAGAGATCACCT_1	SeuratProject	22141	4612	154	3	Hashtag2	Hashtag3	1.39054	Hashtag2	Singlet	Hashtag2	batch1	w8_late	0.0537013	3	6	6	5	3	6	5	5	10	11	12	12	11	13	12	11	10	10	8	8	5	4	3	2	2	11	Intestine	Group 3 ILC	8.13127	0.894843	-6.62248	14.3604
GCATTAGCAGTCTCTC_1	SeuratProject	22568	4422	181	4	Hashtag2	Hashtag4	1.21604	Hashtag2	Singlet	Hashtag2	batch1	w8_late	0.0513116	3	6	6	5	3	6	5	5	18	19	23	25	25	26	22	25	23	22	23	20	22	21	20	18	18	19	Intestine	Group 3 ILC	6.69276	1.30441	-8.81951	9.58107
GCCAACGCAAGCTCTA_1	SeuratProject	33046	5307	2075	3	Hashtag2	Hashtag1	3.80714	Hashtag2	Singlet	Hashtag2	batch1	w8_late	0.0304727	6	7	7	7	11	12	13	13	13	14	20	22	30	29	30	26	29	31	33	35	48	42	43	44	41	14	Intestine	pre pDC	11.0632	7.80281	-4.04659	23.4817
GCCAGTGTCCGGTTCT_1	SeuratProject	12471	3728	1405	3	Hashtag2	Hashtag4	3.29158	Hashtag2	Singlet	Hashtag2	batch1	w8_late	0.079304	5	5	5	6	7	10	11	11	11	12	13	14	12	12	14	10	12	11	10	9	8	7	5	4	8	12	Intestine	Group 2 ILC	10.4833	4.0497	-20.0842	16.02
GCCATGGAGAGCTTTC_1	SeuratProject	13962	3265	1743	4	Hashtag2	Hashtag4	3.12055	Hashtag2	Singlet	Hashtag2	batch1	w8_late	0.0568686	6	7	7	7	11	12	13	13	13	14	20	22	30	29	30	26	29	31	33	35	48	42	43	44	41	14	Intestine	LP2	11.3132	7.49634	-4.99307	23.5638
GCCATGGAGATCCAAA_1	SeuratProject	9319	2488	1097	4	Hashtag2	Hashtag3	3.33423	Hashtag2	Singlet	Hashtag2	batch1	w8_late	0.0407769	2	2	2	10	10	11	12	12	12	13	14	17	18	18	17	17	14	15	15	13	11	10	8	6	7	13	Intestine	Group 3 ILC	4.73988	0.831812	-10.3808	1.42314
GCCATGGTCCAGCTCT_1	SeuratProject	11794	3154	893	4	Hashtag2	Hashtag3	2.84579	Hashtag2	Singlet	Hashtag2	batch1	w8_late	0.0511277	1	1	1	1	2	1	6	6	5	5	6	7	6	5	4	2	4	0	3	3	2	1	0	0	0	5	Intestine	Group 1 ILC	0.386665	11.69	-12.8683	-23.4621
GCCATTCAGGTTCTTG_1	SeuratProject	7427	2371	2361	3	Hashtag2	Hashtag4	3.91064	Hashtag2	Singlet	Hashtag2	batch1	w8_late	0.0440285	4	4	4	4	5	4	3	15	15	16	16	19	15	14	16	32	32	29	32	29	32	29	28	30	28	16	Intestine	pre pro-B	14.5925	11.835	10.8991	29.2344
GCCATTCTCCTTGACC_1	SeuratProject	31264	5416	2939	4	Hashtag2	Hashtag4	3.78438	Hashtag2	Singlet	Hashtag2	batch1	w8_late	0.037871	6	7	7	7	11	12	13	13	13	14	20	22	40	38	42	42	43	44	45	45	47	48	49	49	52	14	Intestine	ILCP	11.5425	5.695	-9.20978	19.0096
GCCCAGATCCGTGGTG_1	SeuratProject	7471	2296	131	4	Hashtag2	Hashtag4	1.07189	Hashtag2	Singlet	Hashtag2	batch1	w8_late	0.0633115	0	3	3	2	4	3	2	2	2	1	1	0	0	7	6	1	2	3	1	2	0	0	13	12	10	1	Intestine	Group 3 ILC	7.67003	-4.07456	15.58	6.89135
GCCGATGCAGGAAGTC_1	SeuratProject	13966	3078	850	4	Hashtag2	Hashtag4	2.58376	Hashtag2	Singlet	Hashtag2	batch1	w8_late	0.0342976	6	7	7	7	11	12	13	13	13	14	20	22	40	38	42	42	43	44	45	45	47	48	49	49	52	14	Intestine	ILCP	10.2214	5.76415	-6.68913	18.0248
GCCTGTTAGTATTAGG_1	SeuratProject	15154	3636	225	4	Hashtag2	Hashtag4	1.52063	Hashtag2	Singlet	Hashtag2	batch1	w8_late	0.054639	1	8	8	8	8	9	9	9	7	7	5	5	4	3	2	5	1	1	14	0	15	8	14	13	15	7	Intestine	Group 1 ILC	2.14654	10.8587	-11.1259	-17.4902
GCCTGTTGTAACAGTA_1	SeuratProject	10437	2954	125	4	Hashtag2	Hashtag4	0.973645	Hashtag2	Singlet	Hashtag2	batch1	w8_late	0.0238574	0	3	3	2	4	3	2	2	2	1	8	4	24	6	6	30	21	16	0	17	25	18	17	16	9	1	Intestine	Group 3 ILC	7.27245	-3.16795	9.93257	8.25885
GCGAGAAGTCATGGCC_1	SeuratProject	8686	2591	1292	4	Hashtag2	Hashtag4	3.12064	Hashtag2	Singlet	Hashtag2	batch1	w8_late	0.0543403	4	4	4	4	5	4	3	15	15	16	16	19	15	14	16	32	32	29	32	29	32	29	28	30	28	16	Intestine	pre pro-B	14.7871	11.5092	11.0528	29.9469
GCGAGAAGTGATAGTA_1	SeuratProject	8143	2435	211	4	Hashtag2	Hashtag4	1.4336	Hashtag2	Singlet	Hashtag2	batch1	w8_late	0.0675427	2	2	2	3	1	2	1	1	1	0	4	18	3	2	13	3	3	6	9	10	6	6	6	5	3	0	Intestine	Group 3 ILC	5.05434	-3.27424	5.0897	-5.15379
GCGAGAATCCATCCGT_1	SeuratProject	4379	1602	1004	4	Hashtag2	Hashtag4	3.29985	Hashtag2	Singlet	Hashtag2	batch1	w8_late	0.0614296	1	1	1	1	2	1	6	6	5	5	6	7	6	5	4	2	4	0	3	3	2	1	0	0	0	5	Intestine	Group 1 ILC	-0.808692	11.9105	-11.2103	-25.4836
GCGAGAATCGTTCCCA_1	SeuratProject	8364	2324	98	4	Hashtag2	Hashtag4	0.693583	Hashtag2	Singlet	Hashtag2	batch1	w8_late	0.0555954	0	3	3	2	4	3	2	2	2	1	8	4	24	6	6	30	21	16	0	17	25	18	17	16	9	1	Intestine	Group 3 ILC	8.88849	-2.73164	10.9747	10.6605
GCGGAAAAGGCATCTT_1	SeuratProject	10867	2821	1412	4	Hashtag2	Hashtag4	3.5136	Hashtag2	Singlet	Hashtag2	batch1	w8_late	0.042422	4	4	4	4	5	4	3	15	15	16	16	19	15	14	16	32	32	29	32	29	32	29	28	30	28	16	Intestine	pre pro-B	13.6127	11.3241	7.91968	28.231
GCGGATCAGAGTGACC_1	SeuratProject	6516	2179	556	4	Hashtag2	Hashtag4	2.26658	Hashtag2	Singlet	Hashtag2	batch1	w8_late	0.0277778	1	8	8	8	8	9	9	9	7	7	5	5	4	3	2	5	1	1	14	0	15	8	14	13	15	7	Intestine	Group 1 ILC	0.880121	11.2795	-9.04748	-18.2806
GCGTGCACACAGCCAC_1	SeuratProject	7615	2374	256	3	Hashtag2	Hashtag4	1.51176	Hashtag2	Singlet	Hashtag2	batch1	w8_late	0.0651346	0	0	0	0	0	0	0	0	0	2	35	30	33	32	33	15	33	33	34	32	38	13	10	9	11	2	Intestine	Group 3 ILC	5.69928	-5.54685	15.1047	-6.57583
GCGTGCACACGGATCC_1	SeuratProject	16344	3744	1992	4	Hashtag2	Hashtag3	3.83908	Hashtag2	Singlet	Hashtag2	batch1	w8_late	0.0535977	4	4	4	4	5	4	3	15	15	16	16	19	15	14	16	32	32	29	32	29	32	29	28	30	28	16	Intestine	pre pro-B	14.0884	10.7719	8.99666	31.5982
GCGTGCATCGTACCTC_1	SeuratProject	26521	4869	3166	4	Hashtag2	Hashtag4	4.01533	Hashtag2	Singlet	Hashtag2	batch1	w8_late	0.0496211	4	4	4	4	5	4	3	4	4	4	7	6	5	4	3	4	5	5	2	1	1	12	9	8	6	4	Intestine	pre pro-B	11.8409	10.9899	0.637508	35.3978
GCTACCTCAGGGTCTC_1	SeuratProject	8490	2625	454	4	Hashtag2	Hashtag1	2.31483	Hashtag2	Singlet	Hashtag2	batch1	w8_late	0.0241461	6	7	7	7	11	12	13	13	13	14	8	4	40	38	42	42	43	44	45	45	47	48	49	49	52	14	Intestine	Group 3 ILC	10.0948	5.74853	-6.35277	18.2146
GCTCAAAAGCGTTCAT_1	SeuratProject	10801	2936	178	4	Hashtag2	Hashtag4	1.40025	Hashtag2	Singlet	Hashtag2	batch1	w8_late	0.0802703	0	3	3	2	4	3	2	2	2	1	4	4	24	6	6	30	21	16	0	17	25	18	17	16	9	1	Intestine	Group 3 ILC	7.29424	-3.06981	13.5368	10.4409
GCTGGGTGTTAAACCC_1	SeuratProject	7391	2244	125	4	Hashtag2	Hashtag1	0.385539	Hashtag2	Singlet	Hashtag2	batch1	w8_late	0.0606143	2	2	2	2	4	3	2	2	2	1	4	18	3	2	13	3	3	6	9	10	6	6	6	5	3	1	Intestine	Group 3 ILC	6.09227	-2.82826	5.90282	0.78046
GGAACCCCAGTTGAAA_1	SeuratProject	7754	2274	1521	4	Hashtag2	Hashtag4	3.4722	Hashtag2	Singlet	Hashtag2	batch1	w8_late	0.0504256	1	1	1	1	2	1	6	6	5	5	6	7	6	5	4	2	4	0	3	3	2	1	0	0	0	5	Intestine	Group 1 ILC	-1.49052	11.8057	-9.27454	-29.0451
GGAACCCGTAGATTGA_1	SeuratProject	7354	2198	90	4	Hashtag2	Hashtag1	0.878571	Hashtag2	Singlet	Hashtag2	batch1	w8_late	0.0573837	0	3	3	2	4	3	2	2	2	1	1	0	0	7	5	1	2	3	1	2	0	0	13	12	10	1	Intestine	Group 3 ILC	7.28948	-3.48897	14.8331	5.19999
GGAACCCTCGTCGCTT_1	SeuratProject	28686	4724	2751	4	Hashtag2	Hashtag3	4.21321	Hashtag2	Singlet	Hashtag2	batch1	w8_late	0.0476888	4	4	4	4	5	4	3	4	4	4	7	6	5	4	3	34	26	25	27	30	31	24	23	22	21	4	Intestine	pre pro-B	10.8734	10.5313	1.79124	29.6618
GGAATCTGTCTGTCCT_1	SeuratProject	9921	2904	249	4	Hashtag2	Hashtag1	1.6029	Hashtag2	Singlet	Hashtag2	batch1	w8_late	0.032658	2	2	2	3	1	2	1	1	1	0	4	10	3	2	9	19	18	43	18	15	17	14	11	10	13	0	Intestine	Group 3 ILC	3.11363	-1.47688	-2.6465	-4.63781
GGAATGGAGGGAGATA_1	SeuratProject	8019	2463	122	4	Hashtag2	Hashtag4	0.868043	Hashtag2	Singlet	Hashtag2	batch1	w8_late	0.06946	3	3	3	2	3	13	14	14	14	15	8	4	22	25	20	23	20	20	19	16	20	16	15	14	16	15	Intestine	Group 3 ILC	6.78492	-1.68092	4.0094	10.9479
GGACGTCAGCTCGACC_1	SeuratProject	7843	1883	535	4	Hashtag2	Hashtag4	2.44406	Hashtag2	Singlet	Hashtag2	batch1	w8_late	0.0494709	6	7	7	7	11	12	13	13	13	14	20	22	30	29	30	26	29	31	33	35	48	42	43	44	41	14	Intestine	LP2	11.3966	7.14759	-6.38643	22.5862
GGACGTCTCATCCCGT_1	SeuratProject	17400	4280	1875	4	Hashtag2	Hashtag3	3.77927	Hashtag2	Singlet	Hashtag2	batch1	w8_late	0.0487356	3	3	3	2	3	13	14	14	14	15	8	4	22	25	20	23	20	20	19	16	20	16	15	14	16	15	Intestine	Group 3 ILC	7.65979	-1.30177	5.59729	11.8049
GGAGAACCACAACGAG_1	SeuratProject	8299	2562	738	4	Hashtag2	Hashtag4	2.66293	Hashtag2	Singlet	Hashtag2	batch1	w8_late	0.0457886	5	5	5	11	12	14	15	16	16	17	22	24	16	24	21	22	22	2	20	18	19	32	31	34	32	17	Intestine	LP1	12.7708	5.27676	-18.6974	22.8495
GGAGAACGTATCAAGA_1	SeuratProject	3735	1435	3053	4	Hashtag2	Hashtag1	4.09036	Hashtag2	Singlet	Hashtag2	batch1	w8_late	0.0492637	1	1	1	1	2	1	6	6	5	5	6	9	10	11	8	12	11	12	11	23	29	27	26	26	24	5	Intestine	Group 1 ILC	-0.52438	12.9071	-13.1007	-27.9442
GGAGAACGTCTGCAAT_1	SeuratProject	19306	4002	3079	4	Hashtag2	Hashtag4	3.98271	Hashtag2	Singlet	Hashtag2	batch1	w8_late	0.0381229	4	4	4	4	5	4	3	4	4	4	7	6	5	4	3	4	5	5	2	1	1	12	9	8	6	4	Intestine	pre pro-B	12.1464	10.3281	0.53049	34.0596
GGAGATGAGCTAGCCC_1	SeuratProject	18382	3970	2481	4	Hashtag2	Hashtag4	4.06653	Hashtag2	Singlet	Hashtag2	batch1	w8_late	0.0591339	4	4	4	4	5	4	3	15	15	16	16	19	15	14	16	4	5	29	2	29	1	12	9	8	28	16	Intestine	pre pro-B	13.8599	11.9514	8.33275	29.0932
GGAGATGGTTCCGTTC_1	SeuratProject	15775	3107	225	4	Hashtag2	Hashtag1	1.08363	Hashtag2	Singlet	Hashtag2	batch1	w8_late	0.0116006	1	8	8	8	8	9	9	9	7	7	5	5	43	44	2	46	47	50	14	46	15	8	65	66	53	7	Intestine	Group 1 ILC	-1.14765	10.8504	-4.99048	-16.5262
GGAGATGGTTGGAGAC_1	SeuratProject	3536	1319	1197	4	Hashtag2	Hashtag4	3.23541	Hashtag2	Singlet	Hashtag2	batch1	w8_late	0.0591063	1	1	1	1	2	1	10	10	9	9	15	9	10	11	8	12	11	12	11	39	39	39	39	40	38	9	Intestine	Group 1 ILC	0.56877	12.8773	-18.4177	-25.6639
GGAGGATAGGATTTCC_1	SeuratProject	8478	2514	80	4	Hashtag2	Hashtag4	0.701539	Hashtag2	Singlet	Hashtag2	batch1	w8_late	0.0560274	0	3	3	2	4	3	2	2	2	1	8	4	24	6	6	30	21	16	0	17	25	18	17	16	9	1	Intestine	Group 3 ILC	8.89441	-2.68101	12.2237	11.1491
GGAGGATTCCACCTCA_1	SeuratProject	10786	2699	202	4	Hashtag2	Hashtag4	1.32166	Hashtag2	Singlet	Hashtag2	batch1	w8_late	0.046171	0	0	0	0	0	8	8	8	6	6	35	30	33	32	33	15	33	33	34	32	38	13	10	9	11	6	Intestine	Group 3 ILC	5.19233	-3.33096	7.44447	3.31075
GGATCTACACAGGATG_1	SeuratProject	11825	3136	82	4	Hashtag2	Hashtag4	0.603909	Hashtag2	Singlet	Hashtag2	batch1	w8_late	0.0711205	3	6	6	5	3	6	5	5	10	11	12	12	11	13	12	11	10	10	8	8	5	4	3	2	2	11	Intestine	Group 3 ILC	6.64243	-0.139642	-4.07383	10.0219
GGCACGTTCTCATGCC_1	SeuratProject	34335	5626	1177	4	Hashtag2	Hashtag1	3.13534	Hashtag2	Singlet	Hashtag2	batch1	w8_late	0.0773555	5	5	5	6	7	7	7	7	8	10	11	11	8	10	10	8	8	2	6	6	4	17	16	15	29	10	Intestine	ETP	11.1913	2.68744	-22.4037	13.8319
GGCAGTCCATCTGTTT_1	SeuratProject	7640	2476	1523	4	Hashtag2	Hashtag1	3.4913	Hashtag2	Singlet	Hashtag2	batch1	w8_late	0.0407068	4	4	4	4	5	4	3	4	4	4	7	6	5	4	3	4	5	5	2	1	1	45	45	47	54	4	Intestine	pre pro-B	13.2447	9.03566	-3.50558	30.1414
GGCGTCACAAATACAG_1	SeuratProject	9337	2423	79	4	Hashtag2	Hashtag4	0.756214	Hashtag2	Singlet	Hashtag2	batch1	w8_late	0.0416622	0	0	0	0	0	8	8	8	6	6	35	30	33	32	33	15	33	33	34	32	38	13	10	9	11	6	Intestine	Group 3 ILC	5.41474	-3.97278	8.18815	3.52853
GGCGTCATCACCTCAC_1	SeuratProject	12912	3470	377	4	Hashtag2	Hashtag1	1.97496	Hashtag2	Singlet	Hashtag2	batch1	w8_late	0.0582404	3	6	6	5	3	6	5	5	10	11	12	12	11	13	12	11	10	10	8	8	5	4	3	2	2	11	Intestine	Group 3 ILC	6.46836	0.41804	-4.3167	10.0694
GGCTGTGTCCTTGAAG_1	SeuratProject	5597	1774	1734	4	Hashtag2	Hashtag1	3.62672	Hashtag2	Singlet	Hashtag2	batch1	w8_late	0.0444881	6	7	7	7	11	12	13	13	13	14	20	22	30	29	30	26	29	31	33	66	67	70	72	72	72	14	Intestine	pre pDC	9.18397	8.27831	-0.159379	21.5526
GGGAAGTAGCATGGGT_1	SeuratProject	14437	3483	414	4	Hashtag2	Hashtag1	2.117	Hashtag2	Singlet	Hashtag2	batch1	w8_late	0.0503567	3	6	6	5	3	6	5	5	18	19	23	25	25	26	22	25	23	22	23	20	22	21	20	18	18	19	Intestine	Group 3 ILC	6.68291	1.43961	-8.89834	9.41846
GGGAAGTGTAAGTTGA_1	SeuratProject	7135	2341	135	4	Hashtag2	Hashtag4	1.1414	Hashtag2	Singlet	Hashtag2	batch1	w8_late	0.0497547	0	3	3	2	4	3	2	2	2	1	8	4	22	25	20	23	20	20	19	16	20	16	15	14	16	1	Intestine	Group 3 ILC	8.16268	-2.19502	8.68106	10.1656
GGGAAGTTCCGTGCGA_1	SeuratProject	26638	4641	464	4	Hashtag2	Hashtag3	2.34716	Hashtag2	Singlet	Hashtag2	batch1	w8_late	0.0705383	3	6	6	5	3	6	5	5	10	11	12	12	11	13	12	11	10	10	8	8	5	4	3	2	2	11	Intestine	Group 3 ILC	8.19906	0.228917	-5.50186	14.1938
GGGACTCCACGTAGTT_1	SeuratProject	9372	2570	85	3	Hashtag2	Hashtag4	0.50449	Hashtag2	Singlet	Hashtag2	batch1	w8_late	0.0821596	0	3	3	2	4	3	2	2	2	1	1	0	0	6	6	1	2	16	0	17	25	18	17	16	9	1	Intestine	Group 3 ILC	7.92235	-3.74559	15.3879	6.38423
GGGACTCCAGTTGCGC_1	SeuratProject	14752	3363	898	3	Hashtag2	Hashtag3	3.14985	Hashtag2	Singlet	Hashtag2	batch1	w8_late	0.0631101	1	8	8	8	8	9	9	9	7	7	5	5	4	3	2	5	1	1	21	0	21	19	18	17	17	7	Intestine	Group 1 ILC	2.63766	9.67995	-13.1467	-14.5052
GGGAGATAGTGCACTT_1	SeuratProject	12030	3275	1090	4	Hashtag2	Hashtag4	3.03964	Hashtag2	Singlet	Hashtag2	batch1	w8_late	0.0369077	4	4	4	4	5	4	3	4	4	4	7	6	30	29	30	26	29	31	2	35	1	45	45	47	41	4	Intestine	pre pro-B	13.0531	6.0605	-5.58454	29.9515
GGGAGTAGTGACGTCC_1	SeuratProject	9280	2703	78	3	Hashtag2	Hashtag4	0.404883	Hashtag2	Singlet	Hashtag2	batch1	w8_late	0.0533405	0	0	0	0	0	8	8	8	6	6	10	13	9	9	11	7	7	7	5	4	3	2	1	1	1	6	Intestine	Group 3 ILC	4.72895	-5.14233	16.3477	-5.27904
GGGATCCTCAATCAGC_1	SeuratProject	16350	3804	7052	4	Hashtag2	Hashtag1	4.76961	Hashtag2	Singlet	Hashtag2	batch1	w8_late	0.0606116	4	4	4	4	5	4	3	15	15	16	16	19	15	14	16	4	5	5	2	1	1	12	9	8	6	16	Intestine	pre pro-B	13.6146	11.9016	7.12975	29.6121
GGGATGAAGCGCCCAT_1	SeuratProject	4840	1745	453	4	Hashtag2	Hashtag1	2.08532	Hashtag2	Singlet	Hashtag2	batch1	w8_late	0.0580579	6	7	7	7	13	15	16	17	17	18	26	27	32	31	31	33	31	24	30	31	23	30	29	29	30	18	Intestine	LP1	13.7961	6.87611	-13.3377	27.9883
GGGCCATTCGCGAAGA_1	SeuratProject	5673	2040	1278	4	Hashtag2	Hashtag1	3.06948	Hashtag2	Singlet	Hashtag2	batch1	w8_late	0.0634585	2	9	9	9	9	10	11	11	11	12	35	30	33	32	33	15	33	33	34	32	38	13	10	9	11	12	Intestine	Group 2 ILC	6.43921	-3.10399	3.85014	4.60605
GGGCGTTTCTACTTCA_1	SeuratProject	11264	3142	134	4	Hashtag2	Hashtag3	0.987907	Hashtag2	Singlet	Hashtag2	batch1	w8_late	0.0489169	0	3	3	2	4	3	2	2	2	1	8	4	24	6	6	30	21	16	0	17	25	18	17	16	9	1	Intestine	Group 3 ILC	7.44043	-3.03694	11.434	7.29342
GGGCTCAGTTGAGAGC_1	SeuratProject	6936	2291	1057	4	Hashtag2	Hashtag4	3.1142	Hashtag2	Singlet	Hashtag2	batch1	w8_late	0.0258074	4	4	4	4	5	4	3	15	15	16	16	19	15	14	16	32	32	29	32	29	32	29	28	30	28	16	Intestine	pre pro-B	14.8782	11.0454	11.4979	30.7867
GGGCTCAGTTGCTGAT_1	SeuratProject	15975	3562	717	4	Hashtag2	Hashtag4	2.39899	Hashtag2	Singlet	Hashtag2	batch1	w8_late	0.0599061	1	8	8	8	8	9	9	9	7	7	5	5	4	3	2	5	1	1	14	0	15	8	14	13	15	7	Intestine	Group 1 ILC	1.2224	10.9704	-10.0548	-18.7657
GGGTATTCACGTTCGG_1	SeuratProject	13862	3243	566	4	Hashtag2	Hashtag4	2.59688	Hashtag2	Singlet	Hashtag2	batch1	w8_late	0.0570625	0	3	3	2	0	8	8	8	6	6	1	0	0	7	5	3	3	3	1	2	0	0	36	39	43	6	Intestine	Group 3 ILC	5.98332	-3.62251	7.93153	3.43213
GGGTCACTCAAATGCC_1	SeuratProject	9096	2695	82	4	Hashtag2	Hashtag4	0.505394	Hashtag2	Singlet	Hashtag2	batch1	w8_late	0.0381486	0	0	0	0	0	0	0	0	0	2	0	2	1	0	0	0	0	4	4	5	13	3	2	32	31	2	Intestine	Group 3 ILC	5.82259	-7.26547	24.8347	-6.02544
GGGTGTCCACGTATAC_1	SeuratProject	9523	2774	315	4	Hashtag2	Hashtag4	1.31032	Hashtag2	Singlet	Hashtag2	batch1	w8_late	0.0786517	0	3	3	2	4	3	2	2	2	1	8	4	24	6	6	30	21	16	0	17	25	18	17	16	9	1	Intestine	Group 3 ILC	8.83712	-2.91754	12.3923	11.0552
GGGTTATCAAAGCACG_1	SeuratProject	5371	1818	98	4	Hashtag2	Hashtag1	0.805377	Hashtag2	Singlet	Hashtag2	batch1	w8_late	0.0485943	0	0	0	0	0	8	8	8	6	6	0	2	1	0	0	0	0	4	4	5	13	3	2	32	31	6	Intestine	Group 3 ILC	5.29587	-6.03224	15.5299	-8.48648
GGGTTATCAAGCACCC_1	SeuratProject	9159	2449	210	4	Hashtag2	Hashtag1	1.44937	Hashtag2	Singlet	Hashtag2	batch1	w8_late	0.0532809	0	0	3	2	0	8	8	8	6	6	1	0	0	7	5	3	3	3	1	2	0	0	36	39	43	6	Intestine	Group 3 ILC	6.31356	-3.78958	8.16915	3.6662
GGGTTATGTAGCGTAG_1	SeuratProject	10773	2882	1370	4	Hashtag2	Hashtag1	3.29011	Hashtag2	Singlet	Hashtag2	batch1	w8_late	0.070918	4	4	4	4	5	4	3	15	15	16	16	19	15	14	16	4	5	5	2	1	1	12	9	8	6	16	Intestine	pre pro-B	13.3559	10.9149	6.54748	31.3118
GGGTTTAGTTGCACGC_1	SeuratProject	14062	3103	148	4	Hashtag2	Hashtag4	1.02608	Hashtag2	Singlet	Hashtag2	batch1	w8_late	0.0489973	0	3	3	2	4	3	2	2	2	1	8	4	24	6	6	30	21	16	0	17	25	18	17	16	9	1	Intestine	Group 3 ILC	8.52006	-2.73278	10.3788	10.2644
GGTAATCCAAGCGGAT_1	SeuratProject	6489	2064	274	4	Hashtag2	Hashtag4	0.90786	Hashtag2	Singlet	Hashtag2	batch1	w8_late	0.0486978	0	0	0	0	0	8	8	8	6	6	35	30	33	32	33	15	33	33	34	32	38	13	10	9	11	6	Intestine	Group 3 ILC	5.22169	-6.1423	13.9947	-7.34801
GGTAGAGGTGGAATGC_1	SeuratProject	20642	4005	2324	4	Hashtag2	Hashtag4	3.89622	Hashtag2	Singlet	Hashtag2	batch1	w8_late	0.0495592	1	8	8	8	8	9	9	9	7	7	5	5	4	3	2	50	1	53	55	58	56	59	62	64	65	7	Intestine	Group 1 ILC	2.64964	9.22389	-10.0835	-14.6229
GGTAGAGTCACGACTA_1	SeuratProject	6419	2283	275	4	Hashtag2	Hashtag3	1.96218	Hashtag2	Singlet	Hashtag2	batch1	w8_late	0.0484499	2	9	9	9	9	10	11	11	11	12	13	14	12	12	14	10	12	11	10	9	8	7	5	4	8	12	Intestine	Group 2 ILC	5.72215	3.69117	-18.7819	3.26541
GGTCTGGAGGAACATT_1	SeuratProject	7081	2096	76	4	Hashtag2	Hashtag4	0.699658	Hashtag2	Singlet	Hashtag2	batch1	w8_late	0.0625618	2	2	2	3	1	2	1	1	1	0	4	10	3	2	9	36	44	43	44	48	35	50	51	52	50	0	Intestine	Group 3 ILC	3.79923	-2.05821	0.158703	-2.41164
GGTCTGGCACCAGGTC_1	SeuratProject	18997	4274	151	3	Hashtag2	Hashtag3	1.47122	Hashtag2	Singlet	Hashtag2	batch1	w8_late	0.0567984	3	6	6	5	3	6	5	5	10	11	12	12	11	13	12	11	10	10	8	8	5	4	3	2	2	11	Intestine	Group 3 ILC	6.84965	-0.641631	-0.220661	9.91678
GGTCTGGGTCTCGCGA_1	SeuratProject	11010	3090	82	4	Hashtag2	Hashtag4	0.777971	Hashtag2	Singlet	Hashtag2	batch1	w8_late	0.0569482	3	3	3	2	3	13	14	14	14	15	12	12	11	13	12	11	10	10	8	8	5	4	3	2	2	15	Intestine	Group 3 ILC	7.30048	-0.931837	2.68962	11.3876
GGTCTGGTCAAGTGTC_1	SeuratProject	15898	3789	306	4	Hashtag2	Hashtag1	1.53831	Hashtag2	Singlet	Hashtag2	batch1	w8_late	0.0446597	3	6	6	5	3	6	5	5	10	11	12	12	11	13	12	11	10	10	8	8	5	4	3	2	2	11	Intestine	Group 3 ILC	6.41328	0.20711	-3.06967	9.89605
GGTGAAGAGTTCCGGC_1	SeuratProject	12426	3137	2747	4	Hashtag2	Hashtag4	4.05797	Hashtag2	Singlet	Hashtag2	batch1	w8_late	0.0484468	1	1	1	1	2	1	6	6	5	5	6	7	6	5	4	2	4	0	14	0	15	8	14	13	15	5	Intestine	Group 1 ILC	0.841232	12.0155	-11.9016	-22.4206
GGTGAAGGTTCGAAGG_1	SeuratProject	11415	2709	2100	4	Hashtag2	Hashtag4	3.6947	Hashtag2	Singlet	Hashtag2	batch1	w8_late	0.0569426	4	4	4	4	5	4	3	15	15	16	16	19	15	14	16	4	5	5	2	1	1	12	9	8	6	16	Intestine	pre pro-B	13.5618	11.6355	7.56046	28.3964
GGTGGCTTCTTTCCAA_1	SeuratProject	16770	3648	1409	4	Hashtag2	Hashtag1	3.33447	Hashtag2	Singlet	Hashtag2	batch1	w8_late	0.0324389	5	5	5	11	12	14	15	16	16	17	22	24	16	24	21	22	22	34	20	18	19	32	31	34	32	17	Intestine	LP1	13.655	5.68244	-17.8565	24.5525
GGTGTCGCACAAGTTC_1	SeuratProject	11172	2999	125	4	Hashtag2	Hashtag4	1.16559	Hashtag2	Singlet	Hashtag2	batch1	w8_late	0.0491407	2	2	2	3	1	2	1	1	1	0	4	10	3	2	9	19	18	6	18	15	17	14	11	10	13	0	Intestine	Group 3 ILC	3.20794	-1.93187	-0.638118	-4.55201
GGTGTCGGTAGGCAAC_1	SeuratProject	6931	2073	125	4	Hashtag2	Hashtag4	0.907285	Hashtag2	Singlet	Hashtag2	batch1	w8_late	0.0398211	0	3	3	2	4	3	2	2	2	1	1	0	0	7	5	1	2	3	1	2	0	0	13	12	10	1	Intestine	Group 3 ILC	6.72227	-3.56688	13.2112	4.36827
GGTGTCGGTCCGAAAG_1	SeuratProject	9449	2589	321	4	Hashtag2	Hashtag1	1.66582	Hashtag2	Singlet	Hashtag2	batch1	w8_late	0.0411684	0	3	3	2	4	3	2	2	2	1	8	4	24	6	6	30	21	16	0	17	25	18	17	16	9	1	Intestine	Group 3 ILC	7.07315	-2.99851	10.6195	6.60697
GGTGTTATCTCGCGTT_1	SeuratProject	5451	1890	951	4	Hashtag2	Hashtag4	3.00893	Hashtag2	Singlet	Hashtag2	batch1	w8_late	0.0357733	4	4	4	4	5	4	3	15	15	16	16	19	15	14	16	32	32	29	32	29	32	29	28	30	28	16	Intestine	pre pro-B	14.2491	11.7202	10.0476	28.6736
GGTTCTCAGGCATGGT_1	SeuratProject	4636	1567	1279	4	Hashtag2	Hashtag3	3.37682	Hashtag2	Singlet	Hashtag2	batch1	w8_late	0.0323555	6	7	7	7	11	12	13	13	13	14	20	22	30	29	30	26	29	31	33	35	48	42	43	44	41	14	Intestine	LP2	12.0453	8.48884	-4.73875	24.2447
GGTTCTCAGTATAACG_1	SeuratProject	11501	3280	954	4	Hashtag2	Hashtag4	3.01101	Hashtag2	Singlet	Hashtag2	batch1	w8_late	0.0612121	3	3	3	2	3	13	14	14	14	15	8	4	22	25	20	23	20	20	19	16	20	16	15	14	16	15	Intestine	Group 3 ILC	6.53787	-1.60874	2.72346	6.54679
GGTTGTATCATAGCAC_1	SeuratProject	8858	2546	1607	4	Hashtag2	Hashtag3	3.2232	Hashtag2	Singlet	Hashtag2	batch1	w8_late	0.0322872	4	4	4	4	5	4	3	4	4	4	7	6	5	4	3	4	5	5	2	1	1	12	9	8	6	4	Intestine	pre pro-B	12.8717	11.3188	2.39203	32.7818
GGTTGTATCTAGTACG_1	SeuratProject	7693	2376	1047	3	Hashtag2	Hashtag4	3.10952	Hashtag2	Singlet	Hashtag2	batch1	w8_late	0.0162485	6	7	7	7	11	12	13	13	13	14	20	22	30	29	30	26	29	31	33	66	67	70	72	72	72	14	Intestine	pre pDC	9.09891	8.38971	0.205378	21.2669
GTAACACAGCAGCACA_1	SeuratProject	15041	3751	80	4	Hashtag2	Hashtag1	0.604082	Hashtag2	Singlet	Hashtag2	batch1	w8_late	0.0557809	3	3	3	2	3	13	14	14	14	15	8	4	22	25	20	23	20	20	19	16	20	16	15	14	16	15	Intestine	Group 3 ILC	7.94692	-1.3983	5.24984	11.644
GTAACACGTCGACTGC_1	SeuratProject	17072	3931	1489	3	Hashtag2	Hashtag3	3.67108	Hashtag2	Singlet	Hashtag2	batch1	w8_late	0.0536551	4	4	4	4	5	4	3	4	4	4	7	6	5	4	3	4	5	5	2	1	1	12	9	8	6	4	Intestine	pre pro-B	12.2569	10.3791	1.21892	33.7838
GTAACACTCGCAAGAG_1	SeuratProject	8010	2390	1244	4	Hashtag2	Hashtag1	3.10312	Hashtag2	Singlet	Hashtag2	batch1	w8_late	0.0579276	1	1	1	1	2	1	6	6	5	5	6	7	6	5	4	2	4	0	3	3	2	1	0	0	0	5	Intestine	Group 1 ILC	0.854096	10.2873	-11.3913	-24.9557
GTAAGTCGTTCGTACA_1	SeuratProject	7577	2106	157	4	Hashtag2	Hashtag3	0.408238	Hashtag2	Singlet	Hashtag2	batch1	w8_late	0.0405174	0	0	0	0	0	0	0	0	0	2	0	2	1	0	0	0	0	9	25	21	27	20	19	19	23	2	Intestine	Group 3 ILC	6.70277	-5.60642	19.5953	0.281261
GTAATGCTCCAATCTT_1	SeuratProject	6268	2305	209	4	Hashtag2	Hashtag3	1.54776	Hashtag2	Singlet	Hashtag2	batch1	w8_late	0.0475431	2	9	9	9	9	10	11	11	11	12	13	14	12	12	14	10	12	11	10	9	8	7	5	4	66	12	Intestine	Group 2 ILC	3.84677	1.15526	-13.1872	-1.53116
GTACAACGTAGCTGCC_1	SeuratProject	8365	2417	113	4	Hashtag2	Hashtag4	0.941367	Hashtag2	Singlet	Hashtag2	batch1	w8_late	0.0472206	0	0	3	2	0	8	8	8	6	6	1	0	0	7	5	3	3	3	1	2	0	0	36	39	43	6	Intestine	Group 3 ILC	6.19664	-3.85561	8.30411	3.24984
GTACAACTCGTTCATT_1	SeuratProject	8502	2491	2172	4	Hashtag2	Hashtag3	3.81754	Hashtag2	Singlet	Hashtag2	batch1	w8_late	0.0408139	4	4	4	4	5	4	3	15	15	16	16	19	15	14	16	32	32	29	32	29	32	29	28	30	28	16	Intestine	pre pro-B	14.6152	10.5907	10.5027	31.0752
GTAGAGGAGGGACACT_1	SeuratProject	5420	1868	611	4	Hashtag2	Hashtag1	2.41315	Hashtag2	Singlet	Hashtag2	batch1	w8_late	0.0291513	2	9	9	9	9	10	11	11	11	12	13	14	12	12	14	10	12	11	10	9	8	7	5	4	8	12	Intestine	Group 2 ILC	4.64418	3.5582	-17.0783	1.63029
GTAGAGGAGGGATGTC_1	SeuratProject	11676	3104	2890	4	Hashtag2	Hashtag4	3.50713	Hashtag2	Singlet	Hashtag2	batch1	w8_late	0.0468482	4	4	4	4	5	4	3	15	15	16	16	19	15	14	16	32	32	29	32	29	32	29	28	30	28	16	Intestine	pre pro-B	14.2599	11.6264	8.9916	29.7807
GTAGAGGGTTTCACAG_1	SeuratProject	6992	2556	852	4	Hashtag2	Hashtag1	2.90858	Hashtag2	Singlet	Hashtag2	batch1	w8_late	0.0284611	0	3	3	2	0	13	14	14	14	15	35	30	33	32	33	15	33	33	34	32	38	13	10	9	11	15	Intestine	Group 3 ILC	8.11404	-6.54284	29.1988	0.358264
GTAGCTACAAGTCATC_1	SeuratProject	9202	2632	406	4	Hashtag2	Hashtag1	2.3231	Hashtag2	Singlet	Hashtag2	batch1	w8_late	0.0391219	0	3	3	2	4	3	2	2	2	1	8	4	24	6	6	30	21	16	0	17	25	18	17	16	9	1	Intestine	Group 3 ILC	7.39144	-2.74353	10.8815	7.63151
GTAGCTACACATGACT_1	SeuratProject	10706	2757	112	3	Hashtag2	Hashtag1	0.822779	Hashtag2	Singlet	Hashtag2	batch1	w8_late	0.0455819	0	3	3	2	4	3	2	2	2	1	1	0	0	7	5	1	2	3	1	2	0	0	13	12	10	1	Intestine	Group 3 ILC	7.12728	-3.7764	14.9962	5.24319
GTAGGAGGTAGTGCGA_1	SeuratProject	7265	2333	1371	4	Hashtag2	Hashtag4	3.1775	Hashtag2	Singlet	Hashtag2	batch1	w8_late	0.0908465	1	8	8	8	8	9	9	9	7	7	5	5	4	3	2	5	1	1	14	0	15	8	14	13	15	7	Intestine	Group 1 ILC	2.21362	10.748	-16.4705	-11.9077
GTATTGGGTGACAACG_1	SeuratProject	21034	4139	4396	4	Hashtag2	Hashtag4	4.25606	Hashtag2	Singlet	Hashtag2	batch1	w8_late	0.038414	2	9	9	9	9	10	11	11	11	12	13	14	12	12	14	10	12	11	10	9	8	7	5	4	8	12	Intestine	Group 2 ILC	2.77019	2.63765	-19.2637	-3.59357
GTATTGGGTGGCCACT_1	SeuratProject	5264	2100	703	4	Hashtag2	Hashtag1	2.8419	Hashtag2	Singlet	Hashtag2	batch1	w8_late	0.0550912	0	3	3	2	4	3	2	13	13	14	8	4	40	38	42	42	43	44	45	45	47	48	49	49	52	14	Intestine	Group 3 ILC	8.55007	-2.0709	8.99114	12.0753
GTATTGGTCCACGTAA_1	SeuratProject	11279	3118	1391	3	Hashtag2	Hashtag3	3.55832	Hashtag2	Singlet	Hashtag2	batch1	w8_late	0.0537282	6	7	7	7	11	12	13	13	13	14	20	22	30	29	30	26	29	31	33	35	48	42	43	44	41	14	Intestine	LP2	11.8697	7.00407	-7.43082	22.9582
GTCAAGTTCGTTCCTG_1	SeuratProject	12093	3340	147	2	Hashtag2	Hashtag3	1.37014	Hashtag2	Singlet	Hashtag2	batch1	w8_late	0.060779	3	3	3	2	3	13	14	14	14	15	8	4	40	38	42	42	43	44	45	45	47	48	49	49	52	15	Intestine	Group 3 ILC	8.31849	-1.60858	8.37338	11.5739
GTCAGCGGTGGTCCCA_1	SeuratProject	8455	2335	393	4	Hashtag2	Hashtag3	2.3185	Hashtag2	Singlet	Hashtag2	batch1	w8_late	0.0346541	0	0	0	0	0	8	8	8	6	6	10	13	9	9	11	7	7	7	5	4	3	2	1	1	1	6	Intestine	Group 3 ILC	4.29794	-5.97298	15.9663	-10.6221
GTCATCCGTAGTGTGG_1	SeuratProject	9470	2524	121	4	Hashtag2	Hashtag3	0.890563	Hashtag2	Singlet	Hashtag2	batch1	w8_late	0.0593453	0	3	3	2	3	13	14	14	14	15	4	4	3	2	9	36	44	43	44	48	35	50	51	52	50	15	Intestine	Group 3 ILC	7.62661	-2.32594	8.42736	9.53548
GTCATCCTCAAATAGG_1	SeuratProject	11315	3177	358	4	Hashtag2	Hashtag4	1.9563	Hashtag2	Singlet	Hashtag2	batch1	w8_late	0.0372072	0	0	0	0	0	0	0	0	0	2	0	2	1	0	0	0	0	4	4	5	13	3	2	32	31	2	Intestine	Group 3 ILC	6.54259	-7.27569	26.7008	-4.31764
GTCATCCTCGTCCTTG_1	SeuratProject	6084	2392	1130	3	Hashtag2	Hashtag1	3.30811	Hashtag2	Singlet	Hashtag2	batch1	w8_late	0.0282709	4	4	4	4	5	4	3	4	4	4	16	19	15	14	16	32	32	29	32	29	32	29	28	30	28	4	Intestine	pre pro-B	13.9083	9.38873	10.5254	34.1787
GTCATGAAGAGAGTGA_1	SeuratProject	7420	2323	181	4	Hashtag2	Hashtag3	1.13644	Hashtag2	Singlet	Hashtag2	batch1	w8_late	0.0685984	0	3	3	2	4	3	2	2	2	1	8	4	24	6	6	30	21	16	0	17	25	18	17	16	9	1	Intestine	Group 3 ILC	8.32821	-3.80404	15.4771	7.70611
GTCATGATCCATCGTC_1	SeuratProject	8696	2560	1486	3	Hashtag2	Hashtag4	3.164	Hashtag2	Singlet	Hashtag2	batch1	w8_late	0.0412833	1	1	1	1	2	1	10	10	9	9	6	7	6	5	4	2	4	0	3	3	2	27	26	26	24	9	Intestine	Group 1 ILC	-0.272071	11.9482	-15.7224	-27.5038
GTCATTTAGAACTTCC_1	SeuratProject	3869	1684	57	3	Hashtag2	Hashtag4	0.832576	Hashtag2	Singlet	Hashtag2	batch1	w8_late	0.0173171	0	0	0	0	0	0	0	0	0	2	0	2	1	0	0	15	0	4	4	5	13	3	2	21	12	2	Intestine	Group 3 ILC	5.9335	-6.43567	27.4292	0.257266
GTCATTTAGCAATAGT_1	SeuratProject	19772	4198	441	3	Hashtag2	Hashtag3	2.38241	Hashtag2	Singlet	Hashtag2	batch1	w8_late	0.0525996	3	3	3	2	3	13	14	14	14	15	8	4	22	25	20	23	20	20	19	16	20	16	15	14	16	15	Intestine	Group 3 ILC	8.4163	-1.06965	5.36741	12.4053
GTCATTTGTAGCACGA_1	SeuratProject	6699	2259	165	4	Hashtag2	Hashtag4	0.596463	Hashtag2	Singlet	Hashtag2	batch1	w8_late	0.0694133	2	2	2	2	4	3	2	2	2	1	4	18	3	2	13	3	3	6	9	10	6	6	6	5	3	1	Intestine	Group 3 ILC	5.49923	-2.7405	5.06856	0.646922
GTCCACTTCCGTAGGC_1	SeuratProject	14142	3849	116	4	Hashtag2	Hashtag4	1.30144	Hashtag2	Singlet	Hashtag2	batch1	w8_late	0.0521143	2	2	2	10	10	11	12	12	12	13	14	17	18	18	17	17	14	15	15	13	11	10	8	6	7	13	Intestine	Group 3 ILC	4.97266	0.961744	-10.6937	2.34704
GTCCCATAGTGCAACG_1	SeuratProject	23855	4423	194	4	Hashtag2	Hashtag3	1.30344	Hashtag2	Singlet	Hashtag2	batch1	w8_late	0.0607001	3	6	6	5	3	6	5	5	18	19	23	25	25	26	22	25	23	22	23	20	22	21	20	18	18	19	Intestine	Group 3 ILC	7.41953	1.81976	-9.9519	9.82882
GTCCCATCAAATGGAT_1	SeuratProject	14355	3626	286	4	Hashtag2	Hashtag3	1.68316	Hashtag2	Singlet	Hashtag2	batch1	w8_late	0.0486938	3	3	3	2	3	13	14	14	14	15	8	4	22	25	20	23	20	20	19	16	20	16	15	14	16	15	Intestine	Group 3 ILC	7.0649	-1.64734	3.93507	9.53703
GTCCCATTCAAATAGG_1	SeuratProject	10897	3126	621	3	Hashtag2	Hashtag1	2.72862	Hashtag2	Singlet	Hashtag2	batch1	w8_late	0.0293659	5	5	5	6	7	7	7	7	8	10	11	11	8	10	10	8	8	2	6	6	4	17	16	15	19	10	Intestine	ETP	10.9143	4.1967	-25.764	16.0618
GTCCTCACATACATCG_1	SeuratProject	19435	4103	1796	4	Hashtag2	Hashtag1	3.76408	Hashtag2	Singlet	Hashtag2	batch1	w8_late	0.0402367	6	7	7	7	11	12	13	13	13	14	20	22	40	38	42	42	43	44	45	45	47	48	49	49	52	14	Intestine	ILCP	10.9502	5.40505	-8.48588	18.893
GTCGAATTCATGCAGT_1	SeuratProject	12760	3133	300	4	Hashtag2	Hashtag4	1.13562	Hashtag2	Singlet	Hashtag2	batch1	w8_late	0.0641066	3	3	3	2	3	13	14	14	14	15	4	18	3	2	13	3	3	6	9	10	6	6	6	5	3	15	Intestine	Group 3 ILC	5.82775	-2.03351	1.80635	5.25718
GTCGCGAAGAGCGACT_1	SeuratProject	5307	2039	369	4	Hashtag2	Hashtag4	1.87274	Hashtag2	Singlet	Hashtag2	batch1	w8_late	0.0463539	0	3	3	2	4	3	2	13	13	14	8	4	40	38	42	42	43	44	45	45	47	48	49	49	52	14	Intestine	Group 3 ILC	8.60145	-1.66771	7.99496	12.3387
GTCGTTCCATCAGTCA_1	SeuratProject	4715	1759	1022	4	Hashtag2	Hashtag4	2.8108	Hashtag2	Singlet	Hashtag2	batch1	w8_late	0.0273595	4	4	4	4	5	4	3	15	15	16	16	19	15	14	16	32	32	29	32	29	32	29	28	30	28	16	Intestine	pre pro-B	14.7985	11.2208	10.8969	30.4346
GTCGTTCGTTCGGGTC_1	SeuratProject	18943	4364	1314	4	Hashtag2	Hashtag4	3.32021	Hashtag2	Singlet	Hashtag2	batch1	w8_late	0.0455049	6	7	7	7	11	12	13	13	13	14	7	36	39	41	40	41	42	45	43	43	43	49	50	50	49	14	Intestine	ETP	11.2229	6.04984	-9.88357	20.5886
GTCTACCCATTCAGCA_1	SeuratProject	9460	2665	463	3	Hashtag2	Hashtag4	2.20556	Hashtag2	Singlet	Hashtag2	batch1	w8_late	0.0491543	6	7	7	7	11	12	13	13	13	14	13	14	12	12	14	10	12	11	10	9	8	7	5	4	8	14	Intestine	Group 2 ILC	12.0984	8.01888	-4.82695	20.441
GTCTACCTCTGGTGGC_1	SeuratProject	9553	2626	116	4	Hashtag2	Hashtag4	0.575636	Hashtag2	Singlet	Hashtag2	batch1	w8_late	0.0532817	0	3	3	2	4	3	2	2	2	1	8	4	24	6	6	30	21	16	0	17	25	18	17	16	9	1	Intestine	Group 3 ILC	7.91749	-2.60838	10.6107	9.20953
GTCTAGAAGTGGTTCT_1	SeuratProject	8738	2201	6893	4	Hashtag2	Hashtag4	4.9753	Hashtag2	Singlet	Hashtag2	batch1	w8_late	0.0323873	2	9	9	9	9	10	11	11	11	12	13	14	12	12	14	10	12	11	10	9	8	7	5	4	8	12	Intestine	Group 2 ILC	2.63053	2.16488	-19.0121	-4.56649
GTCTAGACAACCCGCA_1	SeuratProject	10926	3207	135	3	Hashtag2	Hashtag4	1.1679	Hashtag2	Singlet	Hashtag2	batch1	w8_late	0.075508	3	3	3	2	3	13	14	14	14	15	8	4	40	38	42	42	43	44	45	45	47	48	49	49	52	15	Intestine	Group 3 ILC	8.55044	-1.77153	8.58026	11.639
GTCTCACAGTCTAGCT_1	SeuratProject	5898	2024	189	4	Hashtag2	Hashtag1	0.871321	Hashtag2	Singlet	Hashtag2	batch1	w8_late	0.0462869	0	0	0	0	0	8	8	8	6	6	10	13	9	9	11	7	7	7	5	4	3	2	1	1	1	6	Intestine	Group 3 ILC	3.84303	-5.86316	15.5807	-12.3417
GTCTCACCAATAACCC_1	SeuratProject	9294	2967	250	4	Hashtag2	Hashtag1	1.57484	Hashtag2	Singlet	Hashtag2	batch1	w8_late	0.0385195	0	3	3	2	4	3	2	2	2	1	8	4	24	6	6	30	21	16	0	17	25	18	17	16	9	1	Intestine	Group 3 ILC	8.52297	-2.02621	10.6808	10.0544
GTCTCACTCCGTGGGT_1	SeuratProject	9170	2829	397	3	Hashtag2	Hashtag4	2.16119	Hashtag2	Singlet	Hashtag2	batch1	w8_late	0.0460196	2	9	9	9	9	10	11	11	11	12	20	22	40	38	42	42	43	44	45	45	47	48	49	49	52	12	Intestine	ILCP	5.50335	3.62998	-18.6169	3.21038
GTCTTTAAGATAGCAT_1	SeuratProject	16501	3539	172	4	Hashtag2	Hashtag4	1.06224	Hashtag2	Singlet	Hashtag2	batch1	w8_late	0.04024	3	3	3	2	3	13	14	14	14	15	1	0	0	7	5	3	3	3	1	2	0	0	36	39	43	15	Intestine	Group 3 ILC	6.08636	-2.17351	4.01469	7.09285
GTGAGCCGTGTGCCTG_1	SeuratProject	7977	2264	219	3	Hashtag2	Hashtag4	1.26752	Hashtag2	Singlet	Hashtag2	batch1	w8_late	0.058418	2	2	2	2	4	3	2	2	2	1	4	4	3	2	13	36	21	16	0	17	35	18	17	16	9	1	Intestine	Group 3 ILC	5.21516	-1.87253	5.00825	2.97608
GTGAGGACAATTCTCT_1	SeuratProject	14438	3692	450	4	Hashtag2	Hashtag1	1.72207	Hashtag2	Singlet	Hashtag2	batch1	w8_late	0.0378861	3	6	6	5	3	6	5	5	10	11	12	12	11	13	12	11	10	10	8	8	5	4	3	2	2	11	Intestine	Group 3 ILC	7.00721	0.168266	-2.65017	11.3601
GTGAGTTGTGTGAATA_1	SeuratProject	7682	2110	173	4	Hashtag2	Hashtag4	1.37929	Hashtag2	Singlet	Hashtag2	batch1	w8_late	0.0494663	0	0	0	0	0	8	8	8	6	6	10	13	9	9	11	7	7	7	5	4	3	2	1	1	1	6	Intestine	Group 3 ILC	3.65789	-5.43063	14.7789	-11.5417
GTGCACGCACTGGACC_1	SeuratProject	6642	2174	119	4	Hashtag2	Hashtag4	0.981555	Hashtag2	Singlet	Hashtag2	batch1	w8_late	0.0763324	0	0	0	0	0	0	0	0	0	2	0	2	1	0	11	0	7	7	5	4	3	2	1	1	1	2	Intestine	Group 3 ILC	5.42955	-6.90216	22.0063	-6.29244
GTGCAGCAGGTGGCTA_1	SeuratProject	8424	2493	155	4	Hashtag2	Hashtag3	1.23181	Hashtag2	Singlet	Hashtag2	batch1	w8_late	0.0516382	2	9	9	9	9	10	11	11	11	12	13	14	12	12	14	10	12	11	10	9	8	7	5	4	66	12	Intestine	Group 2 ILC	2.99824	0.581152	-13.2189	-2.4366
GTGCTGGAGGATGTTA_1	SeuratProject	9631	2797	1401	4	Hashtag2	Hashtag1	3.32037	Hashtag2	Singlet	Hashtag2	batch1	w8_late	0.0748624	6	7	7	7	11	12	13	13	13	14	20	22	30	29	30	26	29	44	33	45	47	42	43	44	41	14	Intestine	LP2	10.7669	7.07691	-6.20414	21.1885
GTGCTGGCAAACCATC_1	SeuratProject	15895	3736	237	4	Hashtag2	Hashtag4	1.54939	Hashtag2	Singlet	Hashtag2	batch1	w8_late	0.0446681	3	3	3	2	3	13	14	14	14	15	8	4	22	25	20	23	20	20	19	16	20	16	15	14	16	15	Intestine	Group 3 ILC	7.95462	-1.50525	5.24999	11.2292
GTGCTGGGTTCCTAAG_1	SeuratProject	4778	1901	700	3	Hashtag2	Hashtag3	2.94272	Hashtag2	Singlet	Hashtag2	batch1	w8_late	0.0460444	6	7	7	7	13	15	16	17	17	18	26	27	32	31	31	33	31	24	30	31	23	30	29	29	30	18	Intestine	LP1	12.8429	7.90352	-9.09556	27.2363
GTGCTTCAGACCATTC_1	SeuratProject	17784	4174	111	3	Hashtag2	Hashtag3	1.14559	Hashtag2	Singlet	Hashtag2	batch1	w8_late	0.0609537	3	6	6	5	3	6	5	5	10	11	12	12	11	13	12	11	10	10	8	8	5	4	3	2	2	11	Intestine	Group 3 ILC	6.73799	1.13015	-5.92235	10.1559
GTGGAAGGTGATACAA_1	SeuratProject	20995	4719	3010	4	Hashtag2	Hashtag4	4.25977	Hashtag2	Singlet	Hashtag2	batch1	w8_late	0.0424863	6	7	7	7	11	12	13	13	4	14	7	6	5	4	3	26	26	25	27	45	1	24	23	49	21	14	Intestine	pre pro-B	11.9895	7.7936	-10.2681	19.8831
GTGGAGAGTGCATCTA_1	SeuratProject	16486	3724	103	4	Hashtag2	Hashtag3	1.14781	Hashtag2	Singlet	Hashtag2	batch1	w8_late	0.0594444	3	6	6	5	3	6	5	5	10	11	12	12	11	13	12	11	10	10	8	8	5	4	3	2	2	11	Intestine	Group 3 ILC	6.34536	0.0875841	-3.49594	9.63225
GTGGCGTTCATTCGTT_1	SeuratProject	5628	2128	378	4	Hashtag2	Hashtag4	1.87274	Hashtag2	Singlet	Hashtag2	batch1	w8_late	0.0533049	6	7	7	7	11	12	13	13	13	14	13	14	12	12	14	10	12	11	10	9	8	7	5	4	8	14	Intestine	Group 2 ILC	5.67202	3.53596	-18.771	3.18096
GTGGCGTTCGGTCACG_1	SeuratProject	4664	1711	235	4	Hashtag2	Hashtag4	1.4737	Hashtag2	Singlet	Hashtag2	batch1	w8_late	0.117496	0	3	3	2	4	3	2	2	2	1	1	0	0	7	5	1	2	3	1	2	0	0	13	12	10	1	Intestine	Group 3 ILC	6.19987	-4.36795	16.2837	2.33549
GTGTGATAGGCATGGT_1	SeuratProject	10145	2831	212	4	Hashtag2	Hashtag1	1.66199	Hashtag2	Singlet	Hashtag2	batch1	w8_late	0.0589453	6	7	7	7	11	12	13	13	13	14	20	22	40	38	42	42	43	44	45	45	47	48	49	49	52	14	Intestine	ILCP	8.76307	-0.203867	-7.08636	17.1471
GTGTGATCATTAAAGG_1	SeuratProject	9292	2498	211	4	Hashtag2	Hashtag1	1.39649	Hashtag2	Singlet	Hashtag2	batch1	w8_late	0.0625269	0	3	3	2	4	3	2	2	2	1	4	4	24	2	13	36	21	16	0	17	35	18	17	16	9	1	Intestine	Group 3 ILC	6.7728	-2.57551	9.62606	5.84754
GTGTGATTCCCAAGTA_1	SeuratProject	18927	3888	93	4	Hashtag2	Hashtag1	0.889022	Hashtag2	Singlet	Hashtag2	batch1	w8_late	0.0451207	3	3	3	2	3	13	14	14	14	15	8	4	22	25	20	23	20	20	19	16	20	16	15	14	16	15	Intestine	Group 3 ILC	8.65083	-0.499955	5.66847	12.8034
GTGTTAGTCCACAAGT_1	SeuratProject	14911	3433	119	4	Hashtag2	Hashtag1	0.570348	Hashtag2	Singlet	Hashtag2	batch1	w8_late	0.0413118	0	3	3	2	4	3	2	2	2	1	8	4	24	6	6	30	21	16	0	17	25	18	17	16	9	1	Intestine	Group 3 ILC	8.25041	-2.26753	9.65133	9.74541
GTTACAGGTCCTGTCT_1	SeuratProject	8316	2418	171	4	Hashtag2	Hashtag4	1.43312	Hashtag2	Singlet	Hashtag2	batch1	w8_late	0.0318663	0	0	0	0	0	0	0	0	0	2	0	2	1	0	0	0	0	4	4	5	13	3	2	32	31	2	Intestine	Group 3 ILC	6.11003	-7.29526	26.8757	-6.19489
GTTACCCGTAGGAAAG_1	SeuratProject	16417	3627	1996	4	Hashtag2	Hashtag3	3.7716	Hashtag2	Singlet	Hashtag2	batch1	w8_late	0.0419078	6	7	7	7	11	12	13	13	13	14	20	22	21	23	28	26	17	44	33	45	47	35	34	37	36	14	Intestine	LP2	10.9177	6.81751	-5.97646	20.7125
GTTAGACCAGGTGACA_1	SeuratProject	8418	2713	1349	4	Hashtag2	Hashtag3	3.32032	Hashtag2	Singlet	Hashtag2	batch1	w8_late	0.0392017	4	4	4	4	5	4	3	4	4	4	7	6	5	4	3	4	5	5	2	1	1	45	45	47	54	4	Intestine	pre pro-B	13.2048	8.89157	-4.05586	29.5092
GTTAGTGGTCACAGAG_1	SeuratProject	5295	2030	391	4	Hashtag2	Hashtag1	2.16101	Hashtag2	Singlet	Hashtag2	batch1	w8_late	0.0347498	2	9	9	9	9	10	11	11	11	12	13	14	12	12	14	10	12	11	10	9	8	7	5	4	8	12	Intestine	Group 2 ILC	4.98269	3.64737	-17.1599	2.35081
GTTATGGAGAAGCCTG_1	SeuratProject	27684	5446	1921	4	Hashtag2	Hashtag4	3.51087	Hashtag2	Singlet	Hashtag2	batch1	w8_late	0.0585898	3	6	6	5	3	6	5	5	10	11	8	4	22	25	20	23	20	20	19	16	20	16	15	14	16	11	Intestine	Group 3 ILC	7.27349	-0.417608	-4.19376	14.1881
GTTATGGCAACCTAAC_1	SeuratProject	6006	2150	686	3	Hashtag2	Hashtag4	2.58984	Hashtag2	Singlet	Hashtag2	batch1	w8_late	0.0298035	6	7	7	7	13	15	16	17	17	18	26	27	32	31	31	33	31	24	30	31	23	30	29	29	30	18	Intestine	LP1	13.5696	6.87026	-12.6773	27.9171
GTTCCGTAGCCTCTCT_1	SeuratProject	9127	3156	585	4	Hashtag2	Hashtag4	2.32965	Hashtag2	Singlet	Hashtag2	batch1	w8_late	0.048099	6	7	7	7	11	12	13	13	13	14	20	22	40	38	42	42	43	44	45	45	47	48	49	49	52	14	Intestine	ILCP	10.6773	5.9699	-8.67352	20.401
GTTCCGTAGTCGCGAA_1	SeuratProject	5668	2028	1180	4	Hashtag2	Hashtag4	3.32609	Hashtag2	Singlet	Hashtag2	batch1	w8_late	0.0760409	4	4	4	4	5	4	3	15	15	16	16	19	15	14	16	4	5	5	2	1	1	12	9	8	6	16	Intestine	pre pro-B	14.6158	10.6468	8.52578	31.6213
GTTCCGTAGTGCGTCC_1	SeuratProject	6173	2135	742	4	Hashtag2	Hashtag1	2.52845	Hashtag2	Singlet	Hashtag2	batch1	w8_late	0.0555646	6	7	7	7	11	12	13	13	13	14	20	22	30	29	30	26	29	31	33	35	48	42	43	44	41	14	Intestine	LP2	11.2075	6.90942	-6.4975	22.4513
GTTCGCTCACCAGTTA_1	SeuratProject	25596	4556	3306	4	Hashtag2	Hashtag1	4.09195	Hashtag2	Singlet	Hashtag2	batch1	w8_late	0.0644241	1	8	8	8	8	9	9	9	7	7	5	5	4	3	2	5	1	1	14	0	15	8	14	13	15	7	Intestine	Group 1 ILC	1.7216	10.8744	-10.5937	-16.8484
GTTCGCTGTGGACCTC_1	SeuratProject	14129	3527	629	4	Hashtag2	Hashtag4	2.50008	Hashtag2	Singlet	Hashtag2	batch1	w8_late	0.0363791	6	7	7	7	11	12	13	13	13	14	8	4	40	38	42	42	43	44	45	45	47	48	49	49	52	14	Intestine	Group 3 ILC	10.2116	5.57796	-6.66105	18.0716
GTTCTATGTTCGTACA_1	SeuratProject	18840	4260	1185	3	Hashtag2	Hashtag4	3.34361	Hashtag2	Singlet	Hashtag2	batch1	w8_late	0.0491507	4	4	4	4	5	4	3	4	4	4	7	6	5	4	3	34	26	25	27	30	31	24	23	22	21	4	Intestine	pre pro-B	11.4697	11.0995	2.65153	30.8278
GTTGCGGCACTAGGCC_1	SeuratProject	21196	4443	1290	3	Hashtag2	Hashtag3	2.58268	Hashtag2	Singlet	Hashtag2	batch1	w8_late	0.0484997	0	0	0	0	0	8	8	8	6	6	35	30	33	32	33	15	33	33	34	32	38	13	10	9	11	6	Intestine	Group 3 ILC	4.46403	-4.70052	3.66842	5.21848
GTTGCTCAGGCTTCCG_1	SeuratProject	14998	3428	162	4	Hashtag2	Hashtag1	1.19334	Hashtag2	Singlet	Hashtag2	batch1	w8_late	0.0546073	2	9	9	9	3	13	14	14	14	15	13	14	12	12	14	10	12	11	10	9	8	7	5	4	11	15	Intestine	Group 2 ILC	6.17144	-1.0821	-1.22861	3.2182
GTTGTAGCAATTAGGA_1	SeuratProject	20596	4224	257	4	Hashtag2	Hashtag4	1.84798	Hashtag2	Singlet	Hashtag2	batch1	w8_late	0.0544766	3	6	6	5	3	6	5	5	18	19	23	25	25	26	22	25	23	22	23	20	22	21	20	18	18	19	Intestine	Group 3 ILC	7.29106	1.81627	-9.72511	9.63967
GTTGTGAAGGTACTGG_1	SeuratProject	12916	3410	730	4	Hashtag2	Hashtag3	1.67653	Hashtag2	Singlet	Hashtag2	batch1	w8_late	0.0432022	3	6	6	5	3	6	5	5	10	11	12	12	11	13	12	11	10	10	8	8	5	4	3	2	2	11	Intestine	Group 3 ILC	7.35391	1.03482	-6.3585	12.6721
GTTGTGAGTAGTGGCA_1	SeuratProject	8281	2707	178	4	Hashtag2	Hashtag4	1.06224	Hashtag2	Singlet	Hashtag2	batch1	w8_late	0.0683492	0	3	3	2	4	3	2	2	2	1	1	0	0	7	5	1	2	3	1	2	0	0	13	12	10	1	Intestine	Group 3 ILC	7.65074	-3.79962	15.3051	5.07008
GTTTACTCAAGTATAG_1	SeuratProject	4490	1842	1300	4	Hashtag2	Hashtag4	3.21801	Hashtag2	Singlet	Hashtag2	batch1	w8_late	0.0599109	4	4	4	4	5	4	3	15	15	16	16	19	15	14	16	32	32	29	32	29	32	29	28	30	28	16	Intestine	pre pro-B	14.6381	11.6209	9.72862	29.0551
GTTTGGAAGCCTGTCG_1	SeuratProject	6275	1944	161	4	Hashtag2	Hashtag1	1.42279	Hashtag2	Singlet	Hashtag2	batch1	w8_late	0.0866932	0	3	3	2	4	3	2	2	2	1	1	0	0	7	5	1	7	3	1	2	0	0	1	1	10	1	Intestine	Group 3 ILC	6.09009	-4.21613	16.2683	2.47603
GTTTGGACAGCGTGAA_1	SeuratProject	8658	2763	1401	4	Hashtag2	Hashtag4	3.19766	Hashtag2	Singlet	Hashtag2	batch1	w8_late	0.045045	4	4	4	4	5	4	3	4	4	4	16	19	15	14	16	4	5	5	2	1	1	12	9	8	6	4	Intestine	pre pro-B	12.7682	9.35082	-2.8354	31.2325
GTTTGGATCGCGTGCA_1	SeuratProject	10130	2877	171	3	Hashtag2	Hashtag4	1.4875	Hashtag2	Singlet	Hashtag2	batch1	w8_late	0.0234946	3	3	3	2	3	13	14	14	14	15	8	4	22	25	20	23	20	20	19	16	20	16	15	14	16	15	Intestine	Group 3 ILC	7.45789	-1.29274	4.05233	11.9868
TAACACGTCGTAGAGG_1	SeuratProject	10948	2710	811	3	Hashtag2	Hashtag4	2.83979	Hashtag2	Singlet	Hashtag2	batch1	w8_late	0.0381805	2	9	9	9	9	10	11	11	11	12	13	14	12	12	14	10	12	11	10	9	8	7	5	4	8	12	Intestine	Group 2 ILC	3.13484	2.42443	-18.6845	-2.85103
TAACGACGTTTCCAAG_1	SeuratProject	5535	1755	1801	3	Hashtag2	Hashtag4	3.75157	Hashtag2	Singlet	Hashtag2	batch1	w8_late	0.0263776	6	7	7	7	11	12	13	13	13	14	20	22	30	29	30	26	29	31	33	66	67	70	72	72	72	14	Intestine	pre pDC	9.13896	8.33948	0.206079	21.279
TAACGACTCCCTGGTT_1	SeuratProject	17895	4019	2056	4	Hashtag2	Hashtag4	3.77028	Hashtag2	Singlet	Hashtag2	batch1	w8_late	0.0442582	4	4	4	4	5	4	3	4	4	4	7	6	5	4	3	4	5	5	2	1	1	45	45	47	54	4	Intestine	pre pro-B	12.5615	9.38154	-1.60324	31.1702
TAAGCCAAGAAGCTCG_1	SeuratProject	12749	3122	1559	4	Hashtag2	Hashtag4	3.39524	Hashtag2	Singlet	Hashtag2	batch1	w8_late	0.0177269	2	9	9	9	9	10	11	11	11	12	13	14	12	12	14	10	12	11	10	9	8	7	5	4	8	12	Intestine	Group 2 ILC	4.78542	2.39852	-16.7064	3.08146
TAAGCGTAGAGTACCG_1	SeuratProject	8677	2421	1148	3	Hashtag2	Hashtag4	3.43302	Hashtag2	Singlet	Hashtag2	batch1	w8_late	0.0429872	1	1	1	1	2	1	6	6	5	5	15	9	10	11	8	12	11	12	11	23	29	27	26	26	24	5	Intestine	Group 1 ILC	-0.178771	13.2228	-14.1745	-26.0795
TAAGCGTTCCAACTAG_1	SeuratProject	24380	4562	2570	4	Hashtag2	Hashtag4	3.89658	Hashtag2	Singlet	Hashtag2	batch1	w8_late	0.0512305	4	4	4	4	5	4	3	4	4	4	7	6	5	4	3	34	26	25	27	30	31	24	23	22	21	4	Intestine	pre pro-B	11.2424	11.2986	3.62833	28.9277
TAAGTCGCAGAGACTG_1	SeuratProject	10932	2832	125	3	Hashtag2	Hashtag4	0.974259	Hashtag2	Singlet	Hashtag2	batch1	w8_late	0.0352177	0	3	3	2	4	3	2	2	2	1	10	13	9	9	11	7	7	7	5	4	3	2	1	1	1	1	Intestine	Group 3 ILC	5.45831	-3.80791	10.1456	-3.38439
TAATCTCAGACTTAAG_1	SeuratProject	12203	3409	447	4	Hashtag2	Hashtag4	2.09752	Hashtag2	Singlet	Hashtag2	batch1	w8_late	0.0425305	0	0	0	0	0	0	0	0	0	2	0	2	1	0	0	0	0	4	4	5	13	3	2	21	12	2	Intestine	Group 3 ILC	7.20811	-7.26826	27.4242	-3.53671
TAATCTCTCGATTGGT_1	SeuratProject	11942	3104	1469	4	Hashtag2	Hashtag1	3.4559	Hashtag2	Singlet	Hashtag2	batch1	w8_late	0.0445487	4	4	4	4	5	4	3	15	15	16	16	19	15	14	16	32	32	29	32	29	32	29	28	30	28	16	Intestine	pre pro-B	14.003	10.4968	8.59668	33.2253
TAATTCCCACGCGTCA_1	SeuratProject	33342	5073	5367	4	Hashtag2	Hashtag3	4.62946	Hashtag2	Singlet	Hashtag2	batch1	w8_late	0.0689521	5	5	5	11	12	14	15	16	16	17	22	24	16	24	21	22	22	2	20	18	19	17	16	15	6	17	Intestine	LP1	12.8708	4.54479	-20.8601	20.5594
TAATTCCTCGGCCAAC_1	SeuratProject	5994	2098	104	4	Hashtag2	Hashtag4	1.04957	Hashtag2	Singlet	Hashtag2	batch1	w8_late	0.0987654	0	3	3	2	4	3	2	2	2	1	1	0	0	7	5	1	7	3	1	2	0	0	1	1	10	1	Intestine	Group 3 ILC	5.94317	-4.38954	16.2619	2.16529
TACAACGAGGCGTTGA_1	SeuratProject	7708	2192	1646	4	Hashtag2	Hashtag1	3.46792	Hashtag2	Singlet	Hashtag2	batch1	w8_late	0.0503373	6	7	7	7	11	12	13	13	13	14	20	22	40	38	42	42	43	44	45	45	47	48	49	49	52	14	Intestine	ILCP	10.8696	6.60418	-7.23359	20.2306
TACAACGCAAATCCCA_1	SeuratProject	4466	1632	70	3	Hashtag2	Hashtag4	0.777971	Hashtag2	Singlet	Hashtag2	batch1	w8_late	0.124272	0	0	0	0	1	8	8	8	6	6	10	15	13	9	15	7	13	13	12	12	38	13	10	9	11	6	Intestine	Group 3 ILC	4.27101	-4.57888	10.0624	-8.13579
TACAACGGTTCCCAAA_1	SeuratProject	18282	4065	4071	4	Hashtag2	Hashtag4	4.45175	Hashtag2	Singlet	Hashtag2	batch1	w8_late	0.0517996	4	4	4	4	5	4	3	4	4	4	7	6	5	4	3	4	5	5	2	1	1	12	9	8	6	4	Intestine	pre pro-B	12.8777	11.3726	4.58651	32.8969
TACACCCGTCTAACTG_1	SeuratProject	10030	3161	108	3	Hashtag2	Hashtag1	0.9657	Hashtag2	Singlet	Hashtag2	batch1	w8_late	0.0738784	3	3	3	2	3	13	14	14	14	15	8	4	22	25	20	23	20	20	19	16	20	16	15	14	16	15	Intestine	Group 3 ILC	7.86535	-1.6684	5.11005	11.1669
TACACCCGTGCGTTTA_1	SeuratProject	9409	2835	177	4	Hashtag2	Hashtag3	1.1152	Hashtag2	Singlet	Hashtag2	batch1	w8_late	0.077479	0	3	3	2	4	3	2	2	2	1	8	4	24	6	6	30	21	16	0	17	25	18	17	16	9	1	Intestine	Group 3 ILC	7.79674	-3.61541	15.8787	6.40638
TACAGGTAGTACAGCG_1	SeuratProject	10073	2508	81	4	Hashtag2	Hashtag1	0.546335	Hashtag2	Singlet	Hashtag2	batch1	w8_late	0.082597	0	0	0	0	0	0	0	0	0	2	1	0	0	0	0	1	2	9	25	21	27	20	19	19	23	2	Intestine	Group 3 ILC	6.40034	-5.61456	19.2082	-2.8764
TACATTCGTTAGGGTG_1	SeuratProject	9225	2683	2761	4	Hashtag2	Hashtag4	4.17558	Hashtag2	Singlet	Hashtag2	batch1	w8_late	0.0534417	1	1	1	1	2	1	6	6	5	5	5	5	4	3	2	5	1	1	21	0	21	19	18	17	17	5	Intestine	Group 1 ILC	1.02334	12.0402	-12.9629	-19.3398
TACATTCTCGACCCAG_1	SeuratProject	8318	2549	150	4	Hashtag2	Hashtag4	0.786125	Hashtag2	Singlet	Hashtag2	batch1	w8_late	0.0444818	2	2	2	3	1	2	1	1	1	0	4	10	3	2	9	36	44	43	44	48	35	50	51	52	50	0	Intestine	Group 3 ILC	3.40537	-2.72409	0.380489	-0.909294
TACCCACCACAAAGCG_1	SeuratProject	9818	2787	132	4	Hashtag2	Hashtag4	0.827198	Hashtag2	Singlet	Hashtag2	batch1	w8_late	0.0619271	0	3	3	2	4	3	2	2	2	1	8	4	24	6	6	30	21	16	0	17	25	18	17	16	9	1	Intestine	Group 3 ILC	7.23302	-3.38096	10.983	7.14859
TACCCACCAGACATCT_1	SeuratProject	11184	3332	664	4	Hashtag2	Hashtag4	2.35877	Hashtag2	Singlet	Hashtag2	batch1	w8_late	0.0372854	5	5	5	6	7	7	7	7	8	10	11	11	8	10	10	8	8	2	6	6	4	31	30	31	29	10	Intestine	ETP	10.7503	3.58017	-25.8925	13.1859
TACCCGTGTCTAGTGT_1	SeuratProject	4623	1653	599	4	Hashtag2	Hashtag1	2.58376	Hashtag2	Singlet	Hashtag2	batch1	w8_late	0.0168722	2	9	9	9	9	10	11	11	11	12	13	14	12	12	14	10	12	11	10	9	8	7	5	4	8	12	Intestine	Group 2 ILC	4.8662	3.92292	-16.9134	2.41616
TACCGGGAGTTGAATG_1	SeuratProject	12344	3116	91	3	Hashtag2	Hashtag4	1.09424	Hashtag2	Singlet	Hashtag2	batch1	w8_late	0.0345107	3	6	6	5	3	6	5	5	18	19	23	25	25	26	22	25	23	22	23	20	22	21	20	18	18	19	Intestine	Group 3 ILC	6.63157	0.543648	-8.87621	9.92942
TACCGGGCAATACGCT_1	SeuratProject	10384	2897	159	4	Hashtag2	Hashtag3	1.49539	Hashtag2	Singlet	Hashtag2	batch1	w8_late	0.049114	2	2	2	3	1	2	1	1	1	0	4	10	3	2	9	36	44	43	44	48	35	50	51	52	50	0	Intestine	Group 3 ILC	4.63896	-1.81103	0.806713	2.94404
TACCGGGCATAGCACT_1	SeuratProject	32342	5881	980	4	Hashtag2	Hashtag1	3.16882	Hashtag2	Singlet	Hashtag2	batch1	w8_late	0.0455754	3	6	6	5	3	6	5	5	10	11	12	12	11	13	12	11	10	10	8	8	5	4	3	2	2	11	Intestine	Group 3 ILC	7.7923	0.421343	-5.5648	13.16
TACCTGCAGACGGTTG_1	SeuratProject	8238	2264	177	4	Hashtag2	Hashtag3	1.14214	Hashtag2	Singlet	Hashtag2	batch1	w8_late	0.0404224	0	3	3	2	4	3	2	2	2	1	4	18	3	2	13	3	3	6	9	10	6	6	6	5	3	1	Intestine	Group 3 ILC	6.01756	-3.17013	5.03309	0.299565
TACCTGCTCTCAATCT_1	SeuratProject	26989	5292	1352	4	Hashtag2	Hashtag4	3.1702	Hashtag2	Singlet	Hashtag2	batch1	w8_late	0.0539479	3	6	6	5	3	6	5	5	18	19	23	25	25	26	22	25	23	22	23	20	22	21	20	18	18	19	Intestine	Group 3 ILC	11.5661	11.3152	-8.98183	11.9689
TACCTGCTCTCATAGG_1	SeuratProject	5831	1995	1158	4	Hashtag2	Hashtag1	3.11985	Hashtag2	Singlet	Hashtag2	batch1	w8_late	0.0394443	1	1	1	1	2	1	6	6	5	5	6	7	6	5	4	2	4	0	3	3	2	1	0	0	0	5	Intestine	Group 1 ILC	-0.630977	12.0734	-11.3104	-25.455
TACGCTCCAAGGCCTC_1	SeuratProject	7746	2485	653	4	Hashtag2	Hashtag1	2.66643	Hashtag2	Singlet	Hashtag2	batch1	w8_late	0.0303382	2	9	9	9	9	10	11	11	11	12	13	14	12	12	14	10	12	11	10	9	8	7	5	4	8	12	Intestine	Group 2 ILC	4.81389	4.11465	-16.8975	2.20646
TACGCTCGTAACGTTC_1	SeuratProject	12118	3212	111	4	Hashtag2	Hashtag1	0.865004	Hashtag2	Singlet	Hashtag2	batch1	w8_late	0.052814	3	6	6	5	3	6	5	5	10	11	12	12	11	13	12	11	10	10	8	8	5	4	3	2	2	11	Intestine	Group 3 ILC	6.37059	0.491333	-3.32229	9.0714
TACGCTCGTGTGTGTT_1	SeuratProject	6127	1884	185	4	Hashtag2	Hashtag4	1.21884	Hashtag2	Singlet	Hashtag2	batch1	w8_late	0.0194222	1	1	1	1	2	1	6	6	5	5	6	7	6	5	4	2	4	0	3	3	2	1	0	0	0	5	Intestine	Group 1 ILC	-0.892811	11.5075	-10.3244	-24.1955
TACGCTCTCAGACCTA_1	SeuratProject	24145	4800	2862	4	Hashtag2	Hashtag1	3.94336	Hashtag2	Singlet	Hashtag2	batch1	w8_late	0.0583558	4	4	4	4	5	4	3	4	4	4	7	6	5	4	3	34	26	25	27	30	31	24	23	22	21	4	Intestine	pre pro-B	12.3177	11.6077	3.53868	33.61
TACGGGCCAATAGTCC_1	SeuratProject	19155	4008	4563	4	Hashtag2	Hashtag4	4.2155	Hashtag2	Singlet	Hashtag2	batch1	w8_late	0.0618637	1	8	8	8	8	9	9	9	7	7	5	5	4	3	2	5	1	1	14	0	15	8	14	13	15	7	Intestine	Group 1 ILC	2.0509	10.9163	-10.7954	-16.9747
TACGGTAGTGGGATTG_1	SeuratProject	7733	2317	226	4	Hashtag2	Hashtag1	1.60869	Hashtag2	Singlet	Hashtag2	batch1	w8_late	0.0607785	0	3	3	2	4	3	2	2	2	1	8	4	24	6	6	30	21	16	0	17	25	18	17	16	9	1	Intestine	Group 3 ILC	8.6198	-3.00283	12.7831	11.0113
TACTGCCGTCGAGTTT_1	SeuratProject	3845	1583	309	3	Hashtag2	Hashtag1	2.04775	Hashtag2	Singlet	Hashtag2	batch1	w8_late	0.0301691	0	3	3	2	4	3	2	2	2	15	4	10	3	2	9	36	44	43	44	48	35	50	51	52	50	15	Intestine	Group 3 ILC	7.64336	-2.24186	8.05219	9.41712
TACTTACAGGACAGCT_1	SeuratProject	9461	2578	258	3	Hashtag2	Hashtag1	2.01571	Hashtag2	Singlet	Hashtag2	batch1	w8_late	0.0594018	0	3	3	2	4	3	2	2	2	1	1	0	0	7	5	1	2	3	1	2	0	0	13	12	10	1	Intestine	Group 3 ILC	7.39913	-4.21426	16.2448	4.71897
TACTTACGTGCCTTTC_1	SeuratProject	15818	3394	268	3	Hashtag2	Hashtag3	1.99748	Hashtag2	Singlet	Hashtag2	batch1	w8_late	0.0417878	6	7	7	7	11	12	13	13	13	14	20	22	30	29	30	26	29	31	33	35	48	42	43	44	41	14	Intestine	LP2	12.6235	9.3597	-3.62004	24.4176
TACTTCAGTTCCACGG_1	SeuratProject	7970	2583	3610	4	Hashtag2	Hashtag4	4.2356	Hashtag2	Singlet	Hashtag2	batch1	w8_late	0.0294856	2	9	9	9	9	10	11	11	11	12	13	14	12	12	14	10	12	11	10	9	8	7	5	4	8	12	Intestine	Group 2 ILC	4.45288	4.24153	-16.7092	1.85183
TAGACTGCACCCTCTA_1	SeuratProject	8246	2595	1576	4	Hashtag2	Hashtag4	3.50305	Hashtag2	Singlet	Hashtag2	batch1	w8_late	0.0554208	4	4	4	4	5	4	3	15	15	16	16	19	15	14	16	32	32	29	32	29	32	29	28	30	28	16	Intestine	pre pro-B	14.8284	11.3793	10.6923	30.0588
TAGATCGCAAACCATC_1	SeuratProject	22893	4477	200	4	Hashtag2	Hashtag1	1.11076	Hashtag2	Singlet	Hashtag2	batch1	w8_late	0.0738654	3	6	6	5	3	6	5	5	10	11	12	12	11	13	12	11	10	10	8	8	5	4	3	2	2	11	Intestine	Group 3 ILC	6.12565	-0.719823	-3.57645	7.01266
TAGGAGGAGGATTTCC_1	SeuratProject	10989	2979	156	4	Hashtag2	Hashtag4	0.63463	Hashtag2	Singlet	Hashtag2	batch1	w8_late	0.03458	0	3	3	2	4	3	2	2	2	1	1	0	0	6	6	1	2	16	0	19	9	22	21	24	33	1	Intestine	Group 3 ILC	7.77302	-4.04732	15.418	7.76378
TAGGAGGCAAGCCCAC_1	SeuratProject	10756	2913	615	3	Hashtag2	Hashtag3	2.6164	Hashtag2	Singlet	Hashtag2	batch1	w8_late	0.0381183	0	0	0	0	0	0	8	8	6	6	10	13	9	9	11	7	7	7	5	4	3	2	1	1	1	6	Intestine	Group 3 ILC	5.00654	-6.35696	15.6663	-6.18745
TAGGGTTAGTCAGCCC_1	SeuratProject	6588	2332	276	4	Hashtag2	Hashtag1	1.50159	Hashtag2	Singlet	Hashtag2	batch1	w8_late	0.0382514	6	7	7	7	11	12	13	13	13	14	20	22	40	38	42	42	43	44	45	45	47	48	49	49	52	14	Intestine	ILCP	10.5226	6.09795	-7.18487	19.7179
TAGGTACAGCCTCCAG_1	SeuratProject	10303	2748	301	4	Hashtag2	Hashtag4	1.07018	Hashtag2	Singlet	Hashtag2	batch1	w8_late	0.0231001	0	3	3	2	3	13	14	14	14	15	8	4	22	25	20	23	20	20	19	16	20	16	15	14	16	15	Intestine	Group 3 ILC	6.7389	-2.95708	6.87239	8.55518
TAGGTACGTATACCTG_1	SeuratProject	13647	3399	356	4	Hashtag2	Hashtag1	1.79026	Hashtag2	Singlet	Hashtag2	batch1	w8_late	0.0374441	3	6	6	5	3	6	5	5	10	11	12	12	11	13	12	11	10	10	8	8	5	4	3	2	2	11	Intestine	Group 3 ILC	5.22274	-1.10058	-4.21948	6.47156
TAGGTTGGTTGCGGAA_1	SeuratProject	6815	2083	1316	3	Hashtag2	Hashtag1	3.25588	Hashtag2	Singlet	Hashtag2	batch1	w8_late	0.0377109	6	7	7	7	11	12	13	13	13	14	20	22	30	29	30	26	29	31	33	66	67	70	72	72	72	14	Intestine	pre pDC	9.08237	8.29572	0.126542	21.3506
TAGTGCACATAGAGGC_1	SeuratProject	12576	3302	8121	4	Hashtag2	Hashtag1	5.07223	Hashtag2	Singlet	Hashtag2	batch1	w8_late	0.144561	6	7	7	7	11	12	13	13	13	14	20	22	40	38	42	42	43	44	45	45	47	48	49	49	52	14	Intestine	ILCP	10.7916	6.02806	-8.0542	20.673
TATACCTAGGCTCTAT_1	SeuratProject	8983	2849	894	4	Hashtag2	Hashtag4	2.81671	Hashtag2	Singlet	Hashtag2	batch1	w8_late	0.0544362	1	1	1	1	2	1	6	6	5	5	6	7	6	5	4	2	4	0	3	3	2	1	0	0	0	5	Intestine	Group 1 ILC	-0.0626102	11.5887	-8.78997	-24.5613
TATATCCTCCATTGGA_1	SeuratProject	8617	2680	2024	4	Hashtag2	Hashtag1	3.26281	Hashtag2	Singlet	Hashtag2	batch1	w8_late	0.0385285	4	4	4	4	5	4	3	15	15	16	16	19	15	14	16	32	32	29	32	29	32	29	28	30	28	16	Intestine	pre pro-B	14.5735	10.5556	10.6831	31.6912
TATCAGGTCTCCGCAT_1	SeuratProject	12591	3364	100	4	Hashtag2	Hashtag4	0.828625	Hashtag2	Singlet	Hashtag2	batch1	w8_late	0.0423318	3	3	3	2	3	13	14	14	14	15	8	4	22	25	20	23	20	20	19	16	20	16	15	14	16	15	Intestine	Group 3 ILC	7.19587	-1.49512	3.15573	9.76489
TATCCTATCTCTTGCG_1	SeuratProject	14485	3740	102	4	Hashtag2	Hashtag1	0.923829	Hashtag2	Singlet	Hashtag2	batch1	w8_late	0.02437	3	6	6	5	3	6	5	5	10	11	8	4	11	25	12	11	10	10	8	16	5	4	3	2	16	11	Intestine	Group 3 ILC	8.24633	0.564629	-6.66512	14.2734
TATCTTGAGACTTCGT_1	SeuratProject	6864	2111	196	4	Hashtag2	Hashtag4	0.94395	Hashtag2	Singlet	Hashtag2	batch1	w8_late	0.0942599	0	3	3	2	4	3	2	2	2	1	1	0	0	6	6	1	2	9	0	19	9	22	21	24	33	1	Intestine	Group 3 ILC	7.70289	-3.94097	15.613	7.10248
TATCTTGAGGTGAGCT_1	SeuratProject	12446	3258	858	3	Hashtag2	Hashtag4	3.02482	Hashtag2	Singlet	Hashtag2	batch1	w8_late	0.0426643	6	7	7	7	11	12	13	13	13	14	20	22	30	29	30	26	29	31	33	35	48	42	43	44	41	14	Intestine	pre pDC	9.06575	8.46681	-0.542359	22.3219
TATTCCAGTCCGAAAG_1	SeuratProject	5728	1689	1042	4	Hashtag2	Hashtag4	2.99676	Hashtag2	Singlet	Hashtag2	batch1	w8_late	0.0176327	6	7	7	7	11	12	13	13	13	14	20	22	30	29	30	26	29	31	33	35	48	42	43	44	72	14	Intestine	pre pDC	9.54055	8.27961	-0.82509	21.8312
TATTGGGCAGCTGGTC_1	SeuratProject	5902	1943	1186	4	Hashtag2	Hashtag4	3.33863	Hashtag2	Singlet	Hashtag2	batch1	w8_late	0.0484581	6	7	7	7	11	12	13	13	13	14	20	22	30	29	30	26	29	31	33	35	48	42	43	44	41	14	Intestine	LP2	10.9209	7.49225	-4.79031	23.104
TATTGGGGTAGACACG_1	SeuratProject	6107	1983	2003	4	Hashtag2	Hashtag1	3.59101	Hashtag2	Singlet	Hashtag2	batch1	w8_late	0.0296381	6	7	7	7	11	12	13	13	13	14	20	22	30	29	30	26	29	31	33	66	67	70	72	72	72	14	Intestine	pre pDC	9.05978	8.36042	0.0325165	21.4365
TATTGGGTCGTTCGCT_1	SeuratProject	24051	4570	1826	3	Hashtag2	Hashtag1	3.58944	Hashtag2	Singlet	Hashtag2	batch1	w8_late	0.0606212	6	7	7	7	11	12	13	13	13	14	20	22	30	29	30	26	29	31	33	35	48	42	43	44	41	14	Intestine	pre pDC	9.18884	8.62205	-0.83681	22.7449
TATTTCGGTAGGCTGA_1	SeuratProject	9738	2327	446	4	Hashtag2	Hashtag4	2.27333	Hashtag2	Singlet	Hashtag2	batch1	w8_late	0.0593551	1	1	1	1	2	1	6	6	5	5	6	7	6	5	4	2	4	0	3	3	2	1	0	0	0	5	Intestine	Group 1 ILC	-1.24048	12.5855	-10.5257	-29.482
TCAAGACCAGCACGAA_1	SeuratProject	8222	2491	140	4	Hashtag2	Hashtag3	0.986003	Hashtag2	Singlet	Hashtag2	batch1	w8_late	0.0566772	0	0	0	0	0	0	0	0	0	2	0	2	1	0	0	0	0	4	4	5	13	3	2	21	12	2	Intestine	Group 3 ILC	7.1713	-6.48651	25.0332	-0.80595
TCAAGACTCACCGGTG_1	SeuratProject	8835	2658	122	4	Hashtag2	Hashtag1	0.468813	Hashtag2	Singlet	Hashtag2	batch1	w8_late	0.0605546	0	3	3	2	4	3	2	2	2	1	8	4	24	6	6	30	21	16	0	17	25	18	17	16	9	1	Intestine	Group 3 ILC	8.06281	-2.73669	11.4696	9.66791
TCAAGCACATCGCTGG_1	SeuratProject	9638	2471	101	4	Hashtag2	Hashtag4	0.678117	Hashtag2	Singlet	Hashtag2	batch1	w8_late	0.0925503	0	3	3	2	4	3	2	2	2	1	4	4	24	2	13	36	21	16	0	17	35	18	17	16	9	1	Intestine	Group 3 ILC	5.87379	-3.2678	9.15202	4.61315
TCAAGCATCCGATGTA_1	SeuratProject	8415	2290	130	4	Hashtag2	Hashtag4	0.729884	Hashtag2	Singlet	Hashtag2	batch1	w8_late	0.0500297	0	3	3	2	4	3	2	2	2	1	4	4	24	2	6	30	21	16	0	17	25	18	17	16	9	1	Intestine	Group 3 ILC	7.8384	-2.92497	9.25123	6.36452
TCAATTCTCCACACCT_1	SeuratProject	9315	3061	124	3	Hashtag2	Hashtag4	1.17287	Hashtag2	Singlet	Hashtag2	batch1	w8_late	0.057649	6	7	7	7	11	12	13	13	13	14	20	22	40	38	42	42	43	44	45	45	47	48	49	49	52	14	Intestine	ILCP	10.7294	6.02281	-8.17636	21.0031
TCAATTCTCTTTGCTA_1	SeuratProject	25523	5164	2874	4	Hashtag2	Hashtag4	4.10135	Hashtag2	Singlet	Hashtag2	batch1	w8_late	0.0427066	4	4	4	4	5	4	3	4	4	4	16	19	15	14	16	4	5	5	2	1	1	12	9	8	6	4	Intestine	pre pro-B	13.1559	10.8613	5.58862	33.1581
TCACACCAGTGTTCAC_1	SeuratProject	9274	2645	562	4	Hashtag2	Hashtag4	2.50082	Hashtag2	Singlet	Hashtag2	batch1	w8_late	0.0409748	6	7	7	7	11	12	13	13	13	14	20	22	30	29	30	26	29	31	33	35	48	42	43	44	41	14	Intestine	LP2	10.9815	7.18499	-5.55181	22.8617
TCACGGGTCGGCAGTC_1	SeuratProject	7513	2220	232	4	Hashtag2	Hashtag4	1.49531	Hashtag2	Singlet	Hashtag2	batch1	w8_late	0.0477838	0	0	0	0	0	0	0	0	0	2	0	2	1	0	0	0	0	4	4	5	13	3	2	32	31	2	Intestine	Group 3 ILC	6.52182	-7.03622	26.639	-4.20866
TCACTATAGGTTCTTG_1	SeuratProject	21922	4600	181	4	Hashtag2	Hashtag4	1.68033	Hashtag2	Singlet	Hashtag2	batch1	w8_late	0.0762704	5	5	5	6	7	7	7	7	19	20	12	12	11	12	12	11	10	10	8	9	5	4	3	2	8	20	Intestine	Group 3 ILC	9.05395	1.56836	-6.91659	14.6223
TCACTATGTAATGTGA_1	SeuratProject	7990	2444	112	3	Hashtag2	Hashtag1	0.664206	Hashtag2	Singlet	Hashtag2	batch1	w8_late	0.0455569	0	0	0	0	0	8	8	8	6	6	35	30	33	32	33	15	33	33	34	32	38	13	10	9	11	6	Intestine	Group 3 ILC	6.01746	-5.38878	14.8458	-6.01912
TCAGCAATCGAGATAA_1	SeuratProject	14778	3237	2823	4	Hashtag2	Hashtag4	4.1966	Hashtag2	Singlet	Hashtag2	batch1	w8_late	0.0635404	4	4	4	4	5	4	3	15	15	16	7	6	5	4	3	4	5	5	2	1	1	12	9	8	6	16	Intestine	pre pro-B	13.5266	11.3824	5.62483	30.2825
TCAGGGCCAACGACTT_1	SeuratProject	9661	2669	153	2	Hashtag2	Hashtag3	1.21621	Hashtag2	Singlet	Hashtag2	batch1	w8_late	0.0396439	0	0	0	0	0	0	0	0	0	8	10	13	9	9	11	7	7	7	5	4	3	2	1	1	1	8	Intestine	Group 3 ILC	4.59271	-6.2916	20.1174	-7.32962
TCAGGTACAAGACGGT_1	SeuratProject	9611	2613	85	4	Hashtag2	Hashtag1	0.650104	Hashtag2	Singlet	Hashtag2	batch1	w8_late	0.0611799	0	0	0	0	0	0	0	0	0	2	10	2	9	0	11	7	7	7	5	4	3	2	1	1	1	2	Intestine	Group 3 ILC	5.88115	-5.76569	17.9388	-7.529
TCAGGTACAAGCGATG_1	SeuratProject	17272	3706	2684	4	Hashtag2	Hashtag4	4.04038	Hashtag2	Singlet	Hashtag2	batch1	w8_late	0.0419176	6	7	7	7	11	12	13	13	13	14	20	22	30	29	30	26	29	31	33	66	67	70	72	72	72	14	Intestine	pre pDC	9.34441	8.58183	-0.0676555	21.5924
TCAGGTACACGCTATA_1	SeuratProject	30175	5173	6083	4	Hashtag2	Hashtag4	4.75106	Hashtag2	Singlet	Hashtag2	batch1	w8_late	0.075493	6	7	7	7	11	12	13	13	13	14	20	22	40	38	42	26	43	44	33	45	47	48	49	49	52	14	Intestine	pre pDC	11.1769	7.48832	-5.83111	20.8912
TCAGTGAGTATAATGG_1	SeuratProject	9299	2615	166	4	Hashtag2	Hashtag4	1.42188	Hashtag2	Singlet	Hashtag2	batch1	w8_late	0.0647381	3	3	3	2	3	13	14	14	14	15	8	4	22	25	20	23	20	20	19	16	20	16	15	14	16	15	Intestine	Group 3 ILC	7.69343	-2.16571	6.94488	9.64149
TCAGTGATCGGTCGAC_1	SeuratProject	19763	4279	482	4	Hashtag2	Hashtag4	2.32604	Hashtag2	Singlet	Hashtag2	batch1	w8_late	0.0914335	3	6	6	5	3	6	5	5	10	11	12	12	11	13	12	11	10	10	8	8	5	4	3	2	2	11	Intestine	Group 3 ILC	8.5642	1.00708	-6.68854	14.59
TCAGTGATCGTGGTAT_1	SeuratProject	24419	4683	2868	4	Hashtag2	Hashtag4	4.00581	Hashtag2	Singlet	Hashtag2	batch1	w8_late	0.0592162	4	4	4	4	5	4	3	4	4	4	7	6	5	4	3	34	26	25	27	30	31	24	23	22	21	4	Intestine	pre pro-B	11.1206	9.99415	1.45169	29.0801
TCATACTAGGCAGGTT_1	SeuratProject	7458	2431	546	4	Hashtag2	Hashtag4	2.37344	Hashtag2	Singlet	Hashtag2	batch1	w8_late	0.0379458	6	7	7	7	11	12	13	13	13	14	20	22	30	29	30	26	29	31	33	35	48	42	43	44	41	14	Intestine	LP2	10.8003	8.044	-2.91258	23.0114
TCATACTAGTAGATCA_1	SeuratProject	13397	3197	2601	4	Hashtag2	Hashtag1	3.9284	Hashtag2	Singlet	Hashtag2	batch1	w8_late	0.0530716	4	4	4	4	5	4	3	15	15	16	16	19	15	14	16	32	32	29	32	29	32	29	28	8	28	16	Intestine	pre pro-B	13.7812	11.4535	8.08949	28.6916
TCATATCCACAAGCAG_1	SeuratProject	22539	4686	2081	4	Hashtag2	Hashtag4	3.68613	Hashtag2	Singlet	Hashtag2	batch1	w8_late	0.0353609	1	8	8	8	8	9	9	9	7	7	5	5	4	3	2	5	1	1	21	0	21	19	18	17	17	7	Intestine	Group 1 ILC	2.96487	10.7104	-15.7447	-13.2442
TCATGCCAGGATATGT_1	SeuratProject	9893	2915	1565	4	Hashtag2	Hashtag3	3.59864	Hashtag2	Singlet	Hashtag2	batch1	w8_late	0.0428586	4	4	4	4	5	4	3	4	4	4	16	19	15	14	16	4	5	5	2	1	1	45	45	47	54	4	Intestine	pre pro-B	13.7941	9.37207	9.29125	34.2761
TCATGCCCATCCTTGC_1	SeuratProject	6478	2272	236	4	Hashtag2	Hashtag1	1.67942	Hashtag2	Singlet	Hashtag2	batch1	w8_late	0.0620562	1	8	8	8	8	9	9	9	7	7	5	5	4	3	2	5	1	1	14	0	15	8	14	13	15	7	Intestine	Group 1 ILC	1.10206	9.92644	-7.91682	-17.989
TCATGGATCGTTCGCT_1	SeuratProject	15707	3481	83	4	Hashtag2	Hashtag1	0.756667	Hashtag2	Singlet	Hashtag2	batch1	w8_late	0.0536067	1	8	8	8	8	9	9	9	7	7	5	5	4	3	2	5	1	1	14	0	15	8	14	13	15	7	Intestine	Group 1 ILC	1.69971	10.8984	-10.0617	-17.5263
TCATGTTGTCTTCCGT_1	SeuratProject	8597	2806	3454	3	Hashtag2	Hashtag4	4.39714	Hashtag2	Singlet	Hashtag2	batch1	w8_late	0.0401303	1	8	8	8	8	9	9	9	7	7	5	5	4	3	2	5	1	1	14	0	15	8	14	13	15	7	Intestine	Group 1 ILC	1.07756	12.2129	-15.8884	-19.0605
TCATTGTAGTACCATC_1	SeuratProject	12874	2856	181	4	Hashtag2	Hashtag4	1.51876	Hashtag2	Singlet	Hashtag2	batch1	w8_late	0.0802392	0	3	3	2	4	3	2	2	2	1	4	4	24	2	6	36	21	16	0	17	35	18	17	16	9	1	Intestine	Group 3 ILC	6.89856	-2.54118	8.64291	6.91143
TCATTGTCAGACGGAT_1	SeuratProject	7679	2326	75	4	Hashtag2	Hashtag3	0.841093	Hashtag2	Singlet	Hashtag2	batch1	w8_late	0.0688892	0	3	3	2	4	3	2	2	2	1	1	0	0	7	5	1	3	3	1	2	0	0	13	12	10	1	Intestine	Group 3 ILC	5.81305	-3.58511	10.4103	3.39732
TCATTGTTCCGTTGAA_1	SeuratProject	7342	2214	1095	4	Hashtag2	Hashtag4	3.14997	Hashtag2	Singlet	Hashtag2	batch1	w8_late	0.0370471	6	7	7	7	11	12	13	13	13	14	20	22	30	29	30	26	29	31	33	66	67	70	72	72	72	14	Intestine	pre pDC	9.09883	8.09978	-0.026064	21.4186
TCATTTGTCCTACGAA_1	SeuratProject	14026	3480	3877	4	Hashtag2	Hashtag1	4.09782	Hashtag2	Singlet	Hashtag2	batch1	w8_late	0.0388564	6	7	7	7	11	12	13	13	13	14	20	22	30	29	30	26	29	31	33	35	48	42	43	44	41	14	Intestine	LP2	10.9001	7.90693	-3.02152	22.7581
TCCACCAAGTATGATG_1	SeuratProject	8494	2614	1349	4	Hashtag2	Hashtag4	3.23692	Hashtag2	Singlet	Hashtag2	batch1	w8_late	0.0469743	5	5	5	6	7	7	7	7	8	10	11	11	8	10	10	8	8	2	6	6	4	17	16	15	19	10	Intestine	ETP	10.6462	4.33221	-20.4465	16.1458
TCCACGTTCATTGGTG_1	SeuratProject	9043	2579	141	3	Hashtag2	Hashtag1	1.31994	Hashtag2	Singlet	Hashtag2	batch1	w8_late	0.0939954	0	3	3	2	4	3	2	2	2	1	8	4	24	6	6	30	21	16	0	17	25	18	17	16	9	1	Intestine	Group 3 ILC	7.99023	-2.79129	8.76582	7.40804
TCCATGCTCTGGGCAC_1	SeuratProject	20960	4371	1525	4	Hashtag2	Hashtag3	3.29595	Hashtag2	Singlet	Hashtag2	batch1	w8_late	0.0550573	4	4	4	4	5	4	3	4	4	4	7	6	5	4	3	4	5	5	2	1	1	45	45	47	54	4	Intestine	pre pro-B	14.4707	10.3889	5.79834	27.1815
TCCCACAAGTAGAGTT_1	SeuratProject	7202	2330	118	3	Hashtag2	Hashtag4	1.35743	Hashtag2	Singlet	Hashtag2	batch1	w8_late	0.0865037	0	3	3	2	4	3	2	2	2	1	4	10	3	2	9	36	44	43	44	48	35	50	51	52	50	1	Intestine	Group 3 ILC	8.22422	-2.38489	9.81415	10.2531
TCCCACAGTTTACTGG_1	SeuratProject	9861	2853	125	4	Hashtag2	Hashtag3	0.924308	Hashtag2	Singlet	Hashtag2	batch1	w8_late	0.0419836	3	3	3	2	4	13	14	14	14	15	8	4	22	25	20	23	20	20	19	16	20	16	15	14	16	15	Intestine	Group 3 ILC	8.29814	-2.14201	7.71518	10.8235
TCCCAGTCATGCACTA_1	SeuratProject	7230	2382	227	4	Hashtag2	Hashtag3	1.31852	Hashtag2	Singlet	Hashtag2	batch1	w8_late	0.04426	0	0	0	0	0	8	8	8	6	6	10	13	9	9	11	7	7	7	5	4	3	2	1	1	1	6	Intestine	Group 3 ILC	4.70198	-5.31047	15.1133	-9.05462
TCCGAAAGTGAATATG_1	SeuratProject	10190	2953	1208	4	Hashtag2	Hashtag3	3.41805	Hashtag2	Singlet	Hashtag2	batch1	w8_late	0.0394504	4	4	4	4	5	4	3	15	15	16	16	19	15	14	16	32	32	29	32	29	32	29	28	30	28	16	Intestine	pre pro-B	13.9622	11.8081	8.06307	29.5727
TCCGAAATCTCTATAC_1	SeuratProject	11880	2960	170	4	Hashtag2	Hashtag4	1.12126	Hashtag2	Singlet	Hashtag2	batch1	w8_late	0.0468855	3	3	3	2	3	13	14	14	14	15	8	4	22	25	20	23	20	20	19	16	20	16	15	14	16	15	Intestine	Group 3 ILC	7.73786	-2.07823	6.91506	9.74388
TCCGATCTCGCTATTT_1	SeuratProject	9235	2405	810	4	Hashtag2	Hashtag4	3.09001	Hashtag2	Singlet	Hashtag2	batch1	w8_late	0.0331348	6	7	7	7	11	12	13	13	13	14	20	22	30	29	30	26	29	31	33	35	48	42	43	44	41	14	Intestine	LP2	10.5668	7.21103	-4.88531	22.5283
TCCTAATAGCTGACTT_1	SeuratProject	7276	2212	1106	4	Hashtag2	Hashtag3	3.33088	Hashtag2	Singlet	Hashtag2	batch1	w8_late	0.0259758	6	7	7	7	11	12	13	13	13	14	20	22	30	29	30	26	29	31	33	66	67	70	72	72	72	14	Intestine	pre pDC	9.01714	8.31332	0.100418	21.3762
TCCTAATTCTCGGTCT_1	SeuratProject	16564	4131	106	3	Hashtag2	Hashtag4	0.924828	Hashtag2	Singlet	Hashtag2	batch1	w8_late	0.0513161	3	3	3	2	3	13	14	14	14	15	8	4	22	25	20	23	20	20	19	16	20	16	15	14	16	15	Intestine	Group 3 ILC	8.60888	-0.94088	5.8	12.6905
TCCTCCCTCCATTGTT_1	SeuratProject	20129	4607	439	4	Hashtag2	Hashtag1	2.38208	Hashtag2	Singlet	Hashtag2	batch1	w8_late	0.0480401	3	3	3	2	3	13	14	14	14	15	8	4	22	25	20	23	20	20	19	16	20	16	15	14	16	15	Intestine	Group 3 ILC	8.40393	-1.09194	5.70326	12.2691
TCCTCGAAGATGCCGA_1	SeuratProject	18840	4276	2788	3	Hashtag2	Hashtag3	4.27013	Hashtag2	Singlet	Hashtag2	batch1	w8_late	0.0442144	6	7	7	7	11	12	13	13	13	14	20	22	30	29	30	26	29	31	33	66	67	70	72	72	72	14	Intestine	pre pDC	9.1279	8.69955	-0.100125	21.8097
TCCTCGAAGCCGCTTG_1	SeuratProject	8463	2665	1413	2	Hashtag2	Hashtag3	3.53076	Hashtag2	Singlet	Hashtag2	batch1	w8_late	0.0489188	6	7	7	7	11	12	13	13	13	14	20	22	30	29	30	26	29	31	33	35	48	42	43	44	41	14	Intestine	LP2	10.5414	7.33381	-5.51135	21.8609
TCCTCGAGTTGGGTAG_1	SeuratProject	24032	4728	158	4	Hashtag2	Hashtag4	0.887493	Hashtag2	Singlet	Hashtag2	batch1	w8_late	0.0644557	3	6	6	5	3	6	5	5	18	19	23	25	25	26	22	25	23	22	23	20	22	21	20	18	18	19	Intestine	Group 3 ILC	7.69371	1.53528	-10.3474	9.93323
TCCTTTCAGGCTGAAC_1	SeuratProject	13312	3335	76	3	Hashtag2	Hashtag3	0.905735	Hashtag2	Singlet	Hashtag2	batch1	w8_late	0.0434195	2	2	2	3	1	2	1	1	1	0	23	25	25	26	22	25	23	22	23	20	22	21	20	18	18	0	Intestine	Group 3 ILC	4.62172	-2.02993	0.00296548	1.8024
TCCTTTCCAATCTCGA_1	SeuratProject	10363	3065	340	4	Hashtag2	Hashtag1	2.03979	Hashtag2	Singlet	Hashtag2	batch1	w8_late	0.0361864	2	9	9	9	9	10	11	11	11	12	13	14	12	12	14	10	12	11	10	9	8	7	5	4	66	12	Intestine	Group 2 ILC	2.63708	1.58177	-15.4766	-3.36239
TCCTTTCTCAGTGCGC_1	SeuratProject	13983	3470	165	4	Hashtag2	Hashtag1	1.24555	Hashtag2	Singlet	Hashtag2	batch1	w8_late	0.0549238	3	3	3	2	3	13	14	14	14	15	8	4	22	25	20	23	20	20	19	16	20	16	15	14	16	15	Intestine	Group 3 ILC	6.99872	-2.59704	5.35454	8.25267
TCCTTTCTCGTCAAAC_1	SeuratProject	8855	2809	712	3	Hashtag2	Hashtag4	2.84453	Hashtag2	Singlet	Hashtag2	batch1	w8_late	0.0413326	6	7	7	7	11	12	13	13	13	14	20	22	40	38	42	42	43	44	45	45	47	48	49	49	52	14	Intestine	ILCP	10.866	4.89165	-8.50923	17.0758
TCGAAGTAGTAATACG_1	SeuratProject	8369	2573	148	4	Hashtag2	Hashtag1	1.37571	Hashtag2	Singlet	Hashtag2	batch1	w8_late	0.0280798	3	3	3	2	3	12	13	13	13	14	8	4	40	38	42	42	43	44	45	45	47	48	49	49	52	14	Intestine	Group 3 ILC	8.4086	-1.61434	8.67176	12.2809
TCGACCTCAAAGCAAT_1	SeuratProject	7213	1923	2189	4	Hashtag2	Hashtag3	3.91291	Hashtag2	Singlet	Hashtag2	batch1	w8_late	0.039512	1	1	1	1	2	1	10	10	9	9	15	9	10	11	8	12	11	12	11	23	29	27	26	26	24	9	Intestine	Group 1 ILC	1.18802	12.8066	-15.6507	-24.5212
TCGACCTGTCGTGCCA_1	SeuratProject	6317	2114	212	4	Hashtag2	Hashtag3	1.342	Hashtag2	Singlet	Hashtag2	batch1	w8_late	0.0357765	0	3	3	2	4	3	2	2	2	1	1	0	0	7	5	1	2	3	1	2	0	0	13	12	10	1	Intestine	Group 3 ILC	6.98067	-4.11276	16.5328	2.60652
TCGACGGCAATGCAAA_1	SeuratProject	8464	2576	214	4	Hashtag2	Hashtag4	1.66635	Hashtag2	Singlet	Hashtag2	batch1	w8_late	0.0573015	0	3	3	2	4	3	2	2	2	1	8	4	40	38	42	42	43	44	45	45	47	48	49	49	52	1	Intestine	Group 3 ILC	9.01188	-2.37527	11.1123	11.7885
TCGACGGGTGATGGCA_1	SeuratProject	20601	4322	385	4	Hashtag2	Hashtag3	1.90209	Hashtag2	Singlet	Hashtag2	batch1	w8_late	0.0688316	3	6	6	5	3	6	5	5	10	11	12	12	11	13	12	11	10	10	8	8	5	4	3	2	2	11	Intestine	Group 3 ILC	7.98018	0.328682	-4.99014	13.0855
TCGCACTAGAGGGTCT_1	SeuratProject	9708	2623	109	4	Hashtag2	Hashtag1	0.751276	Hashtag2	Singlet	Hashtag2	batch1	w8_late	0.0672641	0	3	3	2	4	3	2	2	2	1	4	18	0	2	13	3	3	16	9	10	6	6	13	12	9	1	Intestine	Group 3 ILC	6.16651	-3.11734	9.57438	4.64737
TCGCTCAGTCCCACGA_1	SeuratProject	3584	1166	749	4	Hashtag2	Hashtag4	2.66956	Hashtag2	Singlet	Hashtag2	batch1	w8_late	0.000279018	1	1	1	1	2	1	6	6	5	5	6	7	43	44	45	46	47	50	59	46	62	65	65	66	53	5	Intestine	Group 1 ILC	-1.20816	11.6117	-10.2781	-23.6186
TCGCTTGAGACGGTTG_1	SeuratProject	6621	2150	246	4	Hashtag2	Hashtag4	1.58128	Hashtag2	Singlet	Hashtag2	batch1	w8_late	0.05256	1	1	1	1	2	1	6	6	5	5	6	7	6	5	4	2	4	0	3	3	2	1	0	0	0	5	Intestine	Group 1 ILC	-0.361904	12.5642	-12.6475	-25.1986
TCGCTTGCACAAGTTC_1	SeuratProject	8283	2406	1610	4	Hashtag2	Hashtag4	3.53727	Hashtag2	Singlet	Hashtag2	batch1	w8_late	0.191839	0	0	0	0	0	0	0	0	0	2	0	2	1	0	0	0	0	9	25	21	27	20	19	19	23	2	Intestine	Group 3 ILC	6.19281	-5.86911	19.3053	-3.88343
TCGGGCACAGAGGCAT_1	SeuratProject	4640	1625	612	4	Hashtag2	Hashtag3	2.7252	Hashtag2	Singlet	Hashtag2	batch1	w8_late	0.0517241	1	1	1	1	2	1	6	6	5	5	6	7	6	5	4	2	4	0	3	3	2	1	0	0	0	5	Intestine	Group 1 ILC	-1.24696	12.5384	-10.9603	-29.8735
TCGGGCATCCGGTAGC_1	SeuratProject	6874	2157	3080	4	Hashtag2	Hashtag3	3.9007	Hashtag2	Singlet	Hashtag2	batch1	w8_late	0.0755019	6	7	7	7	11	12	13	13	13	14	20	22	30	29	30	26	29	31	33	66	67	70	72	72	72	14	Intestine	pre pDC	9.9549	8.19119	-0.339662	21.3908
TCGGGTGAGCAACAGC_1	SeuratProject	6356	2139	85	4	Hashtag2	Hashtag1	0.473013	Hashtag2	Singlet	Hashtag2	batch1	w8_late	0.0558527	0	3	3	2	4	3	2	2	2	1	1	0	0	6	6	1	2	3	0	19	0	0	13	12	33	1	Intestine	Group 3 ILC	7.46542	-4.17065	16.0629	5.57348
TCGTCCAGTGTCCGGT_1	SeuratProject	10246	2887	130	4	Hashtag2	Hashtag4	1.24286	Hashtag2	Singlet	Hashtag2	batch1	w8_late	0.0527035	3	3	3	2	3	13	14	14	14	15	8	4	22	25	20	23	20	20	19	16	20	16	15	14	16	15	Intestine	Group 3 ILC	6.58041	-1.00098	2.29368	6.70269
TCGTGCTGTGCCGGTT_1	SeuratProject	8513	2413	232	4	Hashtag2	Hashtag4	1.66707	Hashtag2	Singlet	Hashtag2	batch1	w8_late	0.0440503	0	0	0	0	0	8	8	8	6	6	10	13	9	9	11	7	7	7	5	4	3	2	1	1	1	6	Intestine	Group 3 ILC	4.24156	-6.13967	16.475	-13.7584
TCGTGCTTCCATCTCG_1	SeuratProject	17983	3940	7098	4	Hashtag2	Hashtag4	4.90672	Hashtag2	Singlet	Hashtag2	batch1	w8_late	0.0600567	4	4	4	4	5	4	3	4	4	4	7	6	5	4	3	34	26	25	27	30	31	24	23	22	21	4	Intestine	pre pro-B	11.3086	11.2313	3.07654	30.3624
TCGTGGGAGTCATGAA_1	SeuratProject	2874	1283	1341	4	Hashtag2	Hashtag1	3.28056	Hashtag2	Singlet	Hashtag2	batch1	w8_late	0.0448852	1	1	1	1	2	1	10	10	9	9	15	9	10	11	8	12	11	12	11	39	39	39	39	40	38	9	Intestine	Group 1 ILC	1.26521	12.3811	-18.1703	-20.2516
TCTAACTAGGTTAAAC_1	SeuratProject	12624	3180	94	4	Hashtag2	Hashtag3	0.951946	Hashtag2	Singlet	Hashtag2	batch1	w8_late	0.0540241	2	2	2	10	10	11	12	12	12	13	14	17	18	18	17	17	14	15	15	13	11	10	8	6	7	13	Intestine	Group 3 ILC	3.20916	-0.637265	-5.78794	-2.44795
TCTAACTGTGAGCAGT_1	SeuratProject	9028	2537	138	4	Hashtag2	Hashtag4	0.952429	Hashtag2	Singlet	Hashtag2	batch1	w8_late	0.0487373	0	0	0	0	0	8	8	8	6	6	10	13	9	9	11	7	7	7	5	4	3	2	1	1	1	6	Intestine	Group 3 ILC	4.00292	-5.76577	14.7303	-10.8362
TCTACATTCTTCGCTG_1	SeuratProject	18849	4287	1954	4	Hashtag2	Hashtag1	3.65554	Hashtag2	Singlet	Hashtag2	batch1	w8_late	0.0456258	4	4	4	4	5	4	3	4	4	4	7	6	5	4	3	4	5	5	2	1	1	12	9	8	6	4	Intestine	pre pro-B	12.4338	11.8166	3.43033	33.6747
TCTACCGCAGTTCACA_1	SeuratProject	11977	3276	1781	3	Hashtag2	Hashtag4	3.53301	Hashtag2	Singlet	Hashtag2	batch1	w8_late	0.0369876	4	4	4	4	5	4	3	15	15	16	16	19	15	14	16	32	32	29	32	29	32	29	28	30	28	16	Intestine	pre pro-B	14.1227	10.492	9.66705	32.5016
TCTATCATCACTTGTT_1	SeuratProject	11694	3521	957	4	Hashtag2	Hashtag1	3.14445	Hashtag2	Singlet	Hashtag2	batch1	w8_late	0.0672995	5	5	5	11	12	14	15	16	16	17	22	24	16	24	21	22	22	34	20	18	19	32	31	34	32	17	Intestine	LP1	13.1507	5.30929	-18.7706	22.9957
TCTCAGCAGGGAGGTG_1	SeuratProject	3635	1513	767	4	Hashtag2	Hashtag4	2.79198	Hashtag2	Singlet	Hashtag2	batch1	w8_late	0.050619	6	7	7	7	13	15	16	17	17	18	26	27	32	31	31	33	31	24	30	31	23	30	29	29	30	18	Intestine	LP1	14.026	6.70259	-13.1087	27.6903
TCTCAGCAGGTGAGAA_1	SeuratProject	5470	1935	69	2	Hashtag2	Hashtag3	0.995687	Hashtag2	Singlet	Hashtag2	batch1	w8_late	0.0521024	0	0	0	0	0	8	8	8	6	6	10	13	9	9	11	7	7	7	5	4	3	2	1	1	1	6	Intestine	Group 3 ILC	3.33715	-4.76184	13.7359	-12.7703
TCTCCGAAGTTCATGC_1	SeuratProject	7882	2323	510	3	Hashtag2	Hashtag4	2.6421	Hashtag2	Singlet	Hashtag2	batch1	w8_late	0.0484649	4	4	4	4	5	4	3	4	4	4	26	27	5	4	3	4	5	24	2	1	23	45	45	47	54	4	Intestine	pre pro-B	12.7727	8.35357	-4.92049	31.0163
TCTCCGAGTCCAGCAC_1	SeuratProject	7548	2376	93	4	Hashtag2	Hashtag1	0.377314	Hashtag2	Singlet	Hashtag2	batch1	w8_late	0.0695548	0	3	3	2	4	3	2	2	2	1	1	0	0	6	6	1	2	9	0	19	9	22	21	24	33	1	Intestine	Group 3 ILC	7.31431	-4.44709	17.343	4.75955
TCTGGCTCACCGGCTA_1	SeuratProject	13312	3222	205	4	Hashtag2	Hashtag3	1.55712	Hashtag2	Singlet	Hashtag2	batch1	w8_late	0.0494291	0	3	3	2	4	3	2	2	2	1	8	4	24	6	6	30	21	16	0	17	25	18	17	16	9	1	Intestine	Group 3 ILC	7.69436	-2.47398	9.51326	9.18924
TCTTAGTCATGTGGTT_1	SeuratProject	6091	2120	1750	3	Hashtag2	Hashtag1	3.85855	Hashtag2	Singlet	Hashtag2	batch1	w8_late	0.0479396	4	4	4	4	5	4	3	15	15	16	16	19	15	14	16	32	32	29	32	29	32	29	28	30	28	16	Intestine	pre pro-B	14.7495	10.5429	10.7137	31.4038
TCTTAGTGTTAATCGC_1	SeuratProject	19701	4030	2419	4	Hashtag2	Hashtag1	4.06222	Hashtag2	Singlet	Hashtag2	batch1	w8_late	0.0557332	4	4	4	4	5	4	3	4	4	4	7	6	5	4	3	4	5	5	2	1	1	12	9	8	6	4	Intestine	pre pro-B	12.3811	11.8504	2.31941	35.1422
TCTTGCGTCCACTGGG_1	SeuratProject	17736	4025	341	4	Hashtag2	Hashtag1	2.13606	Hashtag2	Singlet	Hashtag2	batch1	w8_late	0.0498421	3	6	6	5	3	6	5	5	10	11	12	12	11	13	12	11	10	10	8	8	5	4	3	2	2	11	Intestine	Group 3 ILC	6.58016	0.141451	-2.08254	10.3433
TCTTTGAGTAGGAGTC_1	SeuratProject	9852	2835	410	4	Hashtag2	Hashtag4	2.09691	Hashtag2	Singlet	Hashtag2	batch1	w8_late	0.0453715	0	3	3	2	4	3	2	2	2	1	8	4	24	6	6	30	21	16	0	17	25	18	17	16	9	1	Intestine	Group 3 ILC	7.59506	-2.25377	9.05029	9.17137
TCTTTGAGTATGCTAC_1	SeuratProject	8327	2472	234	4	Hashtag2	Hashtag4	1.58435	Hashtag2	Singlet	Hashtag2	batch1	w8_late	0.0398703	0	3	3	2	4	3	2	2	2	1	35	30	33	32	33	15	33	33	34	32	38	13	10	9	11	1	Intestine	Group 3 ILC	7.04304	-4.78906	8.11059	5.69038
TGAACGTAGATGTAGT_1	SeuratProject	12882	3379	118	4	Hashtag2	Hashtag4	0.664576	Hashtag2	Singlet	Hashtag2	batch1	w8_late	0.0439373	6	7	7	7	11	12	13	13	13	14	8	4	40	38	42	42	43	44	45	45	47	48	49	49	52	14	Intestine	Group 3 ILC	10.2009	5.17118	-6.98661	17.0635
TGAACGTCACGCCACA_1	SeuratProject	13281	3067	234	4	Hashtag2	Hashtag4	1.08209	Hashtag2	Singlet	Hashtag2	batch1	w8_late	0.0415631	2	2	2	10	10	11	12	12	12	13	14	17	18	18	17	17	14	15	15	13	11	10	8	6	7	13	Intestine	Group 3 ILC	3.21844	-0.119318	-7.58715	-2.05257
TGAATCGTCAGTCTTT_1	SeuratProject	9197	2793	477	4	Hashtag2	Hashtag3	2.41909	Hashtag2	Singlet	Hashtag2	batch1	w8_late	0.0721975	0	0	0	0	0	8	8	8	6	6	35	30	33	32	33	15	33	33	34	32	38	13	10	9	11	6	Intestine	Group 3 ILC	5.65131	-4.51993	4.9551	5.13166
TGACGCGCAGGAATAT_1	SeuratProject	10223	2912	260	4	Hashtag2	Hashtag3	1.66962	Hashtag2	Singlet	Hashtag2	batch1	w8_late	0.0548763	2	9	9	9	9	10	11	11	11	12	13	14	12	12	14	10	12	11	10	9	8	7	5	4	8	12	Intestine	Group 2 ILC	6.0303	-0.73571	-1.26638	3.20588
TGACGCGGTATCGCTA_1	SeuratProject	8072	2426	117	4	Hashtag2	Hashtag1	0.694061	Hashtag2	Singlet	Hashtag2	batch1	w8_late	0.0647919	0	3	3	2	4	3	2	2	2	1	1	0	0	7	5	1	2	3	1	2	0	0	13	12	10	1	Intestine	Group 3 ILC	7.80894	-4.32277	16.3589	6.05614
TGACGCGGTTGTCCCT_1	SeuratProject	9733	2527	96	4	Hashtag2	Hashtag1	0.889022	Hashtag2	Singlet	Hashtag2	batch1	w8_late	0.0540429	0	3	3	2	4	3	2	2	2	1	4	4	24	2	6	36	21	16	0	17	35	18	17	16	9	1	Intestine	Group 3 ILC	6.80229	-2.36353	8.88875	7.40851
TGACTCCTCGGCTCTT_1	SeuratProject	11197	3325	122	4	Hashtag2	Hashtag1	1.02925	Hashtag2	Singlet	Hashtag2	batch1	w8_late	0.0373314	3	6	6	5	3	6	5	5	18	19	23	25	25	26	22	25	23	22	23	20	22	21	20	18	18	19	Intestine	Group 3 ILC	7.04372	2.15972	-9.72691	9.21723
TGACTCCTCTAAGGAA_1	SeuratProject	4184	1802	1037	4	Hashtag2	Hashtag4	3.20164	Hashtag2	Singlet	Hashtag2	batch1	w8_late	0.0540153	6	7	7	7	11	12	13	13	13	14	20	22	40	38	42	42	43	44	45	45	47	48	49	49	52	14	Intestine	ILCP	10.9905	6.22886	-8.38457	21.4582
TGAGCATGTCTCGCGA_1	SeuratProject	32886	4985	4375	4	Hashtag2	Hashtag3	4.5292	Hashtag2	Singlet	Hashtag2	batch1	w8_late	0.0669282	4	4	4	4	5	4	3	4	4	4	7	6	5	4	3	34	26	25	27	30	31	24	23	22	21	4	Intestine	pre pro-B	11.8568	11.2671	2.43528	31.9968
TGAGCGCTCAAACCTG_1	SeuratProject	7611	2325	163	4	Hashtag2	Hashtag4	1.21889	Hashtag2	Singlet	Hashtag2	batch1	w8_late	0.0304822	0	3	3	2	4	3	2	2	2	1	1	0	0	7	5	1	2	3	1	2	0	0	36	39	43	1	Intestine	Group 3 ILC	6.57819	-4.93948	17.9522	0.545207
TGAGGAGGTACGAGCA_1	SeuratProject	11078	2828	436	4	Hashtag2	Hashtag3	2.00633	Hashtag2	Singlet	Hashtag2	batch1	w8_late	0.0401697	0	0	0	0	0	0	0	0	0	2	0	2	1	0	0	0	0	4	4	5	13	3	2	32	31	2	Intestine	Group 3 ILC	7.2021	-7.35255	26.39	-1.7121
TGATCTTAGTCTAACC_1	SeuratProject	9846	2912	204	4	Hashtag2	Hashtag4	1.35315	Hashtag2	Singlet	Hashtag2	batch1	w8_late	0.0662198	0	3	3	2	4	3	2	2	2	1	8	4	24	6	6	30	21	16	0	17	25	18	17	16	9	1	Intestine	Group 3 ILC	8.25097	-3.8504	15.0123	9.04693
TGATGCAAGCCGAACA_1	SeuratProject	7091	2170	1005	4	Hashtag2	Hashtag4	3.17066	Hashtag2	Singlet	Hashtag2	batch1	w8_late	0.0428712	1	1	1	1	2	1	6	6	5	5	6	7	6	5	4	2	4	0	3	3	2	1	0	0	0	5	Intestine	Group 1 ILC	-0.466717	11.6558	-10.2113	-25.1801
TGATGCAAGCTAAGTA_1	SeuratProject	10222	2884	167	4	Hashtag2	Hashtag4	1.09609	Hashtag2	Singlet	Hashtag2	batch1	w8_late	0.045001	0	0	0	0	0	0	0	0	0	2	0	2	1	0	0	15	0	4	4	5	9	3	2	21	12	2	Intestine	Group 3 ILC	7.86237	-5.87442	25.1216	1.33052
TGATGCACATGTGGCC_1	SeuratProject	10168	2820	811	4	Hashtag2	Hashtag1	2.67591	Hashtag2	Singlet	Hashtag2	batch1	w8_late	0.0496656	6	7	7	7	5	4	3	4	4	4	26	27	5	4	3	4	5	24	2	1	23	45	45	47	54	4	Intestine	pre pro-B	12.4342	8.14009	-5.1423	27.1176
TGATGGTGTTACCTTT_1	SeuratProject	6759	2167	1013	4	Hashtag2	Hashtag4	3.17263	Hashtag2	Singlet	Hashtag2	batch1	w8_late	0.0312176	6	7	7	7	11	12	13	13	13	14	20	22	30	29	30	26	29	31	33	66	67	70	72	72	72	14	Intestine	pre pDC	9.18059	8.34216	0.0800791	21.4034
TGATGGTTCGCGTAGC_1	SeuratProject	6677	2448	227	4	Hashtag2	Hashtag4	1.32166	Hashtag2	Singlet	Hashtag2	batch1	w8_late	0.0410364	0	3	3	2	4	3	2	2	2	1	8	4	24	6	6	30	21	16	0	17	25	18	17	16	9	1	Intestine	Group 3 ILC	8.9894	-2.84528	11.5502	11.9402
TGATGGTTCGCTCTAC_1	SeuratProject	4328	1963	485	4	Hashtag2	Hashtag1	2.47259	Hashtag2	Singlet	Hashtag2	batch1	w8_late	0.0341959	6	7	7	7	11	12	13	13	13	14	20	22	40	38	42	42	43	44	45	45	47	48	49	49	52	14	Intestine	ILCP	10.8265	6.11044	-8.18838	21.258
TGATGGTTCTACGCAA_1	SeuratProject	5952	2151	93	4	Hashtag2	Hashtag4	0.771969	Hashtag2	Singlet	Hashtag2	batch1	w8_late	0.0483871	0	3	3	2	4	3	2	2	2	1	4	4	24	2	13	1	21	16	0	17	6	18	17	16	9	1	Intestine	Group 3 ILC	6.40696	-3.81242	9.35486	5.02174
TGATGGTTCTGGCCTT_1	SeuratProject	13130	3353	92	4	Hashtag2	Hashtag1	0.954848	Hashtag2	Singlet	Hashtag2	batch1	w8_late	0.02262	3	6	6	5	3	6	5	5	10	11	12	12	11	13	12	11	10	10	8	8	5	4	3	2	2	11	Intestine	Group 3 ILC	6.11912	0.301869	-4.13455	9.60531
TGATTCTAGGATTTCC_1	SeuratProject	15111	3620	493	4	Hashtag2	Hashtag1	2.50817	Hashtag2	Singlet	Hashtag2	batch1	w8_late	0.065449	1	8	8	8	8	9	9	9	7	7	5	5	4	3	2	5	1	1	21	0	21	19	18	17	17	7	Intestine	Group 1 ILC	2.48178	9.34308	-13.4784	-13.5029
TGCACGGCAGACCATT_1	SeuratProject	18249	4336	3365	4	Hashtag2	Hashtag4	4.1659	Hashtag2	Singlet	Hashtag2	batch1	w8_late	0.0506329	6	7	7	7	11	12	13	13	13	14	20	22	30	29	30	26	29	31	33	35	48	42	43	44	41	14	Intestine	pre pDC	10.5507	8.78398	-1.45084	24.1495
TGCAGGCGTCTGTGTA_1	SeuratProject	4424	1675	6495	4	Hashtag2	Hashtag4	4.72935	Hashtag2	Singlet	Hashtag2	batch1	w8_late	0.0465642	1	8	8	8	8	9	9	9	7	7	5	5	4	3	2	5	1	1	21	0	21	19	18	17	17	7	Intestine	Group 1 ILC	1.96041	9.39095	-11.8372	-12.3724
TGCAGTAAGAAACCAT_1	SeuratProject	4473	1787	716	3	Hashtag2	Hashtag3	2.76941	Hashtag2	Singlet	Hashtag2	batch1	w8_late	0.0391236	6	7	7	7	13	15	16	17	17	18	26	27	32	31	31	33	31	24	30	31	23	30	29	29	30	18	Intestine	LP1	13.8125	6.84443	-13.6452	28.1502
TGCAGTAAGCTAGATA_1	SeuratProject	9756	2770	164	3	Hashtag2	Hashtag4	1.43312	Hashtag2	Singlet	Hashtag2	batch1	w8_late	0.0398729	0	3	3	2	4	3	2	2	2	1	1	0	0	7	5	3	3	3	1	2	0	0	36	39	43	1	Intestine	Group 3 ILC	6.53817	-4.33193	17.8215	0.0730102
TGCAGTAAGGATACAT_1	SeuratProject	15663	3576	114	4	Hashtag2	Hashtag4	1.08976	Hashtag2	Singlet	Hashtag2	batch1	w8_late	0.0393284	3	6	6	5	3	6	5	5	18	19	23	25	25	26	22	25	23	22	23	20	22	21	20	18	18	19	Intestine	Group 3 ILC	6.88175	1.9327	-9.99169	9.374
TGCATGAAGAAACTAC_1	SeuratProject	8259	2541	106	4	Hashtag2	Hashtag1	0.606982	Hashtag2	Singlet	Hashtag2	batch1	w8_late	0.0209468	0	0	0	0	0	8	8	8	6	6	35	30	33	32	33	15	33	33	34	32	38	13	10	9	11	6	Intestine	Group 3 ILC	6.51662	-4.70233	12.1924	-3.91463
TGCCGAGAGTTACGAA_1	SeuratProject	9237	2686	174	4	Hashtag2	Hashtag1	1.32664	Hashtag2	Singlet	Hashtag2	batch1	w8_late	0.0535888	0	3	3	2	4	3	2	2	2	1	1	0	0	6	6	1	2	16	0	19	9	22	21	24	33	1	Intestine	Group 3 ILC	7.69431	-4.147	15.7683	5.91361
TGCCGAGCACTGCGAC_1	SeuratProject	11166	2887	220	4	Hashtag2	Hashtag1	1.25055	Hashtag2	Singlet	Hashtag2	batch1	w8_late	0.0501522	0	0	0	0	0	8	8	8	6	6	10	13	9	9	11	7	7	7	5	4	3	2	1	1	1	6	Intestine	Group 3 ILC	3.57826	-5.26504	14.4	-11.4587
TGCCGAGCATCGAGCC_1	SeuratProject	7063	2436	185	4	Hashtag2	Hashtag1	0.664818	Hashtag2	Singlet	Hashtag2	batch1	w8_late	0.040068	0	0	0	0	0	8	8	8	6	6	35	30	33	32	33	15	33	33	34	32	38	13	10	9	11	6	Intestine	Group 3 ILC	5.94489	-4.74434	5.75006	4.83484
TGCGACGAGAAGCGCT_1	SeuratProject	8769	2443	100	4	Hashtag2	Hashtag1	0.982016	Hashtag2	Singlet	Hashtag2	batch1	w8_late	0.0564489	0	0	0	0	0	0	0	0	0	2	0	2	1	0	0	0	0	4	4	5	13	3	2	32	31	2	Intestine	Group 3 ILC	7.11769	-7.31759	25.0979	-2.93836
TGCGATAAGCACGTCC_1	SeuratProject	10810	3036	2734	4	Hashtag2	Hashtag4	4.16254	Hashtag2	Singlet	Hashtag2	batch1	w8_late	0.0624422	1	8	8	8	8	9	9	9	7	7	5	5	4	3	2	5	1	1	21	0	21	19	18	17	17	7	Intestine	Group 1 ILC	1.83064	9.3765	-11.8287	-12.8913
TGCGATAGTCCAACGC_1	SeuratProject	13366	3430	1630	4	Hashtag2	Hashtag4	2.87232	Hashtag2	Singlet	Hashtag2	batch1	w8_late	0.0461619	4	4	4	4	5	4	3	15	15	16	16	19	15	14	16	32	32	29	32	29	32	29	28	30	28	16	Intestine	pre pro-B	14.4364	10.491	9.96477	31.5665
TGCGGCAAGGTCACAG_1	SeuratProject	11347	2683	464	4	Hashtag2	Hashtag4	1.99639	Hashtag2	Singlet	Hashtag2	batch1	w8_late	0.0634529	0	3	3	2	4	3	2	2	2	1	8	4	24	6	6	30	21	16	0	17	25	18	17	16	9	1	Intestine	Group 3 ILC	8.30175	-2.42435	9.90451	9.97049
TGCGGCATCCGCAAAT_1	SeuratProject	12282	3195	75	4	Hashtag2	Hashtag4	0.591454	Hashtag2	Singlet	Hashtag2	batch1	w8_late	0.0225533	0	3	3	2	4	3	2	2	2	1	8	4	24	6	6	30	21	16	0	17	25	18	17	16	9	1	Intestine	Group 3 ILC	8.5519	-2.80297	11.7743	10.8912
TGCTCCAAGACCATTC_1	SeuratProject	7477	2285	196	3	Hashtag2	Hashtag4	1.61177	Hashtag2	Singlet	Hashtag2	batch1	w8_late	0.0652668	0	0	0	0	0	8	8	8	6	6	10	13	9	9	11	7	7	7	5	4	3	2	1	1	1	6	Intestine	Group 3 ILC	3.30755	-4.66026	7.89337	-8.20176
TGCTCCATCAAACCCA_1	SeuratProject	9529	2655	150	4	Hashtag2	Hashtag4	1.10725	Hashtag2	Singlet	Hashtag2	batch1	w8_late	0.0632805	0	3	3	2	4	3	2	2	2	1	1	0	0	6	6	1	2	9	0	19	9	22	21	24	33	1	Intestine	Group 3 ILC	7.94899	-4.9575	16.6665	7.45862
TGCTCGTGTCGGCCTA_1	SeuratProject	11567	2919	3031	4	Hashtag2	Hashtag1	3.9188	Hashtag2	Singlet	Hashtag2	batch1	w8_late	0.0436587	4	4	4	4	5	4	3	15	15	16	16	19	15	14	16	4	5	29	2	29	1	12	9	8	28	16	Intestine	pre pro-B	13.6759	11.7024	7.19924	30.1303
TGCTGAACACGTAGAG_1	SeuratProject	6812	2141	156	4	Hashtag2	Hashtag1	0.9819	Hashtag2	Singlet	Hashtag2	batch1	w8_late	0.0594539	0	2	2	2	4	3	2	2	2	1	4	18	3	2	13	3	3	6	9	10	6	6	6	5	3	1	Intestine	Group 3 ILC	5.08503	-3.66357	6.95864	-5.33806
TGCTTCGAGTCACACT_1	SeuratProject	8761	2717	114	3	Hashtag2	Hashtag4	0.965673	Hashtag2	Singlet	Hashtag2	batch1	w8_late	0.0417761	0	0	0	0	0	0	0	0	0	8	35	30	33	32	33	15	33	33	34	32	38	13	10	9	11	8	Intestine	Group 3 ILC	6.2266	-5.30047	16.9746	-1.50041
TGCTTCGTCATCTACT_1	SeuratProject	6265	2107	222	3	Hashtag2	Hashtag4	1.74709	Hashtag2	Singlet	Hashtag2	batch1	w8_late	0.062091	2	2	2	3	1	2	1	1	1	0	17	15	13	17	15	13	13	13	12	12	12	26	25	25	26	0	Intestine	Group 3 ILC	2.53696	-3.08017	2.14388	-7.31964
TGGAGAGGTCGTCATA_1	SeuratProject	17990	4072	4362	4	Hashtag2	Hashtag4	4.24644	Hashtag2	Singlet	Hashtag2	batch1	w8_late	0.0521957	4	4	4	4	5	4	3	4	4	4	7	6	5	4	3	4	5	5	2	1	1	12	9	8	6	4	Intestine	pre pro-B	12.8015	11.8844	3.82974	33.9826
TGGAGAGTCATTACTC_1	SeuratProject	17989	3975	243	4	Hashtag2	Hashtag4	1.40673	Hashtag2	Singlet	Hashtag2	batch1	w8_late	0.0485852	2	9	9	9	9	10	11	11	11	12	13	14	12	12	14	10	12	11	10	9	8	7	5	4	8	12	Intestine	Group 2 ILC	6.00514	3.43355	-18.2363	3.25356
TGGAGGAAGCGAAACC_1	SeuratProject	17877	3542	2742	4	Hashtag2	Hashtag1	3.61131	Hashtag2	Singlet	Hashtag2	batch1	w8_late	0.0476031	6	7	7	7	11	12	13	13	13	14	20	22	40	38	42	42	43	44	45	45	47	48	49	49	52	14	Intestine	ILCP	11.1229	6.28512	-8.04493	19.7298
TGGATCACACCACATA_1	SeuratProject	19427	4165	121	4	Hashtag2	Hashtag3	1.10049	Hashtag2	Singlet	Hashtag2	batch1	w8_late	0.0822567	3	6	6	5	3	6	5	5	10	11	12	12	11	13	12	11	10	10	8	8	5	4	3	2	2	11	Intestine	Group 3 ILC	8.0026	0.55912	-5.3042	13.0754
TGGATGTGTCAGGTAG_1	SeuratProject	13583	3230	3789	4	Hashtag2	Hashtag4	4.28302	Hashtag2	Singlet	Hashtag2	batch1	w8_late	0.0474858	1	8	8	8	8	9	9	9	7	7	5	5	4	3	2	5	1	1	14	0	15	8	14	13	15	7	Intestine	Group 1 ILC	1.49932	10.7584	-11.3704	-18.1413
TGGCGTGAGATTGATG_1	SeuratProject	6005	1937	103	4	Hashtag2	Hashtag4	0.614279	Hashtag2	Singlet	Hashtag2	batch1	w8_late	0.0766028	0	3	3	2	4	3	2	2	2	1	1	0	0	7	5	1	2	3	1	2	0	0	13	12	10	1	Intestine	Group 3 ILC	7.48913	-3.83096	14.9717	5.11743
TGGGAAGAGTCTCTGA_1	SeuratProject	11627	2966	422	4	Hashtag2	Hashtag3	2.17916	Hashtag2	Singlet	Hashtag2	batch1	w8_late	0.0575385	0	0	0	0	0	0	0	0	0	2	1	2	1	0	0	15	0	4	4	5	9	3	36	21	12	2	Intestine	Group 3 ILC	7.25945	-6.93566	18.6994	-1.64029
TGGGAGAAGAGCAGTC_1	SeuratProject	5267	1979	1360	4	Hashtag2	Hashtag1	3.29667	Hashtag2	Singlet	Hashtag2	batch1	w8_late	0.0351244	4	4	4	4	5	4	3	15	15	16	16	19	15	14	16	32	32	29	32	29	32	29	28	30	28	16	Intestine	pre pro-B	14.7805	10.7798	11.5782	30.6433
TGGGAGAAGGTAAGGA_1	SeuratProject	11726	3312	256	3	Hashtag2	Hashtag4	1.84057	Hashtag2	Singlet	Hashtag2	batch1	w8_late	0.07752	0	3	3	2	4	3	2	2	2	1	8	4	24	6	6	30	21	16	0	17	25	18	17	16	9	1	Intestine	Group 3 ILC	8.55845	-2.94728	12.065	10.312
TGGGATTTCGAGAAAT_1	SeuratProject	12299	3298	312	4	Hashtag2	Hashtag4	2.01734	Hashtag2	Singlet	Hashtag2	batch1	w8_late	0.0766729	3	6	6	5	3	6	5	5	10	11	12	12	11	13	12	11	10	10	8	8	5	4	3	2	2	11	Intestine	Group 3 ILC	7.12725	-0.184167	-4.31017	12.2656
TGGGTTAGTAACTGCT_1	SeuratProject	14212	3427	201	3	Hashtag2	Hashtag4	1.54028	Hashtag2	Singlet	Hashtag2	batch1	w8_late	0.0382071	3	3	3	2	3	13	14	14	14	15	8	4	22	25	20	23	20	20	19	16	20	16	15	14	16	15	Intestine	Group 3 ILC	7.63855	-1.78092	6.71865	10.107
TGGTACAAGGCCACCT_1	SeuratProject	3038	1255	3549	4	Hashtag2	Hashtag1	4.3389	Hashtag2	Singlet	Hashtag2	batch1	w8_late	0.0487163	1	1	1	1	6	5	4	3	3	3	2	1	2	1	1	9	9	8	7	7	7	5	4	3	4	3	Intestine	Group 1 ILC	-0.402854	10.5828	-4.26859	-24.9745
TGGTACACAAGCTGCC_1	SeuratProject	8606	2462	158	4	Hashtag2	Hashtag3	1.05387	Hashtag2	Singlet	Hashtag2	batch1	w8_late	0.046944	0	3	3	2	4	3	2	2	2	1	1	0	24	6	6	3	21	16	0	17	25	18	17	16	9	1	Intestine	Group 3 ILC	6.71425	-3.02294	10.6405	4.90286
TGGTAGTGTCTATGAC_1	SeuratProject	6057	2166	1124	4	Hashtag2	Hashtag1	2.85489	Hashtag2	Singlet	Hashtag2	batch1	w8_late	0.0363216	5	5	5	11	12	14	15	16	16	17	22	24	16	24	21	22	22	2	20	18	19	32	31	34	32	17	Intestine	LP1	12.8793	5.33838	-18.0574	22.3485
TGGTTAGGTGAGGCAT_1	SeuratProject	6384	2062	380	4	Hashtag2	Hashtag4	2.22988	Hashtag2	Singlet	Hashtag2	batch1	w8_late	0.0427632	1	1	1	1	2	1	6	6	5	5	6	7	6	5	4	2	4	0	3	3	2	1	0	0	0	5	Intestine	Group 1 ILC	-0.0609437	11.9033	-11.5898	-25.2406
TGGTTAGTCCGTTGAA_1	SeuratProject	19426	4110	187	4	Hashtag2	Hashtag4	1.44584	Hashtag2	Singlet	Hashtag2	batch1	w8_late	0.0378874	0	3	3	2	4	3	2	2	2	1	8	4	24	6	6	30	21	16	0	17	25	18	17	16	9	1	Intestine	Group 3 ILC	7.02432	-2.8791	8.49533	6.20911
TGTAACGTCGAAACAA_1	SeuratProject	9395	2558	89	3	Hashtag2	Hashtag4	0.474147	Hashtag2	Singlet	Hashtag2	batch1	w8_late	0.0534327	0	0	0	0	0	0	0	0	0	2	1	0	0	6	6	1	2	9	0	19	9	22	21	24	33	2	Intestine	Group 3 ILC	7.00832	-5.54349	20.9422	0.281223
TGTAAGCCAAAGAACT_1	SeuratProject	9830	2796	91	4	Hashtag2	Hashtag4	0.908902	Hashtag2	Singlet	Hashtag2	batch1	w8_late	0.01353	0	0	0	0	0	16	17	18	20	8	35	30	33	32	33	15	33	4	34	5	38	3	2	21	12	8	Intestine	Group 3 ILC	5.14732	-6.17657	13.0319	-5.18424
TGTACAGTCAACGAGG_1	SeuratProject	8964	2507	147	4	Hashtag2	Hashtag4	0.891772	Hashtag2	Singlet	Hashtag2	batch1	w8_late	0.065261	0	3	3	2	4	3	2	2	2	1	1	0	0	6	6	1	2	16	0	19	25	22	21	24	9	1	Intestine	Group 3 ILC	7.72775	-3.34996	14.7126	6.7994
TGTACAGTCCGTGCGA_1	SeuratProject	8366	2235	1832	4	Hashtag2	Hashtag1	3.42353	Hashtag2	Singlet	Hashtag2	batch1	w8_late	0.0262969	6	7	7	7	11	12	13	13	13	14	20	22	30	29	30	26	29	31	33	66	67	70	72	72	72	14	Intestine	pre pDC	9.16099	8.2888	0.0943587	21.357
TGTAGACAGACATACA_1	SeuratProject	11583	2970	171	4	Hashtag2	Hashtag4	1.42751	Hashtag2	Singlet	Hashtag2	batch1	w8_late	0.037555	3	3	3	2	3	13	14	14	14	15	8	4	22	25	20	23	20	20	19	16	20	16	15	14	16	15	Intestine	Group 3 ILC	7.87118	-1.8185	6.99486	10.4347
TGTAGACCAAGTTGGG_1	SeuratProject	11071	2977	4023	4	Hashtag2	Hashtag1	4.46524	Hashtag2	Singlet	Hashtag2	batch1	w8_late	0.0681059	4	4	4	4	5	4	3	15	15	16	16	19	15	14	16	32	32	29	32	29	32	29	28	30	28	16	Intestine	pre pro-B	14.1109	11.7162	8.7373	28.9241
TGTCCCATCGTCCATC_1	SeuratProject	5617	1944	1592	4	Hashtag2	Hashtag4	3.5081	Hashtag2	Singlet	Hashtag2	batch1	w8_late	0.0386327	6	7	7	7	11	12	13	13	13	14	20	22	30	29	30	26	29	31	33	66	67	70	72	72	72	14	Intestine	pre pDC	9.5071	8.33167	-0.0436432	21.4826
TGTCCTGGTTAAGGAT_1	SeuratProject	8141	2435	136	4	Hashtag2	Hashtag1	1.05975	Hashtag2	Singlet	Hashtag2	batch1	w8_late	0.0567498	0	3	3	2	4	3	2	2	2	1	8	4	24	6	6	30	21	16	0	17	25	18	17	16	9	1	Intestine	Group 3 ILC	6.69961	-2.75505	8.6021	6.47999
TGTGAGTGTATCAGGG_1	SeuratProject	6571	2365	748	4	Hashtag2	Hashtag4	2.87671	Hashtag2	Singlet	Hashtag2	batch1	w8_late	0.0858317	6	7	7	7	13	15	16	17	17	18	26	27	32	31	31	33	31	24	30	31	23	30	29	29	30	18	Intestine	LP1	12.221	6.71806	-9.02862	25.3575
TGTGATGCAACTCCCT_1	SeuratProject	8939	2754	842	4	Hashtag2	Hashtag4	2.50339	Hashtag2	Singlet	Hashtag2	batch1	w8_late	0.0524667	1	8	8	8	8	9	9	9	7	7	5	5	4	3	2	50	1	53	55	58	56	59	62	64	65	7	Intestine	Group 1 ILC	0.592471	10.5291	-9.62037	-15.3289
TGTGATGGTACTCGTA_1	SeuratProject	15718	3646	2676	4	Hashtag2	Hashtag4	4.03407	Hashtag2	Singlet	Hashtag2	batch1	w8_late	0.0640031	1	8	8	8	8	9	9	9	7	7	5	5	4	3	2	5	1	1	14	0	15	8	14	13	15	7	Intestine	Group 1 ILC	2.14648	10.2377	-9.4599	-17.1291
TGTGCGGAGGAGTCTG_1	SeuratProject	6339	1962	2376	4	Hashtag2	Hashtag4	3.91526	Hashtag2	Singlet	Hashtag2	batch1	w8_late	0.0299732	1	1	1	1	2	1	10	10	9	9	15	9	10	11	8	9	9	8	7	23	29	27	26	26	24	9	Intestine	Group 1 ILC	0.574399	12.0239	-15.8034	-22.9423
TGTGGCGAGACCAGCA_1	SeuratProject	19008	4121	262	4	Hashtag2	Hashtag4	1.44536	Hashtag2	Singlet	Hashtag2	batch1	w8_late	0.0469276	2	2	2	3	1	2	1	1	1	0	17	15	13	17	15	13	13	13	12	12	12	26	25	25	26	0	Intestine	Group 3 ILC	3.8043	-3.41477	4.27438	-11.5618
TGTGTGAAGCGACTTT_1	SeuratProject	17056	3626	430	4	Hashtag2	Hashtag3	2.26693	Hashtag2	Singlet	Hashtag2	batch1	w8_late	0.0691839	6	7	7	7	11	12	13	13	13	14	20	22	40	38	42	42	43	44	45	45	47	48	49	49	52	14	Intestine	ILCP	10.8539	5.26187	-8.76796	18.1493
TGTTACTGTTCCCACT_1	SeuratProject	7926	2560	491	4	Hashtag2	Hashtag1	2.15671	Hashtag2	Singlet	Hashtag2	batch1	w8_late	0.013626	3	3	3	2	11	12	13	13	13	14	8	4	40	38	42	42	43	44	45	45	47	48	49	49	52	14	Intestine	Group 3 ILC	8.22909	-0.98477	-2.40315	15.6944
TGTTCATCAAGGAGTC_1	SeuratProject	34035	5893	696	4	Hashtag2	Hashtag4	2.7059	Hashtag2	Singlet	Hashtag2	batch1	w8_late	0.0465109	3	6	6	5	3	6	5	5	10	11	12	12	11	13	12	11	10	10	8	8	5	4	3	2	2	11	Intestine	Group 3 ILC	7.85518	-0.3526	-4.86202	14.2354
TGTTCCGTCTTTGCAT_1	SeuratProject	7593	2276	1587	4	Hashtag2	Hashtag4	3.32843	Hashtag2	Singlet	Hashtag2	batch1	w8_late	0.0442513	1	1	1	1	2	1	10	10	9	9	15	9	10	11	8	12	11	12	11	23	29	27	26	26	24	9	Intestine	Group 1 ILC	0.995692	12.0178	-17.0922	-23.6922
TGTTCTAGTTCCCACT_1	SeuratProject	11803	3081	1915	4	Hashtag2	Hashtag4	3.59615	Hashtag2	Singlet	Hashtag2	batch1	w8_late	0.0563416	6	7	7	7	11	12	13	13	13	14	20	22	40	38	28	26	43	44	33	45	47	48	49	49	36	14	Intestine	LP2	10.5879	7.30777	-5.70414	20.9552
TGTTCTATCATCACCC_1	SeuratProject	12342	3423	156	4	Hashtag2	Hashtag1	1.24942	Hashtag2	Singlet	Hashtag2	batch1	w8_late	0.0512883	3	6	6	5	3	6	5	5	10	11	23	25	25	26	22	25	23	22	23	20	22	21	20	18	18	11	Intestine	Group 3 ILC	6.35491	0.941552	-6.05678	6.83001
TTACCATTCCTCACTG_1	SeuratProject	4821	1944	894	4	Hashtag2	Hashtag3	2.62993	Hashtag2	Singlet	Hashtag2	batch1	w8_late	0.0483302	6	7	7	7	13	15	16	17	17	18	26	27	32	31	31	33	31	24	30	31	23	30	29	29	30	18	Intestine	LP1	12.905	7.15802	-10.4863	27.3357
TTACCATTCTGCAGCG_1	SeuratProject	5768	2031	81	3	Hashtag2	Hashtag1	0.79599	Hashtag2	Singlet	Hashtag2	batch1	w8_late	0.0754161	0	0	0	0	0	0	0	0	0	2	0	2	1	0	0	0	0	9	25	21	27	20	19	19	23	2	Intestine	Group 3 ILC	5.97519	-5.75697	19.4745	-3.91662
TTACGCCCACCTTCCA_1	SeuratProject	17618	3937	197	4	Hashtag2	Hashtag1	1.47017	Hashtag2	Singlet	Hashtag2	batch1	w8_late	0.0317857	0	3	3	2	4	3	2	2	2	1	8	4	40	38	42	42	43	44	45	45	47	48	49	49	52	1	Intestine	Group 3 ILC	8.83404	-2.30077	10.8187	11.8921
TTACGCCTCCTTCACG_1	SeuratProject	14749	3855	598	4	Hashtag2	Hashtag4	2.67087	Hashtag2	Singlet	Hashtag2	batch1	w8_late	0.0662418	3	6	6	5	3	6	5	5	10	11	12	12	11	13	12	11	10	10	8	8	5	4	3	2	2	11	Intestine	Group 3 ILC	6.17135	-0.0617222	-1.77504	8.89837
TTAGGGTCATTAGGCT_1	SeuratProject	3611	1571	550	3	Hashtag2	Hashtag4	2.72345	Hashtag2	Singlet	Hashtag2	batch1	w8_late	0.119358	6	7	7	7	11	12	13	13	13	14	20	22	30	29	30	26	29	31	33	35	48	42	43	44	41	14	Intestine	LP2	12.3396	6.83692	-8.21348	24.3006
TTATTGCGTAGTCGGA_1	SeuratProject	12897	2898	1848	3	Hashtag2	Hashtag4	3.7728	Hashtag2	Singlet	Hashtag2	batch1	w8_late	0.0484609	4	4	4	4	5	4	3	4	4	4	7	6	5	4	3	4	5	5	2	1	1	45	45	47	54	4	Intestine	pre pro-B	12.7901	8.62935	-4.76436	31.6367
TTCAATCGTACGCTAT_1	SeuratProject	8037	2451	1294	4	Hashtag2	Hashtag4	3.32021	Hashtag2	Singlet	Hashtag2	batch1	w8_late	0.0419311	6	7	7	7	11	12	13	13	13	14	20	22	30	29	30	26	29	31	33	66	67	70	72	72	72	14	Intestine	pre pDC	9.09983	8.3987	0.11509	21.3707
TTCAATCTCGCCGATG_1	SeuratProject	13570	3560	2909	4	Hashtag2	Hashtag4	4.11962	Hashtag2	Singlet	Hashtag2	batch1	w8_late	0.0501105	4	4	4	4	5	4	3	15	15	16	16	19	15	14	16	4	5	5	2	1	1	12	9	8	6	16	Intestine	pre pro-B	13.2514	11.1447	6.42459	31.3938
TTCACCGAGGCACTAG_1	SeuratProject	5670	1842	1999	4	Hashtag2	Hashtag1	3.5925	Hashtag2	Singlet	Hashtag2	batch1	w8_late	0.0291005	6	7	7	7	11	12	13	13	13	14	20	22	30	29	30	26	29	31	33	66	67	70	72	72	72	14	Intestine	pre pDC	9.36309	8.26946	0.0590506	21.3977
TTCACGCAGTTGGACG_1	SeuratProject	17504	4204	209	4	Hashtag2	Hashtag4	1.65745	Hashtag2	Singlet	Hashtag2	batch1	w8_late	0.0514168	3	6	6	5	3	6	5	5	10	11	12	12	11	13	12	11	10	10	8	8	5	4	3	2	2	11	Intestine	Group 3 ILC	7.79629	0.53126	-4.6327	12.4397
TTCAGGAAGATAGTGT_1	SeuratProject	9419	2827	102	4	Hashtag2	Hashtag4	1.01621	Hashtag2	Singlet	Hashtag2	batch1	w8_late	0.0412995	0	0	0	0	0	8	8	8	6	6	35	30	33	32	33	15	33	33	34	32	38	13	10	9	11	6	Intestine	Group 3 ILC	6.11534	-4.87984	4.70671	5.25947
TTCATGTCAATTCACG_1	SeuratProject	11884	3277	995	4	Hashtag2	Hashtag4	2.70186	Hashtag2	Singlet	Hashtag2	batch1	w8_late	0.0517503	4	4	4	4	5	4	3	15	15	16	16	19	15	14	16	32	32	29	32	29	32	29	28	30	28	16	Intestine	pre pro-B	14.338	10.8821	9.30853	31.1329
TTCATGTCACACAGCC_1	SeuratProject	9995	2729	282	4	Hashtag2	Hashtag4	1.58945	Hashtag2	Singlet	Hashtag2	batch1	w8_late	0.0384192	0	0	0	0	0	0	0	0	0	2	0	2	1	0	0	0	0	4	4	5	13	3	2	21	12	2	Intestine	Group 3 ILC	6.99913	-6.50791	26.2079	-1.13449
TTCCAATCACGAGAAC_1	SeuratProject	18909	4127	3725	4	Hashtag2	Hashtag1	4.28963	Hashtag2	Singlet	Hashtag2	batch1	w8_late	0.0380242	4	4	4	4	5	4	3	15	15	16	16	19	15	14	16	32	32	29	32	29	32	29	28	30	28	16	Intestine	pre pro-B	14.5905	10.5266	9.96087	32.0117
TTCCGTGCAATCGAAA_1	SeuratProject	15346	4002	1599	3	Hashtag2	Hashtag4	3.17687	Hashtag2	Singlet	Hashtag2	batch1	w8_late	0.0559103	1	8	8	8	8	9	9	9	7	7	5	5	4	3	2	50	1	53	55	58	56	59	62	64	65	7	Intestine	Group 1 ILC	2.09207	9.6432	-8.69522	-15.1812
TTCCTAAAGATCACCT_1	SeuratProject	30323	4959	1543	4	Hashtag2	Hashtag3	3.60615	Hashtag2	Singlet	Hashtag2	batch1	w8_late	0.0569535	6	7	7	7	11	12	13	13	13	14	20	22	40	38	42	42	43	44	45	45	47	48	49	49	52	14	Intestine	ILCP	11.0698	5.64739	-8.70118	19.2715
TTCCTAAAGATTGACA_1	SeuratProject	11423	3380	116	2	Hashtag2	Hashtag3	1.28304	Hashtag2	Singlet	Hashtag2	batch1	w8_late	0.0643439	3	3	3	2	3	13	14	14	14	15	8	4	22	25	20	23	20	20	19	16	20	16	15	14	16	15	Intestine	Group 3 ILC	7.9567	-1.39513	5.37725	11.8295
TTCCTCTCAACGTAAA_1	SeuratProject	16267	3629	971	3	Hashtag2	Hashtag3	3.1474	Hashtag2	Singlet	Hashtag2	batch1	w8_late	0.0355321	2	9	9	9	9	10	11	11	11	12	13	14	12	12	14	10	12	11	10	9	8	7	5	4	8	12	Intestine	Group 2 ILC	3.43299	2.97622	-20.6351	-1.12319
TTCCTCTGTGACCGTC_1	SeuratProject	7942	2423	125	4	Hashtag2	Hashtag4	1.22925	Hashtag2	Singlet	Hashtag2	batch1	w8_late	0.0929237	0	3	3	2	4	3	2	2	2	1	1	0	0	7	5	1	2	3	1	2	0	0	13	12	10	1	Intestine	Group 3 ILC	6.95255	-4.29291	16.6297	3.51506
TTCCTTCCACGGCCAT_1	SeuratProject	21456	4812	2221	4	Hashtag2	Hashtag4	3.9545	Hashtag2	Singlet	Hashtag2	batch1	w8_late	0.0564877	4	4	4	4	5	4	3	4	4	4	7	6	5	4	3	4	5	5	2	1	1	12	9	8	6	4	Intestine	pre pro-B	11.8182	11.5251	1.66763	35.4361
TTCGATTAGAGTAACT_1	SeuratProject	6313	1955	1081	4	Hashtag2	Hashtag4	3.03324	Hashtag2	Singlet	Hashtag2	batch1	w8_late	0.0415017	6	7	7	7	11	12	13	13	13	14	20	22	30	29	30	26	29	31	33	66	67	70	72	72	72	14	Intestine	pre pDC	9.24737	8.33679	0.157479	21.3245
TTCGATTAGATTACCC_1	SeuratProject	7057	2216	2027	4	Hashtag2	Hashtag1	3.44558	Hashtag2	Singlet	Hashtag2	batch1	w8_late	0.0270653	6	7	7	7	11	12	13	13	13	14	20	22	30	29	30	26	29	31	33	66	67	70	72	72	72	14	Intestine	pre pDC	8.99098	8.37705	0.149757	21.3385
TTCGATTGTGCATTTG_1	SeuratProject	10016	2856	735	4	Hashtag2	Hashtag3	2.8695	Hashtag2	Singlet	Hashtag2	batch1	w8_late	0.0494209	6	7	7	7	11	12	13	13	13	14	20	22	40	38	42	42	43	44	45	45	47	48	49	49	52	14	Intestine	ILCP	10.6397	5.68313	-7.67826	19.8839
TTCGCTGCAGAGAGGG_1	SeuratProject	26685	4721	379	4	Hashtag2	Hashtag3	2.28349	Hashtag2	Singlet	Hashtag2	batch1	w8_late	0.0424208	6	7	7	7	11	12	13	13	13	14	20	22	40	38	42	42	43	44	45	45	47	48	49	49	52	14	Intestine	ILCP	3.59345	10.4003	-9.75119	17.5493
TTCGCTGGTAGCTCGC_1	SeuratProject	4842	1701	1556	4	Hashtag2	Hashtag1	3.51721	Hashtag2	Singlet	Hashtag2	batch1	w8_late	0.0503924	1	1	1	1	2	1	6	6	5	5	6	7	6	5	4	2	4	0	3	3	2	1	0	0	0	5	Intestine	Group 1 ILC	-1.23901	13.1587	-12.4451	-30.8023
TTCTAACGTTGTAAAG_1	SeuratProject	9669	3123	1165	4	Hashtag2	Hashtag4	3.21282	Hashtag2	Singlet	Hashtag2	batch1	w8_late	0.0300962	2	9	9	9	9	10	11	11	11	12	13	14	12	12	14	10	12	11	10	9	8	7	5	4	8	12	Intestine	Group 2 ILC	4.47925	3.2055	-18.8981	0.481568
TTCTAGTGTCCCTAAA_1	SeuratProject	14061	3578	2148	3	Hashtag2	Hashtag4	3.8199	Hashtag2	Singlet	Hashtag2	batch1	w8_late	0.0458004	4	4	4	4	5	4	3	4	4	4	26	27	5	4	3	4	5	24	2	1	23	45	45	47	54	4	Intestine	pre pro-B	13.3569	8.69827	-5.19514	28.5582
TTCTCTCCAACATACC_1	SeuratProject	10332	2860	87	4	Hashtag2	Hashtag4	0.388587	Hashtag2	Singlet	Hashtag2	batch1	w8_late	0.0475223	0	3	3	2	4	3	2	2	2	1	4	4	24	2	13	36	21	16	0	17	35	18	17	16	9	1	Intestine	Group 3 ILC	5.37839	-2.51622	4.21874	1.98817
TTCTCTCGTAGGATAT_1	SeuratProject	19476	4076	2158	4	Hashtag2	Hashtag1	3.9521	Hashtag2	Singlet	Hashtag2	batch1	w8_late	0.0476997	4	4	4	4	5	4	3	4	4	4	7	6	5	4	3	4	5	5	2	1	1	45	45	47	54	4	Intestine	pre pro-B	12.3656	8.42666	-4.93738	31.8229
TTCTGTAAGTCCGCGT_1	SeuratProject	4115	1442	1046	3	Hashtag2	Hashtag1	2.79029	Hashtag2	Singlet	Hashtag2	batch1	w8_late	0.0230863	6	7	7	7	11	12	13	13	13	14	20	22	30	29	30	26	29	31	33	35	48	42	43	44	41	14	Intestine	LP2	11.08	7.90807	-4.0065	23.3974
TTCTGTACAGTCTTCC_1	SeuratProject	20341	4452	1139	2	Hashtag2	Hashtag3	3.2535	Hashtag2	Singlet	Hashtag2	batch1	w8_late	0.0461138	1	8	8	8	8	9	9	9	7	7	5	5	4	3	2	5	1	1	14	0	15	8	14	13	15	7	Intestine	Group 1 ILC	0.528745	11.2184	-10.295	-19.9375
TTCTTCCTCCGATCTC_1	SeuratProject	19938	4340	904	4	Hashtag2	Hashtag4	2.67088	Hashtag2	Singlet	Hashtag2	batch1	w8_late	0.0480991	3	6	6	5	3	6	5	5	10	11	12	12	11	13	12	11	10	10	8	8	5	4	3	2	2	11	Intestine	Group 3 ILC	7.60579	1.26416	-6.77987	13.1051
TTCTTCCTCGTGCACG_1	SeuratProject	10375	2857	233	4	Hashtag2	Hashtag4	1.53717	Hashtag2	Singlet	Hashtag2	batch1	w8_late	0.0601446	0	0	0	0	0	0	0	0	0	2	0	2	1	0	0	0	0	4	4	5	13	3	2	21	12	2	Intestine	Group 3 ILC	7.34699	-6.6615	26.2955	-0.673881
TTCTTGACAGAGGCAT_1	SeuratProject	6686	2022	329	4	Hashtag2	Hashtag4	2.08946	Hashtag2	Singlet	Hashtag2	batch1	w8_late	0.0688005	1	1	1	1	2	1	6	6	5	5	6	7	6	5	4	2	4	0	3	3	2	1	0	0	0	5	Intestine	Group 1 ILC	-0.98129	12.3394	-11.027	-28.5139
TTGACCCCAAAGTATG_1	SeuratProject	8706	2303	1175	4	Hashtag2	Hashtag4	2.93523	Hashtag2	Singlet	Hashtag2	batch1	w8_late	0.0335401	6	7	7	7	11	12	13	13	13	14	20	22	30	29	30	26	29	31	33	66	67	70	72	72	72	14	Intestine	pre pDC	9.03225	8.37078	0.067223	21.4208
TTGACCCCAGCCTACG_1	SeuratProject	17448	3877	2259	4	Hashtag2	Hashtag4	3.97406	Hashtag2	Singlet	Hashtag2	batch1	w8_late	0.052155	4	4	4	4	5	4	3	15	15	16	16	19	15	14	16	4	5	5	2	1	1	12	9	8	6	16	Intestine	pre pro-B	13.7162	11.6993	7.78694	29.3416
TTGACCCGTCAACATC_1	SeuratProject	20307	4355	672	4	Hashtag2	Hashtag4	2.77251	Hashtag2	Singlet	Hashtag2	batch1	w8_late	0.0494411	1	8	8	8	8	9	9	9	7	7	5	5	4	3	2	50	1	53	55	58	56	59	62	64	65	7	Intestine	Group 1 ILC	1.71861	8.96994	-9.87145	-13.7864
TTGATGGGTTCTCCCA_1	SeuratProject	24365	4542	3106	4	Hashtag2	Hashtag1	4.02623	Hashtag2	Singlet	Hashtag2	batch1	w8_late	0.0540119	6	7	7	7	11	12	13	13	13	14	20	22	30	29	30	26	29	44	33	45	47	42	43	44	41	14	Intestine	LP2	11.0753	7.04086	-5.96776	21.5558
TTGCATTGTGTCCGTG_1	SeuratProject	3386	1385	559	4	Hashtag2	Hashtag4	2.50598	Hashtag2	Singlet	Hashtag2	batch1	w8_late	0.0493207	1	1	1	1	2	1	6	6	5	5	6	7	6	5	4	2	4	0	3	3	29	27	26	26	24	5	Intestine	Group 1 ILC	-0.469535	12.1698	-10.6837	-27.2557
TTGGGATTCCTCAGAA_1	SeuratProject	10485	2886	78	3	Hashtag2	Hashtag3	0.820491	Hashtag2	Singlet	Hashtag2	batch1	w8_late	0.0563662	0	3	3	2	4	3	2	2	2	1	1	0	0	6	6	1	2	16	0	19	9	22	21	24	33	1	Intestine	Group 3 ILC	7.23603	-3.85625	14.5951	6.3463
TTGGGCGCATCACAGT_1	SeuratProject	10962	2974	1389	4	Hashtag2	Hashtag1	3.5076	Hashtag2	Singlet	Hashtag2	batch1	w8_late	0.0468893	4	4	4	4	5	4	3	15	15	16	16	19	15	14	16	32	32	29	32	29	32	29	28	30	28	16	Intestine	pre pro-B	14.7245	11.6987	10.7641	29.7819
TTGGGCGCATGGGATG_1	SeuratProject	8113	2280	158	3	Hashtag2	Hashtag3	1.44655	Hashtag2	Singlet	Hashtag2	batch1	w8_late	0.0426476	0	3	3	2	4	3	2	2	2	1	8	4	24	6	6	15	21	16	0	17	25	18	17	16	9	1	Intestine	Group 3 ILC	7.70307	-2.34803	8.64243	9.62445
TTGGGTAAGTCGGCCT_1	SeuratProject	21225	4362	269	4	Hashtag2	Hashtag1	1.92338	Hashtag2	Singlet	Hashtag2	batch1	w8_late	0.0549823	3	6	6	5	3	6	5	5	10	11	12	12	11	13	12	11	10	10	8	8	5	4	3	2	2	11	Intestine	Group 3 ILC	8.09328	0.214675	-5.06786	13.318
TTGGGTACATGTGGCC_1	SeuratProject	10156	2774	78	3	Hashtag2	Hashtag1	0.827762	Hashtag2	Singlet	Hashtag2	batch1	w8_late	0.0536629	2	2	2	3	1	2	1	1	1	0	35	30	33	32	33	15	33	33	34	32	38	13	10	9	11	0	Intestine	Group 3 ILC	4.89872	-2.6753	3.67078	0.701402
TTGTGGATCCGGCAGT_1	SeuratProject	5156	1885	107	3	Hashtag2	Hashtag1	0.000486008	Hashtag2	Singlet	Hashtag2	batch1	w8_late	0.0781614	2	2	2	2	4	3	2	2	2	1	4	18	3	2	13	3	3	6	9	10	6	6	6	5	3	1	Intestine	Group 3 ILC	5.19569	-2.18747	5.55424	0.821582
TTGTTCAAGGATCATA_1	SeuratProject	5909	2037	62	4	Hashtag2	Hashtag4	0.8093	Hashtag2	Singlet	Hashtag2	batch1	w8_late	0.0766627	0	0	0	0	0	0	0	0	0	2	0	2	1	0	0	0	0	4	4	5	13	3	2	32	31	2	Intestine	Group 3 ILC	7.09835	-7.4041	26.7626	-3.52824
TTGTTCACAGGTTCGC_1	SeuratProject	12787	3406	318	3	Hashtag2	Hashtag4	2.20207	Hashtag2	Singlet	Hashtag2	batch1	w8_late	0.049347	3	6	6	5	3	6	5	5	10	11	12	12	11	13	12	11	10	10	8	8	5	4	3	2	2	11	Intestine	Group 3 ILC	7.07414	0.71381	-5.79659	10.774
TTGTTCATCCTCTCGA_1	SeuratProject	11119	3131	750	4	Hashtag2	Hashtag4	2.77639	Hashtag2	Singlet	Hashtag2	batch1	w8_late	0.0440687	4	4	4	4	5	4	3	15	15	16	16	19	15	14	16	32	32	29	32	29	32	29	28	30	28	16	Intestine	pre pro-B	14.6961	11.1811	10.3231	30.3719
TTGTTGTTCCTGGCTT_1	SeuratProject	6359	2049	1749	4	Hashtag2	Hashtag4	3.185	Hashtag2	Singlet	Hashtag2	batch1	w8_late	0.00377418	1	1	1	1	2	1	6	6	5	5	5	5	43	44	2	46	47	50	14	46	15	8	65	66	53	5	Intestine	Group 1 ILC	-1.14882	11.1221	-10.8373	-21.7075
TTGTTTGAGCCACCGT_1	SeuratProject	9583	2796	2883	4	Hashtag2	Hashtag4	3.91548	Hashtag2	Singlet	Hashtag2	batch1	w8_late	0.0548889	4	4	4	4	5	4	3	15	15	16	16	19	15	14	16	32	32	29	32	29	32	29	28	30	28	16	Intestine	pre pro-B	14.3476	10.118	9.99703	32.5162
TTGTTTGAGGCACAAC_1	SeuratProject	5799	1985	348	4	Hashtag2	Hashtag1	2.02568	Hashtag2	Singlet	Hashtag2	batch1	w8_late	0.0588032	1	1	1	1	2	1	6	6	5	5	6	7	6	5	4	2	4	0	3	3	2	1	0	0	0	5	Intestine	Group 1 ILC	-1.09981	12.7432	-11.0944	-28.7909
TTTACCAAGGTCACTT_1	SeuratProject	5757	1872	416	3	Hashtag2	Hashtag4	2.3236	Hashtag2	Singlet	Hashtag2	batch1	w8_late	0.0350877	6	7	7	7	11	12	13	13	13	14	20	22	30	29	30	26	29	31	33	35	48	42	43	44	41	14	Intestine	LP2	11.1767	7.49695	-5.28314	23.4566
TTTACGTGTTGCGAAG_1	SeuratProject	31850	5342	3212	4	Hashtag2	Hashtag4	4.21503	Hashtag2	Singlet	Hashtag2	batch1	w8_late	0.0689168	4	4	4	4	5	4	3	4	4	4	7	6	5	4	3	34	26	25	27	30	31	24	23	22	21	4	Intestine	pre pro-B	11.8712	11.0122	1.99028	32.2895
TTTACGTTCAATGTCG_1	SeuratProject	32435	5384	2178	3	Hashtag2	Hashtag4	3.82634	Hashtag2	Singlet	Hashtag2	batch1	w8_late	0.0656081	4	4	4	4	5	4	3	4	4	4	7	6	5	4	3	34	26	25	27	30	31	24	23	22	21	4	Intestine	pre pro-B	11.1299	11.1295	3.32038	29.0824
TTTAGTCGTGGCGCTT_1	SeuratProject	6854	2186	89	4	Hashtag2	Hashtag4	0.74239	Hashtag2	Singlet	Hashtag2	batch1	w8_late	0.0739714	0	0	0	0	0	0	0	0	0	2	0	2	1	0	0	0	0	9	25	21	27	20	19	19	23	2	Intestine	Group 3 ILC	6.72502	-6.45358	21.8666	-3.19718
TTTCACATCACGATAC_1	SeuratProject	8427	2568	370	4	Hashtag2	Hashtag4	1.91217	Hashtag2	Singlet	Hashtag2	batch1	w8_late	0.0586211	2	2	2	3	1	2	1	1	1	0	4	10	3	2	9	36	44	43	44	48	35	50	51	52	50	0	Intestine	Group 3 ILC	3.52116	-1.12782	-2.41258	-1.79267
TTTCAGTGTCATCCCT_1	SeuratProject	7508	2249	467	3	Hashtag2	Hashtag4	2.41349	Hashtag2	Singlet	Hashtag2	batch1	w8_late	0.0498135	6	7	7	7	11	12	13	13	13	14	20	22	40	38	42	42	43	44	45	45	47	48	49	49	52	14	Intestine	ILCP	10.3946	5.76421	-6.98836	18.3266
TTTCAGTGTTCTTAGG_1	SeuratProject	4810	1841	216	4	Hashtag2	Hashtag4	1.0755	Hashtag2	Singlet	Hashtag2	batch1	w8_late	0.0461538	2	9	9	9	9	10	11	11	11	12	13	14	12	12	14	10	12	11	10	9	8	7	5	4	66	12	Intestine	Group 2 ILC	3.49568	0.225368	-12.523	-1.85167
TTTGACTCAATCGTCA_1	SeuratProject	23672	4778	618	4	Hashtag2	Hashtag1	2.60627	Hashtag2	Singlet	Hashtag2	batch1	w8_late	0.0784471	3	6	6	5	3	6	5	5	10	11	13	14	12	12	14	10	12	11	10	9	8	7	5	4	8	11	Intestine	Group 3 ILC	7.63929	1.38519	-8.30867	10.9243
TTTGATCAGTGCGTCC_1	SeuratProject	6092	2040	1881	3	Hashtag2	Hashtag3	3.70314	Hashtag2	Singlet	Hashtag2	batch1	w8_late	0.0279054	6	7	7	7	11	12	13	13	13	14	20	22	30	29	30	26	29	31	33	66	67	70	72	72	72	14	Intestine	pre pDC	9.38368	8.19906	-0.177131	21.57
TTTGATCTCAAGTGTC_1	SeuratProject	8569	2402	186	4	Hashtag2	Hashtag4	1.2291	Hashtag2	Singlet	Hashtag2	batch1	w8_late	0.0603338	0	0	0	0	0	8	8	8	6	6	17	15	13	17	15	13	13	13	12	12	12	13	10	9	11	6	Intestine	Group 3 ILC	3.91745	-4.75712	9.42961	-8.20533
TTTGGTTCATTCGGGC_1	SeuratProject	18106	4371	620	4	Hashtag2	Hashtag4	2.59143	Hashtag2	Singlet	Hashtag2	batch1	w8_late	0.0358997	3	6	6	5	3	6	5	5	18	19	23	25	25	26	22	25	23	22	23	20	22	21	20	18	18	19	Intestine	Group 3 ILC	6.64848	2.01948	-9.38175	8.65398
TTTGTTGCACCATAAC_1	SeuratProject	7253	2252	3102	4	Hashtag2	Hashtag4	3.98401	Hashtag2	Singlet	Hashtag2	batch1	w8_late	0.00399835	1	1	1	1	2	1	6	6	5	5	5	5	43	44	2	46	47	50	14	46	15	8	65	66	53	5	Intestine	Group 1 ILC	-0.929825	11.3294	-10.8489	-21.7071
TTTGTTGCACCGTCTT_1	SeuratProject	17969	4208	1285	4	Hashtag2	Hashtag4	3.30798	Hashtag2	Singlet	Hashtag2	batch1	w8_late	0.0335021	2	9	9	9	9	10	11	11	11	12	13	14	12	12	14	10	12	11	10	9	8	7	5	4	8	12	Intestine	Group 2 ILC	6.10883	3.60794	-18.7155	3.75737
TTTGTTGGTTTCCAAG_1	SeuratProject	18741	4005	1842	4	Hashtag2	Hashtag1	3.50806	Hashtag2	Singlet	Hashtag2	batch1	w8_late	0.0509578	4	4	4	4	5	4	3	15	15	16	16	19	15	14	16	32	32	29	32	29	32	29	28	30	28	16	Intestine	pre pro-B	14.0545	10.5054	8.53279	30.2764
AAACGAAAGATGCTGG_1	SeuratProject	8544	2353	111	4	Hashtag4	Hashtag1	2.47139	Hashtag4	Singlet	Hashtag4	batch1	w8_late	0.0358146	2	2	2	3	1	2	1	1	1	0	17	15	13	17	15	13	13	13	12	12	12	13	10	9	11	0	Skin	Group 3 ILC	3.4943	-3.87446	7.37683	-10.1678
AAACGCTGTATCGTGT_1	SeuratProject	14896	3527	230	4	Hashtag4	Hashtag1	2.79966	Hashtag4	Singlet	Hashtag4	batch1	w8_late	0.0406149	0	0	0	0	0	0	0	0	0	2	8	4	22	25	20	15	20	20	19	16	9	22	21	14	12	2	Skin	Group 3 ILC	7.53383	-4.82374	22.7498	3.67249
AAAGTGAAGTTAGAAC_1	SeuratProject	17927	4033	322	4	Hashtag4	Hashtag1	3.39028	Hashtag4	Singlet	Hashtag4	batch1	w8_late	0.06493	3	6	6	5	3	6	5	5	10	11	12	12	11	13	12	11	10	10	8	8	5	4	3	2	2	11	Skin	Group 3 ILC	6.96646	0.137406	-2.25759	11.0628
AACAACCGTAGCGTAG_1	SeuratProject	7252	2195	389	4	Hashtag4	Hashtag2	3.40582	Hashtag4	Singlet	Hashtag4	batch1	w8_late	0.0537783	0	3	3	2	4	3	2	2	2	1	8	4	24	6	6	30	21	16	0	17	25	18	17	16	9	1	Skin	Group 3 ILC	8.18168	-3.42781	14.2086	8.83172
AACCTTTCAACGATTC_1	SeuratProject	14996	3506	62	3	Hashtag4	Hashtag2	1.27826	Hashtag4	Singlet	Hashtag4	batch1	w8_late	0.0507469	2	2	2	3	1	2	1	1	1	0	4	10	3	2	9	36	44	43	44	48	35	50	51	52	50	0	Skin	Group 3 ILC	4.35926	-2.15838	1.49619	1.19343
AACCTTTGTATGGAGC_1	SeuratProject	5536	1943	631	3	Hashtag4	Hashtag3	4.24842	Hashtag4	Singlet	Hashtag4	batch1	w8_late	0.0587066	6	7	7	7	11	12	13	13	13	14	20	22	30	29	30	26	29	31	33	35	48	42	43	44	41	14	Skin	LP2	11.5151	7.29815	-5.97405	23.4584
AAGACTCGTGTGGTCC_1	SeuratProject	15688	3603	166	4	Hashtag4	Hashtag1	2.89068	Hashtag4	Singlet	Hashtag4	batch1	w8_late	0.0719021	3	6	6	5	3	6	5	5	10	11	12	12	11	13	12	11	10	10	8	8	5	4	3	2	2	11	Skin	Group 3 ILC	6.44134	-0.143652	-2.84484	10.0849
AAGCATCAGGTAGTCG_1	SeuratProject	9547	2705	1043	4	Hashtag4	Hashtag3	4.63561	Hashtag4	Singlet	Hashtag4	batch1	w8_late	0.0367655	6	7	7	7	11	12	13	13	13	14	20	22	30	29	30	26	29	31	33	35	48	42	43	44	41	14	Skin	LP2	10.944	6.93743	-5.9069	22.4986
AAGCCATAGCAACAAT_1	SeuratProject	8444	2743	134	4	Hashtag4	Hashtag1	2.21188	Hashtag4	Singlet	Hashtag4	batch1	w8_late	0.0633586	3	6	6	5	3	6	5	5	10	11	12	12	11	13	12	11	10	10	8	8	5	4	3	2	2	11	Skin	Group 3 ILC	7.55877	-0.148694	-4.33196	13.0241
AAGCGAGTCGCGTTTC_1	SeuratProject	16882	3944	174	4	Hashtag4	Hashtag3	2.55997	Hashtag4	Singlet	Hashtag4	batch1	w8_late	0.0578131	2	2	2	3	1	2	1	1	1	0	4	10	3	2	9	36	44	43	44	48	35	50	51	52	50	0	Skin	Group 3 ILC	3.33418	-1.25513	-1.22416	-3.21545
AAGGAATGTGTAACGG_1	SeuratProject	17017	4097	384	4	Hashtag4	Hashtag1	3.20061	Hashtag4	Singlet	Hashtag4	batch1	w8_late	0.0473644	3	6	6	5	3	6	5	5	10	11	12	12	11	13	12	11	10	10	8	8	5	4	3	2	2	11	Skin	Group 3 ILC	6.90009	0.149123	-2.48894	10.9484
AAGTACCCACATCCCT_1	SeuratProject	11060	3118	97	4	Hashtag4	Hashtag3	2.01206	Hashtag4	Singlet	Hashtag4	batch1	w8_late	0.044575	0	3	3	2	4	3	2	2	2	1	8	4	24	6	6	30	21	16	0	17	25	18	17	16	9	1	Skin	Group 3 ILC	8.37951	-3.87369	15.8593	9.43222
AAGTTCGGTTCAAAGA_1	SeuratProject	5593	1956	56	4	Hashtag4	Hashtag1	1.10565	Hashtag4	Singlet	Hashtag4	batch1	w8_late	0.0489898	0	0	0	0	0	0	0	0	0	2	1	0	0	6	6	1	2	9	0	19	9	22	21	24	33	2	Skin	Group 3 ILC	7.59117	-5.25746	20.1831	2.0324
AATCACGCAAGAGGTC_1	SeuratProject	6255	2155	1342	3	Hashtag4	Hashtag3	5.12146	Hashtag4	Singlet	Hashtag4	batch1	w8_late	0.0641087	1	1	1	1	2	1	10	10	9	9	6	7	6	5	4	9	9	0	7	23	29	27	26	26	24	9	Skin	Group 1 ILC	-0.237664	11.2264	-5.87485	-23.7496
AATGAAGTCGGATAAA_1	SeuratProject	16018	3826	278	4	Hashtag4	Hashtag3	3.46959	Hashtag4	Singlet	Hashtag4	batch1	w8_late	0.0544388	3	3	3	2	3	13	14	14	14	15	8	4	22	25	20	23	20	20	19	16	20	16	15	14	16	15	Skin	Group 3 ILC	6.91203	-1.35838	2.40491	9.56597
AATGCCACAACCACGC_1	SeuratProject	18113	3675	4506	4	Hashtag4	Hashtag1	5.97273	Hashtag4	Singlet	Hashtag4	batch1	w8_late	0.0825374	4	4	4	4	5	4	3	15	15	16	16	19	15	14	16	4	5	5	2	1	1	12	9	8	6	16	Skin	pre pro-B	13.6257	11.5786	7.61347	28.3635
ACAACCAGTTCGGACC_1	SeuratProject	10927	2724	89	3	Hashtag4	Hashtag3	2.23515	Hashtag4	Singlet	Hashtag4	batch1	w8_late	0.0371557	0	0	0	0	0	0	0	0	0	2	0	2	1	0	0	0	0	4	4	5	9	3	2	21	12	2	Skin	Group 3 ILC	6.86987	-6.16511	23.4663	-1.31823
ACACAGTGTCGCCTAG_1	SeuratProject	12323	3367	771	4	Hashtag4	Hashtag3	4.32708	Hashtag4	Singlet	Hashtag4	batch1	w8_late	0.0381401	1	8	8	8	8	9	9	9	7	7	5	5	4	3	2	5	1	1	21	0	21	19	18	17	17	7	Skin	Group 1 ILC	1.73492	11.5841	-12.5842	-19.2477
ACAGAAAAGGCCACTC_1	SeuratProject	9602	2719	55	4	Hashtag4	Hashtag1	1.35114	Hashtag4	Singlet	Hashtag4	batch1	w8_late	0.0627994	0	0	0	0	0	0	0	0	0	2	0	2	1	0	0	0	0	4	4	5	9	3	2	21	12	2	Skin	Group 3 ILC	7.68494	-5.95142	23.5366	0.338606
ACAGCCGGTTCTCCCA_1	SeuratProject	15920	3483	122	4	Hashtag4	Hashtag1	2.27704	Hashtag4	Singlet	Hashtag4	batch1	w8_late	0.0433417	2	2	2	3	1	2	1	1	1	0	4	10	3	2	9	36	44	43	44	48	35	50	51	52	50	0	Skin	Group 3 ILC	3.51145	-2.39792	0.61331	-7.97108
ACATCGAAGTCTTGGT_1	SeuratProject	10385	2859	270	3	Hashtag4	Hashtag3	3.5494	Hashtag4	Singlet	Hashtag4	batch1	w8_late	0.0597978	3	6	6	5	3	6	5	5	10	11	12	12	11	13	12	11	10	10	8	8	5	4	3	2	2	11	Skin	Group 3 ILC	5.4774	-1.25902	-3.03498	5.45172
ACATTTCTCTTCGGTC_1	SeuratProject	8155	2474	193	4	Hashtag4	Hashtag1	3.04044	Hashtag4	Singlet	Hashtag4	batch1	w8_late	0.0311465	0	0	0	0	0	0	0	0	0	2	0	2	1	0	0	0	0	4	4	5	13	3	2	32	31	2	Skin	Group 3 ILC	5.09776	-6.50036	26.7289	-5.96971
ACCAAACTCTGATTCT_1	SeuratProject	9289	2727	73	4	Hashtag4	Hashtag1	1.83716	Hashtag4	Singlet	Hashtag4	batch1	w8_late	0.046076	2	2	2	3	1	8	8	8	6	6	17	15	13	17	15	13	13	13	12	12	12	13	10	9	11	6	Skin	Group 3 ILC	2.671	-1.87953	0.505309	-6.38621
ACCCAAAAGTACAGAT_1	SeuratProject	12474	2911	2198	4	Hashtag4	Hashtag1	5.26051	Hashtag4	Singlet	Hashtag4	batch1	w8_late	0.037037	6	7	7	7	11	12	13	13	13	14	20	22	30	29	30	26	29	31	33	35	48	42	43	44	41	14	Skin	LP2	10.6245	7.2994	-5.27454	21.8199
ACCTACCGTACAATAG_1	SeuratProject	14082	3722	133	4	Hashtag4	Hashtag1	2.3039	Hashtag4	Singlet	Hashtag4	batch1	w8_late	0.0639114	3	6	6	5	3	6	5	5	18	19	23	25	25	26	22	25	23	22	23	20	22	21	20	18	18	19	Skin	Group 3 ILC	6.57793	1.0317	-6.70637	8.46305
ACGGAAGAGGTAGATT_1	SeuratProject	9502	2920	115	4	Hashtag4	Hashtag1	2.38951	Hashtag4	Singlet	Hashtag4	batch1	w8_late	0.0458851	3	3	3	2	3	13	14	14	14	15	8	4	22	25	20	23	20	20	19	16	20	16	15	14	16	15	Skin	Group 3 ILC	6.87918	-1.42599	2.00813	9.70183
ACGTAGTCAAAGACGC_1	SeuratProject	14519	3495	1229	4	Hashtag4	Hashtag1	4.32583	Hashtag4	Singlet	Hashtag4	batch1	w8_late	0.053585	6	7	7	7	11	12	13	13	13	14	20	22	40	38	42	42	43	44	45	45	47	48	49	49	52	14	Skin	ILCP	10.6876	6.09409	-8.05156	20.8164
ACTACGACAATCTCTT_1	SeuratProject	6408	2157	3186	4	Hashtag4	Hashtag3	5.90409	Hashtag4	Singlet	Hashtag4	batch1	w8_late	0.0500936	1	1	1	1	2	1	10	10	9	9	15	9	10	11	8	12	11	12	11	39	39	39	39	40	38	9	Skin	Group 1 ILC	1.73765	13.8201	-21.3831	-26.6299
ACTCCCACAATGGCCC_1	SeuratProject	5008	1733	72	4	Hashtag4	Hashtag1	1.52549	Hashtag4	Singlet	Hashtag4	batch1	w8_late	0.0341454	2	9	9	9	9	10	11	11	11	12	13	14	12	12	14	10	12	11	10	9	8	7	5	4	66	12	Skin	Group 2 ILC	3.19417	1.45059	-14.7078	-2.67093
ACTGCAACATCGCTGG_1	SeuratProject	15963	3803	85	4	Hashtag4	Hashtag1	2.03402	Hashtag4	Singlet	Hashtag4	batch1	w8_late	0.0424732	3	3	3	2	3	13	14	14	14	15	8	4	22	25	20	23	20	20	19	16	20	16	15	14	16	15	Skin	Group 3 ILC	6.85659	-0.869008	4.89631	10.6186
ACTGTCCCAGGAGACT_1	SeuratProject	11186	2801	260	4	Hashtag4	Hashtag3	3.3825	Hashtag4	Singlet	Hashtag4	batch1	w8_late	0.0401395	0	0	0	0	0	0	0	0	0	6	10	13	9	9	11	7	7	7	5	4	3	2	1	1	1	6	Skin	Group 3 ILC	4.72418	-6.56836	18.9434	-10.0073
ACTGTCCGTTGGGTTT_1	SeuratProject	9799	2932	463	3	Hashtag4	Hashtag2	4.00406	Hashtag4	Singlet	Hashtag4	batch1	w8_late	0.0349015	2	9	9	9	9	10	11	11	11	12	13	14	12	12	14	10	12	11	10	9	8	7	5	4	8	12	Skin	Group 2 ILC	5.33699	3.49632	-18.9632	2.68054
ACTTCGCAGAAACTGT_1	SeuratProject	6394	2151	591	4	Hashtag4	Hashtag1	3.99267	Hashtag4	Singlet	Hashtag4	batch1	w8_late	0.0337817	1	1	1	1	2	1	6	6	5	5	6	7	6	5	4	2	4	0	3	3	2	1	0	0	0	5	Skin	Group 1 ILC	-0.882989	12.1292	-10.248	-26.8304
ACTTCGCTCAACCTTT_1	SeuratProject	14237	3873	1006	4	Hashtag4	Hashtag3	4.56897	Hashtag4	Singlet	Hashtag4	batch1	w8_late	0.0459366	6	7	7	7	11	12	13	13	13	14	20	22	40	38	42	42	43	44	45	45	47	48	49	49	52	14	Skin	ILCP	10.9186	5.23873	-8.66425	18.7657
ACTTTCATCTGCTCTG_1	SeuratProject	9086	2658	926	4	Hashtag4	Hashtag3	4.52639	Hashtag4	Singlet	Hashtag4	batch1	w8_late	0.0465551	6	7	7	7	11	12	13	13	13	14	20	22	30	29	30	26	29	31	33	35	48	42	43	44	41	14	Skin	LP2	10.4232	7.44545	-3.70367	22.5946
AGAAATGCATGTCAGT_1	SeuratProject	8974	2603	66	4	Hashtag4	Hashtag3	1.91082	Hashtag4	Singlet	Hashtag4	batch1	w8_late	0.0478048	0	3	3	2	4	3	2	2	2	1	1	0	0	6	6	1	2	9	0	19	9	22	21	24	33	1	Skin	Group 3 ILC	7.33432	-4.89511	18.1057	1.74276
AGACAAACAATAGGGC_1	SeuratProject	10063	2908	2063	4	Hashtag4	Hashtag1	5.47629	Hashtag4	Singlet	Hashtag4	batch1	w8_late	0.046507	1	1	1	1	2	1	6	6	5	5	5	5	4	3	2	5	1	1	14	0	15	8	14	13	15	5	Skin	Group 1 ILC	1.15981	10.9678	-9.78181	-20.4124
AGACAAATCAGTGGGA_1	SeuratProject	16382	3633	6159	4	Hashtag4	Hashtag3	6.32358	Hashtag4	Singlet	Hashtag4	batch1	w8_late	0.0589061	4	4	4	4	5	4	3	15	15	16	16	19	15	14	16	32	32	29	32	29	32	29	28	30	28	16	Skin	pre pro-B	14.3336	11.4917	10.7701	28.7317
AGACACTAGACTACGG_1	SeuratProject	16958	4019	73	4	Hashtag4	Hashtag3	1.34404	Hashtag4	Singlet	Hashtag4	batch1	w8_late	0.0432244	0	3	3	2	4	3	2	2	2	1	8	4	24	6	6	30	21	16	0	17	25	18	17	16	9	1	Skin	Group 3 ILC	8.26556	-4.28885	13.9538	11.4743
AGACACTCATGGAATA_1	SeuratProject	9454	2777	65	4	Hashtag4	Hashtag1	1.6337	Hashtag4	Singlet	Hashtag4	batch1	w8_late	0.0466469	2	2	2	3	1	2	1	1	1	0	4	10	3	2	9	36	44	43	44	48	35	50	51	52	50	0	Skin	Group 3 ILC	5.40115	-2.89297	3.14337	1.71176
AGACTCAGTTTCACAG_1	SeuratProject	10037	2674	180	4	Hashtag4	Hashtag1	2.75286	Hashtag4	Singlet	Hashtag4	batch1	w8_late	0.0507124	2	2	2	3	1	2	1	1	1	0	4	10	3	2	9	19	18	6	18	15	17	14	11	10	13	0	Skin	Group 3 ILC	3.02949	-2.33072	-0.612871	-4.86111
AGAGAGCGTACCTAAC_1	SeuratProject	5043	1831	105	4	Hashtag4	Hashtag3	2.15481	Hashtag4	Singlet	Hashtag4	batch1	w8_late	0.0757486	0	0	0	0	0	0	0	0	0	2	0	2	1	0	0	0	0	4	4	5	13	3	2	32	31	2	Skin	Group 3 ILC	5.92018	-6.33631	17.6887	-7.94141
AGATAGATCTTTCCGG_1	SeuratProject	13771	3623	192	4	Hashtag4	Hashtag1	3.21852	Hashtag4	Singlet	Hashtag4	batch1	w8_late	0.042771	3	6	6	5	3	6	5	5	10	11	12	12	11	13	12	11	10	10	8	8	5	4	3	2	2	11	Skin	Group 3 ILC	6.6697	0.167151	-2.98919	10.1337
AGATCCAGTAACAGGC_1	SeuratProject	5958	2159	179	4	Hashtag4	Hashtag1	2.62953	Hashtag4	Singlet	Hashtag4	batch1	w8_late	0.0463243	2	2	2	3	1	2	1	1	1	0	4	15	3	2	13	3	3	6	9	10	6	6	6	5	3	0	Skin	Group 3 ILC	3.83443	-3.02321	0.791308	-1.30141
AGATGCTAGACAACTA_1	SeuratProject	5820	2093	46	4	Hashtag4	Hashtag3	1.09209	Hashtag4	Singlet	Hashtag4	batch1	w8_late	0.0565292	0	0	0	0	0	0	0	0	0	2	1	0	0	6	6	1	2	9	0	19	9	22	21	24	33	2	Skin	Group 3 ILC	7.1425	-5.25813	19.8298	0.221244
AGCCAATCACCATTCC_1	SeuratProject	15701	4040	110	4	Hashtag4	Hashtag1	1.91045	Hashtag4	Singlet	Hashtag4	batch1	w8_late	0.0494236	3	6	6	5	3	6	5	5	10	11	12	12	11	13	12	11	10	10	8	8	5	4	3	2	2	11	Skin	Group 3 ILC	6.92089	0.235923	-3.67759	10.4687
AGCCAATTCCTGGTCT_1	SeuratProject	4168	1646	1174	4	Hashtag4	Hashtag2	4.31821	Hashtag4	Singlet	Hashtag4	batch1	w8_late	0.0170345	1	1	1	1	2	1	6	6	5	5	6	7	6	5	4	2	4	0	3	3	2	1	0	0	0	5	Skin	Group 1 ILC	-1.61066	11.4467	-5.72269	-30.5927
AGCCACGCACACCGAC_1	SeuratProject	14009	3496	153	4	Hashtag4	Hashtag3	1.60239	Hashtag4	Singlet	Hashtag4	batch1	w8_late	0.0360483	0	0	0	0	0	8	8	8	6	6	0	2	1	0	0	15	0	4	4	5	9	3	2	21	12	6	Skin	Group 3 ILC	6.06518	-5.13501	11.7025	-7.13301
AGCCAGCTCGCGAAGA_1	SeuratProject	8870	2474	86	4	Hashtag4	Hashtag3	1.84043	Hashtag4	Singlet	Hashtag4	batch1	w8_late	0.0638106	2	2	2	3	1	2	1	1	1	0	4	10	3	2	9	36	44	43	44	48	35	50	51	52	50	0	Skin	Group 3 ILC	3.61099	-2.23833	0.388234	-2.38021
AGCTACAAGATCGACG_1	SeuratProject	10923	2714	930	4	Hashtag4	Hashtag3	4.52974	Hashtag4	Singlet	Hashtag4	batch1	w8_late	0.0540145	1	1	1	1	2	1	6	6	5	5	5	7	6	5	4	2	4	0	14	0	15	8	14	13	15	5	Skin	Group 1 ILC	-0.182753	11.9064	-10.8085	-20.5764
AGCTCAACATGACTAC_1	SeuratProject	5625	2101	2203	4	Hashtag4	Hashtag1	5.53675	Hashtag4	Singlet	Hashtag4	batch1	w8_late	0.0554667	1	1	1	1	2	1	10	10	9	9	15	9	10	11	8	12	11	12	11	39	39	39	39	40	38	9	Skin	Group 1 ILC	1.95154	13.5882	-21.1865	-26.413
AGCTTCCAGCAGTACG_1	SeuratProject	7011	2301	102	4	Hashtag4	Hashtag3	2.36814	Hashtag4	Singlet	Hashtag4	batch1	w8_late	0.0400799	1	1	1	1	2	1	6	6	5	5	6	7	6	5	4	2	4	0	3	3	2	1	0	0	0	5	Skin	Group 1 ILC	0.201436	11.5319	-11.4308	-22.705
AGGAGGTAGCCGTTGC_1	SeuratProject	13591	3214	101	3	Hashtag4	Hashtag3	2.52114	Hashtag4	Singlet	Hashtag4	batch1	w8_late	0.0714443	0	3	3	2	4	3	2	2	2	1	8	4	24	25	20	30	21	16	19	17	25	18	17	16	9	1	Skin	Group 3 ILC	8.191	-2.38259	7.78429	10.8787
AGGAGGTTCAGATGCT_1	SeuratProject	5825	1991	2554	4	Hashtag4	Hashtag3	5.55325	Hashtag4	Singlet	Hashtag4	batch1	w8_late	0.0418884	1	1	1	1	2	1	6	6	5	5	5	7	6	5	4	2	4	0	14	0	15	8	14	13	15	5	Skin	Group 1 ILC	-0.520272	11.4547	-8.57078	-22.5129
AGGATAAGTTTCACTT_1	SeuratProject	5384	1751	3034	4	Hashtag4	Hashtag3	5.94072	Hashtag4	Singlet	Hashtag4	batch1	w8_late	0.01263	1	1	1	1	2	1	6	6	5	5	6	7	6	5	4	2	4	0	3	3	2	1	0	0	0	5	Skin	Group 1 ILC	-1.47345	11.3512	-9.82649	-24.2693
AGGATCTAGTCACTGT_1	SeuratProject	5705	1991	48	4	Hashtag4	Hashtag1	1.36787	Hashtag4	Singlet	Hashtag4	batch1	w8_late	0.0238387	0	3	3	2	4	3	2	2	2	1	1	0	0	6	6	1	2	9	0	19	9	22	21	24	33	1	Skin	Group 3 ILC	7.21529	-4.84325	20.5924	2.97445
AGGATCTCACACGGAA_1	SeuratProject	24108	4480	2076	4	Hashtag4	Hashtag3	5.55874	Hashtag4	Singlet	Hashtag4	batch1	w8_late	0.0406504	5	5	5	11	12	14	15	16	16	17	22	24	16	24	21	22	22	34	20	18	19	32	31	34	32	17	Skin	HSPC	15.4805	4.08219	-22.3474	26.4823
AGGCCACGTCCACAGC_1	SeuratProject	7798	2372	182	4	Hashtag4	Hashtag3	2.71086	Hashtag4	Singlet	Hashtag4	batch1	w8_late	0.0514234	0	0	0	0	0	0	0	0	0	2	0	2	1	0	0	0	0	9	4	21	9	20	19	21	12	2	Skin	Group 3 ILC	7.07024	-6.19153	22.3941	-0.711284
AGGCTGCAGATGTTCC_1	SeuratProject	5746	1955	1163	4	Hashtag4	Hashtag1	4.32647	Hashtag4	Singlet	Hashtag4	batch1	w8_late	0.0513401	1	1	1	1	2	1	6	6	5	5	6	7	6	5	4	2	4	0	3	3	2	1	0	0	0	5	Skin	Group 1 ILC	-1.2518	12.7329	-11.5776	-29.3237
AGGGAGTAGGCGCTTC_1	SeuratProject	4911	1851	61	4	Hashtag4	Hashtag3	1.19304	Hashtag4	Singlet	Hashtag4	batch1	w8_late	0.0698432	0	3	3	2	4	3	2	2	2	1	1	0	0	6	6	1	2	9	0	19	9	22	21	24	33	1	Skin	Group 3 ILC	7.6325	-4.75687	17.5815	5.68533
AGGTTACAGCTGACTT_1	SeuratProject	8500	2416	8724	4	Hashtag4	Hashtag1	6.56107	Hashtag4	Singlet	Hashtag4	batch1	w8_late	0.0642353	2	9	9	9	9	10	11	11	11	12	13	14	12	12	14	10	12	11	10	9	8	7	5	4	8	12	Skin	Group 2 ILC	4.69206	3.96561	-17.0516	2.18133
AGTAACCGTTCCAGGC_1	SeuratProject	6084	2033	78	4	Hashtag4	Hashtag3	1.92392	Hashtag4	Singlet	Hashtag4	batch1	w8_late	0.0603222	2	2	2	3	1	2	1	1	1	0	4	10	3	2	9	36	44	43	44	48	35	50	51	52	50	0	Skin	Group 3 ILC	3.97354	-2.21329	1.02683	0.165921
AGTCTCCGTTAGGGTG_1	SeuratProject	5439	1892	73	4	Hashtag4	Hashtag1	1.34492	Hashtag4	Singlet	Hashtag4	batch1	w8_late	0.0492738	2	2	2	3	1	2	1	1	1	0	4	10	3	2	9	36	44	43	44	48	35	50	51	52	50	0	Skin	Group 3 ILC	3.17224	-2.83929	1.00465	-8.53803
AGTTAGCAGTGGTGAC_1	SeuratProject	15667	3302	286	4	Hashtag4	Hashtag3	3.51732	Hashtag4	Singlet	Hashtag4	batch1	w8_late	0.0451267	1	1	1	1	2	1	6	6	5	5	5	7	6	5	4	2	4	0	14	0	15	8	14	13	15	5	Skin	Group 1 ILC	-1.10691	12.0876	-11.0981	-20.3458
AGTTCGACATGGCCCA_1	SeuratProject	11102	2645	271	4	Hashtag4	Hashtag1	3.08634	Hashtag4	Singlet	Hashtag4	batch1	w8_late	0.0384615	0	0	0	0	0	8	8	8	6	6	35	30	33	32	33	15	33	33	34	32	38	13	10	9	11	6	Skin	Group 3 ILC	4.9093	-4.09253	10.9201	-5.82698
ATAGACCCAGCAGTGA_1	SeuratProject	11248	2924	167	4	Hashtag4	Hashtag1	2.77579	Hashtag4	Singlet	Hashtag4	batch1	w8_late	0.0899716	0	0	0	0	0	0	0	0	0	2	0	2	1	0	0	15	0	4	4	5	9	3	2	21	12	2	Skin	Group 3 ILC	6.84335	-5.78812	25.703	0.239564
ATAGGCTTCCTTCGAC_1	SeuratProject	8759	2688	104	4	Hashtag4	Hashtag3	2.3239	Hashtag4	Singlet	Hashtag4	batch1	w8_late	0.0503482	0	3	3	2	4	3	2	2	2	1	1	0	0	6	6	1	2	9	0	19	9	22	21	24	33	1	Skin	Group 3 ILC	8.09437	-4.57049	18.2156	6.91996
ATCACAGCAATCAAGA_1	SeuratProject	8496	2400	150	4	Hashtag4	Hashtag3	2.3845	Hashtag4	Singlet	Hashtag4	batch1	w8_late	0.0640301	0	0	0	0	0	8	8	8	6	6	10	13	9	9	11	7	7	7	5	4	3	2	1	1	1	6	Skin	Group 3 ILC	4.10956	-5.4777	13.9738	-10.5989
ATCAGGTTCCATCTCG_1	SeuratProject	15834	3942	323	4	Hashtag4	Hashtag1	3.32354	Hashtag4	Singlet	Hashtag4	batch1	w8_late	0.0729443	3	6	6	5	3	6	5	5	10	11	12	12	11	13	12	11	10	10	8	8	5	4	3	2	2	11	Skin	Group 3 ILC	6.90826	-0.11546	-1.66741	10.7341
ATCCGTCCAAGTATAG_1	SeuratProject	6258	2290	72	4	Hashtag4	Hashtag1	1.34642	Hashtag4	Singlet	Hashtag4	batch1	w8_late	0.0666347	0	0	0	0	0	8	8	8	6	6	1	0	0	6	6	1	2	9	0	19	9	22	21	24	33	6	Skin	Group 3 ILC	7.68368	-4.93894	11.098	-8.28476
ATCCGTCGTGCTCTTC_1	SeuratProject	29617	5026	3687	4	Hashtag4	Hashtag3	5.9818	Hashtag4	Singlet	Hashtag4	batch1	w8_late	0.0595942	5	5	5	6	7	7	7	7	8	10	11	11	8	10	10	8	8	2	6	6	4	17	16	15	19	10	Skin	ETP	12.4303	4.09249	-22.8881	18.7316
ATCCTATCACGGAAGT_1	SeuratProject	14289	3491	84	3	Hashtag4	Hashtag3	1.88531	Hashtag4	Singlet	Hashtag4	batch1	w8_late	0.0426202	2	2	2	3	1	2	1	1	1	0	4	10	3	2	9	36	44	43	44	48	35	50	51	52	50	0	Skin	Group 3 ILC	4.57527	-1.48368	-0.652025	1.97757
ATCGTAGGTAAGATAC_1	SeuratProject	5585	2001	88	4	Hashtag4	Hashtag3	1.76963	Hashtag4	Singlet	Hashtag4	batch1	w8_late	0.0358102	0	3	3	2	4	3	2	2	2	1	1	0	0	6	6	1	2	9	0	19	9	22	21	24	33	1	Skin	Group 3 ILC	6.58279	-4.2537	6.47844	2.18355
ATCGTGAAGAATACAC_1	SeuratProject	7959	2295	692	4	Hashtag4	Hashtag1	4.24187	Hashtag4	Singlet	Hashtag4	batch1	w8_late	0.0469908	2	2	0	0	1	8	8	8	6	6	17	15	13	17	15	13	13	13	12	12	12	13	10	9	11	6	Skin	Group 3 ILC	3.38109	-2.55131	-1.74228	-0.427259
ATGAGGGAGACGAGCT_1	SeuratProject	8412	2679	637	3	Hashtag4	Hashtag3	4.20693	Hashtag4	Singlet	Hashtag4	batch1	w8_late	0.0362577	5	5	5	6	7	7	7	7	8	10	11	11	8	10	10	8	8	2	6	6	4	31	30	31	29	10	Skin	ETP	10.6892	3.73992	-20.0571	14.4838
ATGATCGAGCACACCC_1	SeuratProject	5852	2129	3549	4	Hashtag4	Hashtag1	6.01898	Hashtag4	Singlet	Hashtag4	batch1	w8_late	0.0485304	1	1	1	1	2	1	6	6	5	5	6	7	6	5	4	2	4	0	3	3	2	1	0	0	0	5	Skin	Group 1 ILC	-1.56674	12.2242	-10.2678	-30.331
ATGGGAGTCTATTCGT_1	SeuratProject	8843	2686	73	4	Hashtag4	Hashtag1	1.45563	Hashtag4	Singlet	Hashtag4	batch1	w8_late	0.0574466	0	0	0	0	0	0	0	0	0	2	1	0	0	6	6	1	2	9	0	19	9	22	21	24	33	2	Skin	Group 3 ILC	6.52113	-5.36374	23.2585	0.132079
ATGGGTTCAGGCTATT_1	SeuratProject	8818	2739	87	4	Hashtag4	Hashtag1	1.33669	Hashtag4	Singlet	Hashtag4	batch1	w8_late	0.0562486	0	0	0	0	0	0	0	0	0	2	10	2	9	0	11	7	7	7	5	4	3	2	1	1	1	2	Skin	Group 3 ILC	6.96388	-6.35576	23.5498	-1.00177
ATGGTTGGTTCGAAGG_1	SeuratProject	9407	3097	105	3	Hashtag4	Hashtag3	0.591067	Hashtag4	Singlet	Hashtag4	batch1	w8_late	0.0816413	0	0	0	0	0	0	0	0	0	2	35	30	33	32	33	15	33	33	34	32	38	13	10	9	11	2	Skin	Group 3 ILC	7.91926	-6.78589	29.3349	-0.0152283
ATTACCTTCTCTCCGA_1	SeuratProject	14906	3711	622	4	Hashtag4	Hashtag1	3.89004	Hashtag4	Singlet	Hashtag4	batch1	w8_late	0.0828525	6	7	7	7	11	12	13	13	13	14	20	22	40	38	42	42	43	44	45	45	47	48	49	49	52	14	Skin	LP2	10.6916	6.83999	-6.51233	20.5599
ATTCAGGCAGAGACTG_1	SeuratProject	9035	2630	62	3	Hashtag4	Hashtag3	2.04957	Hashtag4	Singlet	Hashtag4	batch1	w8_late	0.0498063	0	3	3	2	4	3	2	2	2	1	4	4	24	2	9	36	21	16	44	17	35	18	17	16	9	1	Skin	Group 3 ILC	5.85181	-2.30426	4.01621	1.99174
ATTCCCGTCCGCAAAT_1	SeuratProject	8413	2440	89	4	Hashtag4	Hashtag3	2.3272	Hashtag4	Singlet	Hashtag4	batch1	w8_late	0.0637109	0	0	0	0	0	0	0	0	0	2	0	2	1	0	0	0	0	9	25	21	27	20	19	19	23	2	Skin	Group 3 ILC	5.80469	-6.26393	20.7917	-4.02103
ATTCTACAGCAACAAT_1	SeuratProject	8602	2157	1998	3	Hashtag4	Hashtag1	5.33821	Hashtag4	Singlet	Hashtag4	batch1	w8_late	0.0489421	1	1	1	1	2	1	6	6	5	5	6	7	6	5	4	2	4	0	3	3	2	1	0	0	0	5	Skin	Group 1 ILC	-2.24296	12.875	-11.5067	-32.6683
ATTGGGTTCGCTGATA_1	SeuratProject	10351	2963	88	4	Hashtag4	Hashtag3	2.10863	Hashtag4	Singlet	Hashtag4	batch1	w8_late	0.0456961	2	2	2	3	1	8	8	8	6	6	35	30	33	32	33	15	33	33	34	32	38	13	10	9	11	6	Skin	Group 3 ILC	3.89838	-1.99205	-0.284146	1.11405
ATTGTTCAGCATGTTC_1	SeuratProject	8954	2589	182	4	Hashtag4	Hashtag2	2.2847	Hashtag4	Singlet	Hashtag4	batch1	w8_late	0.0395354	2	2	2	3	1	2	1	1	1	0	17	15	13	17	15	13	13	13	12	12	12	13	10	9	11	0	Skin	Group 3 ILC	2.93906	-3.81983	7.55663	-7.58761
ATTTCTGTCCTTCTAA_1	SeuratProject	8182	2557	48	3	Hashtag4	Hashtag3	1.70233	Hashtag4	Singlet	Hashtag4	batch1	w8_late	0.0585431	0	0	0	0	0	0	0	0	0	2	1	0	0	6	6	1	2	9	0	19	9	22	21	24	33	2	Skin	Group 3 ILC	7.3844	-5.325	20.7672	0.67081
ATTTCTGTCGTGTGGC_1	SeuratProject	6825	2184	41	4	Hashtag4	Hashtag1	1.23591	Hashtag4	Singlet	Hashtag4	batch1	w8_late	0.0772161	0	3	3	2	4	3	2	2	2	1	1	0	0	6	6	1	2	16	0	19	9	22	21	24	9	1	Skin	Group 3 ILC	7.4982	-4.41212	14.7335	7.20192
CAAAGAACAGTGTACT_1	SeuratProject	9724	2636	113	4	Hashtag4	Hashtag1	2.3294	Hashtag4	Singlet	Hashtag4	batch1	w8_late	0.0682847	0	0	0	0	0	8	8	8	6	6	10	13	9	9	11	7	7	7	5	4	3	2	1	1	1	6	Skin	Group 3 ILC	4.53739	-5.32474	14.747	-9.8636
CAACAGTAGCTCACTA_1	SeuratProject	40075	5615	6194	4	Hashtag4	Hashtag3	6.66668	Hashtag4	Singlet	Hashtag4	batch1	w8_late	0.0444916	6	7	7	7	11	12	13	13	13	14	20	22	40	38	42	42	43	44	45	45	47	48	49	49	52	14	Skin	ILCP	11.1844	5.5812	-8.81538	19.0939
CAACGATAGAAACTAC_1	SeuratProject	19366	4362	152	4	Hashtag4	Hashtag1	2.14345	Hashtag4	Singlet	Hashtag4	batch1	w8_late	0.0517402	3	6	6	5	3	6	5	5	10	11	12	12	11	13	12	11	10	10	8	8	5	4	3	2	2	11	Skin	Group 3 ILC	6.53083	-0.214092	-3.22928	9.25897
CAACGGCCACATAACC_1	SeuratProject	6228	1838	723	4	Hashtag4	Hashtag1	3.82075	Hashtag4	Singlet	Hashtag4	batch1	w8_late	0.0492935	1	1	1	1	2	1	6	6	5	5	6	7	6	5	4	2	4	0	3	3	2	1	0	0	0	5	Skin	Group 1 ILC	-1.78231	11.9162	-9.40972	-30.6486
CAAGGGACAACTTGCA_1	SeuratProject	4616	1744	2226	4	Hashtag4	Hashtag1	5.44897	Hashtag4	Singlet	Hashtag4	batch1	w8_late	0.0539428	1	1	1	1	2	1	10	10	9	9	15	9	10	11	8	12	11	12	11	39	39	39	39	40	38	9	Skin	Group 1 ILC	1.11434	13.267	-20.7285	-26.2062
CAGATACTCCATACTT_1	SeuratProject	4617	1844	3133	3	Hashtag4	Hashtag1	5.465	Hashtag4	Singlet	Hashtag4	batch1	w8_late	0.0283734	1	1	1	1	2	1	6	6	5	5	5	7	6	5	4	2	4	0	14	0	15	8	14	13	15	5	Skin	Group 1 ILC	0.291229	11.2571	-11.5627	-19.8876
CAGATTGCATTGACCA_1	SeuratProject	8651	2864	69	4	Hashtag4	Hashtag1	1.20272	Hashtag4	Singlet	Hashtag4	batch1	w8_late	0.0517859	0	3	3	2	4	3	2	2	2	1	1	0	0	6	6	1	2	9	0	19	9	22	21	24	33	1	Skin	Group 3 ILC	8.04814	-4.29141	17.7397	6.60206
CAGCGTGAGCTGTACT_1	SeuratProject	7814	2415	84	4	Hashtag4	Hashtag1	1.54124	Hashtag4	Singlet	Hashtag4	batch1	w8_late	0.0551574	0	0	0	0	0	0	0	0	0	2	1	0	0	6	6	1	2	9	0	19	9	22	21	24	33	2	Skin	Group 3 ILC	7.3711	-5.58322	20.2059	1.94749
CAGGCCAGTACAGTCT_1	SeuratProject	13434	3327	174	4	Hashtag4	Hashtag3	2.87243	Hashtag4	Singlet	Hashtag4	batch1	w8_late	0.0406431	0	0	0	0	0	0	0	8	6	6	35	30	1	32	33	15	33	4	34	32	38	13	10	21	12	6	Skin	Group 3 ILC	5.82605	-5.35076	16.2806	-4.76863
CATAAGCAGCGGGTAT_1	SeuratProject	12181	2921	114	3	Hashtag4	Hashtag1	2.0998	Hashtag4	Singlet	Hashtag4	batch1	w8_late	0.0323455	2	2	2	3	1	2	1	1	1	0	4	10	3	2	9	36	44	43	44	48	35	50	51	52	50	0	Skin	Group 3 ILC	4.12444	-1.80565	-0.770704	1.5545
CATAAGCAGGGCCCTT_1	SeuratProject	12197	3328	2761	4	Hashtag4	Hashtag2	5.28642	Hashtag4	Singlet	Hashtag4	batch1	w8_late	0.0688694	0	3	3	2	4	3	2	2	2	1	14	17	43	44	45	46	47	50	14	46	60	8	67	68	53	1	Skin	Group 3 ILC	-0.500836	10.0062	1.42799	-19.0871
CATAAGCTCAATCGGT_1	SeuratProject	9392	2491	132	4	Hashtag4	Hashtag3	2.65654	Hashtag4	Singlet	Hashtag4	batch1	w8_late	0.0405664	2	2	2	3	1	2	1	1	1	0	4	10	3	2	9	19	18	43	18	15	17	14	11	10	13	0	Skin	Group 3 ILC	3.08568	-1.83777	-0.908109	-7.36997
CATACAGAGACCAGCA_1	SeuratProject	14842	3274	3916	4	Hashtag4	Hashtag3	6.13211	Hashtag4	Singlet	Hashtag4	batch1	w8_late	0.0353052	5	5	5	11	12	14	15	16	16	17	22	24	16	24	21	22	22	34	20	18	19	32	31	34	32	17	Skin	LP1	14.0638	5.57241	-17.8559	24.9152
CATACTTGTCTGTTAG_1	SeuratProject	8475	2691	99	4	Hashtag4	Hashtag1	1.7447	Hashtag4	Singlet	Hashtag4	batch1	w8_late	0.040354	2	2	2	3	1	2	1	1	1	0	4	10	3	2	9	36	44	43	44	48	35	50	51	52	50	0	Skin	Group 3 ILC	3.70883	-2.77258	-0.327863	-2.21142
CATCCACTCATTCGGA_1	SeuratProject	7720	2407	65	4	Hashtag4	Hashtag3	1.90009	Hashtag4	Singlet	Hashtag4	batch1	w8_late	0.0516839	0	3	3	2	4	3	2	2	2	1	1	0	0	6	6	1	2	9	0	19	9	22	21	24	33	1	Skin	Group 3 ILC	7.76734	-4.76882	18.26	5.14383
CATCGCTAGTAAACGT_1	SeuratProject	8282	2716	306	4	Hashtag4	Hashtag3	3.57049	Hashtag4	Singlet	Hashtag4	batch1	w8_late	0.0196812	2	2	2	9	9	10	11	11	11	12	4	17	18	18	17	17	14	15	15	13	11	10	8	6	7	12	Skin	Group 3 ILC	4.49025	1.22443	-13.178	0.961679
CATCGCTAGTTCCGGC_1	SeuratProject	15075	3588	70	3	Hashtag4	Hashtag3	2.14115	Hashtag4	Singlet	Hashtag4	batch1	w8_late	0.0600995	3	6	6	5	3	6	5	5	18	19	23	25	25	26	22	25	23	22	23	20	22	21	20	18	18	19	Skin	Group 3 ILC	6.55381	1.54492	-8.43642	6.96008
CATCGTCAGTTAGTGA_1	SeuratProject	10412	2609	278	4	Hashtag4	Hashtag3	3.3603	Hashtag4	Singlet	Hashtag4	batch1	w8_late	0.0322705	2	2	2	3	1	2	1	1	1	0	4	10	24	2	9	36	21	16	44	17	35	18	17	16	9	0	Skin	Group 3 ILC	4.30082	-1.7106	1.18643	0.39713
CATGGATGTCGTCTCT_1	SeuratProject	6774	2233	62	4	Hashtag4	Hashtag1	1.08043	Hashtag4	Singlet	Hashtag4	batch1	w8_late	0.0649542	0	0	0	0	0	0	0	0	0	2	0	2	1	0	0	0	0	9	25	21	27	20	19	19	23	2	Skin	Group 3 ILC	6.69991	-5.40932	19.665	0.176472
CATTCATGTCACTCTC_1	SeuratProject	10421	2847	319	4	Hashtag4	Hashtag1	3.16738	Hashtag4	Singlet	Hashtag4	batch1	w8_late	0.0346416	0	0	0	0	0	0	0	0	0	2	10	2	9	0	11	7	7	7	5	4	3	2	1	1	1	2	Skin	Group 3 ILC	5.10501	-5.95735	17.2507	-7.31981
CATTCTACAAACTCTG_1	SeuratProject	7788	2530	167	4	Hashtag4	Hashtag1	2.85114	Hashtag4	Singlet	Hashtag4	batch1	w8_late	0.0449409	0	0	0	0	0	0	0	0	0	2	0	2	1	0	0	0	0	4	4	5	13	3	2	21	12	2	Skin	Group 3 ILC	7.48641	-7.05963	26.8642	-1.53103
CATTGCCAGGTCGCCT_1	SeuratProject	8028	2345	51	4	Hashtag4	Hashtag1	0.856453	Hashtag4	Singlet	Hashtag4	batch1	w8_late	0.0190583	0	0	0	0	0	8	8	8	6	6	0	2	1	0	0	7	0	4	4	5	9	3	2	21	12	6	Skin	Group 3 ILC	5.55663	-5.59355	17.4551	-8.00147
CCAATGATCCTAGCTC_1	SeuratProject	5912	2023	2265	4	Hashtag4	Hashtag3	5.56042	Hashtag4	Singlet	Hashtag4	batch1	w8_late	0.0586942	1	1	1	1	2	1	10	10	9	9	15	9	10	11	8	12	11	12	11	39	39	39	39	40	38	9	Skin	Group 1 ILC	1.38505	13.6557	-20.9379	-26.7835
CCAATTTAGGAGCAAA_1	SeuratProject	6596	2198	43	4	Hashtag4	Hashtag1	1.03354	Hashtag4	Singlet	Hashtag4	batch1	w8_late	0.0667071	0	0	0	0	0	0	0	2	2	2	1	0	0	6	6	1	2	9	0	19	9	22	21	24	33	2	Skin	Group 3 ILC	7.46901	-4.85254	21.2945	2.91499
CCAATTTTCCCTAGGG_1	SeuratProject	10924	3185	110	4	Hashtag4	Hashtag3	0.933037	Hashtag4	Singlet	Hashtag4	batch1	w8_late	0.0357927	3	3	3	2	3	13	14	14	14	15	8	4	24	6	6	23	20	20	0	17	20	18	17	16	9	15	Skin	Group 3 ILC	8.01027	-2.78698	7.36591	11.3766
CCACCATAGTCATCGT_1	SeuratProject	4737	1663	137	4	Hashtag4	Hashtag3	1.07665	Hashtag4	Singlet	Hashtag4	batch1	w8_late	0.0804307	0	0	0	0	0	0	0	0	0	2	0	2	1	0	0	15	0	4	4	5	9	3	2	21	12	2	Skin	Group 3 ILC	6.89199	-6.22429	25.8389	-0.467702
CCACCATTCGGTAACT_1	SeuratProject	7217	2352	174	4	Hashtag4	Hashtag1	2.69633	Hashtag4	Singlet	Hashtag4	batch1	w8_late	0.0227241	0	0	0	0	0	8	8	8	6	6	10	13	9	9	11	7	7	7	5	4	3	2	1	1	1	6	Skin	Group 3 ILC	3.71499	-5.1369	12.8625	-12.894
CCACCATTCTACTGAG_1	SeuratProject	7868	2478	140	3	Hashtag4	Hashtag3	2.46524	Hashtag4	Singlet	Hashtag4	batch1	w8_late	0.0561769	0	0	0	0	0	8	8	8	6	6	10	13	9	9	11	7	7	7	5	4	3	2	1	1	1	6	Skin	Group 3 ILC	5.53601	-5.96372	17.2024	-8.15918
CCCTCAAAGGTTGAGC_1	SeuratProject	5893	1909	3439	4	Hashtag4	Hashtag1	5.70721	Hashtag4	Singlet	Hashtag4	batch1	w8_late	0.0473443	1	1	1	1	2	1	10	10	9	9	15	9	10	11	8	12	11	12	11	23	29	27	26	26	24	9	Skin	Group 1 ILC	0.234451	12.0536	-15.3669	-23.3674
CCCTCAAGTACAAACA_1	SeuratProject	6132	1971	234	4	Hashtag4	Hashtag1	2.86194	Hashtag4	Singlet	Hashtag4	batch1	w8_late	0.0614808	0	0	0	0	0	8	8	8	6	6	35	30	33	32	33	15	33	33	34	32	38	13	10	9	11	6	Skin	Group 3 ILC	5.34848	-6.27656	13.7793	-6.77204
CCGAACGGTGGCCTCA_1	SeuratProject	7683	2372	72	3	Hashtag4	Hashtag3	1.55907	Hashtag4	Singlet	Hashtag4	batch1	w8_late	0.0486789	0	0	0	0	0	0	0	0	0	2	1	0	0	6	6	1	2	9	0	19	9	22	21	24	33	2	Skin	Group 3 ILC	7.00894	-5.53853	20.1912	0.28601
CCGATCTCATACCACA_1	SeuratProject	8257	2485	180	4	Hashtag4	Hashtag3	2.24625	Hashtag4	Singlet	Hashtag4	batch1	w8_late	0.0462638	0	0	0	0	0	0	0	0	0	2	0	2	1	0	0	0	0	4	4	5	13	3	2	21	12	2	Skin	Group 3 ILC	7.14407	-6.91054	24.7523	-1.64738
CCGATGGTCTTGCGCT_1	SeuratProject	13660	3627	87	4	Hashtag4	Hashtag1	1.41472	Hashtag4	Singlet	Hashtag4	batch1	w8_late	0.061347	3	6	6	5	3	6	5	5	10	11	12	12	11	13	12	11	10	10	8	8	5	4	3	2	2	11	Skin	Group 3 ILC	7.73731	0.338741	-4.76567	12.7389
CCTAAGATCCCGAATA_1	SeuratProject	6938	2221	57	4	Hashtag4	Hashtag2	1.20553	Hashtag4	Singlet	Hashtag4	batch1	w8_late	0.0420871	0	3	3	2	4	3	2	2	2	1	8	4	24	6	6	30	21	16	0	17	25	18	17	16	9	1	Skin	Group 3 ILC	7.74122	-3.51452	16.0406	9.28173
CCTCATGCATAGACTC_1	SeuratProject	11000	2961	107	3	Hashtag4	Hashtag3	0.997093	Hashtag4	Singlet	Hashtag4	batch1	w8_late	0.0398182	0	3	3	2	4	3	2	2	2	1	8	4	24	6	6	30	21	16	0	17	25	18	17	16	9	1	Skin	Group 3 ILC	8.30483	-3.02286	11.906	10.9128
CCTCATGTCCCTGGTT_1	SeuratProject	10481	2796	330	4	Hashtag4	Hashtag3	2.37235	Hashtag4	Singlet	Hashtag4	batch1	w8_late	0.0332983	4	4	4	4	5	4	3	4	4	4	7	6	5	4	3	4	5	5	2	1	1	45	45	47	54	4	Skin	pre pro-B	12.5363	9.41628	-1.515	30.9126
CCTCCTCTCACAACCA_1	SeuratProject	9698	2758	49	4	Hashtag4	Hashtag1	1.2049	Hashtag4	Singlet	Hashtag4	batch1	w8_late	0.0392865	0	3	3	2	4	3	2	2	2	1	1	0	0	6	6	1	2	16	0	19	9	22	21	24	9	1	Skin	Group 3 ILC	6.71962	-4.02058	14.1881	7.06139
CCTCTCCAGCCACTCG_1	SeuratProject	8273	2573	60	4	Hashtag4	Hashtag1	1.33715	Hashtag4	Singlet	Hashtag4	batch1	w8_late	0.0483501	0	0	0	0	0	0	0	0	0	2	0	2	1	0	0	0	0	4	4	5	13	3	2	32	31	2	Skin	Group 3 ILC	6.17044	-7.44382	24.8207	-4.87768
CCTGTTGCACACTTAG_1	SeuratProject	18523	4065	291	4	Hashtag4	Hashtag3	3.3947	Hashtag4	Singlet	Hashtag4	batch1	w8_late	0.0596016	3	6	6	5	3	6	5	5	10	11	12	12	11	13	12	11	10	10	8	8	5	4	3	2	2	11	Skin	Group 3 ILC	6.39269	-0.527136	-3.48575	7.2099
CCTGTTGGTAATGCGG_1	SeuratProject	10745	2721	401	4	Hashtag4	Hashtag1	3.32689	Hashtag4	Singlet	Hashtag4	batch1	w8_late	0.0462541	0	0	0	0	0	0	0	0	0	2	0	2	1	0	0	0	0	4	4	5	13	3	2	32	31	2	Skin	Group 3 ILC	6.46287	-7.36351	26.5455	-4.6998
CCTTGTGAGTGATAGT_1	SeuratProject	10324	2782	155	3	Hashtag4	Hashtag3	2.91922	Hashtag4	Singlet	Hashtag4	batch1	w8_late	0.045525	2	2	2	3	1	2	1	1	1	0	4	10	3	2	9	19	18	43	18	15	17	14	11	10	13	0	Skin	Group 3 ILC	2.68549	-2.09616	-0.90925	-7.77801
CGAGGAAAGTTGTACC_1	SeuratProject	10795	2810	9484	4	Hashtag4	Hashtag3	7.02922	Hashtag4	Singlet	Hashtag4	batch1	w8_late	0.052339	1	1	1	1	2	1	10	10	9	9	5	5	4	3	2	50	1	53	55	58	56	59	62	64	65	9	Skin	Group 1 ILC	1.63534	12.877	-18.0113	-25.3979
CGAGTTATCAGTGATC_1	SeuratProject	18471	3998	2446	3	Hashtag4	Hashtag3	5.51907	Hashtag4	Singlet	Hashtag4	batch1	w8_late	0.0788804	4	4	4	4	5	4	3	4	4	4	7	6	5	4	3	4	5	5	2	1	1	45	45	47	54	4	Skin	pre pro-B	13.2531	9.04913	-4.34309	27.0665
CGATGCGAGAGATCGC_1	SeuratProject	8004	2407	485	4	Hashtag4	Hashtag1	3.57579	Hashtag4	Singlet	Hashtag4	batch1	w8_late	0.0704648	0	0	0	0	0	8	8	8	6	6	35	30	33	32	33	15	33	33	34	32	38	13	10	9	11	6	Skin	Group 3 ILC	4.55068	-4.97555	13.6193	-7.76093
CGCAGGTAGCCTATTG_1	SeuratProject	4906	1853	1026	4	Hashtag4	Hashtag1	4.39636	Hashtag4	Singlet	Hashtag4	batch1	w8_late	0.0631879	1	1	1	1	6	5	4	3	3	3	2	1	2	1	1	20	19	18	17	14	18	15	12	11	14	3	Skin	Group 1 ILC	-0.0894735	10.3133	-6.13326	-20.2
CGCCAGAGTCATGACT_1	SeuratProject	20131	4114	108	4	Hashtag4	Hashtag1	2.37878	Hashtag4	Singlet	Hashtag4	batch1	w8_late	0.0462968	3	6	6	5	3	6	5	5	10	11	12	12	11	13	12	11	10	10	8	8	5	4	3	2	2	11	Skin	Group 3 ILC	5.86845	-0.961784	-3.49731	6.80409
CGCCATTAGACTACGG_1	SeuratProject	7327	2501	63	4	Hashtag4	Hashtag3	1.15688	Hashtag4	Singlet	Hashtag4	batch1	w8_late	0.0812065	0	3	3	2	14	16	17	19	21	21	1	0	0	6	6	1	2	9	0	19	9	22	21	24	33	21	Skin	Group 3 ILC	8.27555	-4.7753	19.1271	8.39551
CGGAACCAGTGGCCTC_1	SeuratProject	6236	2076	109	4	Hashtag4	Hashtag2	1.80925	Hashtag4	Singlet	Hashtag4	batch1	w8_late	0.0394484	0	0	0	0	0	0	0	0	0	2	35	30	33	32	33	15	33	33	34	32	38	13	10	9	11	2	Skin	Group 3 ILC	5.73636	-6.09282	17.9934	-5.5409
CGGACACTCACCGCTT_1	SeuratProject	10783	2843	134	4	Hashtag4	Hashtag3	2.61365	Hashtag4	Singlet	Hashtag4	batch1	w8_late	0.0478531	0	0	0	0	0	0	0	0	0	2	0	2	1	0	0	0	0	4	4	5	13	3	2	21	12	2	Skin	Group 3 ILC	7.21382	-7.09514	25.6815	-2.54666
CGGAGAACAATAACGA_1	SeuratProject	24013	4466	1138	4	Hashtag4	Hashtag3	4.84302	Hashtag4	Singlet	Hashtag4	batch1	w8_late	0.055345	1	8	8	8	8	9	9	9	7	7	5	5	4	3	2	50	1	53	55	58	56	59	62	64	65	7	Skin	Group 1 ILC	1.6736	9.49901	-8.53859	-13.9367
CGGCAGTCACCGAATT_1	SeuratProject	9220	2842	139	4	Hashtag4	Hashtag1	2.42309	Hashtag4	Singlet	Hashtag4	batch1	w8_late	0.0341649	3	6	6	5	3	6	5	5	18	19	23	25	25	26	22	25	23	22	23	20	22	21	20	18	18	19	Skin	Group 3 ILC	6.87297	1.36778	-9.14114	9.33048
CGGCAGTTCTTTACAC_1	SeuratProject	22777	4490	1765	4	Hashtag4	Hashtag1	5.3161	Hashtag4	Singlet	Hashtag4	batch1	w8_late	0.0707731	5	5	5	6	7	7	7	7	19	20	23	25	25	26	22	25	23	22	23	20	22	21	20	18	18	20	Skin	Group 3 ILC	10.7843	6.31897	-11.0694	16.6103
CGGTCAGCACTAACGT_1	SeuratProject	11210	2637	1299	4	Hashtag4	Hashtag3	4.86238	Hashtag4	Singlet	Hashtag4	batch1	w8_late	0.0419269	2	9	9	9	9	10	11	11	11	12	13	14	12	12	14	10	12	11	10	9	8	7	5	4	8	12	Skin	Group 2 ILC	2.76127	1.92232	-17.9061	-3.76352
CGTGAATCATCCGTGG_1	SeuratProject	13251	3155	122	4	Hashtag4	Hashtag1	2.2551	Hashtag4	Singlet	Hashtag4	batch1	w8_late	0.0473172	3	3	3	2	3	13	14	14	14	15	8	4	22	25	20	23	20	20	19	16	20	16	15	14	16	15	Skin	Group 3 ILC	7.46334	-1.3137	6.47057	10.584
CGTTAGACATCCGCGA_1	SeuratProject	7802	2136	372	4	Hashtag4	Hashtag3	3.42896	Hashtag4	Singlet	Hashtag4	batch1	w8_late	0.0188413	0	0	0	0	1	8	8	8	6	6	17	15	13	17	15	13	13	13	12	4	12	13	10	9	11	6	Skin	Group 3 ILC	3.64561	-4.89529	8.48687	-10.6529
CTAAGTGCAGGAGGAG_1	SeuratProject	7012	2129	163	4	Hashtag4	Hashtag1	2.85114	Hashtag4	Singlet	Hashtag4	batch1	w8_late	0.0507701	0	0	0	0	0	8	8	8	6	6	35	30	33	32	33	15	33	33	34	32	38	13	10	9	11	6	Skin	Group 3 ILC	4.58915	-6.15073	14.4776	-8.02319
CTACAGACACAACATC_1	SeuratProject	7207	2261	94	4	Hashtag4	Hashtag3	1.30561	Hashtag4	Singlet	Hashtag4	batch1	w8_late	0.0750659	0	3	3	2	4	3	2	2	2	1	1	0	0	6	6	1	2	9	0	19	9	22	21	24	33	1	Skin	Group 3 ILC	8.41625	-4.87053	18.9195	7.87039
CTAGACAGTGAGTGAC_1	SeuratProject	16873	3868	104	4	Hashtag4	Hashtag1	1.94156	Hashtag4	Singlet	Hashtag4	batch1	w8_late	0.0688674	3	3	3	2	3	13	14	14	14	15	8	4	22	25	20	23	20	20	19	16	20	16	15	14	16	15	Skin	Group 3 ILC	6.81229	-0.959464	2.76112	11.2601
CTATCTACAGCATCTA_1	SeuratProject	7319	2390	81	3	Hashtag4	Hashtag3	2.28477	Hashtag4	Singlet	Hashtag4	batch1	w8_late	0.0688619	0	0	0	0	0	0	0	0	0	2	1	0	0	6	6	1	2	9	0	19	9	22	21	24	33	2	Skin	Group 3 ILC	7.66679	-4.80878	21.8775	3.05213
CTCAAGATCGCGTAGC_1	SeuratProject	13182	3399	170	4	Hashtag4	Hashtag1	2.14748	Hashtag4	Singlet	Hashtag4	batch1	w8_late	0.047489	1	8	8	8	8	9	9	9	7	7	5	5	4	3	2	5	1	1	21	0	21	19	18	17	17	7	Skin	Group 1 ILC	2.54361	10.5134	-13.3935	-15.9296
CTCAGTCTCACAGAGG_1	SeuratProject	10315	2677	97	3	Hashtag4	Hashtag3	2.30878	Hashtag4	Singlet	Hashtag4	batch1	w8_late	0.0285022	0	2	2	2	1	3	1	1	2	1	4	4	24	2	13	36	21	16	0	17	35	18	17	16	9	1	Skin	Group 3 ILC	5.26474	-1.56724	4.83075	2.42991
CTCCCAACAGCTACTA_1	SeuratProject	7661	2441	103	3	Hashtag4	Hashtag3	2.31665	Hashtag4	Singlet	Hashtag4	batch1	w8_late	0.0309359	0	0	0	0	0	0	0	0	0	8	0	8	7	8	7	6	6	14	13	11	10	9	7	7	5	8	Skin	Group 3 ILC	5.08236	-6.85259	19.9928	-9.36621
CTCCCAATCCCGTTCA_1	SeuratProject	7370	2687	51	3	Hashtag4	Hashtag3	1.69271	Hashtag4	Singlet	Hashtag4	batch1	w8_late	0.038806	2	2	2	10	10	11	12	12	12	13	14	17	18	18	17	17	14	15	15	13	11	10	8	6	7	13	Skin	Group 3 ILC	4.27627	-0.60497	-5.95848	0.299634
CTCCCTCAGCACTCAT_1	SeuratProject	5223	1976	55	4	Hashtag4	Hashtag1	1.50602	Hashtag4	Singlet	Hashtag4	batch1	w8_late	0.0388666	1	8	8	8	8	9	9	9	7	7	5	5	4	3	2	50	1	53	55	58	56	59	62	64	65	7	Skin	Group 1 ILC	0.43461	10.6654	-9.2818	-15.3939
CTCCTTTAGGCGTTGA_1	SeuratProject	3926	1534	1702	4	Hashtag4	Hashtag1	5.16681	Hashtag4	Singlet	Hashtag4	batch1	w8_late	0.0700458	1	1	1	1	6	5	4	3	3	3	2	1	2	1	1	9	9	8	7	7	7	5	4	3	4	3	Skin	Group 1 ILC	0.592969	10.4605	-4.00408	-22.4982
CTCGAGGGTTAACAGA_1	SeuratProject	14428	3639	98	4	Hashtag4	Hashtag3	2.16119	Hashtag4	Singlet	Hashtag4	batch1	w8_late	0.0437344	0	3	3	2	4	3	2	2	2	1	8	4	24	6	6	30	21	16	0	17	25	18	17	16	9	1	Skin	Group 3 ILC	7.23193	-3.00312	10.9344	7.19776
CTCTCAGCAGACGATG_1	SeuratProject	9412	2728	52	4	Hashtag4	Hashtag1	0.902985	Hashtag4	Singlet	Hashtag4	batch1	w8_late	0.0312367	2	2	2	3	1	2	1	1	1	0	4	10	3	2	13	36	44	43	44	48	35	6	6	5	50	0	Skin	Group 3 ILC	3.43895	-3.08625	0.677276	-1.06713
CTCTGGTTCATCGACA_1	SeuratProject	10598	2911	257	4	Hashtag4	Hashtag1	2.45643	Hashtag4	Singlet	Hashtag4	batch1	w8_late	0.0441593	0	3	3	2	4	3	2	2	2	1	1	0	24	6	6	30	21	16	0	17	25	18	17	16	9	1	Skin	Group 3 ILC	6.82916	-3.49558	11.0711	5.3664
CTGATCCAGCGTGTCC_1	SeuratProject	9683	2769	1424	4	Hashtag4	Hashtag1	4.7309	Hashtag4	Singlet	Hashtag4	batch1	w8_late	0.0772488	0	0	0	0	1	8	8	8	6	6	17	15	13	2	15	13	13	13	12	12	12	6	6	5	3	6	Skin	Group 3 ILC	4.05866	-4.21843	10.3295	-8.36729
CTGCATCGTGATACAA_1	SeuratProject	6125	1966	424	4	Hashtag4	Hashtag3	3.80007	Hashtag4	Singlet	Hashtag4	batch1	w8_late	0.0378776	0	0	0	0	0	0	0	0	0	8	0	8	7	8	7	6	6	14	13	11	10	9	7	7	5	8	Skin	Group 3 ILC	4.12419	-7.02658	20.198	-10.3481
CTGCGAGGTATTCTCT_1	SeuratProject	17239	3987	8591	4	Hashtag4	Hashtag1	6.54797	Hashtag4	Singlet	Hashtag4	batch1	w8_late	0.0469285	1	8	8	8	8	9	9	9	7	7	5	5	4	3	2	5	1	1	14	0	15	8	14	13	15	7	Skin	Group 1 ILC	2.3614	10.2466	-12.9522	-15.8339
CTGGTCTCAACCGTAT_1	SeuratProject	11510	3315	612	4	Hashtag4	Hashtag1	3.35618	Hashtag4	Singlet	Hashtag4	batch1	w8_late	0.0522155	0	0	0	0	0	0	0	0	0	2	0	2	1	0	0	15	0	4	4	5	9	3	2	21	12	2	Skin	Group 3 ILC	7.54065	-6.88565	27.7906	-1.16828
CTGTAGACAGAGCTAG_1	SeuratProject	19593	4150	129	3	Hashtag4	Hashtag3	2.80827	Hashtag4	Singlet	Hashtag4	batch1	w8_late	0.0527739	3	6	6	5	3	6	5	5	10	11	12	12	11	13	12	11	10	10	8	8	5	4	3	2	2	11	Skin	Group 3 ILC	7.97998	0.253074	-5.2735	13.6732
CTGTATTCATACCGTA_1	SeuratProject	8157	2514	102	4	Hashtag4	Hashtag2	2.44203	Hashtag4	Singlet	Hashtag4	batch1	w8_late	0.037146	0	0	0	0	0	0	0	0	0	2	0	2	1	0	0	0	0	4	4	5	13	3	2	21	12	2	Skin	Group 3 ILC	7.06086	-6.92508	26.9118	-3.32122
CTGTCGTAGACTCAAA_1	SeuratProject	3328	1412	1216	3	Hashtag4	Hashtag3	4.99664	Hashtag4	Singlet	Hashtag4	batch1	w8_late	0.0489784	1	1	1	1	2	1	10	10	9	9	6	9	10	11	8	12	11	12	11	23	29	27	26	26	24	9	Skin	Group 1 ILC	-0.497264	12.4981	-16.7128	-28.8359
CTGTCGTTCTTCGGTC_1	SeuratProject	16368	4195	539	4	Hashtag4	Hashtag3	3.25335	Hashtag4	Singlet	Hashtag4	batch1	w8_late	0.0389174	3	6	6	5	3	6	5	5	18	19	8	4	40	38	42	42	43	44	45	45	47	48	49	49	52	19	Skin	Group 3 ILC	6.16938	3.52766	-9.20086	14.381
CTGTGAAAGGTCACTT_1	SeuratProject	6571	2092	1097	4	Hashtag4	Hashtag3	4.78449	Hashtag4	Singlet	Hashtag4	batch1	w8_late	0.0636128	1	1	1	1	2	1	6	6	5	5	6	7	6	5	4	2	4	0	3	3	2	1	0	0	0	5	Skin	Group 1 ILC	-0.491215	11.9677	-11.3082	-25.464
CTGTGGGTCCTTCTTC_1	SeuratProject	16733	4042	61	4	Hashtag4	Hashtag1	1.67208	Hashtag4	Singlet	Hashtag4	batch1	w8_late	0.0545628	3	3	3	2	3	13	14	14	14	15	8	4	22	25	20	23	20	20	19	16	20	16	15	14	16	15	Skin	Group 3 ILC	6.85258	-1.27507	1.97628	9.81716
CTTACCGGTATGGGAC_1	SeuratProject	14671	3693	1683	3	Hashtag4	Hashtag3	5.33675	Hashtag4	Singlet	Hashtag4	batch1	w8_late	0.0541204	6	7	7	7	11	12	13	13	13	14	20	22	30	29	30	26	29	31	33	35	48	42	43	44	41	14	Skin	LP2	11.2911	7.11846	-5.98691	22.3776
CTTCCTTGTCTAGGCC_1	SeuratProject	16331	4168	49	4	Hashtag4	Hashtag3	1.61995	Hashtag4	Singlet	Hashtag4	batch1	w8_late	0.0412712	3	6	6	5	3	6	5	5	10	11	12	12	11	13	12	11	10	10	8	8	5	4	3	2	2	11	Skin	Group 3 ILC	7.261	0.128834	-4.25537	11.7481
CTTCCTTTCTAATTCC_1	SeuratProject	6905	2446	51	4	Hashtag4	Hashtag1	1.47988	Hashtag4	Singlet	Hashtag4	batch1	w8_late	0.0470673	0	0	0	0	0	0	0	0	0	2	1	0	0	6	6	1	2	9	0	19	9	22	21	24	33	2	Skin	Group 3 ILC	7.90592	-4.90887	22.499	3.5522
CTTCTAATCCTACCGT_1	SeuratProject	11344	3061	313	4	Hashtag4	Hashtag3	3.5942	Hashtag4	Singlet	Hashtag4	batch1	w8_late	0.0569464	2	2	2	3	1	2	1	1	1	0	17	15	13	17	15	13	13	13	12	12	12	26	25	25	26	0	Skin	Group 3 ILC	3.4428	-4.00681	4.68326	-10.6817
CTTCTCTCACCTGCAG_1	SeuratProject	11027	2919	164	3	Hashtag4	Hashtag3	1.18386	Hashtag4	Singlet	Hashtag4	batch1	w8_late	0.0419878	0	0	0	0	0	0	0	0	0	2	0	2	1	0	0	0	0	4	4	5	9	3	2	21	12	2	Skin	Group 3 ILC	7.63715	-6.45626	25.8446	-0.626856
CTTGAGACACCGAATT_1	SeuratProject	26756	4843	832	2	Hashtag4	Hashtag3	4.58289	Hashtag4	Singlet	Hashtag4	batch1	w8_late	0.0488489	3	6	6	5	3	6	5	5	10	11	12	12	11	13	12	11	10	10	8	8	5	4	3	2	2	11	Skin	Group 3 ILC	5.15835	-1.1489	-1.29797	6.52066
GAACGTTAGCAGATAT_1	SeuratProject	7718	2275	60	4	Hashtag4	Hashtag1	1.64998	Hashtag4	Singlet	Hashtag4	batch1	w8_late	0.0496243	0	3	3	2	4	3	2	2	2	1	8	4	24	6	6	30	21	16	0	17	25	18	17	16	9	1	Skin	Group 3 ILC	6.48093	-2.81007	10.3005	5.85386
GACAGCCCAGCGACCT_1	SeuratProject	13082	3518	1699	4	Hashtag4	Hashtag3	4.61199	Hashtag4	Singlet	Hashtag4	batch1	w8_late	0.047164	1	1	1	1	2	1	10	10	9	9	15	9	10	11	8	12	11	12	11	23	29	27	26	26	24	9	Skin	Group 1 ILC	1.89334	12.1235	-14.9024	-23.6939
GACATCATCAAAGAAC_1	SeuratProject	9772	2748	45	4	Hashtag4	Hashtag1	1.20753	Hashtag4	Singlet	Hashtag4	batch1	w8_late	0.0632419	0	3	3	2	4	3	2	2	2	1	1	0	0	6	6	1	2	16	0	19	25	18	17	24	9	1	Skin	Group 3 ILC	7.25365	-4.28353	15.2827	6.10122
GACATCATCTTCCACG_1	SeuratProject	7584	2503	73	4	Hashtag4	Hashtag3	1.52739	Hashtag4	Singlet	Hashtag4	batch1	w8_late	0.0379747	0	0	0	0	0	0	0	0	0	2	1	0	0	6	6	1	2	9	0	19	9	22	21	24	33	2	Skin	Group 3 ILC	7.15571	-5.17961	21.537	2.80526
GACCCTTTCCGTATAG_1	SeuratProject	8343	2782	143	4	Hashtag4	Hashtag1	2.27717	Hashtag4	Singlet	Hashtag4	batch1	w8_late	0.0433897	0	0	0	0	0	0	0	0	0	2	10	13	9	9	11	7	7	7	5	4	3	2	1	1	1	2	Skin	Group 3 ILC	6.582	-6.15561	18.1387	-5.99457
GACGTTAAGGAGGGTG_1	SeuratProject	6265	2092	79	4	Hashtag4	Hashtag3	1.06353	Hashtag4	Singlet	Hashtag4	batch1	w8_late	0.049162	0	3	3	2	4	3	2	2	2	1	1	0	0	6	6	1	2	9	0	19	9	22	21	24	33	1	Skin	Group 3 ILC	8.37656	-4.79455	18.9068	7.79169
GACTATGTCTGTAACG_1	SeuratProject	8176	2567	704	4	Hashtag4	Hashtag2	3.66621	Hashtag4	Singlet	Hashtag4	batch1	w8_late	0.0513699	0	3	3	2	4	3	2	2	2	1	8	4	24	6	6	30	21	16	0	17	25	18	17	16	9	1	Skin	Group 3 ILC	8.23914	-3.56354	13.9361	10.5628
GAGACCCTCGTAGCTA_1	SeuratProject	15036	3642	264	4	Hashtag4	Hashtag3	3.2349	Hashtag4	Singlet	Hashtag4	batch1	w8_late	0.0496808	3	3	3	2	3	13	14	14	14	15	8	4	22	25	20	23	20	20	19	16	20	16	15	14	16	15	Skin	Group 3 ILC	7.36977	-0.894898	3.85116	11.0442
GAGGCAAAGACGGATC_1	SeuratProject	8270	2430	60	4	Hashtag4	Hashtag1	1.20089	Hashtag4	Singlet	Hashtag4	batch1	w8_late	0.0506651	0	3	3	2	4	3	2	2	2	1	1	0	0	6	6	1	2	16	0	19	25	18	17	24	9	1	Skin	Group 3 ILC	8.18215	-3.87984	15.2903	7.12696
GAGGCCTCAAGGGTCA_1	SeuratProject	5338	1930	54	4	Hashtag4	Hashtag3	1.07241	Hashtag4	Singlet	Hashtag4	batch1	w8_late	0.0494567	0	0	0	0	0	8	8	8	6	6	10	13	9	9	11	7	7	7	5	4	3	2	1	1	1	6	Skin	Group 3 ILC	4.47107	-5.47372	16.7597	-13.1172
GAGGCCTTCAGATGCT_1	SeuratProject	4793	1840	551	3	Hashtag4	Hashtag3	4.0099	Hashtag4	Singlet	Hashtag4	batch1	w8_late	0.0805341	1	1	1	1	2	1	6	6	5	5	6	7	6	5	4	2	4	0	3	3	2	1	0	0	0	5	Skin	Group 1 ILC	-0.736508	12.0335	-11.4324	-25.6544
GAGTCATGTTGCATTG_1	SeuratProject	6256	2011	121	4	Hashtag4	Hashtag2	1.61196	Hashtag4	Singlet	Hashtag4	batch1	w8_late	0.0610614	0	3	3	2	4	3	2	2	2	1	1	0	0	6	6	1	2	9	0	19	9	22	21	24	33	1	Skin	Group 3 ILC	7.41723	-4.54764	16.735	5.7993
GAGTCATTCTCGTTTA_1	SeuratProject	14853	3849	124	4	Hashtag4	Hashtag3	2.62301	Hashtag4	Singlet	Hashtag4	batch1	w8_late	0.0407998	3	6	6	5	3	6	5	5	10	11	12	12	11	13	12	11	10	10	8	8	5	4	3	2	2	11	Skin	Group 3 ILC	6.87767	-0.250599	-1.44748	11.1574
GAGTGAGAGTTGCCTA_1	SeuratProject	8239	2619	3733	4	Hashtag4	Hashtag1	6.06813	Hashtag4	Singlet	Hashtag4	batch1	w8_late	0.059716	1	1	1	1	2	1	10	10	9	9	15	9	10	11	8	12	11	12	11	23	39	39	39	40	38	9	Skin	Group 1 ILC	1.62255	12.9804	-19.6985	-25.8485
GAGTGTTAGAAGTCAT_1	SeuratProject	7447	2089	521	4	Hashtag4	Hashtag3	3.70047	Hashtag4	Singlet	Hashtag4	batch1	w8_late	0.0652612	0	0	0	0	0	0	0	0	0	2	35	30	33	32	33	15	33	33	34	32	38	13	10	9	11	2	Skin	Group 3 ILC	6.43531	-6.41963	20.6388	-1.6003
GAGTGTTTCGAGGCAA_1	SeuratProject	6912	2034	52	4	Hashtag4	Hashtag3	1.56226	Hashtag4	Singlet	Hashtag4	batch1	w8_late	0.0436921	0	0	0	0	0	8	8	8	6	6	35	30	33	32	33	15	33	33	34	32	38	13	10	9	11	6	Skin	Group 3 ILC	4.69339	-3.84795	10.9248	-7.06973
GAGTTACTCGCATGAT_1	SeuratProject	21660	4293	73	4	Hashtag4	Hashtag1	1.95565	Hashtag4	Singlet	Hashtag4	batch1	w8_late	0.0875346	3	6	6	5	3	6	5	5	10	11	12	12	11	13	12	11	10	10	8	8	5	4	3	2	2	11	Skin	Group 3 ILC	6.82813	0.255879	-4.16246	10.0142
GAGTTTGAGAGCTGCA_1	SeuratProject	7087	2239	224	4	Hashtag4	Hashtag3	2.9173	Hashtag4	Singlet	Hashtag4	batch1	w8_late	0.0465641	0	0	0	0	0	0	0	0	0	2	0	2	1	0	7	0	6	14	25	11	10	20	19	19	5	2	Skin	Group 3 ILC	5.59849	-6.26394	19.4534	-6.16744
GATAGCTAGTCAGCGA_1	SeuratProject	12391	3131	149	4	Hashtag4	Hashtag3	2.38574	Hashtag4	Singlet	Hashtag4	batch1	w8_late	0.0476959	2	2	2	3	1	2	1	1	1	0	4	10	3	2	9	36	44	43	44	48	35	50	51	52	50	0	Skin	Group 3 ILC	3.22922	-2.03108	-0.44593	-7.74237
GATCAGTCACTGAATC_1	SeuratProject	8676	2630	803	3	Hashtag4	Hashtag3	4.50516	Hashtag4	Singlet	Hashtag4	batch1	w8_late	0.0364223	2	9	9	9	9	10	11	11	11	12	13	14	12	12	14	10	12	11	10	9	8	7	5	4	66	12	Skin	Group 2 ILC	2.23192	-0.267814	-12.9783	-2.91025
GATGACTCAGTACTAC_1	SeuratProject	2222	1109	1459	4	Hashtag4	Hashtag1	5.13283	Hashtag4	Singlet	Hashtag4	batch1	w8_late	0.0985599	1	1	1	1	2	1	6	6	5	5	6	7	6	5	4	2	4	0	3	3	2	1	0	0	0	5	Skin	Group 1 ILC	-1.57882	13.0951	-11.9196	-31.384
GATGACTGTTTCCATT_1	SeuratProject	7386	2443	142	4	Hashtag4	Hashtag3	0.824753	Hashtag4	Singlet	Hashtag4	batch1	w8_late	0.0496886	0	0	0	0	0	0	0	0	0	2	0	2	1	0	0	0	0	4	4	5	13	3	2	21	12	2	Skin	Group 3 ILC	6.59958	-6.91099	25.9496	-2.66847
GATGAGGGTAGAGATT_1	SeuratProject	15955	3553	207	4	Hashtag4	Hashtag3	2.82385	Hashtag4	Singlet	Hashtag4	batch1	w8_late	0.063115	2	2	2	3	1	2	1	1	1	0	4	10	3	2	9	36	44	43	44	48	35	50	51	52	50	0	Skin	Group 3 ILC	3.97136	-1.8752	0.97864	0.540768
GATGATCAGTCCCAAT_1	SeuratProject	10050	2914	89	3	Hashtag4	Hashtag3	2.18488	Hashtag4	Singlet	Hashtag4	batch1	w8_late	0.0308458	0	0	0	0	0	8	8	8	6	6	35	30	33	32	33	15	33	33	34	32	38	13	10	9	11	6	Skin	Group 3 ILC	6.43015	-4.99665	4.27227	4.61229
GATTCTTGTACTCGCG_1	SeuratProject	5314	1683	131	4	Hashtag4	Hashtag1	1.16074	Hashtag4	Singlet	Hashtag4	batch1	w8_late	0.00658638	0	0	0	0	14	16	17	18	20	8	33	8	7	8	7	6	6	48	50	51	51	54	57	58	59	8	Skin	Group 3 ILC	4.6794	-4.88044	11.7723	-2.62716
GCACATAAGCGTTACT_1	SeuratProject	7868	2213	166	4	Hashtag4	Hashtag1	2.6117	Hashtag4	Singlet	Hashtag4	batch1	w8_late	0.00610066	1	1	1	1	2	1	6	6	5	5	5	7	43	44	45	46	47	50	14	46	15	8	65	66	53	5	Skin	Group 1 ILC	-1.17489	11.3235	-10.354	-22.387
GCACATACAAATGCTC_1	SeuratProject	12536	3339	407	4	Hashtag4	Hashtag3	3.58647	Hashtag4	Singlet	Hashtag4	batch1	w8_late	0.0474633	2	2	2	3	1	2	1	1	1	0	4	18	3	2	13	3	3	6	9	10	6	6	6	5	3	0	Skin	Group 3 ILC	4.32289	-1.68441	-0.421741	-2.45295
GCACGGTAGGAAGTCC_1	SeuratProject	7941	2329	206	4	Hashtag4	Hashtag3	3.05274	Hashtag4	Singlet	Hashtag4	batch1	w8_late	0.0962095	0	0	0	0	0	0	0	0	0	2	0	2	1	0	0	0	0	9	25	21	27	20	19	19	23	2	Skin	Group 3 ILC	6.04962	-6.3667	21.3171	-4.5671
GCACGGTAGGTAAGAG_1	SeuratProject	10987	2789	160	4	Hashtag4	Hashtag3	2.8592	Hashtag4	Singlet	Hashtag4	batch1	w8_late	0.0608901	0	3	3	2	3	13	14	14	14	15	35	30	33	32	33	15	33	33	34	32	38	13	10	9	11	15	Skin	Group 3 ILC	7.16279	-2.94531	7.17503	7.03393
GCACGGTTCGCGCTGA_1	SeuratProject	16078	3806	1535	4	Hashtag4	Hashtag3	5.08284	Hashtag4	Singlet	Hashtag4	batch1	w8_late	0.039184	4	4	4	4	5	4	3	4	4	4	7	6	5	4	3	4	5	5	2	1	1	45	45	47	54	4	Skin	pre pro-B	12.9334	8.99266	-3.47463	29.9026
GCACGTGAGTCACTAC_1	SeuratProject	9706	2826	1242	3	Hashtag4	Hashtag3	4.89989	Hashtag4	Singlet	Hashtag4	batch1	w8_late	0.056563	1	8	8	8	8	9	9	9	7	7	5	5	4	3	2	5	1	1	14	0	15	8	14	13	15	7	Skin	Group 1 ILC	1.81907	10.7602	-10.0893	-17.5041
GCAGCTGCAGCCTTCT_1	SeuratProject	18498	4311	3285	4	Hashtag4	Hashtag1	5.50459	Hashtag4	Singlet	Hashtag4	batch1	w8_late	0.0378419	6	7	7	7	11	12	13	13	13	14	20	22	40	38	42	26	43	44	33	45	47	48	49	49	41	14	Skin	pre pDC	10.8295	7.5462	-5.34584	21.2543
GCATGATTCACACGAT_1	SeuratProject	11031	3070	118	4	Hashtag4	Hashtag2	2.4855	Hashtag4	Singlet	Hashtag4	batch1	w8_late	0.0577464	0	3	3	2	4	3	2	2	2	1	1	0	0	7	5	1	2	3	1	2	0	0	13	12	10	1	Skin	Group 3 ILC	6.7112	-3.61946	14.1389	3.82388
GCATTAGAGCGCATCC_1	SeuratProject	8002	2335	2102	2	Hashtag4	Hashtag3	5.63153	Hashtag4	Singlet	Hashtag4	batch1	w8_late	0.0376156	6	7	7	7	11	12	13	13	13	14	20	22	30	29	30	26	29	31	33	66	67	70	72	72	72	14	Skin	pre pDC	9.06623	8.38516	-0.0564858	21.5093
GCATTAGCAACCACAT_1	SeuratProject	20121	4261	680	4	Hashtag4	Hashtag3	4.14014	Hashtag4	Singlet	Hashtag4	batch1	w8_late	0.0436857	3	6	6	5	3	6	5	5	18	19	23	25	25	26	22	25	23	22	23	20	22	21	20	18	18	19	Skin	Group 3 ILC	6.68499	1.38922	-7.1798	8.41194
GCCAACGTCATCACTT_1	SeuratProject	3512	1419	2749	4	Hashtag4	Hashtag1	5.56097	Hashtag4	Singlet	Hashtag4	batch1	w8_late	0.0555239	1	1	1	1	2	1	10	10	9	9	15	9	10	11	8	12	11	12	11	39	39	39	39	40	38	9	Skin	Group 1 ILC	1.38332	13.3566	-21.3245	-25.4868
GCCAGCAAGGCAGGGA_1	SeuratProject	10530	2728	178	4	Hashtag4	Hashtag1	2.45836	Hashtag4	Singlet	Hashtag4	batch1	w8_late	0.05717	0	3	3	2	3	13	14	14	14	15	35	30	33	32	33	15	33	33	34	32	38	13	10	9	11	15	Skin	Group 3 ILC	6.35448	-3.4315	6.15487	6.51098
GCCATGGGTACCTATG_1	SeuratProject	11852	3044	87	4	Hashtag4	Hashtag3	2.22716	Hashtag4	Singlet	Hashtag4	batch1	w8_late	0.0633648	1	8	8	8	8	9	9	9	7	7	5	5	4	3	2	5	1	1	14	0	15	8	14	13	15	7	Skin	Group 1 ILC	2.11805	10.9378	-10.7606	-17.6651
GCCTGTTAGATCACTC_1	SeuratProject	18963	4172	350	4	Hashtag4	Hashtag1	3.47089	Hashtag4	Singlet	Hashtag4	batch1	w8_late	0.0391816	3	2	2	2	3	13	14	14	14	15	4	18	22	25	20	23	20	20	19	16	20	16	15	14	16	15	Skin	Group 3 ILC	5.90048	-1.23726	0.0571624	5.98805
GCCTGTTTCTGGGCCA_1	SeuratProject	4013	1631	2859	4	Hashtag4	Hashtag1	5.69315	Hashtag4	Singlet	Hashtag4	batch1	w8_late	0.0523299	1	1	1	1	2	1	6	6	5	5	6	7	6	5	4	2	4	0	3	3	2	1	0	0	0	5	Skin	Group 1 ILC	-1.50672	11.6704	-8.87223	-29.2941
GCGGATCTCTTGCGCT_1	SeuratProject	10463	2723	673	4	Hashtag4	Hashtag3	3.98608	Hashtag4	Singlet	Hashtag4	batch1	w8_late	0.047214	6	7	7	7	11	12	13	13	13	14	20	22	40	38	42	42	43	44	45	45	47	48	49	49	52	14	Skin	ILCP	11.0121	6.05801	-7.89871	19.3261
GCGTGCAGTAGTGCGA_1	SeuratProject	8048	2361	62	4	Hashtag4	Hashtag3	1.2653	Hashtag4	Singlet	Hashtag4	batch1	w8_late	0.0545477	2	2	2	3	1	2	1	1	1	0	17	15	13	17	15	13	13	13	12	12	12	26	25	25	26	0	Skin	Group 3 ILC	3.25919	-2.83189	3.38452	-9.58991
GCTACAAGTAGGATAT_1	SeuratProject	16817	3883	3902	3	Hashtag4	Hashtag3	6.14952	Hashtag4	Singlet	Hashtag4	batch1	w8_late	0.0531605	1	1	1	1	2	1	10	10	9	9	15	9	10	11	8	12	11	1	11	23	39	19	18	17	17	9	Skin	Group 1 ILC	2.06587	13.3131	-19.7243	-25.9084
GCTACCTGTACGTGAG_1	SeuratProject	5678	2090	56	4	Hashtag4	Hashtag1	1.64998	Hashtag4	Singlet	Hashtag4	batch1	w8_late	0.0722085	0	0	0	0	0	0	0	0	0	2	35	30	33	32	33	15	33	33	34	32	38	13	10	9	11	2	Skin	Group 3 ILC	6.35151	-6.18336	20.4862	-1.52713
GGAACCCGTGACACAG_1	SeuratProject	2663	1037	1090	3	Hashtag4	Hashtag3	4.83346	Hashtag4	Singlet	Hashtag4	batch1	w8_late	0.183252	3	6	6	5	3	6	5	5	18	19	23	25	25	36	22	48	38	28	31	33	33	56	59	60	61	19	Skin	Group 3 ILC	7.28665	3.61684	-12.9976	12.7797
GGAACCCTCGCCGTGA_1	SeuratProject	11698	2963	106	4	Hashtag4	Hashtag1	2.24402	Hashtag4	Singlet	Hashtag4	batch1	w8_late	0.0660797	0	0	0	0	0	0	0	0	0	2	0	2	1	0	0	15	0	4	4	5	13	3	2	21	12	2	Skin	Group 3 ILC	7.55817	-6.71493	26.4782	-0.532956
GGAATCTAGAGGCTGT_1	SeuratProject	17513	3693	83	3	Hashtag4	Hashtag3	1.97291	Hashtag4	Singlet	Hashtag4	batch1	w8_late	0.0609833	2	2	2	3	1	2	1	1	1	0	4	10	3	2	9	36	44	43	44	48	35	50	51	52	50	0	Skin	Group 3 ILC	3.92142	-1.39955	0.278891	0.915335
GGAATCTCAAATGAGT_1	SeuratProject	8263	2605	64	4	Hashtag4	Hashtag1	0.77736	Hashtag4	Singlet	Hashtag4	batch1	w8_late	0.0490137	0	3	3	2	4	3	2	2	2	1	1	0	0	6	6	1	2	16	0	19	9	22	21	24	33	1	Skin	Group 3 ILC	7.56335	-4.72537	17.8809	6.65104
GGAATGGAGCGTGAGT_1	SeuratProject	11752	3185	100	4	Hashtag4	Hashtag2	2.25176	Hashtag4	Singlet	Hashtag4	batch1	w8_late	0.0550545	3	3	3	2	3	13	14	14	14	15	8	4	22	25	20	23	20	20	19	16	20	16	15	14	16	15	Skin	Group 3 ILC	6.87152	-1.37873	2.3549	9.62436
GGAATGGGTCTGTAGT_1	SeuratProject	5890	1653	1419	4	Hashtag4	Hashtag3	5.17479	Hashtag4	Singlet	Hashtag4	batch1	w8_late	0.060781	1	1	1	1	2	1	6	6	5	5	6	7	6	5	4	2	4	0	3	3	2	1	0	0	0	5	Skin	Group 1 ILC	-1.87431	12.853	-11.6652	-30.7267
GGAGAACGTTAAGAAC_1	SeuratProject	27917	4922	217	3	Hashtag4	Hashtag2	2.86785	Hashtag4	Singlet	Hashtag4	batch1	w8_late	0.0342085	3	6	6	5	3	6	5	5	10	11	12	12	11	13	12	11	10	10	8	8	5	4	3	2	2	11	Skin	Group 3 ILC	8.13924	0.190058	-5.61603	14.3989
GGAGATGTCCAATCCC_1	SeuratProject	14399	3422	167	4	Hashtag4	Hashtag3	2.76832	Hashtag4	Singlet	Hashtag4	batch1	w8_late	0.0534065	3	6	6	5	3	6	5	5	10	11	23	25	25	26	22	25	23	22	23	20	22	21	20	18	18	11	Skin	Group 3 ILC	6.58346	0.979725	-6.31575	8.3824
GGAGCAAGTATATGGA_1	SeuratProject	10220	2905	2054	4	Hashtag4	Hashtag1	5.46945	Hashtag4	Singlet	Hashtag4	batch1	w8_late	0.0437378	1	8	8	8	8	9	9	9	7	7	5	5	4	3	2	5	1	1	14	0	15	8	14	13	15	7	Skin	Group 1 ILC	1.84685	11.4609	-14.3716	-19.1063
GGAGGATTCATTTGCT_1	SeuratProject	14441	3736	197	4	Hashtag4	Hashtag1	2.45643	Hashtag4	Singlet	Hashtag4	batch1	w8_late	0.0587217	0	0	0	0	0	0	0	0	0	2	0	2	1	32	0	15	0	4	4	5	38	3	2	21	12	2	Skin	Group 3 ILC	7.14324	-5.96018	26.7809	0.226566
GGATCTAAGAAGCCTG_1	SeuratProject	9468	2526	72	4	Hashtag4	Hashtag2	0.883885	Hashtag4	Singlet	Hashtag4	batch1	w8_late	0.0735108	0	3	3	2	4	3	2	2	2	1	1	0	24	6	6	30	2	16	0	19	25	22	21	24	9	1	Skin	Group 3 ILC	8.00055	-3.67675	14.8519	6.99808
GGCTGTGTCGCAATTG_1	SeuratProject	8868	2423	220	3	Hashtag4	Hashtag3	3.1806	Hashtag4	Singlet	Hashtag4	batch1	w8_late	0.0616825	0	0	0	0	0	0	0	0	0	2	0	2	1	0	0	0	0	9	4	5	9	3	2	21	12	2	Skin	Group 3 ILC	6.86299	-5.78269	21.3661	-0.0698999
GGGACTCTCTAGGCAT_1	SeuratProject	16449	4063	197	4	Hashtag4	Hashtag2	2.89611	Hashtag4	Singlet	Hashtag4	batch1	w8_late	0.0762964	3	6	6	5	3	6	5	5	10	11	12	12	11	13	12	11	10	10	8	8	5	4	3	2	2	11	Skin	Group 3 ILC	6.8663	0.500462	-3.83312	10.8765
GGGATGACAATAGGGC_1	SeuratProject	11124	3139	996	3	Hashtag4	Hashtag3	4.83072	Hashtag4	Singlet	Hashtag4	batch1	w8_late	0.0622078	6	7	7	7	11	12	13	13	13	14	26	27	30	29	30	26	29	24	33	35	23	42	43	44	41	14	Skin	LP2	11.7028	7.88642	-5.69693	25.245
GGGCCATCACATATGC_1	SeuratProject	6839	2257	69	4	Hashtag4	Hashtag1	1.50237	Hashtag4	Singlet	Hashtag4	batch1	w8_late	0.0364088	0	0	0	0	0	0	0	0	0	2	1	0	0	6	6	1	2	9	0	19	9	22	21	24	33	2	Skin	Group 3 ILC	6.89323	-5.20301	19.051	0.49945
GGGCCATGTACCTTCC_1	SeuratProject	7326	2354	63	4	Hashtag4	Hashtag3	1.54597	Hashtag4	Singlet	Hashtag4	batch1	w8_late	0.0753481	0	0	0	0	0	0	0	0	0	2	0	2	1	0	0	0	0	4	4	5	9	3	2	21	12	2	Skin	Group 3 ILC	7.13317	-6.08015	23.0329	-0.786452
GGGCTACGTCAGATTC_1	SeuratProject	9073	2409	282	4	Hashtag4	Hashtag1	3.32954	Hashtag4	Singlet	Hashtag4	batch1	w8_late	0.048716	0	0	0	0	0	0	0	0	0	2	0	2	1	0	0	0	0	4	4	5	13	3	2	32	31	2	Skin	Group 3 ILC	5.83027	-6.5253	16.5575	-8.27065
GGGTCTGGTTAGAAGT_1	SeuratProject	9456	2670	66	3	Hashtag4	Hashtag3	2.03848	Hashtag4	Singlet	Hashtag4	batch1	w8_late	0.0634518	0	3	3	2	4	3	2	2	2	1	8	4	24	6	6	30	21	16	0	17	25	18	17	16	9	1	Skin	Group 3 ILC	7.03846	-2.40598	3.47599	3.82834
GGTCTGGAGATGTTCC_1	SeuratProject	9630	3104	237	4	Hashtag4	Hashtag1	3.1071	Hashtag4	Singlet	Hashtag4	batch1	w8_late	0.063136	3	3	3	2	3	13	14	14	14	15	8	4	22	25	20	23	20	20	19	16	20	16	15	14	16	15	Skin	Group 3 ILC	7.46812	-1.78839	4.76031	10.6574
GGTGATTTCGAGAGAC_1	SeuratProject	16795	3476	1427	4	Hashtag4	Hashtag3	5.18259	Hashtag4	Singlet	Hashtag4	batch1	w8_late	0.0636499	4	4	4	4	5	4	3	15	15	16	16	19	15	14	16	32	32	29	32	29	32	29	28	30	28	16	Skin	pre pro-B	13.3789	10.0836	7.92313	27.8924
GGTGTCGGTAGGTGCA_1	SeuratProject	12691	3180	2405	4	Hashtag4	Hashtag1	5.26071	Hashtag4	Singlet	Hashtag4	batch1	w8_late	0.0735955	1	8	8	8	8	9	9	9	7	7	5	5	4	3	2	5	1	1	21	0	21	19	18	17	17	7	Skin	Group 1 ILC	2.54187	10.2345	-13.3262	-15.5772
GGTGTCGGTGATGAAT_1	SeuratProject	11296	2959	316	4	Hashtag4	Hashtag1	3.12576	Hashtag4	Singlet	Hashtag4	batch1	w8_late	0.0360305	6	7	7	7	11	12	13	13	13	14	20	22	40	38	42	42	43	44	45	45	47	48	49	49	52	14	Skin	ILCP	10.661	6.10699	-7.60355	20.4673
GGTGTTAAGGTCACTT_1	SeuratProject	5630	1997	258	4	Hashtag4	Hashtag1	3.34501	Hashtag4	Singlet	Hashtag4	batch1	w8_late	0.0898757	0	3	3	2	4	3	2	2	2	1	1	0	0	6	6	1	2	9	0	19	9	22	21	24	33	1	Skin	Group 3 ILC	7.95062	-4.91928	18.321	6.44363
GGTTCTCCACCAGCCA_1	SeuratProject	16151	3488	67	4	Hashtag4	Hashtag1	1.75589	Hashtag4	Singlet	Hashtag4	batch1	w8_late	0.0474893	2	2	2	3	1	2	1	1	1	0	4	10	3	2	9	36	44	43	44	48	35	50	51	52	50	0	Skin	Group 3 ILC	3.83292	-1.57577	-0.708042	-2.71421
GGTTCTCCATGAGATA_1	SeuratProject	12081	3089	142	4	Hashtag4	Hashtag1	2.13385	Hashtag4	Singlet	Hashtag4	batch1	w8_late	0.0581905	2	2	2	3	1	2	1	1	1	0	4	10	3	2	9	36	44	43	44	48	35	50	51	52	50	0	Skin	Group 3 ILC	5.24216	-1.98046	0.943849	1.30192
GTAATGCCAGCGTTTA_1	SeuratProject	10159	2879	129	4	Hashtag4	Hashtag1	1.76996	Hashtag4	Singlet	Hashtag4	batch1	w8_late	0.0520721	0	3	3	2	4	3	2	2	2	1	4	4	24	2	13	36	21	16	0	17	35	18	17	16	9	1	Skin	Group 3 ILC	5.51626	-2.32593	4.20338	1.66059
GTAGCTAGTTGTCCCT_1	SeuratProject	8979	2468	60	4	Hashtag4	Hashtag1	1.52549	Hashtag4	Singlet	Hashtag4	batch1	w8_late	0.040539	0	3	3	2	4	3	2	2	2	1	4	4	24	2	13	36	21	16	0	17	35	18	17	16	9	1	Skin	Group 3 ILC	5.89997	-2.55477	5.1793	2.51787
GTAGGTTCACAAATGA_1	SeuratProject	14353	3427	1158	4	Hashtag4	Hashtag1	4.6878	Hashtag4	Singlet	Hashtag4	batch1	w8_late	0.0411761	1	1	1	1	2	1	6	6	5	5	5	7	6	5	4	2	4	0	14	0	15	8	14	13	15	5	Skin	Group 1 ILC	0.0787296	11.2777	-8.95488	-21.6604
GTAGTACTCGAACGCC_1	SeuratProject	8294	2623	107	4	Hashtag4	Hashtag1	2.07443	Hashtag4	Singlet	Hashtag4	batch1	w8_late	0.0640222	0	3	3	2	4	3	2	2	2	1	8	4	24	6	6	30	21	16	0	17	25	18	17	16	9	1	Skin	Group 3 ILC	7.36581	-3.06942	11.3435	7.11908
GTCGAATGTCTAATCG_1	SeuratProject	15919	3914	425	4	Hashtag4	Hashtag1	3.76008	Hashtag4	Singlet	Hashtag4	batch1	w8_late	0.0478045	3	6	6	5	3	6	5	5	10	11	12	12	11	13	12	11	10	10	8	8	5	4	3	2	2	11	Skin	Group 3 ILC	8.02113	-0.339114	-5.37973	14.613
GTCGCGATCTCCGAGG_1	SeuratProject	6516	2224	147	4	Hashtag4	Hashtag3	2.64057	Hashtag4	Singlet	Hashtag4	batch1	w8_late	0.06062	0	3	3	2	4	3	2	2	2	1	1	0	0	6	6	1	2	9	0	19	9	22	21	24	33	1	Skin	Group 3 ILC	6.63094	-4.36579	19.2065	2.44609
GTCGTAAGTGAGCAGT_1	SeuratProject	10063	2698	577	4	Hashtag4	Hashtag1	3.78667	Hashtag4	Singlet	Hashtag4	batch1	w8_late	0.0352778	3	3	3	2	3	13	14	14	14	15	8	4	22	25	20	23	20	20	19	16	20	16	15	14	16	15	Skin	Group 3 ILC	7.49369	-2.05328	6.52909	9.98344
GTCGTTCAGAGTCCGA_1	SeuratProject	2275	1091	2505	4	Hashtag4	Hashtag2	5.39094	Hashtag4	Singlet	Hashtag4	batch1	w8_late	0.0408791	1	1	1	1	6	5	4	3	3	3	2	1	2	1	1	9	9	8	7	7	7	5	4	3	4	3	Skin	Group 1 ILC	-0.183994	10.2964	-4.82902	-23.8416
GTCGTTCGTTGGACTT_1	SeuratProject	25792	4956	270	4	Hashtag4	Hashtag1	3.36129	Hashtag4	Singlet	Hashtag4	batch1	w8_late	0.0435019	3	6	6	5	3	6	5	5	10	11	12	12	11	13	12	11	10	10	8	8	5	4	3	2	2	11	Skin	Group 3 ILC	7.60318	-0.048183	-4.88355	13.5181
GTCTAGACAGCACAAG_1	SeuratProject	10711	3106	2340	4	Hashtag4	Hashtag2	5.54874	Hashtag4	Singlet	Hashtag4	batch1	w8_late	0.0831855	1	8	8	8	8	9	9	9	7	7	5	5	4	3	2	5	1	1	21	0	21	19	18	17	17	7	Skin	Group 1 ILC	2.49953	9.89576	-13.0891	-15.0899
GTGAGCCCAATACGCT_1	SeuratProject	7067	2118	322	4	Hashtag4	Hashtag3	3.54658	Hashtag4	Singlet	Hashtag4	batch1	w8_late	0.0349512	1	1	1	1	2	1	6	6	5	5	6	7	6	5	4	2	4	0	3	3	2	1	0	0	0	5	Skin	Group 1 ILC	-0.591536	11.5038	-9.00543	-24.3561
GTGAGGAAGAGGTTTA_1	SeuratProject	7532	2361	71	4	Hashtag4	Hashtag1	1.371	Hashtag4	Singlet	Hashtag4	batch1	w8_late	0.06094	0	3	3	2	4	3	2	2	2	1	4	10	3	2	9	36	44	43	44	48	35	50	51	52	50	1	Skin	Group 3 ILC	5.40286	-2.49701	4.35666	1.07391
GTGAGGATCATGAGAA_1	SeuratProject	8780	2405	124	4	Hashtag4	Hashtag1	2.06692	Hashtag4	Singlet	Hashtag4	batch1	w8_late	0.0371298	2	2	2	3	1	2	1	1	1	0	4	10	3	2	9	36	44	43	44	48	35	50	51	52	50	0	Skin	Group 3 ILC	3.51712	-1.57764	-1.00787	-2.77216
GTGAGTTCAGGTGTGA_1	SeuratProject	16925	3811	738	4	Hashtag4	Hashtag3	3.37596	Hashtag4	Singlet	Hashtag4	batch1	w8_late	0.0607386	3	3	3	2	3	13	14	14	14	15	8	4	22	25	20	23	20	20	19	16	20	16	15	14	16	15	Skin	Group 3 ILC	6.33172	-1.79259	2.12017	8.33778
GTGAGTTTCTCGCTTG_1	SeuratProject	6910	2267	44	4	Hashtag4	Hashtag1	1.61948	Hashtag4	Singlet	Hashtag4	batch1	w8_late	0.0633864	0	0	0	0	1	8	8	8	6	6	17	15	13	17	15	13	13	13	12	12	12	26	25	25	26	6	Skin	Group 3 ILC	3.53684	-4.94174	11.9922	-10.7499
GTGATGTAGGACATCG_1	SeuratProject	9452	2791	1424	3	Hashtag4	Hashtag3	5.20371	Hashtag4	Singlet	Hashtag4	batch1	w8_late	0.0561786	1	8	8	8	8	9	9	9	7	7	5	5	4	3	2	5	1	1	21	0	21	19	18	17	17	7	Skin	Group 1 ILC	2.30799	10.9294	-14.6387	-16.7756
GTGCACGAGGAATGTT_1	SeuratProject	8084	2407	147	3	Hashtag4	Hashtag3	2.54415	Hashtag4	Singlet	Hashtag4	batch1	w8_late	0.0543048	0	3	3	2	4	3	2	2	2	1	8	4	24	6	6	30	21	16	0	17	25	18	17	16	9	1	Skin	Group 3 ILC	7.2721	-2.95012	13.3405	9.4829
GTGCGTGCACCGTGCA_1	SeuratProject	7837	2368	53	4	Hashtag4	Hashtag1	1.40413	Hashtag4	Singlet	Hashtag4	batch1	w8_late	0.0731147	0	3	3	2	4	3	2	2	2	1	8	4	24	6	6	30	21	16	0	17	25	18	17	16	9	1	Skin	Group 3 ILC	6.79979	-3.36542	14.0645	7.34287
GTGCGTGTCCGCGATG_1	SeuratProject	3785	1100	1163	4	Hashtag4	Hashtag1	4.78203	Hashtag4	Singlet	Hashtag4	batch1	w8_late	0.0272127	3	6	6	5	3	6	5	5	18	19	23	25	25	36	22	48	38	28	31	33	33	56	59	60	61	19	Skin	Group 3 ILC	7.07873	3.76057	-12.867	13.2353
GTGCTGGAGAATCTAG_1	SeuratProject	5180	1899	2262	4	Hashtag4	Hashtag3	5.55819	Hashtag4	Singlet	Hashtag4	batch1	w8_late	0.0476834	1	1	1	1	6	5	4	3	3	3	2	1	2	1	1	9	9	8	7	7	7	5	4	3	4	3	Skin	Group 1 ILC	0.116116	10.7881	-7.18982	-22.2405
GTGCTGGTCCCGAACG_1	SeuratProject	10314	2783	132	4	Hashtag4	Hashtag1	1.41017	Hashtag4	Singlet	Hashtag4	batch1	w8_late	0.0397518	2	2	2	10	10	11	12	12	12	13	4	17	18	18	17	17	14	15	15	13	11	10	8	6	3	13	Skin	Group 3 ILC	3.15759	-0.640119	-8.6077	-2.47402
GTGCTTCGTGGATACG_1	SeuratProject	10178	2710	76	3	Hashtag4	Hashtag3	2.2011	Hashtag4	Singlet	Hashtag4	batch1	w8_late	0.0720181	0	0	0	0	0	8	8	8	6	6	10	13	9	9	11	7	7	7	5	4	3	2	1	1	1	6	Skin	Group 3 ILC	4.38922	-5.54892	13.228	-10.2498
GTGCTTCTCAGTCAGT_1	SeuratProject	10330	2608	47	4	Hashtag4	Hashtag3	1.64202	Hashtag4	Singlet	Hashtag4	batch1	w8_late	0.0416263	0	3	3	2	4	3	2	2	2	1	8	4	24	6	6	30	21	16	0	17	25	18	17	16	9	1	Skin	Group 3 ILC	8.3811	-3.22511	13.6938	9.52881
GTGGAGACATCAGCAT_1	SeuratProject	8127	2110	204	4	Hashtag4	Hashtag3	2.90401	Hashtag4	Singlet	Hashtag4	batch1	w8_late	0.0677987	2	2	2	3	1	2	1	1	1	0	17	15	13	17	15	13	13	13	12	12	12	26	25	25	26	0	Skin	Group 3 ILC	2.84675	-3.76543	4.29824	-8.58239
GTGGGAAAGCAATTAG_1	SeuratProject	5182	1800	965	4	Hashtag4	Hashtag3	4.64706	Hashtag4	Singlet	Hashtag4	batch1	w8_late	0.0505596	1	1	1	1	2	1	6	6	5	5	6	7	6	5	4	2	4	0	3	3	2	1	0	0	0	5	Skin	Group 1 ILC	-1.44651	11.62	-8.66183	-28.3144
GTGGGAATCGTGGGAA_1	SeuratProject	6976	2155	77	4	Hashtag4	Hashtag1	1.65401	Hashtag4	Singlet	Hashtag4	batch1	w8_late	0.0610665	0	0	0	0	0	0	0	0	0	2	0	2	1	0	0	15	0	4	4	5	9	3	2	21	12	2	Skin	Group 3 ILC	7.1579	-5.64589	24.6186	0.793523
GTGTAACCAAGCTGTT_1	SeuratProject	18292	3823	3867	4	Hashtag4	Hashtag1	5.17828	Hashtag4	Singlet	Hashtag4	batch1	w8_late	0.0424776	6	7	7	7	11	12	13	13	13	14	20	22	40	38	42	42	43	44	45	45	47	48	49	49	52	14	Skin	ILCP	10.5422	6.06403	-7.72062	20.5872
GTGTGGCTCCCAATAG_1	SeuratProject	11543	2926	120	4	Hashtag4	Hashtag2	2.54917	Hashtag4	Singlet	Hashtag4	batch1	w8_late	0.0486875	2	2	2	3	1	2	1	1	1	0	4	10	3	2	9	36	44	43	44	48	35	50	51	52	50	0	Skin	Group 3 ILC	3.52267	-1.59234	-0.939904	-3.04824
GTTAGTGTCTTACGTT_1	SeuratProject	17447	3897	47	4	Hashtag4	Hashtag1	1.26598	Hashtag4	Singlet	Hashtag4	batch1	w8_late	0.0575457	3	3	3	2	3	13	14	14	14	15	8	4	22	25	20	23	20	20	19	16	20	16	15	14	16	15	Skin	Group 3 ILC	7.72186	-1.06534	4.13637	11.5157
GTTATGGAGACCGCCT_1	SeuratProject	12392	3326	161	4	Hashtag4	Hashtag1	2.62789	Hashtag4	Singlet	Hashtag4	batch1	w8_late	0.0587476	0	0	0	0	0	0	0	0	0	2	0	2	1	32	0	15	0	4	4	5	38	3	2	21	12	2	Skin	Group 3 ILC	7.10924	-6.4169	25.3449	-0.137916
GTTATGGAGTTCCAGT_1	SeuratProject	6730	2064	360	4	Hashtag4	Hashtag1	3.69459	Hashtag4	Singlet	Hashtag4	batch1	w8_late	0.0552749	1	1	1	1	2	1	6	6	5	5	6	9	10	11	8	12	11	12	11	23	29	27	26	26	24	5	Skin	Group 1 ILC	0.121162	13.0211	-13.985	-25.8065
GTTCCGTCAATACCCA_1	SeuratProject	7436	2340	47	4	Hashtag4	Hashtag1	1.35114	Hashtag4	Singlet	Hashtag4	batch1	w8_late	0.0306616	0	0	0	0	0	0	0	0	0	2	0	2	1	0	7	0	6	14	13	11	10	9	7	7	5	2	Skin	Group 3 ILC	5.53074	-6.77325	21.6195	-6.56104
GTTCCGTGTAACGCGA_1	SeuratProject	10928	2806	78	4	Hashtag4	Hashtag3	1.91693	Hashtag4	Singlet	Hashtag4	batch1	w8_late	0.0462116	0	0	0	0	0	0	0	0	0	2	1	2	1	0	0	1	0	9	25	21	27	20	19	19	23	2	Skin	Group 3 ILC	7.18842	-6.08119	20.7357	-0.59044
GTTCGCTGTCAACGCC_1	SeuratProject	11100	3003	1271	4	Hashtag4	Hashtag2	5.08923	Hashtag4	Singlet	Hashtag4	batch1	w8_late	0.0364865	1	1	1	1	2	1	6	6	5	5	6	7	6	5	4	2	4	0	3	3	2	1	0	0	0	5	Skin	Group 1 ILC	-0.113053	11.8582	-11.3467	-24.4428
GTTCGCTGTCATTCCC_1	SeuratProject	12214	3199	75	3	Hashtag4	Hashtag2	2.01202	Hashtag4	Singlet	Hashtag4	batch1	w8_late	0.0551826	0	0	0	0	0	0	8	8	6	6	10	13	9	9	11	7	7	7	5	4	3	2	1	1	1	6	Skin	Group 3 ILC	5.57422	-5.68594	16.3933	-5.27618
GTTGAACCAACTGATC_1	SeuratProject	4813	1615	61	3	Hashtag4	Hashtag1	1.37799	Hashtag4	Singlet	Hashtag4	batch1	w8_late	0.0243092	0	0	0	0	0	8	8	8	6	6	10	13	9	9	11	7	7	7	5	4	3	2	1	1	1	6	Skin	Group 3 ILC	3.89313	-4.67555	9.3125	-12.056
GTTGAACCACTGGAAG_1	SeuratProject	4907	1867	1584	4	Hashtag4	Hashtag1	5.21072	Hashtag4	Singlet	Hashtag4	batch1	w8_late	0.0489097	1	1	1	1	2	1	4	3	3	3	6	9	10	11	8	9	9	8	7	23	29	27	26	26	24	3	Skin	Group 1 ILC	-0.318393	11.4079	-5.87289	-22.6764
GTTGCGGGTAGGCTGA_1	SeuratProject	8226	2261	70	4	Hashtag4	Hashtag1	1.905	Hashtag4	Singlet	Hashtag4	batch1	w8_late	0.0564065	0	0	0	0	0	8	8	8	6	6	35	30	33	32	33	15	33	33	34	32	38	13	10	9	11	6	Skin	Group 3 ILC	5.73071	-4.87097	11.3031	-7.27174
GTTGCGGTCCTAGCCT_1	SeuratProject	16092	3765	242	3	Hashtag4	Hashtag3	3.25862	Hashtag4	Singlet	Hashtag4	batch1	w8_late	0.0464827	1	8	8	8	8	9	9	9	7	7	5	5	4	3	2	5	1	1	14	0	15	8	14	13	15	7	Skin	Group 1 ILC	1.39623	11.0153	-10.5596	-18.7007
GTTGCTCAGAGACAAG_1	SeuratProject	13169	3280	329	4	Hashtag4	Hashtag3	3.28134	Hashtag4	Singlet	Hashtag4	batch1	w8_late	0.0479156	0	0	0	0	0	0	0	0	0	2	1	0	0	6	6	15	2	4	4	19	9	22	21	24	12	2	Skin	Group 3 ILC	7.35509	-4.91791	21.3213	4.19682
GTTGCTCTCTTGCAAG_1	SeuratProject	11600	3141	180	4	Hashtag4	Hashtag1	2.80164	Hashtag4	Singlet	Hashtag4	batch1	w8_late	0.0483621	0	0	0	0	0	8	8	8	6	6	35	30	1	32	33	15	33	4	34	32	38	13	10	21	11	6	Skin	Group 3 ILC	6.06199	-5.80854	15.918	-4.72206
GTTGTCCGTTGCATCA_1	SeuratProject	9221	2456	62	4	Hashtag4	Hashtag1	1.67391	Hashtag4	Singlet	Hashtag4	batch1	w8_late	0.083505	2	2	2	3	1	2	1	1	1	0	17	15	13	17	15	13	13	13	12	12	12	26	25	25	26	0	Skin	Group 3 ILC	2.88938	-1.97409	-2.02733	-5.88974
TAACCAGGTACAGAGC_1	SeuratProject	12583	3028	300	4	Hashtag4	Hashtag3	3.27023	Hashtag4	Singlet	Hashtag4	batch1	w8_late	0.0752603	0	0	0	0	0	8	8	8	6	6	0	2	1	0	0	0	0	9	25	21	27	20	19	19	23	6	Skin	Group 3 ILC	5.68402	-5.94001	13.7108	-7.80968
TAACTTCGTCTGTAAC_1	SeuratProject	3887	1554	803	3	Hashtag4	Hashtag3	4.31283	Hashtag4	Singlet	Hashtag4	batch1	w8_late	0.0272704	1	1	1	1	2	1	6	6	5	5	6	7	6	5	4	2	4	0	3	3	2	1	0	0	0	5	Skin	Group 1 ILC	-1.63347	12.5229	-9.64002	-31.2138
TAAGCCAAGCTGTGCC_1	SeuratProject	10968	3132	251	4	Hashtag4	Hashtag1	3.08277	Hashtag4	Singlet	Hashtag4	batch1	w8_late	0.0579869	0	0	0	0	0	8	8	8	6	6	35	30	33	32	33	15	33	33	34	32	38	13	10	9	11	6	Skin	Group 3 ILC	7.50176	-4.52562	5.92879	4.51398
TAAGCGTCACGAAAGC_1	SeuratProject	6580	2292	60	4	Hashtag4	Hashtag1	1.60426	Hashtag4	Singlet	Hashtag4	batch1	w8_late	0.0448328	0	3	3	2	4	3	2	2	2	1	1	0	0	6	6	1	2	9	0	19	9	22	21	24	33	1	Skin	Group 3 ILC	7.69743	-4.62132	18.3791	5.25957
TAATCTCAGTGGTTCT_1	SeuratProject	9958	2704	119	3	Hashtag4	Hashtag1	2.34358	Hashtag4	Singlet	Hashtag4	batch1	w8_late	0.048805	2	2	2	3	1	2	1	1	1	0	4	10	3	2	9	19	18	43	18	15	17	14	11	10	13	0	Skin	Group 3 ILC	2.77811	-1.9287	-0.76665	-7.60251
TACCGGGAGGCGCTTC_1	SeuratProject	17573	3501	1739	4	Hashtag4	Hashtag3	5.08642	Hashtag4	Singlet	Hashtag4	batch1	w8_late	0.0291925	3	6	6	5	3	6	5	5	18	19	23	25	25	26	22	25	23	22	23	20	22	21	20	18	18	19	Skin	Group 3 ILC	6.59841	2.32716	-10.3787	8.23807
TACCGGGGTTTCAGAC_1	SeuratProject	12398	3215	107	4	Hashtag4	Hashtag1	1.82506	Hashtag4	Singlet	Hashtag4	batch1	w8_late	0.0300855	2	2	2	2	10	11	12	12	12	13	4	18	3	2	13	36	3	6	9	10	35	6	6	5	3	13	Skin	Group 3 ILC	4.09594	-0.961222	-2.76559	-0.374991
TACTTACAGACCGCCT_1	SeuratProject	5963	1954	452	3	Hashtag4	Hashtag3	4.02806	Hashtag4	Singlet	Hashtag4	batch1	w8_late	0.0251551	1	1	1	1	2	1	6	6	5	5	2	7	6	5	4	2	4	8	3	3	2	1	0	0	0	5	Skin	Group 1 ILC	-0.543781	11.4178	-8.80249	-24.8317
TACTTGTAGTTGGAGC_1	SeuratProject	12973	3378	596	4	Hashtag4	Hashtag1	4.07981	Hashtag4	Singlet	Hashtag4	batch1	w8_late	0.0363833	3	6	6	5	3	6	5	5	18	19	23	25	25	26	22	25	23	22	23	20	22	21	20	18	18	19	Skin	Group 3 ILC	6.4584	1.73948	-7.8543	8.11458
TAGACTGGTGAGCCAA_1	SeuratProject	9909	2954	2021	4	Hashtag4	Hashtag1	4.87139	Hashtag4	Singlet	Hashtag4	batch1	w8_late	0.0471289	0	0	0	0	0	0	0	0	0	2	35	30	33	32	33	15	33	33	34	32	38	13	10	9	11	2	Skin	Group 3 ILC	7.48945	-7.3321	28.7463	-1.64466
TAGATCGCAGCTTTCC_1	SeuratProject	15250	3879	241	4	Hashtag4	Hashtag1	3.14853	Hashtag4	Singlet	Hashtag4	batch1	w8_late	0.0481967	3	6	6	5	3	6	5	5	10	11	12	12	11	13	12	11	10	10	8	8	5	4	3	2	2	11	Skin	Group 3 ILC	6.70549	0.311339	-2.40869	10.8615
TAGGAGGGTTCTTGCC_1	SeuratProject	13094	3268	6864	4	Hashtag4	Hashtag1	6.57778	Hashtag4	Singlet	Hashtag4	batch1	w8_late	0.0484191	1	8	8	8	8	9	9	9	7	7	5	5	4	3	2	5	1	1	14	0	15	8	14	13	15	7	Skin	Group 1 ILC	1.88864	10.5966	-12.8215	-16.7956
TAGGAGGTCCTTCAGC_1	SeuratProject	11183	3023	230	3	Hashtag4	Hashtag3	3.00541	Hashtag4	Singlet	Hashtag4	batch1	w8_late	0.0482876	2	9	9	9	9	10	11	11	11	12	13	14	12	12	14	10	12	11	10	9	8	7	5	4	66	12	Skin	Group 2 ILC	3.33771	0.516564	-12.6998	-1.84305
TAGGTTGGTTCGATTG_1	SeuratProject	14340	3549	412	4	Hashtag4	Hashtag1	3.49881	Hashtag4	Singlet	Hashtag4	batch1	w8_late	0.051046	3	3	3	2	3	13	14	14	14	15	8	4	22	25	20	23	20	20	19	16	20	16	15	14	16	15	Skin	Group 3 ILC	6.79332	-1.72882	2.65394	8.93347
TAGTGCAAGTACTGTC_1	SeuratProject	15319	3613	3219	4	Hashtag4	Hashtag2	5.61855	Hashtag4	Singlet	Hashtag4	batch1	w8_late	0.0338142	6	7	7	7	11	12	13	13	13	14	20	22	30	29	30	26	29	31	33	35	48	42	43	44	41	14	Skin	ILCP	11.1475	6.99564	-6.06961	22.307
TATTGGGAGTCTGGTT_1	SeuratProject	9147	2550	576	4	Hashtag4	Hashtag3	4.18582	Hashtag4	Singlet	Hashtag4	batch1	w8_late	0.0849459	0	0	0	0	0	8	8	8	6	6	10	13	9	9	11	7	7	7	5	4	3	2	1	1	1	6	Skin	Group 3 ILC	4.21601	-5.14675	10.2736	-7.8556
TCAAGACTCTTTCCGG_1	SeuratProject	7133	2231	38	4	Hashtag4	Hashtag1	0.91778	Hashtag4	Singlet	Hashtag4	batch1	w8_late	0.0597224	0	0	0	0	0	8	8	8	6	6	10	13	9	9	11	7	7	7	5	4	3	2	1	1	1	6	Skin	Group 3 ILC	5.09647	-6.0053	16.9547	-9.23334
TCACAAGAGGTGATAT_1	SeuratProject	2976	1256	6874	4	Hashtag4	Hashtag3	6.67618	Hashtag4	Singlet	Hashtag4	batch1	w8_late	0.0372984	2	9	9	9	9	10	11	11	11	12	13	14	12	12	14	10	12	11	10	9	8	7	5	4	66	12	Skin	Group 2 ILC	3.52418	2.26404	-13.5428	-1.71984
TCACATTCATAAGCAA_1	SeuratProject	16862	3927	245	4	Hashtag4	Hashtag3	3.37643	Hashtag4	Singlet	Hashtag4	batch1	w8_late	0.0514174	3	6	6	5	3	6	5	5	10	11	12	12	11	13	12	11	10	10	8	8	5	4	3	2	2	11	Skin	Group 3 ILC	6.82823	-0.317722	-1.72921	10.8892
TCACGGGGTAAGCGGT_1	SeuratProject	9242	2556	244	4	Hashtag4	Hashtag3	1.19401	Hashtag4	Singlet	Hashtag4	batch1	w8_late	0.0342999	0	0	0	0	0	0	0	0	0	8	0	2	1	0	0	0	0	4	4	5	13	3	2	32	31	8	Skin	Group 3 ILC	5.46827	-7.83012	27.2766	-6.62945
TCAGCCTGTTGCTAGT_1	SeuratProject	12316	3082	166	4	Hashtag4	Hashtag1	2.64296	Hashtag4	Singlet	Hashtag4	batch1	w8_late	0.0440078	0	3	3	2	4	3	2	2	2	1	8	4	24	6	6	30	21	16	0	17	25	18	17	16	9	1	Skin	Group 3 ILC	8.80834	-2.96403	12.1895	11.6933
TCAGGGCGTATTCTCT_1	SeuratProject	10811	3093	93	3	Hashtag4	Hashtag2	2.30186	Hashtag4	Singlet	Hashtag4	batch1	w8_late	0.0542041	0	0	0	0	0	0	0	0	0	2	0	2	1	0	0	15	0	4	4	5	9	3	2	21	12	2	Skin	Group 3 ILC	7.76369	-5.23851	23.0516	3.48883
TCATTCAGTCGACTGC_1	SeuratProject	8297	2515	137	4	Hashtag4	Hashtag3	1.91564	Hashtag4	Singlet	Hashtag4	batch1	w8_late	0.0633964	2	2	2	3	1	2	1	1	1	0	4	10	3	2	9	36	44	43	44	48	35	50	51	52	50	0	Skin	Group 3 ILC	4.92655	-2.21109	1.40558	1.17655
TCATTCAGTCGATTAC_1	SeuratProject	15663	3937	212	3	Hashtag4	Hashtag3	3.27629	Hashtag4	Singlet	Hashtag4	batch1	w8_late	0.0606525	3	3	3	2	3	13	14	14	14	15	8	4	22	25	20	23	20	20	19	16	20	16	15	14	16	15	Skin	Group 3 ILC	7.28836	-1.49294	4.02575	10.5451
TCATTGTGTAGAAACT_1	SeuratProject	5115	1710	4256	4	Hashtag4	Hashtag3	6.16438	Hashtag4	Singlet	Hashtag4	batch1	w8_late	0.0635386	1	1	1	1	2	1	10	10	9	9	15	9	10	11	8	12	11	12	11	39	39	39	39	40	38	9	Skin	Group 1 ILC	1.58588	13.6389	-20.5844	-26.9938
TCATTGTTCCCAACTC_1	SeuratProject	6942	2098	3696	4	Hashtag4	Hashtag3	6.03264	Hashtag4	Singlet	Hashtag4	batch1	w8_late	0.025497	6	7	7	7	11	12	13	13	13	14	20	22	30	29	30	26	29	31	33	66	67	70	72	72	72	14	Skin	pre pDC	8.91872	8.29343	0.0339653	21.4273
TCATTTGCAGTGTACT_1	SeuratProject	8425	2499	1619	4	Hashtag4	Hashtag2	4.55393	Hashtag4	Singlet	Hashtag4	batch1	w8_late	0.051276	4	4	4	4	5	4	3	4	4	4	7	6	5	4	3	4	5	5	2	1	1	45	45	47	54	4	Skin	pre pro-B	12.6245	8.20519	-4.88233	27.292
TCCACGTAGAGAGGGC_1	SeuratProject	7033	2181	691	3	Hashtag4	Hashtag3	4.33085	Hashtag4	Singlet	Hashtag4	batch1	w8_late	0.0395279	0	0	0	0	0	8	8	8	6	6	10	13	9	9	11	7	7	7	5	4	3	2	1	1	1	6	Skin	Group 3 ILC	4.09069	-5.69633	15.2912	-11.9003
TCCATCGGTCCTCCTA_1	SeuratProject	7987	2481	81	4	Hashtag4	Hashtag3	1.63312	Hashtag4	Singlet	Hashtag4	batch1	w8_late	0.0415675	0	0	0	0	0	0	0	0	0	2	0	2	1	0	0	0	0	7	4	4	3	2	1	1	12	2	Skin	Group 3 ILC	6.0368	-6.15602	21.133	-3.7868
TCCGTGTGTCTTCCGT_1	SeuratProject	3135	1338	3149	4	Hashtag4	Hashtag1	5.70067	Hashtag4	Singlet	Hashtag4	batch1	w8_late	0.0497608	1	1	1	1	6	5	4	3	3	3	2	1	2	1	1	9	9	8	7	7	7	5	4	3	4	3	Skin	Group 1 ILC	-0.119629	10.1986	-4.5516	-23.4718
TCCTCGACAGGGTTGA_1	SeuratProject	6503	1990	78	4	Hashtag4	Hashtag1	1.85376	Hashtag4	Singlet	Hashtag4	batch1	w8_late	0.085499	0	0	0	0	0	0	8	8	6	6	0	2	1	0	0	0	0	4	4	5	13	3	2	32	31	6	Skin	Group 3 ILC	5.77551	-6.28931	15.6143	-7.6788
TCCTCTTTCTGAACGT_1	SeuratProject	6038	2163	42	3	Hashtag4	Hashtag3	1.37365	Hashtag4	Singlet	Hashtag4	batch1	w8_late	0.0430606	0	0	0	0	0	0	0	0	0	2	1	0	0	6	6	1	2	9	25	19	27	22	21	24	33	2	Skin	Group 3 ILC	6.27584	-6.19568	19.1238	-6.84475
TCCTGCACACTCCTTG_1	SeuratProject	18887	4272	160	4	Hashtag4	Hashtag3	2.80768	Hashtag4	Singlet	Hashtag4	batch1	w8_late	0.0529465	3	6	6	5	3	6	5	5	18	19	23	25	25	26	22	25	23	22	23	20	22	21	20	18	18	19	Skin	Group 3 ILC	6.54449	1.40109	-7.50915	8.16987
TCGAACAAGCACGGAT_1	SeuratProject	13506	3263	91	4	Hashtag4	Hashtag1	2.00614	Hashtag4	Singlet	Hashtag4	batch1	w8_late	0.0530135	2	2	2	3	1	2	1	1	1	0	4	10	3	2	9	36	44	43	44	48	35	50	51	52	50	0	Skin	Group 3 ILC	4.79982	-1.74531	0.869513	1.2629
TCGACCTCATTAAGCC_1	SeuratProject	13485	3520	208	3	Hashtag4	Hashtag2	3.19979	Hashtag4	Singlet	Hashtag4	batch1	w8_late	0.0510197	0	0	0	0	0	8	8	8	6	6	8	4	22	25	20	23	20	20	19	16	20	16	15	14	16	6	Skin	Group 3 ILC	5.61433	-5.73162	2.44445	7.48183
TCGCACTGTTCGGTTA_1	SeuratProject	17539	3844	3062	4	Hashtag4	Hashtag3	5.81236	Hashtag4	Singlet	Hashtag4	batch1	w8_late	0.0478933	2	9	9	9	9	10	11	11	11	12	13	14	12	12	14	10	12	11	10	9	8	7	5	4	8	12	Skin	Group 2 ILC	4.7415	3.75516	-17.9254	3.04958
TCGCAGGAGTTTGAGA_1	SeuratProject	8328	2566	126	4	Hashtag4	Hashtag3	2.60046	Hashtag4	Singlet	Hashtag4	batch1	w8_late	0.0581172	0	0	0	0	0	0	0	0	0	6	35	30	33	32	33	15	33	33	34	32	38	13	10	9	11	6	Skin	Group 3 ILC	5.42558	-6.39631	14.5058	-5.86533
TCGCAGGCAAGTGACG_1	SeuratProject	6084	2068	136	4	Hashtag4	Hashtag1	2.5124	Hashtag4	Singlet	Hashtag4	batch1	w8_late	0.066568	0	0	0	0	0	0	0	0	0	2	0	2	1	0	0	0	0	9	25	21	27	20	19	19	23	2	Skin	Group 3 ILC	6.44044	-5.65588	19.5517	-3.15555
TCGGATAGTTGAATCC_1	SeuratProject	12128	2842	170	3	Hashtag4	Hashtag3	2.9452	Hashtag4	Singlet	Hashtag4	batch1	w8_late	0.0538423	0	0	3	2	0	13	14	14	14	15	0	2	1	0	0	15	0	4	4	5	9	3	2	21	12	15	Skin	Group 3 ILC	7.45787	-5.12301	5.50959	8.20243
TCGTAGAAGGCTGTAG_1	SeuratProject	5945	1981	80	4	Hashtag4	Hashtag2	0.915133	Hashtag4	Singlet	Hashtag4	batch1	w8_late	0.0275862	2	2	2	3	1	2	1	1	1	6	4	18	3	2	13	3	3	6	9	10	6	6	6	5	3	6	Skin	Group 3 ILC	3.94398	-3.79909	9.03324	-5.25137
TCGTGCTGTCCCACGA_1	SeuratProject	6928	2327	147	4	Hashtag4	Hashtag1	2.73734	Hashtag4	Singlet	Hashtag4	batch1	w8_late	0.0303118	6	7	7	7	11	12	13	13	13	14	8	4	40	38	42	42	43	44	45	45	47	48	49	49	52	14	Skin	Group 3 ILC	10.153	5.72908	-6.54022	18.0623
TCGTGCTTCAAGTCTG_1	SeuratProject	5133	1819	96	4	Hashtag4	Hashtag3	1.92211	Hashtag4	Singlet	Hashtag4	batch1	w8_late	0.0348724	0	0	0	0	0	0	0	0	0	2	0	2	1	0	0	0	0	4	4	5	13	3	2	21	12	2	Skin	Group 3 ILC	7.70723	-6.65479	26.0338	0.00865439
TCTACCGCACGACGTC_1	SeuratProject	12670	3165	2359	4	Hashtag4	Hashtag3	5.68853	Hashtag4	Singlet	Hashtag4	batch1	w8_late	0.0442778	6	7	7	7	11	12	13	13	13	14	20	22	40	38	42	42	43	44	45	45	47	48	49	49	52	14	Skin	ILCP	10.4335	5.98991	-7.20146	19.3427
TCTATCAGTATGCTAC_1	SeuratProject	15861	3896	178	4	Hashtag4	Hashtag1	2.46688	Hashtag4	Singlet	Hashtag4	batch1	w8_late	0.0448269	3	6	6	5	3	6	5	5	10	11	12	12	11	13	12	11	10	10	8	8	5	4	3	2	2	11	Skin	Group 3 ILC	7.16516	0.263994	-2.6522	11.3037
TCTCCGAAGGGTTAAT_1	SeuratProject	5829	2038	91	4	Hashtag4	Hashtag3	1.73376	Hashtag4	Singlet	Hashtag4	batch1	w8_late	0.0514668	0	0	0	0	0	0	0	0	0	2	1	0	0	6	6	15	2	16	0	19	9	22	21	24	12	2	Skin	Group 3 ILC	7.27127	-4.74416	22.7461	3.63591
TCTGCCAGTACCGGAA_1	SeuratProject	9780	2847	105	4	Hashtag4	Hashtag3	1.97037	Hashtag4	Singlet	Hashtag4	batch1	w8_late	0.0623722	0	3	3	2	4	3	2	2	2	1	1	0	0	6	6	3	2	3	0	19	0	22	21	24	43	1	Skin	Group 3 ILC	6.94049	-3.90441	14.4653	7.65727
TCTTAGTTCATCTATC_1	SeuratProject	9155	2737	4056	4	Hashtag4	Hashtag1	6.04744	Hashtag4	Singlet	Hashtag4	batch1	w8_late	0.0360459	1	1	1	1	2	1	6	6	5	5	6	9	10	11	8	12	11	12	11	23	29	27	26	26	24	5	Skin	Group 1 ILC	0.0885316	12.6647	-14.0172	-26.0166
TCTTCCTCATAGCTGT_1	SeuratProject	21652	4912	175	4	Hashtag4	Hashtag1	2.75595	Hashtag4	Singlet	Hashtag4	batch1	w8_late	0.049649	3	3	3	2	3	13	14	14	14	15	8	4	22	25	20	23	20	20	19	16	20	16	15	14	16	15	Skin	Group 3 ILC	6.86691	-1.10312	3.82101	11.8517
TCTTCCTGTGGATGAC_1	SeuratProject	11539	2916	117	4	Hashtag4	Hashtag3	2.09339	Hashtag4	Singlet	Hashtag4	batch1	w8_late	0.0548574	0	0	0	0	0	0	0	0	0	2	1	0	0	6	6	15	2	4	0	19	9	22	21	24	12	2	Skin	Group 3 ILC	7.92197	-5.22299	22.8387	3.7897
TGAACGTAGGTTTACC_1	SeuratProject	12029	3177	1662	4	Hashtag4	Hashtag1	5.25603	Hashtag4	Singlet	Hashtag4	batch1	w8_late	0.0675867	1	8	8	8	8	9	9	9	7	7	5	5	4	3	2	5	1	1	14	0	15	8	14	13	15	7	Skin	Group 1 ILC	1.54698	10.7089	-11.1162	-17.6797
TGAACGTTCTTCCACG_1	SeuratProject	4545	1163	6691	4	Hashtag4	Hashtag1	6.6542	Hashtag4	Singlet	Hashtag4	batch1	w8_late	0.029703	3	6	6	5	3	6	5	5	18	19	23	25	25	26	22	25	23	22	23	20	22	21	20	18	18	19	Skin	Group 3 ILC	-1.70681	9.1311	-11.6283	12.1661
TGAATCGTCACGAGGA_1	SeuratProject	15911	3699	122	3	Hashtag4	Hashtag3	2.40778	Hashtag4	Singlet	Hashtag4	batch1	w8_late	0.0442461	3	6	6	5	3	6	5	5	18	19	23	25	25	26	22	25	23	22	23	20	22	21	20	18	18	19	Skin	Group 3 ILC	6.50454	1.15578	-6.91807	8.32905
TGAATGCCATATACCG_1	SeuratProject	13833	3337	56	4	Hashtag4	Hashtag1	1.47988	Hashtag4	Singlet	Hashtag4	batch1	w8_late	0.046483	3	3	3	2	3	13	14	14	14	15	4	18	3	2	13	3	3	6	9	10	6	6	6	5	3	15	Skin	Group 3 ILC	6.06764	-1.82078	1.0465	5.90986
TGACCCTAGTATGAGT_1	SeuratProject	8867	2456	114	4	Hashtag4	Hashtag3	2.31421	Hashtag4	Singlet	Hashtag4	batch1	w8_late	0.0447728	0	0	0	0	0	8	8	8	6	6	10	13	9	9	11	7	7	7	5	4	3	2	1	1	1	6	Skin	Group 3 ILC	4.93838	-6.32258	18.744	-10.0847
TGAGCGCTCGCCACTT_1	SeuratProject	13493	3439	132	3	Hashtag4	Hashtag3	2.47477	Hashtag4	Singlet	Hashtag4	batch1	w8_late	0.0644038	3	6	6	5	3	6	5	5	10	11	12	12	11	13	12	11	10	10	8	8	5	4	3	2	2	11	Skin	Group 3 ILC	6.58495	0.418261	-3.6124	9.47599
TGAGGGACAGTTGCGC_1	SeuratProject	6636	2313	1225	4	Hashtag4	Hashtag3	4.8629	Hashtag4	Singlet	Hashtag4	batch1	w8_late	0.0509343	2	9	9	9	9	10	11	11	11	12	13	14	12	12	14	10	12	11	10	9	8	7	5	4	8	12	Skin	Group 2 ILC	2.60298	2.31391	-19.3377	-4.09679
TGAGTCACAAGCACCC_1	SeuratProject	3138	1251	844	3	Hashtag4	Hashtag1	4.46569	Hashtag4	Singlet	Hashtag4	batch1	w8_late	0.0736138	1	1	1	1	2	1	6	6	5	5	6	9	6	11	8	2	4	0	3	23	29	27	26	26	24	5	Skin	Group 1 ILC	-0.659027	12.7705	-13.1074	-28.5773
TGATCAGTCTTCGGTC_1	SeuratProject	7332	2269	103	4	Hashtag4	Hashtag1	2.21002	Hashtag4	Singlet	Hashtag4	batch1	w8_late	0.0631478	0	3	3	2	4	3	2	2	2	1	8	4	24	6	6	30	21	16	0	17	25	18	17	16	9	1	Skin	Group 3 ILC	7.21476	-3.29227	11.4708	7.14745
TGATGCACAGTTAGAA_1	SeuratProject	17101	4085	77	4	Hashtag4	Hashtag3	1.77022	Hashtag4	Singlet	Hashtag4	batch1	w8_late	0.0580083	3	6	6	5	3	6	5	5	10	11	12	12	11	13	12	11	10	10	8	8	5	4	3	2	2	11	Skin	Group 3 ILC	6.35173	-0.125056	-3.30302	7.81735
TGATGGTCATCGCTGG_1	SeuratProject	17647	3870	1127	4	Hashtag4	Hashtag3	4.65053	Hashtag4	Singlet	Hashtag4	batch1	w8_late	0.0557035	0	0	0	0	0	8	8	8	6	6	10	13	9	9	11	7	7	7	5	4	3	2	1	1	1	6	Skin	Group 3 ILC	4.52786	-4.71141	10.6178	-10.2195
TGCAGTACATAACAGA_1	SeuratProject	7158	2224	3192	4	Hashtag4	Hashtag3	5.80776	Hashtag4	Singlet	Hashtag4	batch1	w8_late	0.0262643	1	1	1	1	2	1	6	6	5	5	6	7	6	5	4	2	4	0	3	3	2	1	0	0	0	5	Skin	Group 1 ILC	0.151296	11.0244	-8.9584	-22.9415
TGCATCCTCACCTTAT_1	SeuratProject	13519	3454	189	4	Hashtag4	Hashtag3	2.64568	Hashtag4	Singlet	Hashtag4	batch1	w8_late	0.0477846	0	0	0	0	0	0	0	0	0	2	0	2	1	0	0	0	0	4	4	5	9	3	2	21	12	2	Skin	Group 3 ILC	7.39381	-6.4634	25.1251	-0.217973
TGCATCCTCACTAGCA_1	SeuratProject	11032	2951	218	4	Hashtag4	Hashtag1	2.9551	Hashtag4	Singlet	Hashtag4	batch1	w8_late	0.0757796	2	2	2	3	1	2	1	1	1	0	4	10	3	2	9	36	44	43	44	48	35	50	51	52	50	0	Skin	Group 3 ILC	3.11992	-2.18937	-0.573367	0.63269
TGCGACGCATGGGATG_1	SeuratProject	11688	3232	4605	4	Hashtag4	Hashtag2	5.8998	Hashtag4	Singlet	Hashtag4	batch1	w8_late	0.0326831	1	8	8	8	8	9	9	9	7	7	5	5	4	3	2	5	1	1	14	0	15	8	14	13	15	7	Skin	Group 1 ILC	1.77973	11.6726	-14.6886	-19.2624
TGCGATAAGGGCGAGA_1	SeuratProject	9542	2483	385	3	Hashtag4	Hashtag3	3.76644	Hashtag4	Singlet	Hashtag4	batch1	w8_late	0.0412911	0	0	0	0	0	0	0	0	0	2	0	2	1	0	0	0	0	4	4	5	13	3	2	32	31	2	Skin	Group 3 ILC	6.4996	-7.74055	26.2312	-5.07243
TGCGGCACAGATGCGA_1	SeuratProject	10032	2928	105	4	Hashtag4	Hashtag3	1.43926	Hashtag4	Singlet	Hashtag4	batch1	w8_late	0.0359848	0	3	3	2	4	3	2	2	2	1	1	0	0	6	6	1	2	3	0	19	9	22	13	24	33	1	Skin	Group 3 ILC	7.84829	-4.333	16.8184	5.71676
TGCGGCAGTTGCGGCT_1	SeuratProject	8712	2470	134	3	Hashtag4	Hashtag3	2.5114	Hashtag4	Singlet	Hashtag4	batch1	w8_late	0.0324839	0	3	3	2	4	3	2	2	2	1	8	4	24	6	6	30	21	16	0	17	25	18	17	16	9	1	Skin	Group 3 ILC	8.45438	-3.32096	15.4521	10.3435
TGGAGAGCACCAGTAT_1	SeuratProject	9156	2603	106	4	Hashtag4	Hashtag1	2.19842	Hashtag4	Singlet	Hashtag4	batch1	w8_late	0.034076	2	2	2	3	1	2	1	1	1	0	4	10	3	2	9	36	44	43	44	48	35	50	51	52	50	0	Skin	Group 3 ILC	3.52491	-1.67376	-0.839567	-2.93681
TGGCGTGAGCCTTTGA_1	SeuratProject	12678	3183	98	4	Hashtag4	Hashtag1	1.09602	Hashtag4	Singlet	Hashtag4	batch1	w8_late	0.0411737	2	2	2	3	1	2	1	1	1	0	4	10	3	2	9	36	44	43	44	48	35	50	51	52	50	0	Skin	Group 3 ILC	5.87365	-2.1976	2.19358	1.6466
TGGGAAGAGGTTGACG_1	SeuratProject	7214	2223	46	4	Hashtag4	Hashtag1	1.24172	Hashtag4	Singlet	Hashtag4	batch1	w8_late	0.0783199	0	0	0	0	0	0	0	0	0	2	0	2	1	0	0	0	0	9	25	21	27	20	19	19	23	2	Skin	Group 3 ILC	6.40809	-6.39824	21.9539	-1.50492
TGGGAAGCATTGTGCA_1	SeuratProject	9873	2782	64	4	Hashtag4	Hashtag3	1.81213	Hashtag4	Singlet	Hashtag4	batch1	w8_late	0.0617847	0	3	3	2	4	3	2	2	2	1	1	0	0	6	6	1	2	16	0	19	9	22	21	24	33	1	Skin	Group 3 ILC	7.95792	-3.82558	16.0063	6.66627
TGGGAGACACGCGGTT_1	SeuratProject	6858	2112	2222	4	Hashtag4	Hashtag3	5.52004	Hashtag4	Singlet	Hashtag4	batch1	w8_late	0.0600758	1	1	1	1	2	1	6	6	5	5	6	7	6	5	4	2	4	0	3	3	2	1	0	0	0	5	Skin	Group 1 ILC	-0.570241	11.8804	-9.96433	-26.956
TGGGCGTAGCGGATCA_1	SeuratProject	5916	2238	229	4	Hashtag4	Hashtag1	3.11646	Hashtag4	Singlet	Hashtag4	batch1	w8_late	0.0488506	0	3	3	2	4	3	2	2	2	1	1	0	0	6	6	1	2	9	0	19	9	22	21	24	33	1	Skin	Group 3 ILC	7.78039	-4.44328	17.2632	6.07421
TGGGCGTGTCCGCAGT_1	SeuratProject	7850	2243	303	4	Hashtag4	Hashtag1	3.38445	Hashtag4	Singlet	Hashtag4	batch1	w8_late	0.0549045	0	0	0	0	0	0	0	0	0	2	0	2	1	0	0	0	0	4	4	5	13	3	2	32	31	2	Skin	Group 3 ILC	6.4591	-7.23052	26.4851	-4.38226
TGGTACACAGCGGATA_1	SeuratProject	9173	2567	210	4	Hashtag4	Hashtag3	2.86521	Hashtag4	Singlet	Hashtag4	batch1	w8_late	0.0732585	0	0	0	0	0	8	8	8	6	6	35	30	33	32	33	15	33	33	34	32	38	13	10	9	11	6	Skin	Group 3 ILC	5.34997	-5.98221	14.3495	-7.20708
TGGTGATAGCTGAGCA_1	SeuratProject	7292	2340	241	4	Hashtag4	Hashtag1	2.97594	Hashtag4	Singlet	Hashtag4	batch1	w8_late	0.0349698	2	9	9	9	9	8	8	8	6	6	13	14	12	12	14	10	12	11	10	9	8	7	5	4	66	6	Skin	Group 2 ILC	3.52626	0.640427	-13.3664	-1.74768
TGGTTAGAGAGTGTTA_1	SeuratProject	19183	4110	106	4	Hashtag4	Hashtag3	0.605925	Hashtag4	Singlet	Hashtag4	batch1	w8_late	0.0772038	0	3	3	2	4	3	2	2	2	1	8	4	24	6	6	30	21	16	0	17	25	18	17	16	9	1	Skin	Group 3 ILC	7.82155	-2.67808	10.3688	9.475
TGTAAGCCAGGTGAGT_1	SeuratProject	9001	2604	1380	4	Hashtag4	Hashtag1	4.96497	Hashtag4	Singlet	Hashtag4	batch1	w8_late	0.0311077	6	7	7	7	11	12	13	13	13	14	20	22	30	29	30	26	29	31	33	35	48	42	43	44	41	14	Skin	LP2	11.3498	7.69401	-5.03772	23.614
TGTCCACAGCAGGCTA_1	SeuratProject	7038	2163	865	3	Hashtag4	Hashtag3	4.66654	Hashtag4	Singlet	Hashtag4	batch1	w8_late	0.0335323	1	1	1	1	2	1	6	6	5	5	6	7	6	5	4	2	4	0	3	3	2	1	0	0	0	5	Skin	Group 1 ILC	-0.114609	12.0947	-11.3501	-24.1286
TGTCCACAGTCGTCTA_1	SeuratProject	6082	1782	4068	4	Hashtag4	Hashtag1	5.95424	Hashtag4	Singlet	Hashtag4	batch1	w8_late	0.0713581	1	1	1	1	2	1	10	10	9	9	15	9	10	11	8	12	11	12	11	39	39	39	39	40	38	9	Skin	Group 1 ILC	1.24446	13.4524	-21.1151	-26.2908
TGTCCCAAGATACGAT_1	SeuratProject	6386	2265	482	4	Hashtag4	Hashtag3	3.93097	Hashtag4	Singlet	Hashtag4	batch1	w8_late	0.0321015	2	9	9	9	9	10	11	11	11	12	13	14	12	12	14	10	12	11	10	9	8	7	5	4	8	12	Skin	Group 2 ILC	4.9486	3.40362	-18.0408	1.74092
TGTCCCAAGGAATGTT_1	SeuratProject	5471	1944	37	4	Hashtag4	Hashtag1	0.995446	Hashtag4	Singlet	Hashtag4	batch1	w8_late	0.0524584	0	3	3	2	4	3	2	2	2	1	1	0	0	6	6	1	2	9	0	19	9	22	21	24	33	1	Skin	Group 3 ILC	8.37058	-4.8374	19.1361	8.25975
TGTCCTGAGAAACACT_1	SeuratProject	10563	3248	64	4	Hashtag4	Hashtag1	1.56154	Hashtag4	Singlet	Hashtag4	batch1	w8_late	0.0424122	3	3	3	2	3	13	14	14	14	15	8	4	22	25	20	23	20	20	19	16	20	16	15	14	16	15	Skin	Group 3 ILC	7.06053	-1.71194	2.54582	9.46041
TGTCCTGAGCCAAGGT_1	SeuratProject	8940	2575	518	3	Hashtag4	Hashtag3	4.13115	Hashtag4	Singlet	Hashtag4	batch1	w8_late	0.0394855	1	1	1	1	2	1	6	6	5	5	6	7	6	5	4	2	4	0	3	23	29	27	26	26	24	5	Skin	Group 1 ILC	0.0668367	12.0292	-12.0673	-23.8711
TGTCCTGCAAGTGACG_1	SeuratProject	6003	2086	64	4	Hashtag4	Hashtag1	1.28552	Hashtag4	Singlet	Hashtag4	batch1	w8_late	0.0641346	2	2	2	3	1	2	1	1	1	0	4	10	3	2	9	36	44	43	44	48	35	50	51	52	50	0	Skin	Group 3 ILC	4.9022	-3.55827	7.28517	-10.2638
TGTGGCGGTTCGGACC_1	SeuratProject	6582	2168	104	4	Hashtag4	Hashtag3	1.44107	Hashtag4	Singlet	Hashtag4	batch1	w8_late	0.0630507	0	0	0	0	0	0	0	0	0	2	0	2	1	0	0	0	0	9	25	21	27	20	19	19	23	2	Skin	Group 3 ILC	5.97503	-5.96227	20.4778	-3.81363
TGTTCATTCGTAGAGG_1	SeuratProject	8349	2493	46	4	Hashtag4	Hashtag1	1.69405	Hashtag4	Singlet	Hashtag4	batch1	w8_late	0.0596479	0	0	0	0	0	0	0	0	0	2	0	2	1	0	0	15	0	4	4	5	9	3	2	21	12	2	Skin	Group 3 ILC	5.62497	-5.2263	11.675	-8.49051
TGTTCTATCGGTGAAG_1	SeuratProject	3335	1405	1063	3	Hashtag4	Hashtag1	4.81654	Hashtag4	Singlet	Hashtag4	batch1	w8_late	0.132234	1	1	1	1	2	1	6	6	5	5	6	7	6	5	4	2	4	0	3	3	2	1	0	0	0	5	Skin	Group 1 ILC	-1.5295	12.7944	-10.7288	-29.76
TGTTGGAAGGAGAGGC_1	SeuratProject	11741	3051	70	4	Hashtag4	Hashtag1	1.3484	Hashtag4	Singlet	Hashtag4	batch1	w8_late	0.0539136	3	6	6	5	3	6	5	5	10	11	12	12	11	13	12	11	10	10	8	8	5	4	3	2	2	11	Skin	Group 3 ILC	5.61962	-0.998907	-3.46973	6.68516
TGTTTGTCAATACCTG_1	SeuratProject	14723	3547	102	4	Hashtag4	Hashtag1	1.26278	Hashtag4	Singlet	Hashtag4	batch1	w8_late	0.0338246	0	0	0	0	0	8	8	8	6	6	4	13	3	2	13	3	3	6	9	10	6	6	6	5	3	6	Skin	Group 3 ILC	4.1224	-4.18723	8.72278	-10.069
TTACGCCAGTGAGGTC_1	SeuratProject	8512	2681	3118	4	Hashtag4	Hashtag2	5.63061	Hashtag4	Singlet	Hashtag4	batch1	w8_late	0.0323073	1	1	1	1	2	1	6	6	5	5	5	7	6	5	4	2	4	0	14	0	15	8	14	13	15	5	Skin	Group 1 ILC	-0.0589517	12.3697	-13.841	-19.8157
TTACGCCCAGTTAGGG_1	SeuratProject	49000	6252	4677	4	Hashtag4	Hashtag1	6.01553	Hashtag4	Singlet	Hashtag4	batch1	w8_late	0.054102	5	5	5	6	7	7	7	7	8	10	11	11	8	10	10	8	8	2	6	6	4	17	16	15	19	10	Skin	ETP	11.892	3.66215	-21.4945	18.3745
TTACTGTTCGTAACTG_1	SeuratProject	5911	1719	1161	4	Hashtag4	Hashtag1	4.88743	Hashtag4	Singlet	Hashtag4	batch1	w8_late	0.0402639	1	1	1	1	2	1	10	10	9	9	15	9	10	11	8	12	11	12	11	39	39	39	39	40	38	9	Skin	Group 1 ILC	1.10587	12.1315	-17.8516	-22.3979
TTCAATCCACGCTGCA_1	SeuratProject	3844	1529	1338	4	Hashtag4	Hashtag2	4.99034	Hashtag4	Singlet	Hashtag4	batch1	w8_late	0.0528096	1	1	1	1	2	1	10	10	9	9	15	9	10	11	8	12	11	12	11	39	39	39	39	40	38	9	Skin	Group 1 ILC	1.54317	13.7706	-21.3298	-26.2871
TTCATGTTCATCCTAT_1	SeuratProject	16027	4343	1683	4	Hashtag4	Hashtag1	4.97827	Hashtag4	Singlet	Hashtag4	batch1	w8_late	0.0418045	5	5	5	6	7	7	7	7	8	10	11	11	8	10	10	8	8	2	6	6	4	17	16	15	19	10	Skin	ETP	11.0934	4.38926	-25.6401	17.2583
TTCATTGCAGGGTTGA_1	SeuratProject	19599	3958	2656	4	Hashtag4	Hashtag1	5.72769	Hashtag4	Singlet	Hashtag4	batch1	w8_late	0.0615848	4	4	4	4	5	4	3	15	15	16	16	19	15	14	16	4	5	5	2	1	1	12	9	8	6	16	Skin	pre pro-B	13.4488	11.7344	7.5041	28.6191
TTCATTGGTGAACTAA_1	SeuratProject	22677	4619	303	3	Hashtag4	Hashtag3	3.39024	Hashtag4	Singlet	Hashtag4	batch1	w8_late	0.0485955	3	6	6	5	3	6	5	5	18	19	23	25	25	26	22	25	23	22	23	20	22	21	20	18	18	19	Skin	Group 3 ILC	7.0375	2.14484	-9.76803	8.88899
TTCCAATCACGGTAGA_1	SeuratProject	5851	2150	8313	4	Hashtag4	Hashtag1	6.76903	Hashtag4	Singlet	Hashtag4	batch1	w8_late	0.0724662	1	1	1	1	2	1	10	10	9	9	15	9	10	11	8	12	11	12	11	23	29	27	26	26	24	9	Skin	Group 1 ILC	0.125735	11.9686	-18.3842	-26.2712
TTCCGGTCACTCGATA_1	SeuratProject	17881	3921	1558	4	Hashtag4	Hashtag3	5.29285	Hashtag4	Singlet	Hashtag4	batch1	w8_late	0.0271797	5	5	5	11	12	14	15	16	16	17	22	24	16	24	21	22	22	34	20	18	19	32	31	34	32	17	Skin	HSPC	15.392	4.08236	-22.2302	26.285
TTCCGGTTCCACGGAC_1	SeuratProject	12032	2961	274	4	Hashtag4	Hashtag3	3.46482	Hashtag4	Singlet	Hashtag4	batch1	w8_late	0.0406416	0	3	3	2	4	3	2	2	2	1	8	4	24	6	6	30	21	16	0	17	25	18	17	16	9	1	Skin	Group 3 ILC	8.4073	-3.40531	13.2528	10.9166
TTCCTTCTCGACGACC_1	SeuratProject	9627	2774	540	3	Hashtag4	Hashtag3	4.25054	Hashtag4	Singlet	Hashtag4	batch1	w8_late	0.035629	0	0	0	0	0	0	0	0	0	2	0	2	1	0	0	0	0	4	4	5	13	3	2	32	31	2	Skin	Group 3 ILC	7.25928	-7.23705	26.909	-3.692
TTCGCTGTCTCCTACG_1	SeuratProject	12032	3249	94	4	Hashtag4	Hashtag3	2.39974	Hashtag4	Singlet	Hashtag4	batch1	w8_late	0.0676529	2	2	2	3	1	2	1	1	1	0	4	10	3	2	9	36	44	43	44	48	35	50	51	52	50	0	Skin	Group 3 ILC	3.84165	-2.01853	1.08228	-0.144843
TTCGGTCAGTTGCGCC_1	SeuratProject	8168	2573	940	4	Hashtag4	Hashtag3	4.71587	Hashtag4	Singlet	Hashtag4	batch1	w8_late	0.037096	6	7	7	7	11	12	13	13	13	14	20	22	30	29	30	26	29	31	33	35	48	42	43	44	41	14	Skin	LP2	10.6905	7.0388	-5.66511	21.7976
TTCTAACCACGTACTA_1	SeuratProject	6204	2214	47	4	Hashtag4	Hashtag3	1.53063	Hashtag4	Singlet	Hashtag4	batch1	w8_late	0.0812379	0	3	3	2	4	3	2	2	2	1	1	0	0	6	6	1	2	9	0	19	9	22	21	24	33	1	Skin	Group 3 ILC	8.1656	-4.65357	18.4005	7.16558
TTCTGTAGTGCACAAG_1	SeuratProject	17129	4087	1787	3	Hashtag4	Hashtag3	5.39827	Hashtag4	Singlet	Hashtag4	batch1	w8_late	0.0729757	3	6	6	8	8	9	9	9	7	7	5	5	4	3	2	5	1	1	21	0	21	19	18	17	17	7	Skin	Group 1 ILC	2.86218	9.67202	-14.7811	-12.2517
TTCTGTATCTATACGG_1	SeuratProject	13656	3444	57	3	Hashtag4	Hashtag1	1.71486	Hashtag4	Singlet	Hashtag4	batch1	w8_late	0.0524312	3	6	6	5	3	6	5	5	18	19	23	25	25	26	22	25	23	22	23	20	22	21	20	18	18	19	Skin	Group 3 ILC	6.61738	1.96597	-7.72892	8.22284
TTGAACGGTATGTCTG_1	SeuratProject	8140	2572	54	4	Hashtag4	Hashtag1	1.40413	Hashtag4	Singlet	Hashtag4	batch1	w8_late	0.0563882	0	0	3	0	0	0	0	2	2	2	35	30	33	32	33	15	33	33	34	32	38	13	10	9	11	2	Skin	Group 3 ILC	8.25227	-4.48075	18.5084	8.59167
TTGAGTGAGTTGTACC_1	SeuratProject	7672	2277	70	4	Hashtag4	Hashtag2	1.62444	Hashtag4	Singlet	Hashtag4	batch1	w8_late	0.0507039	0	3	3	2	4	3	2	2	2	1	1	0	0	6	6	1	2	3	0	19	9	22	21	24	33	1	Skin	Group 3 ILC	7.52885	-4.3407	16.9273	5.6206
TTGATGGAGTCGCTAT_1	SeuratProject	8537	2388	54	4	Hashtag4	Hashtag1	1.50602	Hashtag4	Singlet	Hashtag4	batch1	w8_late	0.0591543	0	3	3	2	4	3	2	2	2	1	8	4	24	6	6	30	21	16	0	17	25	18	17	16	9	1	Skin	Group 3 ILC	7.10186	-2.82266	9.18982	7.61733
TTGATGGGTCAGTTTG_1	SeuratProject	12663	3316	2545	4	Hashtag4	Hashtag1	5.58048	Hashtag4	Singlet	Hashtag4	batch1	w8_late	0.0533049	1	8	8	8	8	9	9	9	7	7	5	5	4	3	2	5	1	1	21	0	21	19	18	17	17	7	Skin	Group 1 ILC	2.3944	10.5358	-12.8305	-16.9778
TTGCCTGAGGTCGTCC_1	SeuratProject	8948	2661	2000	4	Hashtag4	Hashtag3	5.3538	Hashtag4	Singlet	Hashtag4	batch1	w8_late	0.0654895	1	1	1	1	2	1	10	10	9	9	15	9	10	11	8	12	11	12	11	39	39	39	39	40	38	9	Skin	Group 1 ILC	1.85625	13.5994	-21.5094	-26.3604
TTGCTGCTCGCGTCGA_1	SeuratProject	9910	2583	1157	4	Hashtag4	Hashtag1	4.37018	Hashtag4	Singlet	Hashtag4	batch1	w8_late	0.0433905	0	0	0	0	0	0	0	0	0	2	0	2	1	0	0	0	0	4	4	5	13	3	2	32	31	2	Skin	Group 3 ILC	6.49907	-7.20777	22.8547	-4.63772
TTGGGATAGGATATAC_1	SeuratProject	12366	3062	64	4	Hashtag4	Hashtag1	1.47773	Hashtag4	Singlet	Hashtag4	batch1	w8_late	0.0462559	0	3	3	2	4	3	2	2	2	1	1	0	24	6	6	30	2	16	0	19	25	22	21	24	9	1	Skin	Group 3 ILC	7.66184	-3.55183	13.4584	7.7224
TTGGTTTAGTCATTGC_1	SeuratProject	17691	4161	1640	3	Hashtag4	Hashtag3	5.25558	Hashtag4	Singlet	Hashtag4	batch1	w8_late	0.0421118	1	8	8	8	8	9	9	9	7	7	5	5	4	3	2	5	1	1	14	0	15	8	14	13	15	7	Skin	Group 1 ILC	2.35611	10.8208	-10.7156	-17.3292
TTGTTTGAGTAAAGCT_1	SeuratProject	8630	2689	178	3	Hashtag4	Hashtag2	3.03945	Hashtag4	Singlet	Hashtag4	batch1	w8_late	0.03708	3	6	6	5	3	6	5	5	18	19	23	25	25	26	22	25	23	22	23	20	22	21	20	18	18	19	Skin	Group 3 ILC	6.53321	2.02876	-8.73462	7.91954
TTTACGTAGGTAAACT_1	SeuratProject	8481	2688	89	4	Hashtag4	Hashtag1	1.45816	Hashtag4	Singlet	Hashtag4	batch1	w8_late	0.0663837	3	3	3	2	3	13	14	14	14	15	8	4	22	25	20	23	20	20	19	16	20	16	15	14	16	15	Skin	Group 3 ILC	7.47109	-1.54888	4.43048	10.6337
TTTAGTCAGGCTTAGG_1	SeuratProject	6178	1948	149	3	Hashtag4	Hashtag1	2.75229	Hashtag4	Singlet	Hashtag4	batch1	w8_late	0.0895112	0	0	0	0	0	8	8	8	6	6	0	2	1	0	0	0	0	4	4	5	13	3	2	32	31	6	Skin	Group 3 ILC	4.82438	-6.47685	15.8841	-8.08564
TTTCAGTAGTTGGCGA_1	SeuratProject	9986	2988	81	3	Hashtag4	Hashtag3	2.28684	Hashtag4	Singlet	Hashtag4	batch1	w8_late	0.0784098	3	3	3	2	3	13	14	14	14	15	8	4	22	25	20	23	20	20	19	16	20	16	15	14	16	15	Skin	Group 3 ILC	7.26035	-0.541255	0.259384	10.6128
TTTGATCCAACGTTAC_1	SeuratProject	9500	2392	124	4	Hashtag4	Hashtag1	2.3695	Hashtag4	Singlet	Hashtag4	batch1	w8_late	0.0177895	6	7	7	7	11	12	13	13	13	14	20	22	40	38	42	42	43	44	45	45	47	48	49	49	52	14	Skin	ILCP	10.363	6.0046	-7.10697	19.2623
TTTGTTGCAATATCCG_1	SeuratProject	7802	2403	48	4	Hashtag4	Hashtag1	1.30679	Hashtag4	Singlet	Hashtag4	batch1	w8_late	0.0599846	0	0	0	0	0	0	0	0	0	2	1	0	0	6	6	1	2	9	0	19	9	22	21	24	33	2	Skin	Group 3 ILC	7.75134	-4.87753	21.3974	2.90235
TTTGTTGTCCTACCGT_1	SeuratProject	5908	1866	1216	3	Hashtag4	Hashtag3	4.93099	Hashtag4	Singlet	Hashtag4	batch1	w8_late	0.0172647	1	1	1	1	2	1	6	6	5	5	6	7	6	5	4	2	4	0	3	3	2	1	0	0	0	5	Skin	Group 1 ILC	-0.752109	11.7477	-10.4593	-24.1089
AAACCCAGTCCTGTTC_1	SeuratProject	10378	2873	182	3	Hashtag1	Hashtag3	2.88417	Hashtag1	Singlet	Hashtag1	batch1	w8_late	0.0548275	2	2	2	3	1	2	1	1	1	0	17	15	13	17	15	13	13	13	12	12	12	26	25	25	26	0	Lung	Group 3 ILC	3.23242	-3.30105	2.97435	-6.86312
AAACGAAGTCTCGGAC_1	SeuratProject	13872	3122	198	4	Hashtag1	Hashtag3	2.82428	Hashtag1	Singlet	Hashtag1	batch1	w8_late	0.037846	2	2	2	3	1	2	1	1	1	0	4	18	3	2	13	3	3	6	9	10	6	6	6	5	3	0	Lung	Group 3 ILC	4.79863	-2.60154	3.58554	-1.82229
AAACGCTTCCACACAA_1	SeuratProject	4442	1692	1378	4	Hashtag1	Hashtag4	4.86116	Hashtag1	Singlet	Hashtag1	batch1	w8_late	0.0366952	1	1	1	1	6	5	4	3	3	3	2	1	2	1	1	9	9	8	7	7	7	5	4	3	4	3	Lung	Group 1 ILC	-1.13535	10.2868	-4.84386	-26.521
AAACGCTTCGTCGACG_1	SeuratProject	17175	3655	3612	4	Hashtag1	Hashtag4	5.93993	Hashtag1	Singlet	Hashtag1	batch1	w8_late	0.0613683	1	1	1	1	2	1	6	6	5	5	5	5	4	3	2	5	1	1	14	0	15	8	14	13	15	5	Lung	Group 1 ILC	0.774648	11.6278	-12.3882	-22.3575
AAAGAACAGAAACCAT_1	SeuratProject	26808	4786	223	4	Hashtag1	Hashtag4	2.69287	Hashtag1	Singlet	Hashtag1	batch1	w8_late	0.0415175	3	6	6	5	3	6	5	5	10	11	12	12	11	13	12	11	10	10	8	8	5	4	3	2	2	11	Lung	Group 3 ILC	7.6618	-0.0138542	-4.52573	13.0503
AAAGGGCGTAGCACAG_1	SeuratProject	9555	2531	285	4	Hashtag1	Hashtag4	3.33044	Hashtag1	Singlet	Hashtag1	batch1	w8_late	0.0811094	2	2	2	3	1	2	1	1	1	0	17	15	13	17	15	13	13	13	12	12	12	26	25	25	26	0	Lung	Group 3 ILC	3.56455	-2.98987	3.60421	-7.18431
AAAGGTAAGCGTTGTT_1	SeuratProject	11580	2937	210	4	Hashtag1	Hashtag3	2.87877	Hashtag1	Singlet	Hashtag1	batch1	w8_late	0.0530225	0	3	3	2	4	3	2	2	2	1	1	0	0	7	5	3	3	3	1	2	0	0	36	39	43	1	Lung	Group 3 ILC	5.94649	-2.99671	8.15267	1.85199
AAAGGTATCTTGCAAG_1	SeuratProject	11259	2819	84	4	Hashtag1	Hashtag4	1.83582	Hashtag1	Singlet	Hashtag1	batch1	w8_late	0.0511591	2	2	2	3	1	2	1	1	1	0	4	18	3	2	13	3	3	6	9	10	6	6	6	5	3	0	Lung	Group 3 ILC	4.61744	-2.63725	5.62684	-1.12205
AACAAAGCAAAGGCGT_1	SeuratProject	7560	2152	91	4	Hashtag1	Hashtag4	1.65447	Hashtag1	Singlet	Hashtag1	batch1	w8_late	0.055291	0	0	0	0	0	0	0	0	0	2	0	2	1	0	0	0	0	9	25	21	27	20	19	19	23	2	Lung	Group 3 ILC	6.9963	-5.92949	19.3603	-1.04435
AACAAAGCAGTGGCTC_1	SeuratProject	7692	2568	119	4	Hashtag1	Hashtag4	2.27914	Hashtag1	Singlet	Hashtag1	batch1	w8_late	0.0366615	0	3	3	2	4	3	2	2	2	1	8	4	24	6	6	30	21	16	0	17	25	18	17	16	9	1	Lung	Group 3 ILC	7.4205	-3.01863	12.0575	7.40705
AACACACCAAGCCATT_1	SeuratProject	1970	1029	103	4	Hashtag1	Hashtag4	1.63799	Hashtag1	Singlet	Hashtag1	batch1	w8_late	0.00812183	0	0	0	0	14	16	17	18	20	8	33	8	7	8	7	6	6	48	50	51	51	54	57	58	59	8	Lung	Group 3 ILC	4.40481	-6.94787	23.9812	-13.858
AACAGGGCAAGTTCGT_1	SeuratProject	21867	4316	157	4	Hashtag1	Hashtag4	2.74212	Hashtag1	Singlet	Hashtag1	batch1	w8_late	0.0728495	3	6	6	5	3	6	5	5	10	11	12	12	11	13	12	11	10	10	8	8	5	4	3	2	2	11	Lung	Group 3 ILC	7.21147	0.536379	-4.31575	11.0659
AACCAACAGCTGCGAA_1	SeuratProject	14412	3329	85	4	Hashtag1	Hashtag4	1.34941	Hashtag1	Singlet	Hashtag1	batch1	w8_late	0.0376075	2	2	2	3	1	2	1	1	1	0	4	18	3	2	13	3	3	6	9	10	6	6	6	5	3	0	Lung	Group 3 ILC	4.47165	-2.37395	3.57409	-0.888999
AACCAACTCCAAGAGG_1	SeuratProject	8653	2206	121	4	Hashtag1	Hashtag4	1.97831	Hashtag1	Singlet	Hashtag1	batch1	w8_late	0.0642552	2	2	2	3	1	2	1	1	1	0	17	15	13	17	15	13	13	13	12	12	12	26	25	25	26	0	Lung	Group 3 ILC	4.42338	-2.86646	4.5776	-5.55649
AACCACAAGGCCCACT_1	SeuratProject	3661	1397	2353	4	Hashtag1	Hashtag3	5.3183	Hashtag1	Singlet	Hashtag1	batch1	w8_late	0.0357826	1	1	1	1	2	1	10	10	9	9	15	9	10	11	8	12	11	12	11	23	29	27	26	26	24	9	Lung	Group 1 ILC	0.894692	12.9202	-16.8656	-26.8059
AACCATGGTCGTGATT_1	SeuratProject	8167	2708	1913	4	Hashtag1	Hashtag4	4.76813	Hashtag1	Singlet	Hashtag1	batch1	w8_late	0.0644055	1	8	8	8	8	9	9	9	7	7	5	5	4	3	2	5	1	1	14	0	15	8	14	13	15	7	Lung	Group 1 ILC	2.06888	10.8177	-11.766	-18.0831
AACCTGAGTATGAGGC_1	SeuratProject	9771	2705	108	4	Hashtag1	Hashtag3	2.16754	Hashtag1	Singlet	Hashtag1	batch1	w8_late	0.0552656	0	3	3	2	4	3	2	2	2	1	1	0	0	6	6	1	2	16	0	19	25	18	17	24	33	1	Lung	Group 3 ILC	7.25622	-3.87164	14.3521	5.48916
AACGGGAAGAAGCGCT_1	SeuratProject	11892	3014	122	3	Hashtag1	Hashtag2	2.41963	Hashtag1	Singlet	Hashtag1	batch1	w8_late	0.0583586	2	2	2	10	10	11	12	12	12	13	14	17	18	18	17	17	14	15	15	13	11	10	8	6	7	13	Lung	Group 3 ILC	3.42972	-0.34527	-5.81483	-2.70066
AACGTCACATCTCATT_1	SeuratProject	4422	1639	66	4	Hashtag1	Hashtag4	1.23374	Hashtag1	Singlet	Hashtag1	batch1	w8_late	0.0624152	0	0	0	0	0	0	0	0	0	8	0	8	7	8	7	6	6	14	25	11	10	20	19	19	5	8	Lung	Group 3 ILC	5.69975	-5.34404	18.4917	-3.42871
AACTTCTCAATTTCCT_1	SeuratProject	4838	1814	1052	4	Hashtag1	Hashtag3	4.78069	Hashtag1	Singlet	Hashtag1	batch1	w8_late	0.0392724	1	1	1	1	6	5	4	3	3	3	2	1	2	1	1	9	9	8	7	7	7	5	4	3	4	3	Lung	Group 1 ILC	-0.337521	10.654	-4.81314	-26.7415
AAGACAAAGGATCACG_1	SeuratProject	8884	2669	1853	3	Hashtag1	Hashtag4	5.27044	Hashtag1	Singlet	Hashtag1	batch1	w8_late	0.0782305	0	2	3	3	4	3	2	2	2	1	4	18	3	2	13	3	3	6	9	10	6	6	6	5	3	1	Lung	Group 3 ILC	5.09376	-3.46123	7.21071	-2.12467
AAGACTCGTGTATCCA_1	SeuratProject	10770	2884	102	4	Hashtag1	Hashtag4	2.07594	Hashtag1	Singlet	Hashtag1	batch1	w8_late	0.0500464	2	2	2	3	1	2	1	1	1	0	4	18	3	2	13	3	3	6	9	10	6	6	6	5	3	0	Lung	Group 3 ILC	4.65271	-3.06152	7.43255	0.816244
AAGATAGCATAGCACT_1	SeuratProject	10677	2972	3028	4	Hashtag1	Hashtag3	5.8123	Hashtag1	Singlet	Hashtag1	batch1	w8_late	0.0345603	2	2	2	3	1	2	1	1	1	0	4	18	3	2	13	3	3	6	9	10	6	6	6	5	3	0	Lung	Group 3 ILC	4.36968	-2.69543	5.22327	-3.03706
AAGCGTTTCGCGTAGC_1	SeuratProject	18501	3953	239	4	Hashtag1	Hashtag4	3.14458	Hashtag1	Singlet	Hashtag1	batch1	w8_late	0.0457273	3	6	6	5	3	6	5	5	10	11	12	12	11	13	12	11	10	10	8	8	5	4	3	2	2	11	Lung	Group 3 ILC	5.75944	-0.727462	-0.934152	7.75134
AAGGAATCACGTTGGC_1	SeuratProject	16491	3593	177	4	Hashtag1	Hashtag4	2.2052	Hashtag1	Singlet	Hashtag1	batch1	w8_late	0.0600327	0	3	3	2	4	3	2	2	2	1	4	4	24	2	13	36	21	16	0	17	35	18	17	16	9	1	Lung	Group 3 ILC	5.6076	-2.39349	4.17276	1.76905
AAGGAATGTGGGTATG_1	SeuratProject	11448	3072	711	4	Hashtag1	Hashtag4	4.17989	Hashtag1	Singlet	Hashtag1	batch1	w8_late	0.0383473	2	2	2	3	1	2	1	1	1	0	17	15	13	17	15	13	13	13	12	32	12	13	10	9	11	0	Lung	Group 3 ILC	4.66715	-2.95861	4.23035	-1.05129
AAGTCGTAGTAAGGGA_1	SeuratProject	8726	2401	117	4	Hashtag1	Hashtag4	2.38735	Hashtag1	Singlet	Hashtag1	batch1	w8_late	0.0736878	0	3	3	2	4	3	2	2	2	1	1	0	0	7	5	3	3	3	1	2	0	0	36	39	43	1	Lung	Group 3 ILC	6.06009	-3.49818	11.0412	2.09311
AAGTCGTGTTGAGAGC_1	SeuratProject	6212	2105	185	4	Hashtag1	Hashtag3	2.92434	Hashtag1	Singlet	Hashtag1	batch1	w8_late	0.0553767	0	0	0	0	0	0	0	0	0	2	0	2	1	0	0	15	0	4	4	5	13	3	2	21	12	2	Lung	Group 3 ILC	7.44588	-6.01425	27.2074	0.452803
AAGTCGTTCAACGCTA_1	SeuratProject	20964	4279	2504	4	Hashtag1	Hashtag4	5.57046	Hashtag1	Singlet	Hashtag1	batch1	w8_late	0.0550467	1	1	1	1	2	1	6	6	5	5	5	7	6	5	4	2	4	0	14	0	15	8	14	13	15	5	Lung	Group 1 ILC	-0.310837	12.521	-12.4365	-27.1098
AAGTGAAAGGCACAAC_1	SeuratProject	16363	3798	244	4	Hashtag1	Hashtag3	3.11838	Hashtag1	Singlet	Hashtag1	batch1	w8_late	0.0598301	2	2	2	3	3	2	1	1	1	15	4	18	3	2	13	3	3	6	9	10	6	6	6	5	3	15	Lung	Group 3 ILC	5.36733	-1.86237	0.185966	5.20213
AAGTTCGGTCACGTGC_1	SeuratProject	6972	2264	97	4	Hashtag1	Hashtag4	1.96638	Hashtag1	Singlet	Hashtag1	batch1	w8_late	0.0599541	0	3	3	2	4	3	2	2	2	1	1	0	0	7	5	1	2	3	1	2	0	0	13	12	10	1	Lung	Group 3 ILC	6.53422	-4.4659	16.1457	3.24901
AATAGAGAGGGACCAT_1	SeuratProject	17060	3788	217	3	Hashtag1	Hashtag3	3.0473	Hashtag1	Singlet	Hashtag1	batch1	w8_late	0.0594959	2	2	2	3	1	2	1	1	1	0	4	18	3	2	13	3	3	6	9	10	6	6	6	5	3	0	Lung	Group 3 ILC	4.7129	-2.31954	5.35478	-1.36366
AATCACGCACGCGCAT_1	SeuratProject	15197	3578	339	3	Hashtag1	Hashtag3	3.50251	Hashtag1	Singlet	Hashtag1	batch1	w8_late	0.0383628	1	8	8	8	8	9	9	9	7	7	5	5	4	3	2	5	1	1	14	0	15	8	14	13	15	7	Lung	Group 1 ILC	1.68944	10.8262	-10.507	-18.5101
AATCACGGTACGGCAA_1	SeuratProject	7866	2404	739	4	Hashtag1	Hashtag2	3.88333	Hashtag1	Singlet	Hashtag1	batch1	w8_late	0.0448767	1	1	1	1	2	1	6	6	5	5	6	7	6	5	4	2	4	0	3	3	2	1	0	0	0	5	Lung	Group 1 ILC	0.00680479	11.6216	-9.32492	-22.3165
AATCGACCAACTCGAT_1	SeuratProject	38935	6128	2685	4	Hashtag1	Hashtag4	5.33715	Hashtag1	Singlet	Hashtag1	batch1	w8_late	0.0540388	6	7	7	7	11	12	13	13	13	14	20	22	21	23	28	26	17	44	33	45	47	35	34	37	36	14	Lung	LP2	11.0008	7.18397	-5.47906	21.3052
AATGAAGCATCCTAAG_1	SeuratProject	8669	2493	107	3	Hashtag1	Hashtag3	2.26566	Hashtag1	Singlet	Hashtag1	batch1	w8_late	0.0489099	0	0	0	0	0	0	0	0	0	2	1	2	1	0	0	1	0	9	25	21	27	20	19	19	23	2	Lung	Group 3 ILC	6.05388	-5.689	18.0372	-3.08086
AATGCCAGTTGTTGAC_1	SeuratProject	9568	2695	1601	4	Hashtag1	Hashtag3	5.12891	Hashtag1	Singlet	Hashtag1	batch1	w8_late	0.0373119	2	9	9	9	9	10	11	11	11	12	13	14	12	12	14	10	12	11	10	9	8	7	5	4	8	12	Lung	Group 2 ILC	4.5033	4.55739	-16.6958	2.34356
AATGGAACACGCACCA_1	SeuratProject	9174	2646	334	4	Hashtag1	Hashtag3	3.43514	Hashtag1	Singlet	Hashtag1	batch1	w8_late	0.0521038	2	2	2	3	1	2	1	1	1	0	17	15	13	17	15	13	13	13	12	12	12	26	25	25	26	0	Lung	Group 3 ILC	3.85583	-3.86654	5.40072	-7.11747
AATTCCTTCTTGTGCC_1	SeuratProject	12851	3150	120	4	Hashtag1	Hashtag4	2.4529	Hashtag1	Singlet	Hashtag1	batch1	w8_late	0.0486343	0	3	3	2	4	3	2	2	2	1	1	0	0	7	5	3	3	3	1	2	0	0	36	39	43	1	Lung	Group 3 ILC	6.19564	-3.44633	11.309	2.72229
AATTTCCAGCTGACTT_1	SeuratProject	4236	1571	537	4	Hashtag1	Hashtag3	3.86001	Hashtag1	Singlet	Hashtag1	batch1	w8_late	0.0391879	1	1	1	1	6	5	4	3	3	3	2	1	2	1	1	20	19	18	17	14	18	15	12	11	14	3	Lung	Group 1 ILC	-1.79037	10.0282	2.50851	-29.5676
AATTTCCGTTCTCCCA_1	SeuratProject	6640	2259	2275	4	Hashtag1	Hashtag3	5.53694	Hashtag1	Singlet	Hashtag1	batch1	w8_late	0.0474398	1	1	1	1	2	1	10	10	9	9	2	9	2	1	8	9	9	8	7	7	7	5	4	3	4	9	Lung	Group 1 ILC	-0.340149	10.8658	-5.8212	-26.1856
ACAACCAAGACAACTA_1	SeuratProject	5726	1564	138	4	Hashtag1	Hashtag3	1.55806	Hashtag1	Singlet	Hashtag1	batch1	w8_late	0.000349284	0	0	0	0	14	16	17	18	20	8	33	8	7	8	7	6	6	48	50	51	51	54	57	58	59	8	Lung	Group 3 ILC	4.20866	-5.80205	21.6065	-15.873
ACAAGCTAGCATTGAA_1	SeuratProject	18248	4178	183	4	Hashtag1	Hashtag4	2.78484	Hashtag1	Singlet	Hashtag1	batch1	w8_late	0.0811048	3	6	6	5	3	6	5	5	10	11	12	12	11	13	12	11	10	10	8	8	5	4	3	2	2	11	Lung	Group 3 ILC	5.90322	0.324616	-3.11442	8.85492
ACAAGCTAGTGCAAAT_1	SeuratProject	12088	3174	1254	4	Hashtag1	Hashtag3	4.88891	Hashtag1	Singlet	Hashtag1	batch1	w8_late	0.0387161	0	3	3	2	1	8	8	8	6	6	35	30	33	32	33	15	33	33	34	32	38	13	10	9	11	6	Lung	Group 3 ILC	5.17836	-3.46852	7.75481	1.19139
ACACGCGCATACTTTC_1	SeuratProject	8191	2437	2236	4	Hashtag1	Hashtag4	5.45174	Hashtag1	Singlet	Hashtag1	batch1	w8_late	0.045782	1	1	1	1	2	1	10	10	9	9	15	9	10	11	8	12	11	12	11	23	29	27	26	26	24	9	Lung	Group 1 ILC	0.504846	11.7694	-17.4007	-25.5896
ACACGCGGTACGCGTC_1	SeuratProject	11278	3123	722	4	Hashtag1	Hashtag3	4.10061	Hashtag1	Singlet	Hashtag1	batch1	w8_late	0.0605604	2	2	2	3	1	2	1	1	1	0	4	18	3	2	13	3	3	6	9	10	6	6	6	5	3	0	Lung	Group 3 ILC	3.19316	-1.96797	0.0672268	-4.11688
ACACGCGTCACACCCT_1	SeuratProject	8067	2392	195	4	Hashtag1	Hashtag4	2.20725	Hashtag1	Singlet	Hashtag1	batch1	w8_late	0.0754927	0	3	3	2	4	3	2	2	2	1	1	0	0	7	5	1	2	3	1	2	0	0	13	12	10	1	Lung	Group 3 ILC	6.11394	-4.74728	15.6312	0.866445
ACACTGAGTTTGAACC_1	SeuratProject	14794	3274	108	4	Hashtag1	Hashtag4	2.00175	Hashtag1	Singlet	Hashtag1	batch1	w8_late	0.0400162	0	3	3	2	4	3	2	2	2	1	4	4	24	2	13	36	21	16	0	17	35	18	17	16	9	1	Lung	Group 3 ILC	5.63355	-2.31725	5.00464	2.32696
ACACTGATCTGTCGCT_1	SeuratProject	19468	4270	204	4	Hashtag1	Hashtag4	3.03939	Hashtag1	Singlet	Hashtag1	batch1	w8_late	0.0366242	0	3	3	2	4	3	2	2	2	1	4	18	3	2	13	3	3	6	9	10	6	6	6	5	3	1	Lung	Group 3 ILC	6.50127	-2.60075	10.2279	5.4829
ACATGCAAGTCTTCGA_1	SeuratProject	10749	2838	498	4	Hashtag1	Hashtag4	3.76449	Hashtag1	Singlet	Hashtag1	batch1	w8_late	0.0473532	0	0	0	0	0	0	0	0	0	2	0	8	7	8	7	6	6	14	13	11	10	9	7	7	5	2	Lung	Group 3 ILC	5.93349	-5.84556	18.2467	-3.01363
ACATTTCCATACCGTA_1	SeuratProject	9885	2878	188	4	Hashtag1	Hashtag4	2.45411	Hashtag1	Singlet	Hashtag1	batch1	w8_late	0.0385432	0	0	0	0	0	8	8	8	6	6	35	30	33	32	33	15	33	33	34	32	38	13	10	9	11	6	Lung	Group 3 ILC	6.40228	-5.25439	12.6953	-5.67908
ACCAACACACCTCTGT_1	SeuratProject	10658	2988	88	4	Hashtag1	Hashtag4	1.89165	Hashtag1	Singlet	Hashtag1	batch1	w8_late	0.0391255	0	2	2	3	1	8	8	8	6	6	17	15	13	17	15	13	13	13	12	12	12	13	10	9	11	6	Lung	Group 3 ILC	4.35253	-4.38402	9.20828	-5.76993
ACCCTCATCATTGCGA_1	SeuratProject	19519	4226	256	4	Hashtag1	Hashtag4	3.10648	Hashtag1	Singlet	Hashtag1	batch1	w8_late	0.0502075	6	7	7	7	11	12	13	13	13	14	20	22	40	38	42	42	43	44	45	45	47	48	49	49	52	14	Lung	ILCP	10.9981	5.8327	-8.33701	19.5629
ACCCTTGGTGAACTAA_1	SeuratProject	5591	1916	91	4	Hashtag1	Hashtag4	2.00213	Hashtag1	Singlet	Hashtag1	batch1	w8_late	0.0366661	0	0	0	0	0	8	8	8	6	6	10	13	9	9	11	7	7	7	5	4	3	2	1	1	1	6	Lung	Group 3 ILC	5.17913	-5.44064	18.3159	-10.4278
ACCTACCGTTTGGGAG_1	SeuratProject	12306	3202	66	4	Hashtag1	Hashtag4	1.08904	Hashtag1	Singlet	Hashtag1	batch1	w8_late	0.0509508	3	3	3	2	3	13	14	14	14	15	8	4	22	25	20	23	20	20	19	16	20	16	15	14	16	15	Lung	Group 3 ILC	7.33438	-1.49084	3.47669	10.9038
ACCTGAATCCCGAACG_1	SeuratProject	6162	1804	727	4	Hashtag1	Hashtag4	4.06916	Hashtag1	Singlet	Hashtag1	batch1	w8_late	0.00843882	2	2	2	3	1	2	1	1	1	0	4	18	3	2	13	3	3	6	9	10	6	6	6	5	3	0	Lung	Group 3 ILC	3.76601	-2.91387	2.33967	-3.69727
ACCTGTCCAAACACGG_1	SeuratProject	12591	3136	59	4	Hashtag1	Hashtag4	1.23374	Hashtag1	Singlet	Hashtag1	batch1	w8_late	0.0405845	2	2	2	3	1	2	1	1	1	0	4	10	3	2	9	36	44	43	44	48	35	50	51	52	50	0	Lung	Group 3 ILC	3.68679	-2.27494	-0.126441	-3.42543
ACCTGTCCACGTGTGC_1	SeuratProject	10956	2793	79	4	Hashtag1	Hashtag3	1.94078	Hashtag1	Singlet	Hashtag1	batch1	w8_late	0.0570464	2	2	2	3	1	2	1	1	1	0	4	18	3	2	13	3	3	6	9	10	6	6	6	5	3	0	Lung	Group 3 ILC	3.51983	-3.19548	4.65092	-3.98197
ACCTGTCTCGAGTCTA_1	SeuratProject	11521	3018	203	4	Hashtag1	Hashtag3	3.04628	Hashtag1	Singlet	Hashtag1	batch1	w8_late	0.0630154	0	3	3	2	4	3	2	2	2	1	4	18	3	2	13	3	3	6	9	10	6	6	6	5	3	1	Lung	Group 3 ILC	5.62049	-2.85471	5.95679	-0.0190039
ACGATCAGTAGCTTAC_1	SeuratProject	15546	3453	631	4	Hashtag1	Hashtag4	4.03709	Hashtag1	Singlet	Hashtag1	batch1	w8_late	0.0721086	2	2	2	3	1	2	1	1	1	0	4	18	3	2	13	3	3	6	9	10	6	6	6	5	3	0	Lung	Group 3 ILC	4.38421	-2.82552	4.47646	-2.86977
ACGGAAGGTGTAAACA_1	SeuratProject	6411	1871	4210	4	Hashtag1	Hashtag3	6.11255	Hashtag1	Singlet	Hashtag1	batch1	w8_late	0.0720636	1	1	1	1	2	1	6	6	5	5	6	7	6	5	4	2	4	0	3	3	2	1	0	0	0	5	Lung	Group 1 ILC	-0.509044	12.6805	-12.6993	-27.5125
ACGGAAGGTTCGATTG_1	SeuratProject	5535	2105	2169	4	Hashtag1	Hashtag3	5.24454	Hashtag1	Singlet	Hashtag1	batch1	w8_late	0.0413731	1	1	1	1	2	1	10	10	9	9	15	9	10	11	8	12	11	12	11	23	29	27	26	26	24	9	Lung	Group 1 ILC	1.5077	12.0983	-15.0116	-23.6593
ACGGTCGCAAATACGA_1	SeuratProject	23026	4490	262	4	Hashtag1	Hashtag3	3.30947	Hashtag1	Singlet	Hashtag1	batch1	w8_late	0.0585859	3	6	6	5	3	6	5	5	10	11	12	12	11	13	12	11	10	10	8	8	5	4	3	2	2	11	Lung	Group 3 ILC	6.59921	-0.136424	-1.59127	10.5637
ACGGTTATCTTGGGCG_1	SeuratProject	11705	3212	1545	4	Hashtag1	Hashtag3	5.06992	Hashtag1	Singlet	Hashtag1	batch1	w8_late	0.071337	0	0	0	0	0	0	0	0	0	2	1	0	0	0	0	0	7	9	25	21	27	20	19	19	23	2	Lung	Group 3 ILC	5.74235	-4.9029	15.265	-1.73242
ACGTAACCATCATTGG_1	SeuratProject	10550	2854	103	4	Hashtag1	Hashtag3	2.29423	Hashtag1	Singlet	Hashtag1	batch1	w8_late	0.0432227	0	3	3	2	4	3	2	2	2	1	1	0	0	7	5	3	3	3	1	2	0	0	36	39	43	1	Lung	Group 3 ILC	5.93253	-3.39254	10.1732	2.02204
ACGTCCTAGCCGCTTG_1	SeuratProject	28073	5184	193	4	Hashtag1	Hashtag4	2.92181	Hashtag1	Singlet	Hashtag1	batch1	w8_late	0.0566737	3	6	6	5	3	6	5	5	18	19	23	25	25	26	22	25	23	22	23	20	22	21	20	18	18	19	Lung	Group 3 ILC	6.74366	2.24088	-8.97517	8.99639
ACGTCCTCATTGAAGA_1	SeuratProject	8022	2354	54	4	Hashtag1	Hashtag4	1.68763	Hashtag1	Singlet	Hashtag1	batch1	w8_late	0.0446273	0	0	0	0	0	8	8	8	6	6	10	13	9	9	11	7	7	7	5	4	3	2	1	1	1	6	Lung	Group 3 ILC	3.92214	-5.50095	14.8938	-11.9066
ACGTTCCAGCGTGAGT_1	SeuratProject	8792	2805	907	4	Hashtag1	Hashtag4	4.1556	Hashtag1	Singlet	Hashtag1	batch1	w8_late	0.047657	0	3	3	2	4	3	2	2	2	1	1	0	0	7	5	3	3	3	1	2	0	0	36	39	43	1	Lung	Group 3 ILC	5.7676	-3.13914	8.39904	2.26116
ACGTTCCTCCGAGTGC_1	SeuratProject	12231	3038	339	3	Hashtag1	Hashtag3	3.66207	Hashtag1	Singlet	Hashtag1	batch1	w8_late	0.0267353	0	0	0	0	0	8	8	8	6	6	10	13	9	9	11	7	7	7	5	4	3	2	1	1	1	6	Lung	Group 3 ILC	3.6201	-5.46987	15.2621	-12.3069
ACTATGGTCACCACAA_1	SeuratProject	13586	3372	190	4	Hashtag1	Hashtag4	2.68679	Hashtag1	Singlet	Hashtag1	batch1	w8_late	0.0704402	0	3	3	2	4	3	2	2	2	1	1	0	0	7	5	1	2	3	1	2	0	0	36	39	43	1	Lung	Group 3 ILC	6.68338	-4.69698	16.1836	-0.0387869
ACTATTCTCTTCCGTG_1	SeuratProject	10787	3291	3122	3	Hashtag1	Hashtag4	5.791	Hashtag1	Singlet	Hashtag1	batch1	w8_late	0.0511727	1	8	8	8	8	9	9	9	7	7	5	5	4	3	2	5	1	1	21	0	21	19	18	17	17	7	Lung	Group 1 ILC	2.26004	10.002	-13.3253	-15.2871
ACTCTCGAGACTACGG_1	SeuratProject	3642	1524	37	4	Hashtag1	Hashtag4	1.54265	Hashtag1	Singlet	Hashtag1	batch1	w8_late	0.0746842	0	3	3	2	4	3	2	2	2	1	8	4	24	6	6	30	21	16	0	17	25	18	17	16	9	1	Lung	Group 3 ILC	7.30098	-3.38214	11.1452	7.70704
ACTGATGCAGTTGGTT_1	SeuratProject	12560	3164	269	4	Hashtag1	Hashtag4	3.45929	Hashtag1	Singlet	Hashtag1	batch1	w8_late	0.0466561	3	6	6	5	3	6	5	5	10	11	12	12	25	13	12	25	23	10	8	8	5	21	20	18	18	11	Lung	Group 3 ILC	5.10881	-2.52074	-6.14683	9.22693
ACTGATGGTGATCATC_1	SeuratProject	5936	1860	831	4	Hashtag1	Hashtag2	4.47217	Hashtag1	Singlet	Hashtag1	batch1	w8_late	0.0325135	1	1	1	1	2	1	10	10	9	9	15	9	10	11	8	12	11	12	11	23	29	27	26	26	24	9	Lung	Group 1 ILC	0.632202	11.3542	-17.1117	-23.1815
ACTTATCAGCCATTTG_1	SeuratProject	14072	3235	305	3	Hashtag1	Hashtag3	3.38651	Hashtag1	Singlet	Hashtag1	batch1	w8_late	0.0545054	0	3	3	2	4	3	2	2	2	1	1	0	0	7	5	1	2	3	1	2	0	0	13	12	10	1	Lung	Group 3 ILC	6.35113	-3.70457	13.665	2.48499
ACTTCCGAGACGACTG_1	SeuratProject	9274	2519	72	4	Hashtag1	Hashtag4	0.908859	Hashtag1	Singlet	Hashtag1	batch1	w8_late	0.0636187	2	2	2	3	1	2	1	1	1	0	4	10	3	2	9	19	18	30	18	15	17	14	11	10	13	0	Lung	Group 3 ILC	2.89585	-1.69846	-1.98866	-4.70667
ACTTTCACAGAAGTTA_1	SeuratProject	25917	5041	112	4	Hashtag1	Hashtag4	2.12229	Hashtag1	Singlet	Hashtag1	batch1	w8_late	0.0491183	0	0	0	0	0	8	8	8	6	6	12	12	11	13	12	11	10	10	8	8	5	4	3	2	2	6	Lung	Group 3 ILC	4.57446	-4.30432	8.95176	-7.68733
ACTTTCACAGTGACCC_1	SeuratProject	15065	3424	275	4	Hashtag1	Hashtag4	2.9388	Hashtag1	Singlet	Hashtag1	batch1	w8_late	0.0527049	2	2	2	3	1	2	1	1	1	0	4	10	3	2	9	19	18	6	18	15	17	14	11	10	13	0	Lung	Group 3 ILC	3.65414	-1.86743	-0.432313	-4.24317
ACTTTGTTCGAGAAGC_1	SeuratProject	9674	2793	230	4	Hashtag1	Hashtag3	2.95845	Hashtag1	Singlet	Hashtag1	batch1	w8_late	0.0129212	0	0	0	0	0	8	8	8	6	6	10	13	9	9	11	7	7	7	5	4	3	13	10	9	11	6	Lung	Group 3 ILC	4.63044	-5.39945	15.6756	-14.8507
AGAAATGGTACGGGAT_1	SeuratProject	8092	2498	228	4	Hashtag1	Hashtag4	2.69817	Hashtag1	Singlet	Hashtag1	batch1	w8_late	0.0739001	0	3	3	2	4	3	2	2	2	1	1	0	0	7	5	1	2	3	1	2	0	0	13	12	10	1	Lung	Group 3 ILC	7.61804	-4.96414	17.1379	5.22803
AGAACAAAGAGAGCGG_1	SeuratProject	11485	3321	2102	4	Hashtag1	Hashtag4	5.39073	Hashtag1	Singlet	Hashtag1	batch1	w8_late	0.0444057	1	8	8	8	8	9	9	9	7	7	5	5	4	3	2	50	1	53	55	58	56	59	62	64	65	7	Lung	Group 1 ILC	1.75166	9.27041	-8.96218	-13.939
AGAAGCGAGCTACAAA_1	SeuratProject	17667	3800	142	4	Hashtag1	Hashtag4	2.6118	Hashtag1	Singlet	Hashtag1	batch1	w8_late	0.0440935	2	2	2	3	1	2	1	1	1	0	4	18	3	2	13	3	3	6	9	10	6	6	6	5	3	0	Lung	Group 3 ILC	5.05955	-2.7423	4.66319	-1.70317
AGAAGTAAGTAAATGC_1	SeuratProject	5254	1864	1056	4	Hashtag1	Hashtag4	3.87791	Hashtag1	Singlet	Hashtag1	batch1	w8_late	0.0700419	1	1	1	1	2	1	10	10	9	9	6	9	10	11	8	12	11	12	11	23	29	27	26	26	24	9	Lung	Group 1 ILC	-0.46611	12.0904	-9.0388	-27.2311
AGAAGTAGTGAAGCGT_1	SeuratProject	11667	2892	164	4	Hashtag1	Hashtag4	2.41367	Hashtag1	Singlet	Hashtag1	batch1	w8_late	0.0331705	0	3	3	2	4	3	2	2	2	1	1	0	0	7	5	1	2	3	1	2	0	0	13	12	10	1	Lung	Group 3 ILC	6.64726	-3.35318	13.0586	4.48638
AGACAAAAGGGCGAGA_1	SeuratProject	10656	2732	3284	4	Hashtag1	Hashtag4	5.31876	Hashtag1	Singlet	Hashtag1	batch1	w8_late	0.0334084	2	9	9	9	9	10	11	11	11	12	13	14	12	12	14	10	12	11	10	9	8	7	5	4	8	12	Lung	Group 2 ILC	3.35406	2.38721	-17.3875	-2.08656
AGACACTAGACTAGAT_1	SeuratProject	9128	2612	108	4	Hashtag1	Hashtag3	2.4124	Hashtag1	Singlet	Hashtag1	batch1	w8_late	0.0462314	0	3	3	2	4	3	2	2	2	1	1	0	0	7	5	3	3	3	1	2	0	0	36	39	43	1	Lung	Group 3 ILC	6.45151	-3.21198	9.84121	2.81219
AGACACTAGAGAGCGG_1	SeuratProject	20464	3999	1016	4	Hashtag1	Hashtag3	4.54844	Hashtag1	Singlet	Hashtag1	batch1	w8_late	0.0469605	2	2	2	3	1	2	1	1	1	0	4	18	3	2	13	3	3	6	9	10	6	6	6	5	3	0	Lung	Group 3 ILC	4.5353	-2.43833	3.89464	-2.0452
AGACACTAGGGCAAGG_1	SeuratProject	18390	3828	190	4	Hashtag1	Hashtag2	2.93967	Hashtag1	Singlet	Hashtag1	batch1	w8_late	0.0732463	3	6	6	5	3	6	5	5	10	11	12	12	11	13	12	11	10	10	8	8	5	4	3	2	2	11	Lung	Group 3 ILC	5.62228	-0.574689	-2.46304	6.23908
AGACCATCAATCGCCG_1	SeuratProject	6533	2054	140	4	Hashtag1	Hashtag2	2.05968	Hashtag1	Singlet	Hashtag1	batch1	w8_late	0.0373488	0	3	3	2	4	8	8	8	6	6	35	30	33	32	33	15	33	33	34	32	38	13	10	9	11	6	Lung	Group 3 ILC	5.8821	-3.30215	5.79675	4.28677
AGACCCGAGCAGCCTC_1	SeuratProject	11021	2926	158	4	Hashtag1	Hashtag4	2.49584	Hashtag1	Singlet	Hashtag1	batch1	w8_late	0.0632429	2	2	2	3	1	2	1	1	1	0	4	10	3	2	9	19	18	6	18	15	17	14	11	10	13	0	Lung	Group 3 ILC	2.92525	-1.98496	-0.868913	-5.29844
AGAGAATAGCGGTAGT_1	SeuratProject	12632	3232	339	4	Hashtag1	Hashtag4	3.51882	Hashtag1	Singlet	Hashtag1	batch1	w8_late	0.0525649	2	2	2	3	1	2	1	1	1	0	4	18	3	2	13	3	3	6	9	10	6	6	6	5	3	0	Lung	Group 3 ILC	3.53696	-2.16382	0.841132	-4.63591
AGAGAATAGGTTGACG_1	SeuratProject	9138	2608	136	4	Hashtag1	Hashtag4	2.28561	Hashtag1	Singlet	Hashtag1	batch1	w8_late	0.0627052	2	2	2	3	1	2	1	1	1	0	4	18	3	2	13	3	3	6	9	10	6	6	6	5	3	0	Lung	Group 3 ILC	5.23665	-2.50047	4.43475	-0.251567
AGAGAATGTGGCGTAA_1	SeuratProject	7830	2457	81	3	Hashtag1	Hashtag3	2.06252	Hashtag1	Singlet	Hashtag1	batch1	w8_late	0.0112388	0	3	3	2	4	3	2	2	2	1	4	18	3	2	13	3	3	6	9	10	6	6	6	5	3	1	Lung	Group 3 ILC	5.23937	-3.45425	9.61568	-2.83012
AGAGAATGTTTACTTC_1	SeuratProject	8409	2724	581	4	Hashtag1	Hashtag4	3.8881	Hashtag1	Singlet	Hashtag1	batch1	w8_late	0.0211678	2	2	2	3	1	2	1	1	1	0	17	15	13	17	15	13	13	13	12	12	12	13	10	9	11	0	Lung	Group 3 ILC	3.73722	-3.72793	7.26895	-6.3464
AGAGCAGGTGGGTTGA_1	SeuratProject	9695	2646	137	4	Hashtag1	Hashtag3	2.59301	Hashtag1	Singlet	Hashtag1	batch1	w8_late	0.0442496	2	2	2	10	10	11	12	12	12	13	14	17	18	18	9	19	18	15	15	13	11	14	11	10	7	13	Lung	Group 3 ILC	3.26015	-0.393764	-5.73347	-3.57709
AGAGCCCAGGTCTGGA_1	SeuratProject	16575	3967	395	4	Hashtag1	Hashtag4	3.4417	Hashtag1	Singlet	Hashtag1	batch1	w8_late	0.0432579	3	6	6	5	3	6	5	5	10	11	35	30	33	32	33	15	33	33	34	32	38	13	10	9	11	11	Lung	Group 3 ILC	5.79542	-0.754455	-4.03024	5.46442
AGAGCCCAGTCAGCGA_1	SeuratProject	22296	4563	242	4	Hashtag1	Hashtag3	3.2292	Hashtag1	Singlet	Hashtag1	batch1	w8_late	0.0517582	3	6	6	5	3	6	5	5	18	19	23	25	25	26	22	25	23	22	23	20	22	21	20	18	18	19	Lung	Group 3 ILC	6.49049	2.02381	-8.55882	8.41864
AGAGCCCCAACTAGAA_1	SeuratProject	12688	3293	1269	4	Hashtag1	Hashtag3	4.94678	Hashtag1	Singlet	Hashtag1	batch1	w8_late	0.0459489	1	8	8	8	8	9	9	9	7	7	5	5	4	3	2	5	1	1	14	0	15	8	14	13	15	7	Lung	Group 1 ILC	1.57252	10.8568	-11.4393	-18.6177
AGATGAAGTACACTCA_1	SeuratProject	17357	3946	281	4	Hashtag1	Hashtag4	3.02429	Hashtag1	Singlet	Hashtag1	batch1	w8_late	0.047128	3	6	6	5	3	6	5	5	10	11	12	12	11	13	12	11	10	10	8	8	5	4	3	2	2	11	Lung	Group 3 ILC	5.93504	-0.532408	-1.89183	6.31008
AGCCAATTCTATACTC_1	SeuratProject	6367	2315	872	4	Hashtag1	Hashtag4	4.1968	Hashtag1	Singlet	Hashtag1	batch1	w8_late	0.0486886	1	1	1	1	2	1	6	6	5	5	6	7	6	5	4	2	4	0	3	3	2	1	0	0	0	5	Lung	Group 1 ILC	0.771956	11.1645	-12.4906	-22.419
AGCCACGGTGCTGTCG_1	SeuratProject	10756	2900	471	4	Hashtag1	Hashtag4	3.36671	Hashtag1	Singlet	Hashtag1	batch1	w8_late	0.0536445	2	2	2	3	1	2	1	1	1	0	17	15	13	17	15	13	13	13	12	12	12	26	25	25	26	0	Lung	Group 3 ILC	3.79989	-2.52029	3.30527	-6.23899
AGCCAGCGTCCAAATC_1	SeuratProject	6070	2049	167	3	Hashtag1	Hashtag3	2.63181	Hashtag1	Singlet	Hashtag1	batch1	w8_late	0.0988468	2	2	2	3	1	2	1	1	1	0	4	18	3	2	13	3	3	6	9	10	6	6	6	5	3	0	Lung	Group 3 ILC	4.16871	-3.17518	5.21366	-5.15548
AGCGCCAGTCGTCTCT_1	SeuratProject	11651	3272	202	4	Hashtag1	Hashtag4	2.84156	Hashtag1	Singlet	Hashtag1	batch1	w8_late	0.0485795	0	3	3	2	4	3	2	2	2	1	1	0	0	7	5	3	3	3	1	2	0	0	36	39	43	1	Lung	Group 3 ILC	5.63945	-3.25567	10.0098	1.12108
AGCGTATTCGGAGATG_1	SeuratProject	7868	2449	978	4	Hashtag1	Hashtag4	4.49809	Hashtag1	Singlet	Hashtag1	batch1	w8_late	0.0354601	0	0	0	0	0	8	8	8	6	6	35	30	33	32	33	25	23	22	34	32	38	13	10	9	11	6	Lung	Group 3 ILC	5.39837	-2.98961	-5.62622	5.68633
AGCGTCGCAGTTGGTT_1	SeuratProject	3214	1477	1558	3	Hashtag1	Hashtag3	5.27441	Hashtag1	Singlet	Hashtag1	batch1	w8_late	0.118544	1	1	1	1	2	1	6	6	5	5	5	5	4	3	2	5	1	1	21	0	21	19	18	17	17	5	Lung	Group 1 ILC	1.0636	11.0496	-13.3596	-19.9637
AGCGTCGTCAGCTCTC_1	SeuratProject	5842	2060	518	4	Hashtag1	Hashtag4	3.472	Hashtag1	Singlet	Hashtag1	batch1	w8_late	0.0564875	1	8	8	8	8	9	9	9	7	7	5	5	4	3	2	5	1	1	21	0	21	19	18	17	17	7	Lung	Group 1 ILC	2.87659	10.1637	-15.2292	-14.3095
AGCTACATCACTGATG_1	SeuratProject	15875	3871	83	3	Hashtag1	Hashtag2	1.9153	Hashtag1	Singlet	Hashtag1	batch1	w8_late	0.0451024	3	3	3	2	3	13	14	14	14	15	8	4	22	25	20	23	20	20	19	16	20	16	15	14	16	15	Lung	Group 3 ILC	6.94942	-1.60898	5.37912	10.0574
AGCTACATCTCCTGAC_1	SeuratProject	9861	2699	38	4	Hashtag1	Hashtag4	0.73508	Hashtag1	Singlet	Hashtag1	batch1	w8_late	0.0477639	0	3	3	2	4	3	2	2	2	1	8	4	24	6	6	30	21	16	0	17	25	18	17	16	9	1	Lung	Group 3 ILC	7.90925	-3.81068	12.799	8.27917
AGCTCAAAGGTGGCTA_1	SeuratProject	11555	3005	48	3	Hashtag1	Hashtag3	1.57495	Hashtag1	Singlet	Hashtag1	batch1	w8_late	0.0610991	2	2	2	3	1	2	1	1	1	0	4	18	3	2	13	3	3	6	9	10	6	6	6	5	3	0	Lung	Group 3 ILC	4.70351	-2.27759	4.52536	-0.547739
AGGAATAGTCACTTCC_1	SeuratProject	9422	2787	87	4	Hashtag1	Hashtag3	1.80192	Hashtag1	Singlet	Hashtag1	batch1	w8_late	0.0395882	0	0	0	0	0	0	0	0	0	2	0	2	1	0	0	15	0	4	4	5	9	3	2	21	12	2	Lung	Group 3 ILC	7.3275	-5.86179	24.1026	0.764207
AGGACGAGTTGGTACT_1	SeuratProject	5923	1950	893	4	Hashtag1	Hashtag3	4.33492	Hashtag1	Singlet	Hashtag1	batch1	w8_late	0.055715	1	1	1	1	2	1	6	6	5	5	2	1	2	1	1	9	9	8	7	7	7	5	4	3	4	5	Lung	Group 1 ILC	-0.59024	10.8155	-6.55452	-25.5272
AGGACGATCAGTGTCA_1	SeuratProject	5178	1791	494	4	Hashtag1	Hashtag4	3.67992	Hashtag1	Singlet	Hashtag1	batch1	w8_late	0.0421012	1	1	1	1	2	1	6	6	5	5	6	7	6	5	4	2	4	0	3	3	2	1	0	0	0	5	Lung	Group 1 ILC	-0.650312	10.8674	-7.14461	-25.3153
AGGACTTCATTCATCT_1	SeuratProject	11291	3062	218	4	Hashtag1	Hashtag4	2.72937	Hashtag1	Singlet	Hashtag1	batch1	w8_late	0.0492428	0	3	3	2	4	3	2	2	2	15	8	4	22	25	20	23	20	20	19	16	20	16	15	14	16	15	Lung	Group 3 ILC	7.63457	-2.43113	8.51331	9.67288
AGGATAAGTGGGCTTC_1	SeuratProject	16939	3450	145	4	Hashtag1	Hashtag4	1.63886	Hashtag1	Singlet	Hashtag1	batch1	w8_late	0.0538403	1	8	8	8	8	9	9	9	7	7	5	5	4	3	2	5	1	1	14	0	15	8	14	13	15	7	Lung	Group 1 ILC	1.15751	10.8136	-9.05685	-17.2005
AGGATAATCGTGCTCT_1	SeuratProject	9396	2672	806	4	Hashtag1	Hashtag4	4.4345	Hashtag1	Singlet	Hashtag1	batch1	w8_late	0.0358663	4	4	4	4	5	4	3	15	15	16	16	19	15	14	16	32	32	29	32	29	32	29	28	47	28	16	Lung	pre pro-B	13.3291	9.67039	-4.01548	25.2017
AGGCCACAGTGATCGG_1	SeuratProject	6400	2060	2957	4	Hashtag1	Hashtag4	5.62415	Hashtag1	Singlet	Hashtag1	batch1	w8_late	0.0567187	1	1	1	1	2	1	10	10	9	9	15	9	10	11	8	12	11	12	11	23	29	27	26	26	24	9	Lung	Group 1 ILC	0.216628	12.1069	-17.87	-26.2793
AGGGAGTCAAGTGTCT_1	SeuratProject	18551	4034	3404	4	Hashtag1	Hashtag3	5.94191	Hashtag1	Singlet	Hashtag1	batch1	w8_late	0.0470595	1	8	8	8	8	9	9	9	7	7	5	5	4	3	2	5	1	1	14	0	15	8	14	13	15	7	Lung	Group 1 ILC	1.08899	10.8992	-10.023	-19.4439
AGGGTCCAGGAAGTGA_1	SeuratProject	8112	2386	117	4	Hashtag1	Hashtag4	2.30676	Hashtag1	Singlet	Hashtag1	batch1	w8_late	0.0316815	0	0	0	0	1	8	8	8	6	6	17	15	13	17	15	13	13	13	12	32	12	13	10	9	11	6	Lung	Group 3 ILC	4.23893	-4.77844	8.54113	-9.6111
AGGGTCCAGGTGATCG_1	SeuratProject	11373	2980	206	4	Hashtag1	Hashtag4	2.69817	Hashtag1	Singlet	Hashtag1	batch1	w8_late	0.0434362	0	0	0	0	0	8	8	8	6	6	10	13	9	9	11	7	7	7	5	4	3	2	1	1	1	6	Lung	Group 3 ILC	5.32045	-5.1337	16.0104	-4.57501
AGGGTTTCAGAAGTTA_1	SeuratProject	11787	2816	483	4	Hashtag1	Hashtag2	3.99925	Hashtag1	Singlet	Hashtag1	batch1	w8_late	0.0550607	2	2	2	3	1	2	1	1	1	0	4	18	3	2	13	3	3	6	9	10	6	6	6	5	3	0	Lung	Group 3 ILC	4.02385	-2.94747	4.35795	-4.22172
AGGTGTTCAAAGCTCT_1	SeuratProject	16142	3633	312	4	Hashtag1	Hashtag4	3.0799	Hashtag1	Singlet	Hashtag1	batch1	w8_late	0.0533391	6	7	7	7	11	12	13	13	13	14	20	22	40	38	42	42	43	44	45	45	47	48	49	49	52	14	Lung	ILCP	10.6451	5.23301	-8.3344	18.7711
AGGTGTTCAAGGCTTT_1	SeuratProject	10824	2799	155	4	Hashtag1	Hashtag4	2.59233	Hashtag1	Singlet	Hashtag1	batch1	w8_late	0.0482262	2	2	2	3	1	2	1	1	1	0	4	18	3	2	13	3	3	6	9	10	6	6	6	5	3	0	Lung	Group 3 ILC	4.37726	-2.6075	4.69153	-2.59605
AGGTGTTCAATGGGTG_1	SeuratProject	5235	1986	1611	4	Hashtag1	Hashtag3	5.09309	Hashtag1	Singlet	Hashtag1	batch1	w8_late	0.0557784	1	1	1	1	2	1	10	10	9	9	2	1	2	1	1	9	9	8	7	7	7	5	4	3	4	9	Lung	Group 1 ILC	-0.236454	10.9203	-5.99459	-24.6161
AGGTGTTCAGAGTAAT_1	SeuratProject	6554	2173	133	4	Hashtag1	Hashtag4	2.03657	Hashtag1	Singlet	Hashtag1	batch1	w8_late	0.0437901	0	0	0	0	0	8	8	8	6	6	10	13	9	9	11	7	7	7	13	11	10	9	7	7	5	6	Lung	Group 3 ILC	4.78142	-4.54191	9.68658	-5.32938
AGGTGTTGTCACTACA_1	SeuratProject	18027	4007	471	3	Hashtag1	Hashtag3	3.9408	Hashtag1	Singlet	Hashtag1	batch1	w8_late	0.0321185	3	6	6	5	3	6	5	5	10	11	12	12	11	13	12	11	10	10	8	8	5	4	3	2	2	11	Lung	Group 3 ILC	5.76694	-0.454583	-1.63369	6.66675
AGGTTACCAGATTCGT_1	SeuratProject	18132	3829	159	4	Hashtag1	Hashtag3	2.74358	Hashtag1	Singlet	Hashtag1	batch1	w8_late	0.0552063	0	3	3	2	4	3	2	2	2	1	1	0	0	6	6	1	2	16	0	19	9	22	21	24	9	1	Lung	Group 3 ILC	7.275	-3.57456	9.82195	6.51542
AGGTTACCAGTTGAAA_1	SeuratProject	8176	2415	199	4	Hashtag1	Hashtag3	2.67301	Hashtag1	Singlet	Hashtag1	batch1	w8_late	0.0499022	2	2	2	3	1	2	1	1	1	0	35	30	33	32	33	15	33	33	34	32	38	13	10	9	11	0	Lung	Group 3 ILC	5.44939	-2.78942	2.6656	1.34484
AGTACCACACCTCTGT_1	SeuratProject	11218	3169	76	4	Hashtag1	Hashtag4	2.00259	Hashtag1	Singlet	Hashtag1	batch1	w8_late	0.0401141	0	0	0	0	0	8	8	8	6	6	4	18	3	2	13	3	3	6	9	10	6	6	6	5	3	6	Lung	Group 3 ILC	4.76851	-3.90508	7.69366	0.694221
AGTAGCTGTCGCAACC_1	SeuratProject	10547	3016	2325	3	Hashtag1	Hashtag3	5.45284	Hashtag1	Singlet	Hashtag1	batch1	w8_late	0.0549919	1	1	1	1	2	1	6	6	5	5	6	7	6	5	4	2	4	0	3	3	2	1	0	0	0	5	Lung	Group 1 ILC	-1.39723	12.2785	-10.5074	-29.6212
AGTAGTCAGCGCCGTT_1	SeuratProject	7791	2503	3207	4	Hashtag1	Hashtag3	5.83919	Hashtag1	Singlet	Hashtag1	batch1	w8_late	0.0505712	1	1	1	1	2	1	6	6	5	5	6	7	6	5	4	2	4	0	3	3	2	1	0	0	0	5	Lung	Group 1 ILC	-0.310981	12.2079	-11.4373	-26.0761
AGTCACATCTCGAGTA_1	SeuratProject	12031	3170	1046	4	Hashtag1	Hashtag4	4.5672	Hashtag1	Singlet	Hashtag1	batch1	w8_late	0.0576843	2	2	2	3	1	2	1	1	1	0	17	15	13	17	15	13	13	13	12	12	12	26	25	25	26	0	Lung	Group 3 ILC	3.60036	-3.30496	4.58537	-4.9043
AGTCATGCAGATCCAT_1	SeuratProject	12179	3389	116	4	Hashtag1	Hashtag4	1.95811	Hashtag1	Singlet	Hashtag1	batch1	w8_late	0.0704491	3	6	6	5	3	6	5	5	10	11	12	12	11	13	12	11	10	10	8	8	5	4	3	2	2	11	Lung	Group 3 ILC	5.64982	-0.225409	-1.36763	7.54643
AGTCTCCTCTGTAAGC_1	SeuratProject	20185	4338	248	4	Hashtag1	Hashtag4	2.92963	Hashtag1	Singlet	Hashtag1	batch1	w8_late	0.0507307	3	6	6	5	3	6	5	5	10	11	12	12	11	13	12	11	10	10	8	8	5	4	3	2	2	11	Lung	Group 3 ILC	6.22722	-0.236458	-1.9848	9.34623
AGTGACTAGACGAAGA_1	SeuratProject	10551	3259	2376	4	Hashtag1	Hashtag4	4.91893	Hashtag1	Singlet	Hashtag1	batch1	w8_late	0.0480523	1	8	8	8	8	9	9	9	7	7	5	5	4	3	2	5	1	1	14	0	15	8	14	13	15	7	Lung	Group 1 ILC	1.97311	11.5184	-14.727	-19.2069
AGTGACTAGCACTCGC_1	SeuratProject	12190	3273	183	4	Hashtag1	Hashtag4	2.24859	Hashtag1	Singlet	Hashtag1	batch1	w8_late	0.0776046	2	2	2	3	1	2	1	1	1	13	4	18	3	2	13	3	3	6	9	10	6	6	6	5	3	13	Lung	Group 3 ILC	4.25862	-1.19354	-4.42334	-1.6314
AGTGATCAGAATCTAG_1	SeuratProject	16061	3577	143	4	Hashtag1	Hashtag4	2.35846	Hashtag1	Singlet	Hashtag1	batch1	w8_late	0.0463234	0	3	3	2	4	3	2	2	2	1	4	18	3	2	13	3	3	6	9	10	6	6	6	5	3	1	Lung	Group 3 ILC	5.28117	-2.68973	5.69829	-0.216166
AGTGATCCAGGCTTGC_1	SeuratProject	5917	1866	351	4	Hashtag1	Hashtag3	3.52384	Hashtag1	Singlet	Hashtag1	batch1	w8_late	0.0432652	1	1	1	1	2	1	10	10	9	9	6	9	10	11	8	9	9	8	7	23	29	27	26	26	24	9	Lung	Group 1 ILC	-0.116484	11.3765	-5.01569	-21.4554
AGTGATCGTATCGTTG_1	SeuratProject	33291	5433	877	3	Hashtag1	Hashtag3	4.40061	Hashtag1	Singlet	Hashtag1	batch1	w8_late	0.0400108	2	2	2	3	1	2	1	1	1	0	4	18	3	2	13	3	3	6	9	10	6	6	6	5	3	0	Lung	Group 3 ILC	5.33804	-1.53938	0.704494	4.67138
AGTGTTGTCCCTCAAC_1	SeuratProject	15722	3630	2738	4	Hashtag1	Hashtag4	5.54869	Hashtag1	Singlet	Hashtag1	batch1	w8_late	0.042361	6	7	7	7	11	12	13	13	13	14	20	22	30	29	30	26	29	31	33	35	48	42	43	44	41	14	Lung	LP2	10.2137	7.81944	-2.33478	22.4309
AGTTCGAGTGGCAACA_1	SeuratProject	9151	2336	68	4	Hashtag1	Hashtag4	1.44205	Hashtag1	Singlet	Hashtag1	batch1	w8_late	0.0327833	0	3	3	2	4	3	2	2	2	1	4	18	3	2	13	3	3	6	9	10	6	6	6	5	3	1	Lung	Group 3 ILC	5.11097	-3.30071	7.37699	-0.811619
ATACCGATCTCGAGTA_1	SeuratProject	5943	1939	1930	4	Hashtag1	Hashtag4	5.19579	Hashtag1	Singlet	Hashtag1	batch1	w8_late	0.0578832	1	1	1	1	2	1	6	6	5	5	6	7	6	5	4	2	4	0	3	3	2	1	0	0	0	5	Lung	Group 1 ILC	-1.6929	10.9134	-8.16361	-28.6798
ATACTTCAGCGCCGTT_1	SeuratProject	10116	2810	1115	3	Hashtag1	Hashtag3	4.70708	Hashtag1	Singlet	Hashtag1	batch1	w8_late	0.0688019	6	7	7	7	11	12	13	13	13	14	20	22	30	29	30	26	29	31	33	35	48	42	43	44	41	14	Lung	LP2	11.1799	7.29169	-5.49138	22.7099
ATAGACCCATGCCATA_1	SeuratProject	10259	2765	1290	4	Hashtag1	Hashtag4	4.79302	Hashtag1	Singlet	Hashtag1	batch1	w8_late	0.0424018	2	2	2	3	1	2	1	1	1	0	14	17	43	44	45	46	47	50	14	46	60	8	67	68	53	0	Lung	Group 3 ILC	0.0982155	12.6242	-1.85207	-15.458
ATAGGCTGTAGTGCGA_1	SeuratProject	9455	2408	284	4	Hashtag1	Hashtag4	3.1616	Hashtag1	Singlet	Hashtag1	batch1	w8_late	0.0431518	1	1	1	1	2	1	6	6	5	5	6	1	2	1	2	9	9	8	7	7	7	5	4	3	4	5	Lung	Group 1 ILC	0.0110964	11.403	-7.49573	-21.1123
ATATCCTCAGTTTGGT_1	SeuratProject	4904	1889	107	4	Hashtag1	Hashtag4	2.26389	Hashtag1	Singlet	Hashtag1	batch1	w8_late	0.048124	2	2	2	10	10	11	12	12	12	13	14	17	18	18	17	17	14	15	15	13	11	10	8	6	7	13	Lung	Group 3 ILC	3.86988	-0.601338	-6.76071	-1.74405
ATCAGGTCAACGCATT_1	SeuratProject	15249	3451	631	4	Hashtag1	Hashtag3	4.15329	Hashtag1	Singlet	Hashtag1	batch1	w8_late	0.0536429	6	7	7	7	11	12	13	13	13	14	20	22	40	38	42	42	43	44	45	45	47	48	49	49	52	14	Lung	ILCP	10.5619	6.21042	-7.37787	20.0845
ATCCATTCAATCGCGC_1	SeuratProject	15285	3674	1505	4	Hashtag1	Hashtag4	4.51853	Hashtag1	Singlet	Hashtag1	batch1	w8_late	0.0396467	1	8	8	8	8	9	9	9	7	7	5	5	4	3	2	5	1	1	21	0	21	19	18	17	17	7	Lung	Group 1 ILC	2.48158	11.0227	-15.3097	-16.4339
ATCCTATTCGTTCTCG_1	SeuratProject	18327	4431	124	4	Hashtag1	Hashtag3	2.63186	Hashtag1	Singlet	Hashtag1	batch1	w8_late	0.0431604	3	6	6	5	3	6	5	5	10	11	12	12	11	13	12	11	10	10	8	8	5	4	3	2	2	11	Lung	Group 3 ILC	6.00563	0.354212	-2.77958	8.24704
ATCGATGTCCTATGGA_1	SeuratProject	11652	3001	224	4	Hashtag1	Hashtag4	2.94122	Hashtag1	Singlet	Hashtag1	batch1	w8_late	0.0489186	0	0	0	0	0	0	0	0	0	2	1	0	0	0	0	1	2	9	25	21	27	20	19	19	23	2	Lung	Group 3 ILC	6.18843	-5.67203	18.8294	0.305186
ATCGCCTGTAAGTTGA_1	SeuratProject	6673	2377	1031	4	Hashtag1	Hashtag4	4.44873	Hashtag1	Singlet	Hashtag1	batch1	w8_late	0.03162	1	1	1	1	2	1	6	6	5	5	6	7	6	5	4	2	4	0	3	3	2	1	0	0	0	5	Lung	Group 1 ILC	-0.0604677	10.8775	-8.11248	-24.4185
ATCTCTAGTGCGTCGT_1	SeuratProject	3570	1506	855	4	Hashtag1	Hashtag4	3.92106	Hashtag1	Singlet	Hashtag1	batch1	w8_late	0.0666667	0	0	0	0	0	0	0	0	0	2	0	8	7	8	7	6	6	14	13	11	10	9	7	7	5	2	Lung	Group 3 ILC	6.42204	-5.64593	16.9322	-2.18305
ATGAAAGTCGGAACTT_1	SeuratProject	9767	2566	99	4	Hashtag1	Hashtag4	2.01481	Hashtag1	Singlet	Hashtag1	batch1	w8_late	0.0449473	2	2	2	3	1	2	1	1	1	0	4	18	3	2	13	3	3	6	9	10	6	6	6	5	3	0	Lung	Group 3 ILC	4.54296	-3.55935	7.61266	-2.75231
ATGAGGGCATACATCG_1	SeuratProject	4506	1672	1532	3	Hashtag1	Hashtag2	4.49891	Hashtag1	Singlet	Hashtag1	batch1	w8_late	0.0861074	1	1	1	1	2	1	10	10	9	9	15	9	10	11	8	12	11	12	11	39	39	39	39	40	38	9	Lung	Group 1 ILC	1.36439	13.0621	-20.5375	-25.8579
ATGAGTCCAGGATGAC_1	SeuratProject	6901	2143	149	4	Hashtag1	Hashtag4	2.15813	Hashtag1	Singlet	Hashtag1	batch1	w8_late	0.0331836	0	2	2	3	1	2	8	8	6	6	4	18	3	2	13	3	7	6	9	10	6	6	6	5	3	6	Lung	Group 3 ILC	5.01677	-4.13084	9.04354	-5.19594
ATGAGTCCATGTGACT_1	SeuratProject	19105	4118	1991	4	Hashtag1	Hashtag3	5.20214	Hashtag1	Singlet	Hashtag1	batch1	w8_late	0.032871	3	6	6	5	3	6	5	5	18	19	23	25	25	26	22	25	23	22	23	20	22	21	20	18	18	19	Lung	Group 3 ILC	6.64201	2.1883	-8.72228	8.59968
ATGAGTCGTCGTGGAA_1	SeuratProject	7664	2727	2219	4	Hashtag1	Hashtag4	5.15062	Hashtag1	Singlet	Hashtag1	batch1	w8_late	0.0409708	1	8	8	8	8	9	9	9	7	7	5	5	4	3	2	5	1	1	21	0	21	19	18	17	17	7	Lung	Group 1 ILC	2.69034	10.1006	-14.0297	-14.9054
ATGCATGCAACACGTT_1	SeuratProject	7883	2523	594	4	Hashtag1	Hashtag3	3.95873	Hashtag1	Singlet	Hashtag1	batch1	w8_late	0.0518838	1	1	1	1	2	1	10	10	9	9	6	9	10	11	8	12	11	12	11	23	29	27	26	26	24	9	Lung	Group 1 ILC	0.352579	11.8896	-17.0554	-25.2594
ATGCATGCAACCAATC_1	SeuratProject	17457	4034	405	4	Hashtag1	Hashtag3	3.75694	Hashtag1	Singlet	Hashtag1	batch1	w8_late	0.0384946	1	8	8	8	8	9	9	9	7	7	5	5	4	3	2	5	1	1	21	0	21	19	18	17	17	7	Lung	Group 1 ILC	2.91826	10.3057	-15.0088	-13.3715
ATGCCTCAGGAGGCAG_1	SeuratProject	14490	3510	980	3	Hashtag1	Hashtag3	4.74765	Hashtag1	Singlet	Hashtag1	batch1	w8_late	0.073637	6	7	7	7	11	12	13	13	13	14	20	22	30	29	30	26	29	44	33	45	47	42	43	44	41	14	Lung	LP2	10.711	6.96747	-6.01985	21.0623
ATGCCTCCATTAAAGG_1	SeuratProject	16460	3802	33	4	Hashtag1	Hashtag4	1.17857	Hashtag1	Singlet	Hashtag1	batch1	w8_late	0.0410693	3	6	6	5	3	6	5	5	10	11	12	12	11	13	12	11	10	10	8	8	5	4	3	2	2	11	Lung	Group 3 ILC	7.04079	-0.987043	0.697287	9.3083
ATGCCTCTCAGGTGTT_1	SeuratProject	23074	4555	388	4	Hashtag1	Hashtag4	3.44717	Hashtag1	Singlet	Hashtag1	batch1	w8_late	0.0404351	1	8	8	8	8	9	9	9	7	7	5	5	4	3	2	5	1	1	21	0	21	19	18	17	17	7	Lung	Group 1 ILC	3.24595	10.313	-16.261	-12.8289
ATGGATCTCGAACCTA_1	SeuratProject	17581	4060	337	4	Hashtag1	Hashtag4	3.1188	Hashtag1	Singlet	Hashtag1	batch1	w8_late	0.0532393	3	6	6	5	3	6	5	5	10	11	12	12	11	13	12	11	10	10	8	8	5	4	3	2	2	11	Lung	Group 3 ILC	5.79903	-0.115787	-1.90209	8.20148
ATGGTTGGTACGGCAA_1	SeuratProject	9638	2593	193	4	Hashtag1	Hashtag4	2.96074	Hashtag1	Singlet	Hashtag1	batch1	w8_late	0.0523968	2	2	2	3	1	2	2	2	2	1	4	18	3	2	13	3	3	6	9	10	6	6	6	5	3	1	Lung	Group 3 ILC	5.25203	-2.93399	8.64051	0.86471
ATGGTTGGTGGTACAG_1	SeuratProject	11835	3059	81	4	Hashtag1	Hashtag3	2.14808	Hashtag1	Singlet	Hashtag1	batch1	w8_late	0.0365019	0	0	0	0	0	8	8	8	6	6	17	15	13	17	15	13	13	13	12	12	12	13	10	9	11	6	Lung	Group 3 ILC	4.29543	-4.67122	9.3563	-8.30844
ATGGTTGGTTTCACTT_1	SeuratProject	13423	3204	110	4	Hashtag1	Hashtag4	2.33775	Hashtag1	Singlet	Hashtag1	batch1	w8_late	0.0300976	2	2	2	3	1	2	1	1	1	0	4	10	3	2	9	36	44	43	44	48	35	50	51	52	50	0	Lung	Group 3 ILC	4.95773	-1.68187	-0.793586	0.935221
ATGGTTGTCCACGTAA_1	SeuratProject	10171	2687	93	4	Hashtag1	Hashtag4	1.8052	Hashtag1	Singlet	Hashtag1	batch1	w8_late	0.0592862	2	2	2	3	1	2	1	1	1	0	17	15	13	17	15	13	13	13	12	12	12	26	25	25	26	0	Lung	Group 3 ILC	3.17224	-2.75887	2.36673	-8.77297
ATGTCCCGTAGTAAGT_1	SeuratProject	17846	3882	534	4	Hashtag1	Hashtag3	3.53752	Hashtag1	Singlet	Hashtag1	batch1	w8_late	0.057716	1	8	8	8	8	9	9	9	7	7	5	5	4	3	2	5	1	1	14	0	15	8	14	13	15	7	Lung	Group 1 ILC	2.23536	10.676	-11.4596	-17.2162
ATGTCCCGTGTCCGTG_1	SeuratProject	17209	3954	737	4	Hashtag1	Hashtag4	4.33334	Hashtag1	Singlet	Hashtag1	batch1	w8_late	0.037248	3	3	3	2	3	13	14	14	14	15	8	4	22	25	20	23	20	20	19	16	20	16	15	14	16	15	Lung	Group 3 ILC	6.8048	-1.19888	2.92846	8.60449
ATTACCTCACAAGCCC_1	SeuratProject	9033	2527	183	4	Hashtag1	Hashtag3	2.69353	Hashtag1	Singlet	Hashtag1	batch1	w8_late	0.0379719	2	2	2	3	1	2	1	1	1	0	17	15	13	17	15	13	13	13	12	12	12	13	10	9	11	0	Lung	Group 3 ILC	3.08261	-3.83249	2.21959	-6.30004
ATTACTCGTTATCTTC_1	SeuratProject	18970	4437	258	3	Hashtag1	Hashtag3	3.1671	Hashtag1	Singlet	Hashtag1	batch1	w8_late	0.0369531	3	6	6	5	3	6	5	5	10	11	12	12	11	13	12	11	10	10	8	8	5	4	3	2	2	11	Lung	Group 3 ILC	7.4483	0.0990924	-3.7572	12.7216
ATTATCCAGTTCAACC_1	SeuratProject	10957	2899	70	4	Hashtag1	Hashtag4	1.61765	Hashtag1	Singlet	Hashtag1	batch1	w8_late	0.0475495	2	9	9	9	9	10	11	11	11	12	13	14	12	12	14	10	12	11	10	9	8	7	5	4	66	12	Lung	Group 2 ILC	3.31556	0.990462	-13.293	-2.08104
ATTATCCTCCGATGCG_1	SeuratProject	19234	4276	123	4	Hashtag1	Hashtag3	2.20359	Hashtag1	Singlet	Hashtag1	batch1	w8_late	0.0473121	3	3	3	2	3	13	14	14	14	15	8	4	22	25	20	23	20	20	19	16	20	16	15	14	16	15	Lung	Group 3 ILC	7.15418	-1.72436	4.77632	11.2492
ATTCAGGGTCGTTGGC_1	SeuratProject	9840	2797	219	4	Hashtag1	Hashtag4	2.61724	Hashtag1	Singlet	Hashtag1	batch1	w8_late	0.0561992	2	2	2	3	1	2	1	1	1	0	4	18	3	2	13	3	3	6	9	10	6	6	6	5	3	0	Lung	Group 3 ILC	4.64269	-3.60024	5.99314	-3.12721
ATTCCATGTACGTGTT_1	SeuratProject	12147	2868	252	4	Hashtag1	Hashtag3	0.117003	Hashtag1	Singlet	Hashtag1	batch1	w8_late	0.0395983	5	5	5	11	12	14	15	16	16	17	22	24	16	24	21	22	22	34	20	18	19	32	31	34	32	17	Lung	HSPC	14.9724	4.08093	-22.1664	24.9611
ATTCCCGCAGCGCGTT_1	SeuratProject	3783	1495	2326	4	Hashtag1	Hashtag3	5.51653	Hashtag1	Singlet	Hashtag1	batch1	w8_late	0.0626487	1	1	1	1	2	1	10	10	9	9	15	9	10	11	8	12	11	12	11	39	39	39	39	40	38	9	Lung	Group 1 ILC	1.07768	13.222	-20.7992	-25.8843
ATTCCCGTCCCAGTGG_1	SeuratProject	13019	3136	73	4	Hashtag1	Hashtag4	1.82063	Hashtag1	Singlet	Hashtag1	batch1	w8_late	0.0449343	0	3	3	2	4	3	2	2	2	1	8	4	22	25	20	23	20	20	19	16	20	16	15	14	16	1	Lung	Group 3 ILC	8.06856	-3.33246	10.3484	9.33849
ATTCCTATCTTCGATT_1	SeuratProject	10200	2472	65	3	Hashtag1	Hashtag4	1.83249	Hashtag1	Singlet	Hashtag1	batch1	w8_late	0.0529412	0	3	3	2	4	3	2	2	2	1	4	4	24	2	13	36	21	16	0	17	35	18	17	16	9	1	Lung	Group 3 ILC	6.3201	-2.64644	4.7046	2.25928
ATTCGTTGTCGAGCTC_1	SeuratProject	9424	2777	141	4	Hashtag1	Hashtag4	2.19115	Hashtag1	Singlet	Hashtag1	batch1	w8_late	0.0560272	2	2	2	3	1	2	1	1	1	0	4	10	3	2	9	19	18	43	18	15	17	14	11	10	13	0	Lung	Group 3 ILC	2.96935	-2.17949	-0.455471	-5.92683
ATTCTACGTAGACAGC_1	SeuratProject	10108	2645	91	4	Hashtag1	Hashtag4	1.55064	Hashtag1	Singlet	Hashtag1	batch1	w8_late	0.0864662	2	2	2	3	1	2	1	1	1	0	4	18	3	2	13	3	3	6	9	10	6	6	6	5	3	0	Lung	Group 3 ILC	4.58926	-3.69302	8.11608	-2.76108
ATTCTTGGTAATGCGG_1	SeuratProject	9116	2657	504	4	Hashtag1	Hashtag4	3.64978	Hashtag1	Singlet	Hashtag1	batch1	w8_late	0.0570426	0	3	3	2	4	3	2	2	2	1	1	0	0	7	5	3	3	3	1	2	0	0	6	5	3	1	Lung	Group 3 ILC	5.34255	-3.39014	7.46362	-1.93937
ATTCTTGTCACTGGTA_1	SeuratProject	8236	2542	829	4	Hashtag1	Hashtag4	4.45919	Hashtag1	Singlet	Hashtag1	batch1	w8_late	0.0541525	1	1	1	1	2	1	6	6	5	5	6	7	6	5	4	2	4	0	3	3	2	1	0	0	0	5	Lung	Group 1 ILC	0.0453677	12.6552	-12.6256	-27.3884
ATTGGGTCATGATAGA_1	SeuratProject	6672	2197	1562	4	Hashtag1	Hashtag4	4.88145	Hashtag1	Singlet	Hashtag1	batch1	w8_late	0.0708933	1	1	1	1	2	1	10	10	9	9	6	9	10	11	8	12	11	12	11	23	29	27	26	26	24	9	Lung	Group 1 ILC	-0.134366	12.4308	-16.5307	-26.8554
ATTGTTCCAGATTAAG_1	SeuratProject	13798	3244	102	4	Hashtag1	Hashtag4	2.29621	Hashtag1	Singlet	Hashtag1	batch1	w8_late	0.0387013	2	2	2	3	1	2	1	1	1	0	4	18	3	2	13	3	3	6	9	10	6	6	6	5	3	0	Lung	Group 3 ILC	4.45152	-2.76244	3.81374	-3.19743
ATTTCACGTGAGCAGT_1	SeuratProject	10392	3094	299	4	Hashtag1	Hashtag4	3.37467	Hashtag1	Singlet	Hashtag1	batch1	w8_late	0.0528291	0	3	3	2	4	3	2	2	2	1	1	0	0	7	5	3	3	3	1	2	0	0	36	39	43	1	Lung	Group 3 ILC	5.10813	-3.38431	9.72582	-0.532856
CAACAGTGTAGGTAGC_1	SeuratProject	9429	2667	55	4	Hashtag1	Hashtag4	0.8141	Hashtag1	Singlet	Hashtag1	batch1	w8_late	0.0687241	0	3	3	2	4	3	2	2	2	1	8	4	22	25	20	15	20	20	19	16	20	16	15	14	16	1	Lung	Group 3 ILC	6.98829	-4.55552	7.59603	5.03572
CAACGGCCATTGAAGA_1	SeuratProject	16033	3846	135	4	Hashtag1	Hashtag3	2.4914	Hashtag1	Singlet	Hashtag1	batch1	w8_late	0.0358635	3	6	6	5	3	6	5	5	10	11	12	12	11	13	12	11	10	10	8	8	5	4	3	2	2	11	Lung	Group 3 ILC	5.36501	-0.85991	-1.97374	5.89716
CAAGACTAGTCTCCTC_1	SeuratProject	10588	3070	65	2	Hashtag1	Hashtag3	2.02158	Hashtag1	Singlet	Hashtag1	batch1	w8_late	0.086513	0	0	0	0	0	0	0	0	0	2	0	2	1	0	0	0	0	9	25	21	27	20	19	19	23	2	Lung	Group 3 ILC	6.57625	-5.69831	20.893	-2.63064
CAAGACTCATGGCGCT_1	SeuratProject	6098	2093	2649	4	Hashtag1	Hashtag4	5.41737	Hashtag1	Singlet	Hashtag1	batch1	w8_late	0.0739587	1	1	1	1	2	1	10	10	9	9	15	9	10	11	8	12	11	12	11	39	29	27	39	40	38	9	Lung	Group 1 ILC	1.14232	13.2026	-20.3124	-27.0088
CAATACGCAGTCTGGC_1	SeuratProject	16762	3894	130	4	Hashtag1	Hashtag4	2.42312	Hashtag1	Singlet	Hashtag1	batch1	w8_late	0.042477	3	6	6	5	3	6	5	5	10	11	12	12	11	13	12	11	10	10	8	8	5	4	3	2	2	11	Lung	Group 3 ILC	5.13383	-1.54679	-1.90433	5.81086
CAATACGGTCGGATTT_1	SeuratProject	15583	3515	223	4	Hashtag1	Hashtag4	2.74964	Hashtag1	Singlet	Hashtag1	batch1	w8_late	0.0439582	0	3	3	2	4	3	2	2	2	1	1	0	0	7	5	3	3	3	1	2	0	0	36	39	43	1	Lung	Group 3 ILC	6.03724	-3.12118	9.96489	2.06936
CAATCGAGTCTGTCCT_1	SeuratProject	9927	2979	320	3	Hashtag1	Hashtag3	3.43106	Hashtag1	Singlet	Hashtag1	batch1	w8_late	0.0640677	0	3	3	2	4	3	2	2	2	1	1	0	0	7	5	3	3	3	1	2	0	0	36	39	43	1	Lung	Group 3 ILC	5.56837	-3.04114	10.0806	1.11242
CAATTTCCAAATGAAC_1	SeuratProject	18767	4193	170	4	Hashtag1	Hashtag4	2.8329	Hashtag1	Singlet	Hashtag1	batch1	w8_late	0.0478499	3	6	6	5	3	6	5	5	10	11	12	12	11	13	12	11	10	10	8	8	5	4	3	2	2	11	Lung	Group 3 ILC	5.88254	-0.23381	-2.77865	7.45606
CACACAATCGAGAACG_1	SeuratProject	11505	3109	99	4	Hashtag1	Hashtag3	1.32284	Hashtag1	Singlet	Hashtag1	batch1	w8_late	0.0511951	2	2	2	3	1	2	1	1	1	0	4	18	3	2	13	3	3	6	9	10	6	6	6	5	3	0	Lung	Group 3 ILC	5.12012	-2.62478	4.11097	0.241019
CACAGATGTCGCCTAG_1	SeuratProject	7400	2360	81	4	Hashtag1	Hashtag4	1.85079	Hashtag1	Singlet	Hashtag1	batch1	w8_late	0.055	0	0	0	0	0	8	8	8	6	6	10	13	9	9	11	7	7	7	5	4	3	2	1	1	1	6	Lung	Group 3 ILC	3.6412	-4.95043	13.96	-11.657
CACAGATTCGTGGACC_1	SeuratProject	9362	2653	132	4	Hashtag1	Hashtag4	2.33559	Hashtag1	Singlet	Hashtag1	batch1	w8_late	0.0500961	0	3	3	2	4	3	2	2	2	1	4	18	3	2	13	3	3	6	9	10	6	6	6	5	3	1	Lung	Group 3 ILC	5.88154	-3.00887	9.8588	3.87988
CACAGGCAGGCCCGTT_1	SeuratProject	19890	3796	720	4	Hashtag1	Hashtag4	3.81864	Hashtag1	Singlet	Hashtag1	batch1	w8_late	0.0472097	2	2	2	3	1	2	1	1	1	0	4	18	3	2	13	3	3	6	9	10	6	6	6	5	3	0	Lung	Group 3 ILC	4.48987	-1.82514	3.27653	-3.08347
CACATGATCGCAACAT_1	SeuratProject	8119	2394	83	4	Hashtag1	Hashtag4	1.94403	Hashtag1	Singlet	Hashtag1	batch1	w8_late	0.0437246	0	3	3	2	4	3	2	2	2	1	1	0	0	7	5	1	2	3	1	2	0	0	13	12	10	1	Lung	Group 3 ILC	6.95699	-4.52202	16.8454	3.23874
CACGAATGTTTCTATC_1	SeuratProject	12470	3286	69	4	Hashtag1	Hashtag3	1.80572	Hashtag1	Singlet	Hashtag1	batch1	w8_late	0.0542101	0	3	3	2	4	3	2	2	2	1	1	0	0	7	5	1	2	3	1	2	0	0	13	12	10	1	Lung	Group 3 ILC	6.73588	-4.16422	16.1905	5.17369
CACGAATTCAGGAGAC_1	SeuratProject	10438	2690	616	4	Hashtag1	Hashtag4	3.94776	Hashtag1	Singlet	Hashtag1	batch1	w8_late	0.0554704	0	3	3	2	4	3	2	2	2	1	1	0	0	7	5	1	2	3	1	2	0	0	13	12	10	1	Lung	Group 3 ILC	6.10757	-3.40989	13.0828	2.83192
CACGGGTAGTCCCTAA_1	SeuratProject	13718	3043	223	4	Hashtag1	Hashtag3	3.22974	Hashtag1	Singlet	Hashtag1	batch1	w8_late	0.0441755	0	3	3	2	4	3	2	2	2	1	4	4	24	2	13	36	21	16	0	17	35	18	17	16	9	1	Lung	Group 3 ILC	6.15134	-2.96865	6.1057	2.23988
CACTAAGGTGCGAGTA_1	SeuratProject	18678	3927	3489	4	Hashtag1	Hashtag4	5.79329	Hashtag1	Singlet	Hashtag1	batch1	w8_late	0.0841632	3	6	6	5	3	6	5	5	10	11	12	12	11	13	12	11	10	10	8	8	5	4	3	2	2	11	Lung	Group 3 ILC	4.37994	-1.20373	-2.91569	6.91982
CACTAAGTCATTGGTG_1	SeuratProject	14721	3617	97	4	Hashtag1	Hashtag4	2.13554	Hashtag1	Singlet	Hashtag1	batch1	w8_late	0.0543441	3	3	3	2	3	13	14	14	14	15	8	4	22	25	20	23	20	20	19	16	20	16	15	14	16	15	Lung	Group 3 ILC	7.40646	-1.08262	3.09729	10.9634
CACTGGGGTACCACGC_1	SeuratProject	15463	3724	586	4	Hashtag1	Hashtag2	3.82883	Hashtag1	Singlet	Hashtag1	batch1	w8_late	0.0324646	3	3	3	2	3	13	14	14	14	15	8	4	22	25	20	23	20	20	19	16	20	16	15	14	16	15	Lung	Group 3 ILC	6.20667	-1.77402	3.88887	7.32346
CACTTCGGTCAAGGCA_1	SeuratProject	15114	3612	72	4	Hashtag1	Hashtag4	1.57942	Hashtag1	Singlet	Hashtag1	batch1	w8_late	0.0427418	3	3	3	2	3	13	14	14	14	15	8	4	22	25	20	23	20	20	19	16	20	16	15	14	16	15	Lung	Group 3 ILC	6.13683	-2.05129	3.95381	7.33231
CAGAGCCTCAGCTGTA_1	SeuratProject	3449	1348	1858	4	Hashtag1	Hashtag4	5.27206	Hashtag1	Singlet	Hashtag1	batch1	w8_late	0.0452305	1	1	1	1	2	1	10	10	9	9	15	9	10	11	8	12	11	12	11	23	29	27	26	26	24	9	Lung	Group 1 ILC	0.348875	12.6579	-16.668	-26.0031
CAGATACCATCTTCGC_1	SeuratProject	9983	2687	400	4	Hashtag1	Hashtag4	3.32192	Hashtag1	Singlet	Hashtag1	batch1	w8_late	0.0395673	2	2	2	3	1	2	1	1	1	0	4	10	3	2	9	36	44	43	44	48	35	50	51	52	50	0	Lung	Group 3 ILC	3.77197	-1.91305	-0.933675	-3.05835
CAGATCAGTCGTCGGT_1	SeuratProject	11393	2862	442	4	Hashtag1	Hashtag4	3.69882	Hashtag1	Singlet	Hashtag1	batch1	w8_late	0.0520495	2	2	2	3	1	2	1	1	1	0	4	18	3	2	13	3	3	6	9	10	6	6	6	5	3	0	Lung	Group 3 ILC	4.07843	-2.79075	3.58751	-3.45736
CAGATCAGTTTGTTGG_1	SeuratProject	12691	3237	168	3	Hashtag1	Hashtag3	2.72552	Hashtag1	Singlet	Hashtag1	batch1	w8_late	0.082263	0	3	3	2	4	3	2	2	2	1	1	0	0	7	5	3	3	3	1	2	0	0	36	39	43	1	Lung	Group 3 ILC	5.71903	-2.91372	10.9201	2.44641
CAGCACGCAAGAGGCT_1	SeuratProject	8762	2585	88	4	Hashtag1	Hashtag4	2.04436	Hashtag1	Singlet	Hashtag1	batch1	w8_late	0.0275051	0	0	0	0	0	8	8	8	6	6	35	30	33	32	33	15	33	33	34	32	38	13	10	9	11	6	Lung	Group 3 ILC	4.98352	-5.04538	13.9092	-5.26853
CAGCACGTCCGAGATT_1	SeuratProject	14930	3665	168	4	Hashtag1	Hashtag3	2.25676	Hashtag1	Singlet	Hashtag1	batch1	w8_late	0.0427328	0	0	0	0	0	0	0	0	0	2	1	0	0	6	6	15	2	4	0	19	9	22	21	24	12	2	Lung	Group 3 ILC	7.17366	-5.29681	23.6305	1.76678
[truncated: 19,867 more rows]

## Sheet: DEGs_lymphoid_cell_clusters
Supplementary Table 3. Cell information and DEGs of 10 lymphoid cell clusters
	p_val	avg_logFC	pct.1	pct.2	p_val_adj	cluster	gene
[truncated: 1,015 more rows]
