# Supplementary material for: Delineating spatiotemporal and hierarchical development of human fetal innate lymphoid cells
Source: Cell Res. 2021 Jul 8;31(10):1106–22. doi: 10.1038/s41422-021-00529-2 (PMC8486758; doi:10.1038/s41422-021-00529-2)
Supplement: Supplementary file 15 — Supplementary information, Table. S5 [file 41422_2021_529_MOESM15_ESM.xlsx]

## Sheet: ILC1_cell_annotation
Supplementary Table 5. Cell information and DEGs of the sub-clusters of Group 1 ILCs
	orig.ident	nCount_RNA	nFeature_RNA	nCount_HTO	nFeature_HTO	HTO_maxID	HTO_secondID	HTO_margin	HTO_classification	HTO_classification.global	hash.ID	batch	stage	mt_ratio	integrated_snn_res.0.2	integrated_snn_res.0.4	integrated_snn_res.0.6	integrated_snn_res.0.8	integrated_snn_res.1	integrated_snn_res.1.2	integrated_snn_res.1.4	integrated_snn_res.1.6	integrated_snn_res.1.8	integrated_snn_res.2	integrated_snn_res.2.2	integrated_snn_res.2.4	integrated_snn_res.2.6	integrated_snn_res.2.8	integrated_snn_res.3	integrated_snn_res.3.2	integrated_snn_res.3.4	integrated_snn_res.3.6	integrated_snn_res.3.8	integrated_snn_res.4	integrated_snn_res.4.2	integrated_snn_res.4.4	integrated_snn_res.4.6	integrated_snn_res.4.8	integrated_snn_res.5	seurat_clusters	site	cluster	Cluster	integrated_snn_res.0.1	integrated_snn_res.0.3	integrated_snn_res.0.5	integrated_snn_res.0.7	integrated_snn_res.0.9	integrated_snn_res.1.1
AAAGGATAGAGTTCGG_1	SeuratProject	10813	2945	348	4	Hashtag2	Hashtag1	2.07014	Hashtag2	Singlet	Hashtag2	batch1	w8_late	0.046888	1	2	2	2	2	3	2	4	3	3	5	5	4	3	2	5	1	1	14	0	15	8	14	13	15	3	Intestine	Pre-ILC1	Group 1 ILC	1	2	2	3	2	3
AAAGTGAAGCCATTGT_1	SeuratProject	13619	3619	2987	4	Hashtag2	Hashtag4	4.04463	Hashtag2	Singlet	Hashtag2	batch1	w8_late	0.0541156	1	2	2	3	3	4	6	7	7	7	5	5	4	3	2	5	1	1	14	0	15	8	14	13	15	7	Intestine	Pre-ILC1	Group 1 ILC	1	2	2	4	3	4
AACACACCAACCGCCA_1	SeuratProject	10627	3005	640	4	Hashtag2	Hashtag4	2.38738	Hashtag2	Singlet	Hashtag2	batch1	w8_late	0.058342	0	0	1	2	1	3	2	11	9	9	6	7	6	5	4	2	4	0	3	3	2	1	0	0	0	9	Intestine	ILC1_b	Group 1 ILC	0	0	1	3	2	3
AAGCGAGAGTGGAAGA_1	SeuratProject	11497	3025	1784	4	Hashtag2	Hashtag1	3.55692	Hashtag2	Singlet	Hashtag2	batch1	w8_late	0.0603636	1	2	2	2	2	3	2	4	3	3	5	5	4	3	2	5	1	1	14	0	15	8	14	13	15	3	Intestine	Pre-ILC1	Group 1 ILC	1	2	2	3	2	3
AAGTTCGAGACTTCAC_1	SeuratProject	13995	3582	2437	4	Hashtag2	Hashtag1	4.07081	Hashtag2	Singlet	Hashtag2	batch1	w8_late	0.0444444	1	2	2	3	3	4	6	7	7	7	5	5	4	5	4	5	1	1	14	0	15	8	14	13	15	7	Intestine	Pre-ILC1	Group 1 ILC	1	2	2	4	3	4
AATAGAGTCTGTGCTC_1	SeuratProject	10064	2986	649	4	Hashtag2	Hashtag1	2.76532	Hashtag2	Singlet	Hashtag2	batch1	w8_late	0.0416335	1	2	2	3	3	4	9	9	10	10	5	5	4	3	2	50	1	53	55	58	56	59	62	64	65	10	Intestine	Pre-ILC1	Group 1 ILC	1	2	2	4	3	4
AATCGTGTCCAGCTCT_1	SeuratProject	11237	2843	236	3	Hashtag2	Hashtag4	1.61826	Hashtag2	Singlet	Hashtag2	batch1	w8_late	0.0461867	1	2	2	3	3	4	6	7	7	7	5	5	4	3	2	5	1	1	21	0	21	19	18	17	17	7	Intestine	Pre-ILC1	Group 1 ILC	1	2	2	4	3	4
ACGTAACAGCAAGCCA_1	SeuratProject	5395	1976	106	4	Hashtag2	Hashtag1	0.796561	Hashtag2	Singlet	Hashtag2	batch1	w8_late	0.0730306	0	1	0	0	0	2	3	1	1	1	6	7	6	5	4	2	4	0	3	3	2	1	0	0	0	1	Intestine	ILC1_c	Group 1 ILC	0	1	0	0	0	2
ACGTCCTAGCGCCTCA_1	SeuratProject	4833	1897	271	4	Hashtag2	Hashtag1	1.71499	Hashtag2	Singlet	Hashtag2	batch1	w8_late	0.0529692	0	1	0	1	1	1	0	11	9	9	6	7	6	5	4	2	4	0	3	3	2	1	0	0	0	9	Intestine	ILC1_c	Group 1 ILC	0	1	0	1	0	1
ACTGTCCAGAGAGAAC_1	SeuratProject	8685	2623	162	4	Hashtag2	Hashtag1	1.22844	Hashtag2	Singlet	Hashtag2	batch1	w8_late	0.0488198	1	2	2	2	2	3	2	11	9	9	5	5	4	3	2	5	1	1	14	0	15	8	14	13	15	9	Intestine	Pre-ILC1	Group 1 ILC	1	2	2	3	2	3
AGATGCTCAGCTCATA_1	SeuratProject	6594	2099	1434	3	Hashtag2	Hashtag1	3.04032	Hashtag2	Singlet	Hashtag2	batch1	w8_late	0.0512587	0	0	1	1	1	0	1	3	2	2	6	7	6	5	4	2	4	0	3	3	2	1	0	0	0	2	Intestine	ILC1_b	Group 1 ILC	0	0	1	1	1	0
AGCTACATCATACAGC_1	SeuratProject	3976	1439	1268	4	Hashtag2	Hashtag4	3.01953	Hashtag2	Singlet	Hashtag2	batch1	w8_late	0.0580986	0	0	1	1	4	5	4	3	2	2	6	9	10	11	8	12	11	12	11	23	29	27	26	26	24	2	Intestine	ILC1_b	Group 1 ILC	0	0	1	1	4	5
AGGCCACCACTTGGGC_1	SeuratProject	19785	4489	970	4	Hashtag2	Hashtag1	2.94701	Hashtag2	Singlet	Hashtag2	batch1	w8_late	0.0616123	1	2	2	2	2	3	2	4	3	3	5	5	4	3	2	5	1	1	21	0	21	19	18	17	17	3	Intestine	Pre-ILC1	Group 1 ILC	1	2	2	3	2	3
AGTACCACAAATTGCC_1	SeuratProject	14681	3573	1087	3	Hashtag2	Hashtag1	3.16343	Hashtag2	Singlet	Hashtag2	batch1	w8_late	0.0382808	1	2	2	3	3	4	6	7	7	7	5	5	4	3	2	5	1	1	21	0	21	19	18	17	17	7	Intestine	Pre-ILC1	Group 1 ILC	1	2	2	4	3	4
ATCACTTCACAATGAA_1	SeuratProject	13680	3572	224	3	Hashtag2	Hashtag4	1.49531	Hashtag2	Singlet	Hashtag2	batch1	w8_late	0.0504386	1	2	2	2	2	3	2	4	3	3	5	5	4	3	2	5	1	1	21	0	21	19	18	17	17	3	Intestine	Pre-ILC1	Group 1 ILC	1	2	2	3	2	3
ATCACTTGTAAGGCTG_1	SeuratProject	21221	4528	643	4	Hashtag2	Hashtag1	2.7593	Hashtag2	Singlet	Hashtag2	batch1	w8_late	0.0705433	1	2	2	3	3	4	9	9	10	10	5	5	4	3	2	50	1	53	55	58	56	59	62	64	65	10	Intestine	Pre-ILC1	Group 1 ILC	1	2	2	4	3	4
ATCATTCCAGTAACGG_1	SeuratProject	23584	4596	2407	4	Hashtag2	Hashtag4	3.6537	Hashtag2	Singlet	Hashtag2	batch1	w8_late	0.0547405	1	2	2	2	2	3	2	4	3	3	5	5	4	3	2	5	1	1	21	0	21	19	18	17	17	3	Intestine	Pre-ILC1	Group 1 ILC	1	2	2	3	2	3
ATCGTCCCACAGTATC_1	SeuratProject	18947	4232	301	4	Hashtag2	Hashtag4	2.02356	Hashtag2	Singlet	Hashtag2	batch1	w8_late	0.0685069	1	2	2	3	3	4	6	7	7	7	5	5	4	3	2	5	1	1	21	0	21	19	18	17	17	7	Intestine	Pre-ILC1	Group 1 ILC	1	2	2	4	3	4
ATGAGGGCATGGAGAC_1	SeuratProject	4757	1611	890	4	Hashtag2	Hashtag4	2.57855	Hashtag2	Singlet	Hashtag2	batch1	w8_late	0.0538154	0	0	1	1	6	7	7	5	4	4	6	7	6	5	4	2	4	0	3	3	2	1	0	0	0	4	Intestine	ILC1_b	Group 1 ILC	0	0	1	1	1	7
ATGAGTCTCACCGGGT_1	SeuratProject	8874	2558	530	3	Hashtag2	Hashtag4	2.16296	Hashtag2	Singlet	Hashtag2	batch1	w8_late	0.0668244	0	0	1	1	1	0	1	2	5	5	6	9	10	11	8	12	11	12	11	23	29	27	26	26	24	5	Intestine	ILC1_b	Group 1 ILC	0	0	1	1	1	0
ATGGGTTTCCATTTGT_1	SeuratProject	17498	3856	987	4	Hashtag2	Hashtag4	2.94697	Hashtag2	Singlet	Hashtag2	batch1	w8_late	0.0422334	1	2	2	3	3	4	6	7	7	7	5	5	4	3	2	5	1	1	21	0	21	19	18	17	17	7	Intestine	Pre-ILC1	Group 1 ILC	1	2	2	4	3	4
ATGTCTTGTCAAATCC_1	SeuratProject	8101	2346	117	4	Hashtag2	Hashtag4	1.11312	Hashtag2	Singlet	Hashtag2	batch1	w8_late	0.0555487	0	0	1	1	1	0	1	3	2	2	15	9	10	11	8	12	11	12	11	23	29	27	26	26	24	2	Intestine	ILC1_b	Group 1 ILC	0	0	1	1	1	0
ATTCCCGCACATGTTG_1	SeuratProject	20782	4492	471	3	Hashtag2	Hashtag4	2.06394	Hashtag2	Singlet	Hashtag2	batch1	w8_late	0.0588971	1	2	2	2	2	3	2	4	3	3	5	5	4	3	2	5	1	1	21	0	21	19	18	17	17	3	Intestine	Pre-ILC1	Group 1 ILC	1	2	2	3	2	3
ATTTACCCAAAGACGC_1	SeuratProject	6622	2148	3581	4	Hashtag2	Hashtag1	3.94673	Hashtag2	Singlet	Hashtag2	batch1	w8_late	0.0474177	0	0	3	4	4	5	4	3	2	2	15	9	10	11	8	12	11	12	11	23	29	27	26	26	24	2	Intestine	ILC1_d	Group 1 ILC	0	0	1	2	4	5
CAACAACTCTTTGGAG_1	SeuratProject	15449	3911	3950	4	Hashtag2	Hashtag1	4.44674	Hashtag2	Singlet	Hashtag2	batch1	w8_late	0.046346	1	2	2	2	2	3	2	4	3	3	5	5	4	3	2	5	1	1	21	0	21	19	18	17	17	3	Intestine	Pre-ILC1	Group 1 ILC	1	2	2	3	2	3
CAACAGTAGCAGCAGT_1	SeuratProject	5683	2000	961	4	Hashtag2	Hashtag4	2.29476	Hashtag2	Singlet	Hashtag2	batch1	w8_late	0.0496217	0	0	1	1	1	0	1	5	4	4	6	7	6	5	4	2	4	0	3	3	2	1	0	0	0	4	Intestine	ILC1_b	Group 1 ILC	0	0	1	1	1	0
CACGTTCTCAGACCGC_1	SeuratProject	4467	1730	4698	4	Hashtag2	Hashtag4	3.9903	Hashtag2	Singlet	Hashtag2	batch1	w8_late	0.0611148	0	0	1	1	1	0	1	2	5	5	6	7	6	5	4	2	4	0	3	3	2	1	0	0	0	5	Intestine	ILC1_b	Group 1 ILC	0	0	1	1	1	0
CAGCAATCACTAAACC_1	SeuratProject	22559	4677	14390	4	Hashtag2	Hashtag1	5.55993	Hashtag2	Singlet	Hashtag2	batch1	w8_late	0.0441509	1	2	2	3	3	4	6	7	7	7	5	5	4	3	2	5	1	1	21	0	21	19	18	17	17	7	Intestine	Pre-ILC1	Group 1 ILC	1	2	2	4	3	4
CCAATTTCAGGAGACT_1	SeuratProject	8390	2649	2889	3	Hashtag2	Hashtag1	4.13262	Hashtag2	Singlet	Hashtag2	batch1	w8_late	0.0246722	0	3	3	5	5	6	5	6	6	6	15	9	10	11	8	12	11	12	11	23	29	27	26	26	24	6	Intestine	ILC1_d	Group 1 ILC	0	0	3	2	5	6
CCCTAACTCGCAACAT_1	SeuratProject	17197	3812	377	4	Hashtag2	Hashtag4	2.10388	Hashtag2	Singlet	Hashtag2	batch1	w8_late	0.0550677	1	2	2	2	2	3	2	4	3	3	5	5	4	3	2	5	1	1	14	0	15	8	14	13	15	3	Intestine	Pre-ILC1	Group 1 ILC	1	2	2	3	2	3
CCGGTAGCATGACTCA_1	SeuratProject	8251	2765	6642	4	Hashtag2	Hashtag1	4.63441	Hashtag2	Singlet	Hashtag2	batch1	w8_late	0.0574476	1	2	2	2	2	3	2	4	3	3	5	5	4	3	2	5	1	1	21	0	21	19	18	17	17	3	Intestine	Pre-ILC1	Group 1 ILC	1	2	2	3	2	3
CCGTTCACACGTACAT_1	SeuratProject	8541	2493	457	3	Hashtag2	Hashtag1	2.13774	Hashtag2	Singlet	Hashtag2	batch1	w8_late	0.05257	0	0	3	4	4	5	4	3	2	2	15	9	10	11	8	12	11	12	11	23	29	27	26	26	24	2	Intestine	ILC1_d	Group 1 ILC	0	0	3	2	4	5
CCTAACCAGCCATCCG_1	SeuratProject	13643	3309	192	4	Hashtag2	Hashtag3	1.51743	Hashtag2	Singlet	Hashtag2	batch1	w8_late	0.0639156	1	2	2	2	2	3	2	4	3	3	5	5	4	3	2	5	1	1	14	0	15	8	14	13	15	3	Intestine	Pre-ILC1	Group 1 ILC	1	2	2	3	2	3
CGATGCGTCATTTACC_1	SeuratProject	6915	2037	167	4	Hashtag2	Hashtag1	0.999148	Hashtag2	Singlet	Hashtag2	batch1	w8_late	0.0484454	0	0	1	1	6	7	7	5	4	4	6	7	6	5	4	2	4	0	3	3	2	1	0	0	0	4	Intestine	ILC1_b	Group 1 ILC	0	0	1	1	1	7
CTACTATTCATGGTAC_1	SeuratProject	4190	1504	122	3	Hashtag2	Hashtag3	1.19392	Hashtag2	Singlet	Hashtag2	batch1	w8_late	0.0479714	0	0	1	1	1	0	1	5	4	4	6	7	6	5	4	2	4	0	3	23	29	27	26	26	24	4	Intestine	ILC1_b	Group 1 ILC	0	0	1	1	1	0
CTATCCGAGTGGAAGA_1	SeuratProject	17255	3882	2625	4	Hashtag2	Hashtag4	3.73981	Hashtag2	Singlet	Hashtag2	batch1	w8_late	0.0421327	1	2	2	3	3	4	6	7	7	7	5	5	4	3	2	5	1	1	21	0	21	19	18	17	17	7	Intestine	Pre-ILC1	Group 1 ILC	1	2	2	4	3	4
CTCAGGGTCTAGTGTG_1	SeuratProject	12037	3130	138	4	Hashtag2	Hashtag1	1.15899	Hashtag2	Singlet	Hashtag2	batch1	w8_late	0.0547479	1	2	2	2	2	3	2	4	3	3	5	5	4	3	2	5	1	1	14	0	15	8	14	13	15	3	Intestine	Pre-ILC1	Group 1 ILC	1	2	2	3	2	3
CTCCCAACATTGAGCT_1	SeuratProject	5631	1797	378	4	Hashtag2	Hashtag1	1.84975	Hashtag2	Singlet	Hashtag2	batch1	w8_late	0.0502575	0	0	1	1	1	0	7	5	4	4	6	7	6	5	4	2	4	0	3	3	2	1	0	0	0	4	Intestine	ILC1_b	Group 1 ILC	0	0	1	1	1	0
CTCCCTCGTCCCGCAA_1	SeuratProject	6892	2256	4196	4	Hashtag2	Hashtag3	4.58275	Hashtag2	Singlet	Hashtag2	batch1	w8_late	0.0552815	0	3	3	5	5	6	5	6	6	6	15	9	10	11	8	12	11	12	11	39	39	39	39	40	38	6	Intestine	ILC1_d	Group 1 ILC	0	0	3	2	5	6
CTGCCTAGTCGAGCTC_1	SeuratProject	15361	3755	1339	4	Hashtag2	Hashtag4	3.34424	Hashtag2	Singlet	Hashtag2	batch1	w8_late	0.0627563	1	2	2	3	3	4	6	7	7	7	5	5	4	3	2	5	1	1	21	0	21	19	18	17	17	7	Intestine	Pre-ILC1	Group 1 ILC	1	2	2	4	3	4
GAACACTCAACTGATC_1	SeuratProject	16235	3817	1428	4	Hashtag2	Hashtag4	3.21952	Hashtag2	Singlet	Hashtag2	batch1	w8_late	0.0792116	1	2	2	2	2	3	2	4	3	3	5	5	4	3	2	5	1	1	14	0	15	8	14	13	15	3	Intestine	Pre-ILC1	Group 1 ILC	1	2	2	3	2	3
GAAGCCCGTCACTTAG_1	SeuratProject	8827	2750	4949	3	Hashtag2	Hashtag1	4.57873	Hashtag2	Singlet	Hashtag2	batch1	w8_late	0.0536989	1	2	2	2	2	3	2	4	3	3	5	5	4	3	2	5	1	1	14	0	15	8	14	13	15	3	Intestine	Pre-ILC1	Group 1 ILC	1	2	2	3	2	3
GAAGGACAGCGATGGT_1	SeuratProject	11363	3068	6818	3	Hashtag2	Hashtag3	4.89505	Hashtag2	Singlet	Hashtag2	batch1	w8_late	0.0518349	0	0	1	1	6	7	7	5	4	4	6	7	6	5	4	2	4	0	3	3	2	1	0	0	0	4	Intestine	ILC1_b	Group 1 ILC	0	0	1	1	1	7
GACTTCCCAAAGCTAA_1	SeuratProject	19768	4385	180	3	Hashtag2	Hashtag1	1.70514	Hashtag2	Singlet	Hashtag2	batch1	w8_late	0.0368272	1	2	2	2	2	3	2	4	3	3	5	5	4	3	2	5	1	1	21	0	21	19	18	17	17	3	Intestine	Pre-ILC1	Group 1 ILC	1	2	2	3	2	3
GAGCTGCAGACTTCAC_1	SeuratProject	16073	4056	839	4	Hashtag2	Hashtag4	2.29377	Hashtag2	Singlet	Hashtag2	batch1	w8_late	0.050955	1	2	2	2	2	3	2	4	3	3	5	5	4	3	2	5	1	1	21	0	21	19	18	17	17	3	Intestine	Pre-ILC1	Group 1 ILC	1	2	2	3	2	3
GAGGCCTTCGCGTGCA_1	SeuratProject	4016	1535	233	4	Hashtag2	Hashtag4	1.40208	Hashtag2	Singlet	Hashtag2	batch1	w8_late	0.0525398	0	0	1	1	1	0	1	2	4	4	6	7	6	5	4	2	4	0	3	3	2	1	0	0	0	4	Intestine	ILC1_b	Group 1 ILC	0	0	1	1	1	0
GAGGGTACAAGCTGCC_1	SeuratProject	5957	1845	4579	4	Hashtag2	Hashtag4	4.37816	Hashtag2	Singlet	Hashtag2	batch1	w8_late	0.0436461	0	0	3	4	4	5	4	3	2	2	15	9	10	11	8	12	11	12	11	23	29	27	26	26	24	2	Intestine	ILC1_d	Group 1 ILC	0	0	3	2	4	5
GAGTCTAGTATGGGAC_1	SeuratProject	2959	1113	932	4	Hashtag2	Hashtag1	3.11101	Hashtag2	Singlet	Hashtag2	batch1	w8_late	0.0469753	0	0	1	1	1	0	1	5	4	4	6	7	6	5	4	2	4	0	3	3	2	1	0	0	0	4	Intestine	ILC1_b	Group 1 ILC	0	0	1	1	1	0
GAGTGTTGTTGATCGT_1	SeuratProject	3633	1513	2702	4	Hashtag2	Hashtag1	3.97151	Hashtag2	Singlet	Hashtag2	batch1	w8_late	0.0500963	0	3	3	5	5	6	5	6	6	6	15	9	10	11	8	12	11	12	11	39	39	39	39	40	38	6	Intestine	ILC1_d	Group 1 ILC	0	0	3	2	5	6
GAGTTTGTCGGAGTGA_1	SeuratProject	10793	2860	4446	3	Hashtag2	Hashtag4	4.6499	Hashtag2	Singlet	Hashtag2	batch1	w8_late	0.0571667	0	0	1	4	4	5	4	3	2	2	15	9	10	11	8	12	11	12	11	23	29	27	26	26	24	2	Intestine	ILC1_b	Group 1 ILC	0	0	1	1	4	5
GATGTTGGTTTAGACC_1	SeuratProject	6859	2232	185	4	Hashtag2	Hashtag1	1.28313	Hashtag2	Singlet	Hashtag2	batch1	w8_late	0.0475288	0	0	1	1	1	1	0	2	9	9	6	7	6	5	4	2	4	0	3	3	2	1	0	0	0	9	Intestine	ILC1_b	Group 1 ILC	0	0	1	1	1	1
GCCATGGTCCAGCTCT_1	SeuratProject	11794	3154	893	4	Hashtag2	Hashtag3	2.84579	Hashtag2	Singlet	Hashtag2	batch1	w8_late	0.0511277	0	0	1	4	1	8	10	10	11	11	6	7	6	5	4	2	4	0	3	3	2	1	0	0	0	11	Intestine	ILC1_b	Group 1 ILC	0	0	1	1	4	0
GCCTGTTAGTATTAGG_1	SeuratProject	15154	3636	225	4	Hashtag2	Hashtag4	1.52063	Hashtag2	Singlet	Hashtag2	batch1	w8_late	0.054639	1	2	2	2	2	3	2	4	3	3	5	5	4	3	2	5	1	1	14	0	15	8	14	13	15	3	Intestine	Pre-ILC1	Group 1 ILC	1	2	2	3	2	3
GCGAGAATCCATCCGT_1	SeuratProject	4379	1602	1004	4	Hashtag2	Hashtag4	3.29985	Hashtag2	Singlet	Hashtag2	batch1	w8_late	0.0614296	0	0	1	1	1	0	1	11	9	9	6	7	6	5	4	2	4	0	3	3	2	1	0	0	0	9	Intestine	ILC1_b	Group 1 ILC	0	0	1	1	1	0
GCGGATCAGAGTGACC_1	SeuratProject	6516	2179	556	4	Hashtag2	Hashtag4	2.26658	Hashtag2	Singlet	Hashtag2	batch1	w8_late	0.0277778	1	2	2	2	2	3	2	10	9	9	5	5	4	3	2	5	1	1	14	0	15	8	14	13	15	9	Intestine	Pre-ILC1	Group 1 ILC	1	2	2	3	2	3
GGAACCCCAGTTGAAA_1	SeuratProject	7754	2274	1521	4	Hashtag2	Hashtag4	3.4722	Hashtag2	Singlet	Hashtag2	batch1	w8_late	0.0504256	0	0	1	1	1	0	1	2	5	5	6	7	6	5	4	2	4	0	3	3	2	1	0	0	0	5	Intestine	ILC1_b	Group 1 ILC	0	0	1	1	1	0
GGAGAACGTATCAAGA_1	SeuratProject	3735	1435	3053	4	Hashtag2	Hashtag1	4.09036	Hashtag2	Singlet	Hashtag2	batch1	w8_late	0.0492637	0	0	1	1	1	0	1	5	4	4	6	9	10	11	8	12	11	12	11	23	29	27	26	26	24	4	Intestine	ILC1_b	Group 1 ILC	0	0	1	1	1	0
GGAGATGGTTCCGTTC_1	SeuratProject	15775	3107	225	4	Hashtag2	Hashtag1	1.08363	Hashtag2	Singlet	Hashtag2	batch1	w8_late	0.0116006	1	2	2	3	3	4	9	9	10	10	5	5	43	44	2	46	47	50	14	46	15	8	65	66	53	10	Intestine	Pre-ILC1	Group 1 ILC	1	2	2	4	3	4
GGAGATGGTTGGAGAC_1	SeuratProject	3536	1319	1197	4	Hashtag2	Hashtag4	3.23541	Hashtag2	Singlet	Hashtag2	batch1	w8_late	0.0591063	0	3	3	5	5	6	5	6	6	6	15	9	10	11	8	12	11	12	11	39	39	39	39	40	38	6	Intestine	ILC1_d	Group 1 ILC	0	0	3	2	5	6
GGGACTCCAGTTGCGC_1	SeuratProject	14752	3363	898	3	Hashtag2	Hashtag3	3.14985	Hashtag2	Singlet	Hashtag2	batch1	w8_late	0.0631101	1	2	2	3	3	4	6	7	7	7	5	5	4	3	2	5	1	1	21	0	21	19	18	17	17	7	Intestine	Pre-ILC1	Group 1 ILC	1	2	2	4	3	4
GGGCTCAGTTGCTGAT_1	SeuratProject	15975	3562	717	4	Hashtag2	Hashtag4	2.39899	Hashtag2	Singlet	Hashtag2	batch1	w8_late	0.0599061	1	2	2	2	2	3	2	4	3	3	5	5	4	3	2	5	1	1	14	0	15	8	14	13	15	3	Intestine	Pre-ILC1	Group 1 ILC	1	2	2	3	2	3
GGTAGAGGTGGAATGC_1	SeuratProject	20642	4005	2324	4	Hashtag2	Hashtag4	3.89622	Hashtag2	Singlet	Hashtag2	batch1	w8_late	0.0495592	1	2	2	3	3	4	9	9	10	10	5	5	4	3	2	50	1	53	55	58	56	59	62	64	65	10	Intestine	Pre-ILC1	Group 1 ILC	1	2	2	4	3	4
GGTGAAGAGTTCCGGC_1	SeuratProject	12426	3137	2747	4	Hashtag2	Hashtag4	4.05797	Hashtag2	Singlet	Hashtag2	batch1	w8_late	0.0484468	0	0	3	4	4	5	4	3	2	2	6	7	6	5	4	2	4	0	14	0	15	8	14	13	15	2	Intestine	ILC1_d	Group 1 ILC	0	0	3	2	4	5
GTAACACTCGCAAGAG_1	SeuratProject	8010	2390	1244	4	Hashtag2	Hashtag1	3.10312	Hashtag2	Singlet	Hashtag2	batch1	w8_late	0.0579276	1	2	2	2	2	3	2	11	9	9	6	7	6	5	4	2	4	0	3	3	2	1	0	0	0	9	Intestine	Pre-ILC1	Group 1 ILC	1	2	2	3	2	3
GTAGGAGGTAGTGCGA_1	SeuratProject	7265	2333	1371	4	Hashtag2	Hashtag4	3.1775	Hashtag2	Singlet	Hashtag2	batch1	w8_late	0.0908465	1	2	2	2	2	3	2	4	3	3	5	5	4	3	2	5	1	1	14	0	15	8	14	13	15	3	Intestine	Pre-ILC1	Group 1 ILC	1	2	2	3	2	3
GTCATGATCCATCGTC_1	SeuratProject	8696	2560	1486	3	Hashtag2	Hashtag4	3.164	Hashtag2	Singlet	Hashtag2	batch1	w8_late	0.0412833	0	0	1	1	1	0	1	2	5	5	6	7	6	5	4	2	4	0	3	3	2	27	26	26	24	5	Intestine	ILC1_b	Group 1 ILC	0	0	1	1	1	0
GTTCGCTCACCAGTTA_1	SeuratProject	25596	4556	3306	4	Hashtag2	Hashtag1	4.09195	Hashtag2	Singlet	Hashtag2	batch1	w8_late	0.0644241	1	2	2	2	2	3	2	4	3	3	5	5	4	3	2	5	1	1	14	0	15	8	14	13	15	3	Intestine	Pre-ILC1	Group 1 ILC	1	2	2	3	2	3
TAAGCGTAGAGTACCG_1	SeuratProject	8677	2421	1148	3	Hashtag2	Hashtag4	3.43302	Hashtag2	Singlet	Hashtag2	batch1	w8_late	0.0429872	0	0	1	1	1	0	1	3	2	2	15	9	10	11	8	12	11	12	11	23	29	27	26	26	24	2	Intestine	ILC1_b	Group 1 ILC	0	0	1	1	1	0
TACATTCGTTAGGGTG_1	SeuratProject	9225	2683	2761	4	Hashtag2	Hashtag4	4.17558	Hashtag2	Singlet	Hashtag2	batch1	w8_late	0.0534417	1	2	2	2	2	3	2	4	3	3	5	5	4	3	2	5	1	1	21	0	21	19	18	17	17	3	Intestine	Pre-ILC1	Group 1 ILC	1	2	2	3	2	3
TACCTGCTCTCATAGG_1	SeuratProject	5831	1995	1158	4	Hashtag2	Hashtag1	3.11985	Hashtag2	Singlet	Hashtag2	batch1	w8_late	0.0394443	0	0	1	1	1	0	1	11	9	9	6	7	6	5	4	2	4	0	3	3	2	1	0	0	0	9	Intestine	ILC1_b	Group 1 ILC	0	0	1	1	1	0
TACGCTCGTGTGTGTT_1	SeuratProject	6127	1884	185	4	Hashtag2	Hashtag4	1.21884	Hashtag2	Singlet	Hashtag2	batch1	w8_late	0.0194222	0	0	1	1	1	0	1	2	8	8	6	7	6	5	4	2	4	0	3	3	2	1	0	0	0	8	Intestine	ILC1_b	Group 1 ILC	0	0	1	1	1	0
TACGGGCCAATAGTCC_1	SeuratProject	19155	4008	4563	4	Hashtag2	Hashtag4	4.2155	Hashtag2	Singlet	Hashtag2	batch1	w8_late	0.0618637	1	2	2	2	2	3	2	4	3	3	5	5	4	3	2	5	1	1	14	0	15	8	14	13	15	3	Intestine	Pre-ILC1	Group 1 ILC	1	2	2	3	2	3
TATACCTAGGCTCTAT_1	SeuratProject	8983	2849	894	4	Hashtag2	Hashtag4	2.81671	Hashtag2	Singlet	Hashtag2	batch1	w8_late	0.0544362	0	0	1	1	1	0	1	2	5	5	6	7	6	5	4	2	4	0	3	3	2	1	0	0	0	5	Intestine	ILC1_b	Group 1 ILC	0	0	1	1	1	0
TATTTCGGTAGGCTGA_1	SeuratProject	9738	2327	446	4	Hashtag2	Hashtag4	2.27333	Hashtag2	Singlet	Hashtag2	batch1	w8_late	0.0593551	0	0	1	1	1	0	1	5	4	4	6	7	6	5	4	2	4	0	3	3	2	1	0	0	0	4	Intestine	ILC1_b	Group 1 ILC	0	0	1	1	1	0
TCATATCCACAAGCAG_1	SeuratProject	22539	4686	2081	4	Hashtag2	Hashtag4	3.68613	Hashtag2	Singlet	Hashtag2	batch1	w8_late	0.0353609	1	2	2	2	2	3	2	4	3	3	5	5	4	3	2	5	1	1	21	0	21	19	18	17	17	3	Intestine	Pre-ILC1	Group 1 ILC	1	2	2	3	2	3
TCATGCCCATCCTTGC_1	SeuratProject	6478	2272	236	4	Hashtag2	Hashtag1	1.67942	Hashtag2	Singlet	Hashtag2	batch1	w8_late	0.0620562	1	2	2	2	2	3	2	11	9	9	5	5	4	3	2	5	1	1	14	0	15	8	14	13	15	9	Intestine	Pre-ILC1	Group 1 ILC	1	2	2	3	2	3
TCATGGATCGTTCGCT_1	SeuratProject	15707	3481	83	4	Hashtag2	Hashtag1	0.756667	Hashtag2	Singlet	Hashtag2	batch1	w8_late	0.0536067	1	2	2	2	2	3	2	4	3	3	5	5	4	3	2	5	1	1	14	0	15	8	14	13	15	3	Intestine	Pre-ILC1	Group 1 ILC	1	2	2	3	2	3
TCATGTTGTCTTCCGT_1	SeuratProject	8597	2806	3454	3	Hashtag2	Hashtag4	4.39714	Hashtag2	Singlet	Hashtag2	batch1	w8_late	0.0401303	1	2	2	2	2	3	2	4	3	3	5	5	4	3	2	5	1	1	14	0	15	8	14	13	15	3	Intestine	Pre-ILC1	Group 1 ILC	1	2	2	3	2	3
TCGACCTCAAAGCAAT_1	SeuratProject	7213	1923	2189	4	Hashtag2	Hashtag3	3.91291	Hashtag2	Singlet	Hashtag2	batch1	w8_late	0.039512	0	0	3	4	4	5	4	3	2	2	15	9	10	11	8	12	11	12	11	23	29	27	26	26	24	2	Intestine	ILC1_d	Group 1 ILC	0	0	3	2	4	5
TCGCTCAGTCCCACGA_1	SeuratProject	3584	1166	749	4	Hashtag2	Hashtag4	2.66956	Hashtag2	Singlet	Hashtag2	batch1	w8_late	0.000279018	0	0	1	1	1	0	8	8	8	8	6	7	43	44	45	46	47	50	59	46	62	65	65	66	53	8	Intestine	ILC1_b	Group 1 ILC	0	0	1	1	1	0
TCGCTTGAGACGGTTG_1	SeuratProject	6621	2150	246	4	Hashtag2	Hashtag4	1.58128	Hashtag2	Singlet	Hashtag2	batch1	w8_late	0.05256	0	0	1	1	1	0	1	2	9	9	6	7	6	5	4	2	4	0	3	3	2	1	0	0	0	9	Intestine	ILC1_b	Group 1 ILC	0	0	1	1	1	0
TCGGGCACAGAGGCAT_1	SeuratProject	4640	1625	612	4	Hashtag2	Hashtag3	2.7252	Hashtag2	Singlet	Hashtag2	batch1	w8_late	0.0517241	0	0	1	1	1	0	1	5	4	4	6	7	6	5	4	2	4	0	3	3	2	1	0	0	0	4	Intestine	ILC1_b	Group 1 ILC	0	0	1	1	1	0
TCGTGGGAGTCATGAA_1	SeuratProject	2874	1283	1341	4	Hashtag2	Hashtag1	3.28056	Hashtag2	Singlet	Hashtag2	batch1	w8_late	0.0448852	0	0	3	4	4	5	4	3	2	2	15	9	10	11	8	12	11	12	11	39	39	39	39	40	38	2	Intestine	ILC1_d	Group 1 ILC	0	0	3	2	4	5
TGATGCAAGCCGAACA_1	SeuratProject	7091	2170	1005	4	Hashtag2	Hashtag4	3.17066	Hashtag2	Singlet	Hashtag2	batch1	w8_late	0.0428712	0	0	1	1	1	0	1	11	9	9	6	7	6	5	4	2	4	0	3	3	2	1	0	0	0	9	Intestine	ILC1_b	Group 1 ILC	0	0	1	1	1	0
TGATTCTAGGATTTCC_1	SeuratProject	15111	3620	493	4	Hashtag2	Hashtag1	2.50817	Hashtag2	Singlet	Hashtag2	batch1	w8_late	0.065449	1	2	2	3	3	4	6	7	7	7	5	5	4	3	2	5	1	1	21	0	21	19	18	17	17	7	Intestine	Pre-ILC1	Group 1 ILC	1	2	2	4	3	4
TGCAGGCGTCTGTGTA_1	SeuratProject	4424	1675	6495	4	Hashtag2	Hashtag4	4.72935	Hashtag2	Singlet	Hashtag2	batch1	w8_late	0.0465642	0	1	0	0	0	1	0	0	0	0	5	5	4	3	2	5	1	1	21	0	21	19	18	17	17	0	Intestine	ILC1_c	Group 1 ILC	0	1	0	0	0	1
TGCGATAAGCACGTCC_1	SeuratProject	10810	3036	2734	4	Hashtag2	Hashtag4	4.16254	Hashtag2	Singlet	Hashtag2	batch1	w8_late	0.0624422	1	2	2	3	3	4	6	7	7	7	5	5	4	3	2	5	1	1	21	0	21	19	18	17	17	7	Intestine	Pre-ILC1	Group 1 ILC	1	2	2	4	3	4
TGGATGTGTCAGGTAG_1	SeuratProject	13583	3230	3789	4	Hashtag2	Hashtag4	4.28302	Hashtag2	Singlet	Hashtag2	batch1	w8_late	0.0474858	1	2	2	2	2	3	2	4	3	3	5	5	4	3	2	5	1	1	14	0	15	8	14	13	15	3	Intestine	Pre-ILC1	Group 1 ILC	1	2	2	3	2	3
TGGTACAAGGCCACCT_1	SeuratProject	3038	1255	3549	4	Hashtag2	Hashtag1	4.3389	Hashtag2	Singlet	Hashtag2	batch1	w8_late	0.0487163	0	1	0	0	0	1	0	0	0	0	2	1	2	1	1	9	9	8	7	7	7	5	4	3	4	0	Intestine	ILC1_c	Group 1 ILC	0	1	0	0	0	1
TGGTTAGGTGAGGCAT_1	SeuratProject	6384	2062	380	4	Hashtag2	Hashtag4	2.22988	Hashtag2	Singlet	Hashtag2	batch1	w8_late	0.0427632	0	0	1	1	1	0	1	11	9	9	6	7	6	5	4	2	4	0	3	3	2	1	0	0	0	9	Intestine	ILC1_b	Group 1 ILC	0	0	1	1	1	0
TGTGATGCAACTCCCT_1	SeuratProject	8939	2754	842	4	Hashtag2	Hashtag4	2.50339	Hashtag2	Singlet	Hashtag2	batch1	w8_late	0.0524667	1	2	2	2	2	3	2	4	3	3	5	5	4	3	2	50	1	53	55	58	56	59	62	64	65	3	Intestine	Pre-ILC1	Group 1 ILC	1	2	2	3	2	3
TGTGATGGTACTCGTA_1	SeuratProject	15718	3646	2676	4	Hashtag2	Hashtag4	4.03407	Hashtag2	Singlet	Hashtag2	batch1	w8_late	0.0640031	1	2	2	2	2	3	2	4	3	3	5	5	4	3	2	5	1	1	14	0	15	8	14	13	15	3	Intestine	Pre-ILC1	Group 1 ILC	1	2	2	3	2	3
TGTGCGGAGGAGTCTG_1	SeuratProject	6339	1962	2376	4	Hashtag2	Hashtag4	3.91526	Hashtag2	Singlet	Hashtag2	batch1	w8_late	0.0299732	0	0	3	5	5	6	5	6	6	6	15	9	10	11	8	9	9	8	7	23	29	27	26	26	24	6	Intestine	ILC1_d	Group 1 ILC	0	0	3	2	5	6
TGTTCCGTCTTTGCAT_1	SeuratProject	7593	2276	1587	4	Hashtag2	Hashtag4	3.32843	Hashtag2	Singlet	Hashtag2	batch1	w8_late	0.0442513	0	0	3	4	4	5	4	3	2	2	15	9	10	11	8	12	11	12	11	23	29	27	26	26	24	2	Intestine	ILC1_d	Group 1 ILC	0	0	3	2	4	5
TTCCGTGCAATCGAAA_1	SeuratProject	15346	4002	1599	3	Hashtag2	Hashtag4	3.17687	Hashtag2	Singlet	Hashtag2	batch1	w8_late	0.0559103	1	2	2	2	2	3	2	7	7	7	5	5	4	3	2	50	1	53	55	58	56	59	62	64	65	7	Intestine	Pre-ILC1	Group 1 ILC	1	2	2	4	2	3
TTCGCTGGTAGCTCGC_1	SeuratProject	4842	1701	1556	4	Hashtag2	Hashtag1	3.51721	Hashtag2	Singlet	Hashtag2	batch1	w8_late	0.0503924	0	0	1	1	1	0	1	5	4	4	6	7	6	5	4	2	4	0	3	3	2	1	0	0	0	4	Intestine	ILC1_b	Group 1 ILC	0	0	1	1	1	0
TTCTGTACAGTCTTCC_1	SeuratProject	20341	4452	1139	2	Hashtag2	Hashtag3	3.2535	Hashtag2	Singlet	Hashtag2	batch1	w8_late	0.0461138	1	2	2	2	2	3	2	4	3	3	5	5	4	3	2	5	1	1	14	0	15	8	14	13	15	3	Intestine	Pre-ILC1	Group 1 ILC	1	2	2	3	2	3
TTCTTGACAGAGGCAT_1	SeuratProject	6686	2022	329	4	Hashtag2	Hashtag4	2.08946	Hashtag2	Singlet	Hashtag2	batch1	w8_late	0.0688005	0	0	1	1	1	0	1	2	5	5	6	7	6	5	4	2	4	0	3	3	2	1	0	0	0	5	Intestine	ILC1_b	Group 1 ILC	0	0	1	1	1	0
TTGACCCGTCAACATC_1	SeuratProject	20307	4355	672	4	Hashtag2	Hashtag4	2.77251	Hashtag2	Singlet	Hashtag2	batch1	w8_late	0.0494411	1	2	2	3	3	4	9	9	10	10	5	5	4	3	2	50	1	53	55	58	56	59	62	64	65	10	Intestine	Pre-ILC1	Group 1 ILC	1	2	2	4	3	4
TTGCATTGTGTCCGTG_1	SeuratProject	3386	1385	559	4	Hashtag2	Hashtag4	2.50598	Hashtag2	Singlet	Hashtag2	batch1	w8_late	0.0493207	0	0	1	1	1	0	1	2	5	5	6	7	6	5	4	2	4	0	3	3	29	27	26	26	24	5	Intestine	ILC1_b	Group 1 ILC	0	0	1	1	1	0
TTGTTGTTCCTGGCTT_1	SeuratProject	6359	2049	1749	4	Hashtag2	Hashtag4	3.185	Hashtag2	Singlet	Hashtag2	batch1	w8_late	0.00377418	0	0	1	1	1	0	8	8	8	8	5	5	43	44	2	46	47	50	14	46	15	8	65	66	53	8	Intestine	ILC1_b	Group 1 ILC	0	0	1	1	1	0
TTGTTTGAGGCACAAC_1	SeuratProject	5799	1985	348	4	Hashtag2	Hashtag1	2.02568	Hashtag2	Singlet	Hashtag2	batch1	w8_late	0.0588032	0	0	1	1	1	0	1	5	4	4	6	7	6	5	4	2	4	0	3	3	2	1	0	0	0	4	Intestine	ILC1_b	Group 1 ILC	0	0	1	1	1	0
TTTGTTGCACCATAAC_1	SeuratProject	7253	2252	3102	4	Hashtag2	Hashtag4	3.98401	Hashtag2	Singlet	Hashtag2	batch1	w8_late	0.00399835	0	0	1	1	1	0	8	8	8	8	5	5	43	44	2	46	47	50	14	46	15	8	65	66	53	8	Intestine	ILC1_b	Group 1 ILC	0	0	1	1	1	0
AATCACGCAAGAGGTC_1	SeuratProject	6255	2155	1342	3	Hashtag4	Hashtag3	5.12146	Hashtag4	Singlet	Hashtag4	batch1	w8_late	0.0641087	0	0	1	1	1	0	1	2	5	5	6	7	6	5	4	9	9	0	7	23	29	27	26	26	24	5	Skin	ILC1_b	Group 1 ILC	0	0	1	1	1	0
ACACAGTGTCGCCTAG_1	SeuratProject	12323	3367	771	4	Hashtag4	Hashtag3	4.32708	Hashtag4	Singlet	Hashtag4	batch1	w8_late	0.0381401	1	2	2	2	2	3	2	4	3	3	5	5	4	3	2	5	1	1	21	0	21	19	18	17	17	3	Skin	Pre-ILC1	Group 1 ILC	1	2	2	3	2	3
ACTACGACAATCTCTT_1	SeuratProject	6408	2157	3186	4	Hashtag4	Hashtag3	5.90409	Hashtag4	Singlet	Hashtag4	batch1	w8_late	0.0500936	0	3	3	5	5	6	5	6	6	6	15	9	10	11	8	12	11	12	11	39	39	39	39	40	38	6	Skin	ILC1_d	Group 1 ILC	0	0	3	2	5	6
ACTTCGCAGAAACTGT_1	SeuratProject	6394	2151	591	4	Hashtag4	Hashtag1	3.99267	Hashtag4	Singlet	Hashtag4	batch1	w8_late	0.0337817	0	0	1	1	1	0	1	5	5	5	6	7	6	5	4	2	4	0	3	3	2	1	0	0	0	5	Skin	ILC1_b	Group 1 ILC	0	0	1	1	1	0
AGACAAACAATAGGGC_1	SeuratProject	10063	2908	2063	4	Hashtag4	Hashtag1	5.47629	Hashtag4	Singlet	Hashtag4	batch1	w8_late	0.046507	1	2	2	2	2	3	2	4	3	3	5	5	4	3	2	5	1	1	14	0	15	8	14	13	15	3	Skin	Pre-ILC1	Group 1 ILC	1	2	2	3	2	3
AGCCAATTCCTGGTCT_1	SeuratProject	4168	1646	1174	4	Hashtag4	Hashtag2	4.31821	Hashtag4	Singlet	Hashtag4	batch1	w8_late	0.0170345	0	0	1	1	1	2	8	8	8	8	6	7	6	5	4	2	4	0	3	3	2	1	0	0	0	8	Skin	ILC1_b	Group 1 ILC	0	0	1	1	1	2
AGCTACAAGATCGACG_1	SeuratProject	10923	2714	930	4	Hashtag4	Hashtag3	4.52974	Hashtag4	Singlet	Hashtag4	batch1	w8_late	0.0540145	1	2	2	2	2	3	2	4	3	3	5	7	6	5	4	2	4	0	14	0	15	8	14	13	15	3	Skin	Pre-ILC1	Group 1 ILC	1	2	2	3	2	3
AGCTCAACATGACTAC_1	SeuratProject	5625	2101	2203	4	Hashtag4	Hashtag1	5.53675	Hashtag4	Singlet	Hashtag4	batch1	w8_late	0.0554667	0	3	3	5	5	6	5	6	6	6	15	9	10	11	8	12	11	12	11	39	39	39	39	40	38	6	Skin	ILC1_d	Group 1 ILC	0	0	3	2	5	6
AGCTTCCAGCAGTACG_1	SeuratProject	7011	2301	102	4	Hashtag4	Hashtag3	2.36814	Hashtag4	Singlet	Hashtag4	batch1	w8_late	0.0400799	0	0	1	2	2	3	2	11	9	9	6	7	6	5	4	2	4	0	3	3	2	1	0	0	0	9	Skin	ILC1_b	Group 1 ILC	0	2	1	3	2	3
AGGAGGTTCAGATGCT_1	SeuratProject	5825	1991	2554	4	Hashtag4	Hashtag3	5.55325	Hashtag4	Singlet	Hashtag4	batch1	w8_late	0.0418884	0	0	1	1	1	0	1	2	5	5	5	7	6	5	4	2	4	0	14	0	15	8	14	13	15	5	Skin	ILC1_b	Group 1 ILC	0	0	1	1	1	0
AGGATAAGTTTCACTT_1	SeuratProject	5384	1751	3034	4	Hashtag4	Hashtag3	5.94072	Hashtag4	Singlet	Hashtag4	batch1	w8_late	0.01263	0	0	1	1	1	2	8	8	8	8	6	7	6	5	4	2	4	0	3	3	2	1	0	0	0	8	Skin	ILC1_b	Group 1 ILC	0	0	1	1	1	0
AGGCTGCAGATGTTCC_1	SeuratProject	5746	1955	1163	4	Hashtag4	Hashtag1	4.32647	Hashtag4	Singlet	Hashtag4	batch1	w8_late	0.0513401	0	0	1	1	1	0	1	5	4	4	6	7	6	5	4	2	4	0	3	3	2	1	0	0	0	4	Skin	ILC1_b	Group 1 ILC	0	0	1	1	1	0
AGTTAGCAGTGGTGAC_1	SeuratProject	15667	3302	286	4	Hashtag4	Hashtag3	3.51732	Hashtag4	Singlet	Hashtag4	batch1	w8_late	0.0451267	1	2	2	2	2	3	2	4	3	3	5	7	6	5	4	2	4	0	14	0	15	8	14	13	15	3	Skin	Pre-ILC1	Group 1 ILC	1	2	2	3	2	3
ATGATCGAGCACACCC_1	SeuratProject	5852	2129	3549	4	Hashtag4	Hashtag1	6.01898	Hashtag4	Singlet	Hashtag4	batch1	w8_late	0.0485304	0	0	1	1	6	7	7	5	4	4	6	7	6	5	4	2	4	0	3	3	2	1	0	0	0	4	Skin	ILC1_b	Group 1 ILC	0	0	1	1	1	7
ATTCTACAGCAACAAT_1	SeuratProject	8602	2157	1998	3	Hashtag4	Hashtag1	5.33821	Hashtag4	Singlet	Hashtag4	batch1	w8_late	0.0489421	0	0	1	1	6	7	7	5	4	4	6	7	6	5	4	2	4	0	3	3	2	1	0	0	0	4	Skin	ILC1_b	Group 1 ILC	0	0	1	1	1	7
CAACGGCCACATAACC_1	SeuratProject	6228	1838	723	4	Hashtag4	Hashtag1	3.82075	Hashtag4	Singlet	Hashtag4	batch1	w8_late	0.0492935	0	0	1	1	1	0	1	2	5	5	6	7	6	5	4	2	4	0	3	3	2	1	0	0	0	5	Skin	ILC1_b	Group 1 ILC	0	0	1	1	1	0
CAAGGGACAACTTGCA_1	SeuratProject	4616	1744	2226	4	Hashtag4	Hashtag1	5.44897	Hashtag4	Singlet	Hashtag4	batch1	w8_late	0.0539428	0	3	3	5	5	6	5	6	6	6	15	9	10	11	8	12	11	12	11	39	39	39	39	40	38	6	Skin	ILC1_d	Group 1 ILC	0	0	3	2	5	6
CAGATACTCCATACTT_1	SeuratProject	4617	1844	3133	3	Hashtag4	Hashtag1	5.465	Hashtag4	Singlet	Hashtag4	batch1	w8_late	0.0283734	1	2	2	2	2	3	2	4	9	9	5	7	6	5	4	2	4	0	14	0	15	8	14	13	15	9	Skin	Pre-ILC1	Group 1 ILC	0	2	2	3	2	3
CCAATGATCCTAGCTC_1	SeuratProject	5912	2023	2265	4	Hashtag4	Hashtag3	5.56042	Hashtag4	Singlet	Hashtag4	batch1	w8_late	0.0586942	0	3	3	5	5	6	5	6	6	6	15	9	10	11	8	12	11	12	11	39	39	39	39	40	38	6	Skin	ILC1_d	Group 1 ILC	0	0	3	2	5	6
CCCTCAAAGGTTGAGC_1	SeuratProject	5893	1909	3439	4	Hashtag4	Hashtag1	5.70721	Hashtag4	Singlet	Hashtag4	batch1	w8_late	0.0473443	0	0	1	1	1	0	1	2	5	5	15	9	10	11	8	12	11	12	11	23	29	27	26	26	24	5	Skin	ILC1_b	Group 1 ILC	0	0	1	1	1	0
CGAGGAAAGTTGTACC_1	SeuratProject	10795	2810	9484	4	Hashtag4	Hashtag3	7.02922	Hashtag4	Singlet	Hashtag4	batch1	w8_late	0.052339	0	3	3	5	5	6	5	6	6	6	5	5	4	3	2	50	1	53	55	58	56	59	62	64	65	6	Skin	ILC1_d	Group 1 ILC	0	0	3	2	5	6
CGCAGGTAGCCTATTG_1	SeuratProject	4906	1853	1026	4	Hashtag4	Hashtag1	4.39636	Hashtag4	Singlet	Hashtag4	batch1	w8_late	0.0631879	0	1	0	0	0	1	0	0	9	9	2	1	2	1	1	20	19	18	17	14	18	15	12	11	14	9	Skin	ILC1_c	Group 1 ILC	0	1	0	0	0	1
CGGAGAACAATAACGA_1	SeuratProject	24013	4466	1138	4	Hashtag4	Hashtag3	4.84302	Hashtag4	Singlet	Hashtag4	batch1	w8_late	0.055345	1	2	2	3	3	4	9	9	10	10	5	5	4	3	2	50	1	53	55	58	56	59	62	64	65	10	Skin	Pre-ILC1	Group 1 ILC	1	2	2	4	3	4
CTCAAGATCGCGTAGC_1	SeuratProject	13182	3399	170	4	Hashtag4	Hashtag1	2.14748	Hashtag4	Singlet	Hashtag4	batch1	w8_late	0.047489	1	2	2	3	3	4	6	7	7	7	5	5	4	3	2	5	1	1	21	0	21	19	18	17	17	7	Skin	Pre-ILC1	Group 1 ILC	1	2	2	4	3	4
CTCCCTCAGCACTCAT_1	SeuratProject	5223	1976	55	4	Hashtag4	Hashtag1	1.50602	Hashtag4	Singlet	Hashtag4	batch1	w8_late	0.0388666	1	2	2	3	3	4	9	9	10	10	5	5	4	3	2	50	1	53	55	58	56	59	62	64	65	10	Skin	Pre-ILC1	Group 1 ILC	1	2	2	4	3	4
CTCCTTTAGGCGTTGA_1	SeuratProject	3926	1534	1702	4	Hashtag4	Hashtag1	5.16681	Hashtag4	Singlet	Hashtag4	batch1	w8_late	0.0700458	0	1	0	0	0	1	0	0	0	0	2	1	2	1	1	9	9	8	7	7	7	5	4	3	4	0	Skin	ILC1_c	Group 1 ILC	0	1	0	0	0	1
CTGCGAGGTATTCTCT_1	SeuratProject	17239	3987	8591	4	Hashtag4	Hashtag1	6.54797	Hashtag4	Singlet	Hashtag4	batch1	w8_late	0.0469285	1	2	2	3	3	4	6	7	7	7	5	5	4	3	2	5	1	1	14	0	15	8	14	13	15	7	Skin	Pre-ILC1	Group 1 ILC	1	2	2	4	3	4
CTGTCGTAGACTCAAA_1	SeuratProject	3328	1412	1216	3	Hashtag4	Hashtag3	4.99664	Hashtag4	Singlet	Hashtag4	batch1	w8_late	0.0489784	0	0	3	5	5	6	5	6	5	5	6	9	10	11	8	12	11	12	11	23	29	27	26	26	24	5	Skin	ILC1_d	Group 1 ILC	0	0	3	2	5	6
CTGTGAAAGGTCACTT_1	SeuratProject	6571	2092	1097	4	Hashtag4	Hashtag3	4.78449	Hashtag4	Singlet	Hashtag4	batch1	w8_late	0.0636128	0	0	1	1	1	0	1	11	9	9	6	7	6	5	4	2	4	0	3	3	2	1	0	0	0	9	Skin	ILC1_b	Group 1 ILC	0	0	1	1	1	0
GACAGCCCAGCGACCT_1	SeuratProject	13082	3518	1699	4	Hashtag4	Hashtag3	4.61199	Hashtag4	Singlet	Hashtag4	batch1	w8_late	0.047164	0	0	3	4	4	5	4	3	2	2	15	9	10	11	8	12	11	12	11	23	29	27	26	26	24	2	Skin	ILC1_d	Group 1 ILC	0	0	3	2	4	5
GAGGCCTTCAGATGCT_1	SeuratProject	4793	1840	551	3	Hashtag4	Hashtag3	4.0099	Hashtag4	Singlet	Hashtag4	batch1	w8_late	0.0805341	0	0	1	1	1	0	1	11	9	9	6	7	6	5	4	2	4	0	3	3	2	1	0	0	0	9	Skin	ILC1_b	Group 1 ILC	0	0	1	1	1	0
GAGTGAGAGTTGCCTA_1	SeuratProject	8239	2619	3733	4	Hashtag4	Hashtag1	6.06813	Hashtag4	Singlet	Hashtag4	batch1	w8_late	0.059716	0	3	3	5	5	6	5	6	6	6	15	9	10	11	8	12	11	12	11	23	39	39	39	40	38	6	Skin	ILC1_d	Group 1 ILC	0	0	3	2	5	6
GATGACTCAGTACTAC_1	SeuratProject	2222	1109	1459	4	Hashtag4	Hashtag1	5.13283	Hashtag4	Singlet	Hashtag4	batch1	w8_late	0.0985599	0	0	1	1	1	0	1	5	4	4	6	7	6	5	4	2	4	0	3	3	2	1	0	0	0	4	Skin	ILC1_b	Group 1 ILC	0	0	1	1	1	0
GCACATAAGCGTTACT_1	SeuratProject	7868	2213	166	4	Hashtag4	Hashtag1	2.6117	Hashtag4	Singlet	Hashtag4	batch1	w8_late	0.00610066	0	0	1	1	1	0	8	8	8	8	5	7	43	44	45	46	47	50	14	46	15	8	65	66	53	8	Skin	ILC1_b	Group 1 ILC	0	0	1	1	1	0
GCACGTGAGTCACTAC_1	SeuratProject	9706	2826	1242	3	Hashtag4	Hashtag3	4.89989	Hashtag4	Singlet	Hashtag4	batch1	w8_late	0.056563	1	2	2	2	2	3	2	4	3	3	5	5	4	3	2	5	1	1	14	0	15	8	14	13	15	3	Skin	Pre-ILC1	Group 1 ILC	1	2	2	3	2	3
GCCAACGTCATCACTT_1	SeuratProject	3512	1419	2749	4	Hashtag4	Hashtag1	5.56097	Hashtag4	Singlet	Hashtag4	batch1	w8_late	0.0555239	0	3	3	5	5	6	5	6	6	6	15	9	10	11	8	12	11	12	11	39	39	39	39	40	38	6	Skin	ILC1_d	Group 1 ILC	0	0	3	2	5	6
GCCATGGGTACCTATG_1	SeuratProject	11852	3044	87	4	Hashtag4	Hashtag3	2.22716	Hashtag4	Singlet	Hashtag4	batch1	w8_late	0.0633648	1	2	2	2	2	3	2	4	3	3	5	5	4	3	2	5	1	1	14	0	15	8	14	13	15	3	Skin	Pre-ILC1	Group 1 ILC	1	2	2	3	2	3
GCCTGTTTCTGGGCCA_1	SeuratProject	4013	1631	2859	4	Hashtag4	Hashtag1	5.69315	Hashtag4	Singlet	Hashtag4	batch1	w8_late	0.0523299	0	0	1	1	1	0	1	5	4	4	6	7	6	5	4	2	4	0	3	3	2	1	0	0	0	4	Skin	ILC1_b	Group 1 ILC	0	0	1	1	1	0
GCTACAAGTAGGATAT_1	SeuratProject	16817	3883	3902	3	Hashtag4	Hashtag3	6.14952	Hashtag4	Singlet	Hashtag4	batch1	w8_late	0.0531605	0	3	3	5	5	6	5	6	6	6	15	9	10	11	8	12	11	1	11	23	39	19	18	17	17	6	Skin	ILC1_d	Group 1 ILC	0	0	3	2	5	6
GGAATGGGTCTGTAGT_1	SeuratProject	5890	1653	1419	4	Hashtag4	Hashtag3	5.17479	Hashtag4	Singlet	Hashtag4	batch1	w8_late	0.060781	0	0	1	1	6	7	7	5	4	4	6	7	6	5	4	2	4	0	3	3	2	1	0	0	0	4	Skin	ILC1_b	Group 1 ILC	0	0	1	1	1	7
GGAGCAAGTATATGGA_1	SeuratProject	10220	2905	2054	4	Hashtag4	Hashtag1	5.46945	Hashtag4	Singlet	Hashtag4	batch1	w8_late	0.0437378	1	2	2	2	2	3	2	4	3	3	5	5	4	3	2	5	1	1	14	0	15	8	14	13	15	3	Skin	Pre-ILC1	Group 1 ILC	1	2	2	3	2	3
GGTGTCGGTAGGTGCA_1	SeuratProject	12691	3180	2405	4	Hashtag4	Hashtag1	5.26071	Hashtag4	Singlet	Hashtag4	batch1	w8_late	0.0735955	1	2	2	3	3	4	6	7	7	7	5	5	4	3	2	5	1	1	21	0	21	19	18	17	17	7	Skin	Pre-ILC1	Group 1 ILC	1	2	2	4	3	4
GTAGGTTCACAAATGA_1	SeuratProject	14353	3427	1158	4	Hashtag4	Hashtag1	4.6878	Hashtag4	Singlet	Hashtag4	batch1	w8_late	0.0411761	0	0	1	2	2	8	10	10	11	11	5	7	6	5	4	2	4	0	14	0	15	8	14	13	15	11	Skin	ILC1_b	Group 1 ILC	0	0	1	3	2	3
GTCGTTCAGAGTCCGA_1	SeuratProject	2275	1091	2505	4	Hashtag4	Hashtag2	5.39094	Hashtag4	Singlet	Hashtag4	batch1	w8_late	0.0408791	0	1	0	0	0	1	0	0	0	0	2	1	2	1	1	9	9	8	7	7	7	5	4	3	4	0	Skin	ILC1_c	Group 1 ILC	0	1	0	0	0	1
GTCTAGACAGCACAAG_1	SeuratProject	10711	3106	2340	4	Hashtag4	Hashtag2	5.54874	Hashtag4	Singlet	Hashtag4	batch1	w8_late	0.0831855	1	2	2	3	3	4	6	7	7	7	5	5	4	3	2	5	1	1	21	0	21	19	18	17	17	7	Skin	Pre-ILC1	Group 1 ILC	1	2	2	4	3	4
GTGAGCCCAATACGCT_1	SeuratProject	7067	2118	322	4	Hashtag4	Hashtag3	3.54658	Hashtag4	Singlet	Hashtag4	batch1	w8_late	0.0349512	0	0	1	1	1	0	1	2	5	5	6	7	6	5	4	2	4	0	3	3	2	1	0	0	0	5	Skin	ILC1_b	Group 1 ILC	0	0	1	1	1	0
GTGATGTAGGACATCG_1	SeuratProject	9452	2791	1424	3	Hashtag4	Hashtag3	5.20371	Hashtag4	Singlet	Hashtag4	batch1	w8_late	0.0561786	1	2	2	3	3	4	6	7	7	7	5	5	4	3	2	5	1	1	21	0	21	19	18	17	17	7	Skin	Pre-ILC1	Group 1 ILC	1	2	2	4	3	4
GTGCTGGAGAATCTAG_1	SeuratProject	5180	1899	2262	4	Hashtag4	Hashtag3	5.55819	Hashtag4	Singlet	Hashtag4	batch1	w8_late	0.0476834	0	0	1	1	1	1	0	2	9	9	2	1	2	1	1	9	9	8	7	7	7	5	4	3	4	9	Skin	ILC1_b	Group 1 ILC	0	0	1	1	1	1
GTGGGAAAGCAATTAG_1	SeuratProject	5182	1800	965	4	Hashtag4	Hashtag3	4.64706	Hashtag4	Singlet	Hashtag4	batch1	w8_late	0.0505596	0	0	1	1	1	0	1	2	5	5	6	7	6	5	4	2	4	0	3	3	2	1	0	0	0	5	Skin	ILC1_b	Group 1 ILC	0	0	1	1	1	0
GTTATGGAGTTCCAGT_1	SeuratProject	6730	2064	360	4	Hashtag4	Hashtag1	3.69459	Hashtag4	Singlet	Hashtag4	batch1	w8_late	0.0552749	0	0	1	1	1	0	1	3	2	2	6	9	10	11	8	12	11	12	11	23	29	27	26	26	24	2	Skin	ILC1_b	Group 1 ILC	0	0	1	1	1	0
GTTCGCTGTCAACGCC_1	SeuratProject	11100	3003	1271	4	Hashtag4	Hashtag2	5.08923	Hashtag4	Singlet	Hashtag4	batch1	w8_late	0.0364865	0	0	1	1	1	0	1	11	9	9	6	7	6	5	4	2	4	0	3	3	2	1	0	0	0	9	Skin	ILC1_b	Group 1 ILC	0	0	1	1	1	0
GTTGAACCACTGGAAG_1	SeuratProject	4907	1867	1584	4	Hashtag4	Hashtag1	5.21072	Hashtag4	Singlet	Hashtag4	batch1	w8_late	0.0489097	0	1	0	0	0	1	0	0	0	0	6	9	10	11	8	9	9	8	7	23	29	27	26	26	24	0	Skin	ILC1_c	Group 1 ILC	0	1	0	0	0	1
GTTGCGGTCCTAGCCT_1	SeuratProject	16092	3765	242	3	Hashtag4	Hashtag3	3.25862	Hashtag4	Singlet	Hashtag4	batch1	w8_late	0.0464827	1	2	2	2	2	3	2	4	3	3	5	5	4	3	2	5	1	1	14	0	15	8	14	13	15	3	Skin	Pre-ILC1	Group 1 ILC	1	2	2	3	2	3
TAACTTCGTCTGTAAC_1	SeuratProject	3887	1554	803	3	Hashtag4	Hashtag3	4.31283	Hashtag4	Singlet	Hashtag4	batch1	w8_late	0.0272704	0	0	1	1	1	0	1	5	4	4	6	7	6	5	4	2	4	0	3	3	2	1	0	0	0	4	Skin	ILC1_b	Group 1 ILC	0	0	1	1	1	0
TACTTACAGACCGCCT_1	SeuratProject	5963	1954	452	3	Hashtag4	Hashtag3	4.02806	Hashtag4	Singlet	Hashtag4	batch1	w8_late	0.0251551	0	0	1	4	4	8	10	10	11	11	2	7	6	5	4	2	4	8	3	3	2	1	0	0	0	11	Skin	ILC1_b	Group 1 ILC	0	0	1	3	4	5
TAGGAGGGTTCTTGCC_1	SeuratProject	13094	3268	6864	4	Hashtag4	Hashtag1	6.57778	Hashtag4	Singlet	Hashtag4	batch1	w8_late	0.0484191	1	2	2	2	2	3	2	4	3	3	5	5	4	3	2	5	1	1	14	0	15	8	14	13	15	3	Skin	Pre-ILC1	Group 1 ILC	1	2	2	3	2	3
TCATTGTGTAGAAACT_1	SeuratProject	5115	1710	4256	4	Hashtag4	Hashtag3	6.16438	Hashtag4	Singlet	Hashtag4	batch1	w8_late	0.0635386	0	3	3	5	5	6	5	6	6	6	15	9	10	11	8	12	11	12	11	39	39	39	39	40	38	6	Skin	ILC1_d	Group 1 ILC	0	0	3	2	5	6
TCCGTGTGTCTTCCGT_1	SeuratProject	3135	1338	3149	4	Hashtag4	Hashtag1	5.70067	Hashtag4	Singlet	Hashtag4	batch1	w8_late	0.0497608	0	1	0	0	0	1	0	0	0	0	2	1	2	1	1	9	9	8	7	7	7	5	4	3	4	0	Skin	ILC1_c	Group 1 ILC	0	1	0	0	0	1
TCTTAGTTCATCTATC_1	SeuratProject	9155	2737	4056	4	Hashtag4	Hashtag1	6.04744	Hashtag4	Singlet	Hashtag4	batch1	w8_late	0.0360459	0	0	1	1	1	0	1	2	2	2	6	9	10	11	8	12	11	12	11	23	29	27	26	26	24	2	Skin	ILC1_b	Group 1 ILC	0	0	1	1	1	0
TGAACGTAGGTTTACC_1	SeuratProject	12029	3177	1662	4	Hashtag4	Hashtag1	5.25603	Hashtag4	Singlet	Hashtag4	batch1	w8_late	0.0675867	1	2	2	2	2	3	2	4	3	3	5	5	4	3	2	5	1	1	14	0	15	8	14	13	15	3	Skin	Pre-ILC1	Group 1 ILC	1	2	2	3	2	3
TGAGTCACAAGCACCC_1	SeuratProject	3138	1251	844	3	Hashtag4	Hashtag1	4.46569	Hashtag4	Singlet	Hashtag4	batch1	w8_late	0.0736138	0	0	1	1	1	0	1	2	5	5	6	9	6	11	8	2	4	0	3	23	29	27	26	26	24	5	Skin	ILC1_b	Group 1 ILC	0	0	1	1	1	0
TGCAGTACATAACAGA_1	SeuratProject	7158	2224	3192	4	Hashtag4	Hashtag3	5.80776	Hashtag4	Singlet	Hashtag4	batch1	w8_late	0.0262643	1	2	2	2	2	3	2	4	3	3	6	7	6	5	4	2	4	0	3	3	2	1	0	0	0	3	Skin	Pre-ILC1	Group 1 ILC	1	2	2	3	2	3
TGCGACGCATGGGATG_1	SeuratProject	11688	3232	4605	4	Hashtag4	Hashtag2	5.8998	Hashtag4	Singlet	Hashtag4	batch1	w8_late	0.0326831	1	2	2	2	2	3	2	4	3	3	5	5	4	3	2	5	1	1	14	0	15	8	14	13	15	3	Skin	Pre-ILC1	Group 1 ILC	1	2	2	3	2	3
TGGGAGACACGCGGTT_1	SeuratProject	6858	2112	2222	4	Hashtag4	Hashtag3	5.52004	Hashtag4	Singlet	Hashtag4	batch1	w8_late	0.0600758	0	0	1	1	1	0	1	2	5	5	6	7	6	5	4	2	4	0	3	3	2	1	0	0	0	5	Skin	ILC1_b	Group 1 ILC	0	0	1	1	1	0
TGTCCACAGCAGGCTA_1	SeuratProject	7038	2163	865	3	Hashtag4	Hashtag3	4.66654	Hashtag4	Singlet	Hashtag4	batch1	w8_late	0.0335323	0	0	1	1	1	0	1	2	9	9	6	7	6	5	4	2	4	0	3	3	2	1	0	0	0	9	Skin	ILC1_b	Group 1 ILC	0	0	1	1	1	0
TGTCCACAGTCGTCTA_1	SeuratProject	6082	1782	4068	4	Hashtag4	Hashtag1	5.95424	Hashtag4	Singlet	Hashtag4	batch1	w8_late	0.0713581	0	3	3	5	5	6	5	6	6	6	15	9	10	11	8	12	11	12	11	39	39	39	39	40	38	6	Skin	ILC1_d	Group 1 ILC	0	0	3	2	5	6
TGTCCTGAGCCAAGGT_1	SeuratProject	8940	2575	518	3	Hashtag4	Hashtag3	4.13115	Hashtag4	Singlet	Hashtag4	batch1	w8_late	0.0394855	0	0	1	1	1	0	10	2	11	11	6	7	6	5	4	2	4	0	3	23	29	27	26	26	24	11	Skin	ILC1_b	Group 1 ILC	0	0	1	1	1	0
TGTTCTATCGGTGAAG_1	SeuratProject	3335	1405	1063	3	Hashtag4	Hashtag1	4.81654	Hashtag4	Singlet	Hashtag4	batch1	w8_late	0.132234	0	0	1	1	6	7	7	5	4	4	6	7	6	5	4	2	4	0	3	3	2	1	0	0	0	4	Skin	ILC1_b	Group 1 ILC	0	0	1	1	1	7
TTACGCCAGTGAGGTC_1	SeuratProject	8512	2681	3118	4	Hashtag4	Hashtag2	5.63061	Hashtag4	Singlet	Hashtag4	batch1	w8_late	0.0323073	0	0	1	2	1	0	2	4	3	3	5	7	6	5	4	2	4	0	14	0	15	8	14	13	15	3	Skin	ILC1_b	Group 1 ILC	0	0	1	1	2	0
TTACTGTTCGTAACTG_1	SeuratProject	5911	1719	1161	4	Hashtag4	Hashtag1	4.88743	Hashtag4	Singlet	Hashtag4	batch1	w8_late	0.0402639	0	0	3	4	4	5	4	3	2	2	15	9	10	11	8	12	11	12	11	39	39	39	39	40	38	2	Skin	ILC1_d	Group 1 ILC	0	0	3	2	4	5
TTCAATCCACGCTGCA_1	SeuratProject	3844	1529	1338	4	Hashtag4	Hashtag2	4.99034	Hashtag4	Singlet	Hashtag4	batch1	w8_late	0.0528096	0	3	3	5	5	6	5	6	6	6	15	9	10	11	8	12	11	12	11	39	39	39	39	40	38	6	Skin	ILC1_d	Group 1 ILC	0	0	3	2	5	6
TTCCAATCACGGTAGA_1	SeuratProject	5851	2150	8313	4	Hashtag4	Hashtag1	6.76903	Hashtag4	Singlet	Hashtag4	batch1	w8_late	0.0724662	0	0	3	5	5	6	5	6	6	6	15	9	10	11	8	12	11	12	11	23	29	27	26	26	24	6	Skin	ILC1_d	Group 1 ILC	0	0	3	2	5	6
TTCTGTAGTGCACAAG_1	SeuratProject	17129	4087	1787	3	Hashtag4	Hashtag3	5.39827	Hashtag4	Singlet	Hashtag4	batch1	w8_late	0.0729757	1	2	2	2	2	3	2	4	3	3	5	5	4	3	2	5	1	1	21	0	21	19	18	17	17	3	Skin	Pre-ILC1	Group 1 ILC	1	2	2	3	2	3
TTGATGGGTCAGTTTG_1	SeuratProject	12663	3316	2545	4	Hashtag4	Hashtag1	5.58048	Hashtag4	Singlet	Hashtag4	batch1	w8_late	0.0533049	1	2	2	3	3	4	6	7	7	7	5	5	4	3	2	5	1	1	21	0	21	19	18	17	17	7	Skin	Pre-ILC1	Group 1 ILC	1	2	2	4	3	4
TTGCCTGAGGTCGTCC_1	SeuratProject	8948	2661	2000	4	Hashtag4	Hashtag3	5.3538	Hashtag4	Singlet	Hashtag4	batch1	w8_late	0.0654895	0	3	3	5	5	6	5	6	6	6	15	9	10	11	8	12	11	12	11	39	39	39	39	40	38	6	Skin	ILC1_d	Group 1 ILC	0	0	3	2	5	6
TTGGTTTAGTCATTGC_1	SeuratProject	17691	4161	1640	3	Hashtag4	Hashtag3	5.25558	Hashtag4	Singlet	Hashtag4	batch1	w8_late	0.0421118	1	2	2	2	2	3	2	4	3	3	5	5	4	3	2	5	1	1	14	0	15	8	14	13	15	3	Skin	Pre-ILC1	Group 1 ILC	1	2	2	3	2	3
TTTGTTGTCCTACCGT_1	SeuratProject	5908	1866	1216	3	Hashtag4	Hashtag3	4.93099	Hashtag4	Singlet	Hashtag4	batch1	w8_late	0.0172647	0	0	1	1	1	0	1	2	8	8	6	7	6	5	4	2	4	0	3	3	2	1	0	0	0	8	Skin	ILC1_b	Group 1 ILC	0	0	1	1	1	0
AAACGCTTCCACACAA_1	SeuratProject	4442	1692	1378	4	Hashtag1	Hashtag4	4.86116	Hashtag1	Singlet	Hashtag1	batch1	w8_late	0.0366952	0	1	0	0	0	2	3	1	1	1	2	1	2	1	1	9	9	8	7	7	7	5	4	3	4	1	Lung	ILC1_c	Group 1 ILC	0	1	0	0	0	2
AAACGCTTCGTCGACG_1	SeuratProject	17175	3655	3612	4	Hashtag1	Hashtag4	5.93993	Hashtag1	Singlet	Hashtag1	batch1	w8_late	0.0613683	1	2	2	2	2	3	2	4	3	3	5	5	4	3	2	5	1	1	14	0	15	8	14	13	15	3	Lung	Pre-ILC1	Group 1 ILC	1	2	2	3	2	3
AACCACAAGGCCCACT_1	SeuratProject	3661	1397	2353	4	Hashtag1	Hashtag3	5.3183	Hashtag1	Singlet	Hashtag1	batch1	w8_late	0.0357826	0	3	3	5	5	6	5	6	6	6	15	9	10	11	8	12	11	12	11	23	29	27	26	26	24	6	Lung	ILC1_d	Group 1 ILC	0	0	3	2	5	6
AACCATGGTCGTGATT_1	SeuratProject	8167	2708	1913	4	Hashtag1	Hashtag4	4.76813	Hashtag1	Singlet	Hashtag1	batch1	w8_late	0.0644055	1	2	2	2	2	3	2	4	3	3	5	5	4	3	2	5	1	1	14	0	15	8	14	13	15	3	Lung	Pre-ILC1	Group 1 ILC	1	2	2	3	2	3
AACTTCTCAATTTCCT_1	SeuratProject	4838	1814	1052	4	Hashtag1	Hashtag3	4.78069	Hashtag1	Singlet	Hashtag1	batch1	w8_late	0.0392724	0	1	0	0	0	1	0	0	0	0	2	1	2	1	1	9	9	8	7	7	7	5	4	3	4	0	Lung	ILC1_c	Group 1 ILC	0	1	0	0	0	1
AAGTCGTTCAACGCTA_1	SeuratProject	20964	4279	2504	4	Hashtag1	Hashtag4	5.57046	Hashtag1	Singlet	Hashtag1	batch1	w8_late	0.0550467	0	0	1	1	1	0	1	2	5	5	5	7	6	5	4	2	4	0	14	0	15	8	14	13	15	5	Lung	ILC1_b	Group 1 ILC	0	0	1	1	1	0
AATCACGCACGCGCAT_1	SeuratProject	15197	3578	339	3	Hashtag1	Hashtag3	3.50251	Hashtag1	Singlet	Hashtag1	batch1	w8_late	0.0383628	1	2	2	2	2	3	2	4	3	3	5	5	4	3	2	5	1	1	14	0	15	8	14	13	15	3	Lung	Pre-ILC1	Group 1 ILC	1	2	2	3	2	3
AATCACGGTACGGCAA_1	SeuratProject	7866	2404	739	4	Hashtag1	Hashtag2	3.88333	Hashtag1	Singlet	Hashtag1	batch1	w8_late	0.0448767	0	0	1	1	1	0	1	2	5	5	6	7	6	5	4	2	4	0	3	3	2	1	0	0	0	5	Lung	ILC1_b	Group 1 ILC	0	0	1	1	1	0
AATTTCCAGCTGACTT_1	SeuratProject	4236	1571	537	4	Hashtag1	Hashtag3	3.86001	Hashtag1	Singlet	Hashtag1	batch1	w8_late	0.0391879	0	1	0	0	0	2	3	1	1	1	2	1	2	1	1	20	19	18	17	14	18	15	12	11	14	1	Lung	ILC1_c	Group 1 ILC	0	1	0	0	0	2
AATTTCCGTTCTCCCA_1	SeuratProject	6640	2259	2275	4	Hashtag1	Hashtag3	5.53694	Hashtag1	Singlet	Hashtag1	batch1	w8_late	0.0474398	0	1	0	0	0	1	0	0	0	0	2	9	2	1	8	9	9	8	7	7	7	5	4	3	4	0	Lung	ILC1_c	Group 1 ILC	0	1	0	0	0	1
ACACGCGCATACTTTC_1	SeuratProject	8191	2437	2236	4	Hashtag1	Hashtag4	5.45174	Hashtag1	Singlet	Hashtag1	batch1	w8_late	0.045782	0	0	3	5	5	6	5	6	6	6	15	9	10	11	8	12	11	12	11	23	29	27	26	26	24	6	Lung	ILC1_d	Group 1 ILC	0	0	3	2	5	6
ACGGAAGGTGTAAACA_1	SeuratProject	6411	1871	4210	4	Hashtag1	Hashtag3	6.11255	Hashtag1	Singlet	Hashtag1	batch1	w8_late	0.0720636	0	0	1	1	1	0	1	5	4	4	6	7	6	5	4	2	4	0	3	3	2	1	0	0	0	4	Lung	ILC1_b	Group 1 ILC	0	0	1	1	1	0
ACGGAAGGTTCGATTG_1	SeuratProject	5535	2105	2169	4	Hashtag1	Hashtag3	5.24454	Hashtag1	Singlet	Hashtag1	batch1	w8_late	0.0413731	0	0	3	4	4	5	4	3	2	2	15	9	10	11	8	12	11	12	11	23	29	27	26	26	24	2	Lung	ILC1_d	Group 1 ILC	0	0	3	2	4	5
ACTATTCTCTTCCGTG_1	SeuratProject	10787	3291	3122	3	Hashtag1	Hashtag4	5.791	Hashtag1	Singlet	Hashtag1	batch1	w8_late	0.0511727	1	2	2	3	3	4	6	7	7	7	5	5	4	3	2	5	1	1	21	0	21	19	18	17	17	7	Lung	Pre-ILC1	Group 1 ILC	1	2	2	4	3	4
ACTGATGGTGATCATC_1	SeuratProject	5936	1860	831	4	Hashtag1	Hashtag2	4.47217	Hashtag1	Singlet	Hashtag1	batch1	w8_late	0.0325135	0	0	3	4	4	5	4	3	2	2	15	9	10	11	8	12	11	12	11	23	29	27	26	26	24	2	Lung	ILC1_d	Group 1 ILC	0	0	3	2	4	5
AGAACAAAGAGAGCGG_1	SeuratProject	11485	3321	2102	4	Hashtag1	Hashtag4	5.39073	Hashtag1	Singlet	Hashtag1	batch1	w8_late	0.0444057	1	2	2	3	3	4	9	9	10	10	5	5	4	3	2	50	1	53	55	58	56	59	62	64	65	10	Lung	Pre-ILC1	Group 1 ILC	1	2	2	4	3	4
AGAAGTAAGTAAATGC_1	SeuratProject	5254	1864	1056	4	Hashtag1	Hashtag4	3.87791	Hashtag1	Singlet	Hashtag1	batch1	w8_late	0.0700419	0	0	1	1	1	0	1	2	5	5	6	9	10	11	8	12	11	12	11	23	29	27	26	26	24	5	Lung	ILC1_b	Group 1 ILC	0	0	1	1	1	0
AGAGCCCCAACTAGAA_1	SeuratProject	12688	3293	1269	4	Hashtag1	Hashtag3	4.94678	Hashtag1	Singlet	Hashtag1	batch1	w8_late	0.0459489	1	2	2	2	2	3	2	4	3	3	5	5	4	3	2	5	1	1	14	0	15	8	14	13	15	3	Lung	Pre-ILC1	Group 1 ILC	1	2	2	3	2	3
AGCCAATTCTATACTC_1	SeuratProject	6367	2315	872	4	Hashtag1	Hashtag4	4.1968	Hashtag1	Singlet	Hashtag1	batch1	w8_late	0.0486886	0	0	1	1	1	0	10	2	11	11	6	7	6	5	4	2	4	0	3	3	2	1	0	0	0	11	Lung	ILC1_b	Group 1 ILC	0	0	1	1	1	0
AGCGTCGCAGTTGGTT_1	SeuratProject	3214	1477	1558	3	Hashtag1	Hashtag3	5.27441	Hashtag1	Singlet	Hashtag1	batch1	w8_late	0.118544	0	0	1	1	1	1	0	11	9	9	5	5	4	3	2	5	1	1	21	0	21	19	18	17	17	9	Lung	ILC1_b	Group 1 ILC	0	0	1	1	1	1
AGCGTCGTCAGCTCTC_1	SeuratProject	5842	2060	518	4	Hashtag1	Hashtag4	3.472	Hashtag1	Singlet	Hashtag1	batch1	w8_late	0.0564875	1	2	2	2	2	3	2	4	3	3	5	5	4	3	2	5	1	1	21	0	21	19	18	17	17	3	Lung	Pre-ILC1	Group 1 ILC	1	2	2	3	2	3
AGGACGAGTTGGTACT_1	SeuratProject	5923	1950	893	4	Hashtag1	Hashtag3	4.33492	Hashtag1	Singlet	Hashtag1	batch1	w8_late	0.055715	0	0	1	4	4	8	10	10	11	11	2	1	2	1	1	9	9	8	7	7	7	5	4	3	4	11	Lung	ILC1_b	Group 1 ILC	0	0	1	3	4	5
AGGACGATCAGTGTCA_1	SeuratProject	5178	1791	494	4	Hashtag1	Hashtag4	3.67992	Hashtag1	Singlet	Hashtag1	batch1	w8_late	0.0421012	0	0	1	1	1	0	1	2	5	5	6	7	6	5	4	2	4	0	3	3	2	1	0	0	0	5	Lung	ILC1_b	Group 1 ILC	0	0	1	1	1	0
AGGATAAGTGGGCTTC_1	SeuratProject	16939	3450	145	4	Hashtag1	Hashtag4	1.63886	Hashtag1	Singlet	Hashtag1	batch1	w8_late	0.0538403	1	2	2	2	2	3	2	4	3	3	5	5	4	3	2	5	1	1	14	0	15	8	14	13	15	3	Lung	Pre-ILC1	Group 1 ILC	1	2	2	3	2	3
AGGCCACAGTGATCGG_1	SeuratProject	6400	2060	2957	4	Hashtag1	Hashtag4	5.62415	Hashtag1	Singlet	Hashtag1	batch1	w8_late	0.0567187	0	0	3	5	5	6	5	6	6	6	15	9	10	11	8	12	11	12	11	23	29	27	26	26	24	6	Lung	ILC1_d	Group 1 ILC	0	0	3	2	5	6
AGGGAGTCAAGTGTCT_1	SeuratProject	18551	4034	3404	4	Hashtag1	Hashtag3	5.94191	Hashtag1	Singlet	Hashtag1	batch1	w8_late	0.0470595	1	2	2	2	2	3	2	4	3	3	5	5	4	3	2	5	1	1	14	0	15	8	14	13	15	3	Lung	Pre-ILC1	Group 1 ILC	1	2	2	3	2	3
AGGTGTTCAATGGGTG_1	SeuratProject	5235	1986	1611	4	Hashtag1	Hashtag3	5.09309	Hashtag1	Singlet	Hashtag1	batch1	w8_late	0.0557784	0	0	1	1	1	1	0	2	5	5	2	1	2	1	1	9	9	8	7	7	7	5	4	3	4	5	Lung	ILC1_b	Group 1 ILC	0	0	1	1	1	1
AGTAGCTGTCGCAACC_1	SeuratProject	10547	3016	2325	3	Hashtag1	Hashtag3	5.45284	Hashtag1	Singlet	Hashtag1	batch1	w8_late	0.0549919	0	0	1	1	1	0	1	5	4	4	6	7	6	5	4	2	4	0	3	3	2	1	0	0	0	4	Lung	ILC1_b	Group 1 ILC	0	0	1	1	1	0
AGTAGTCAGCGCCGTT_1	SeuratProject	7791	2503	3207	4	Hashtag1	Hashtag3	5.83919	Hashtag1	Singlet	Hashtag1	batch1	w8_late	0.0505712	0	0	1	4	1	8	10	10	11	11	6	7	6	5	4	2	4	0	3	3	2	1	0	0	0	11	Lung	ILC1_b	Group 1 ILC	0	0	1	1	4	5
AGTGACTAGACGAAGA_1	SeuratProject	10551	3259	2376	4	Hashtag1	Hashtag4	4.91893	Hashtag1	Singlet	Hashtag1	batch1	w8_late	0.0480523	1	2	2	2	2	3	2	4	3	3	5	5	4	3	2	5	1	1	14	0	15	8	14	13	15	3	Lung	Pre-ILC1	Group 1 ILC	1	2	2	3	2	3
AGTGATCCAGGCTTGC_1	SeuratProject	5917	1866	351	4	Hashtag1	Hashtag3	3.52384	Hashtag1	Singlet	Hashtag1	batch1	w8_late	0.0432652	0	0	0	4	4	8	10	10	11	11	6	9	10	11	8	9	9	8	7	23	29	27	26	26	24	11	Lung	ILC1_c	Group 1 ILC	0	0	1	0	4	5
ATACCGATCTCGAGTA_1	SeuratProject	5943	1939	1930	4	Hashtag1	Hashtag4	5.19579	Hashtag1	Singlet	Hashtag1	batch1	w8_late	0.0578832	0	1	0	0	0	2	3	1	1	1	6	7	6	5	4	2	4	0	3	3	2	1	0	0	0	1	Lung	ILC1_c	Group 1 ILC	0	1	0	0	0	2
ATAGGCTGTAGTGCGA_1	SeuratProject	9455	2408	284	4	Hashtag1	Hashtag4	3.1616	Hashtag1	Singlet	Hashtag1	batch1	w8_late	0.0431518	0	0	1	1	1	0	2	11	9	9	6	1	2	1	2	9	9	8	7	7	7	5	4	3	4	9	Lung	ILC1_b	Group 1 ILC	0	0	1	1	2	0
ATCCATTCAATCGCGC_1	SeuratProject	15285	3674	1505	4	Hashtag1	Hashtag4	4.51853	Hashtag1	Singlet	Hashtag1	batch1	w8_late	0.0396467	1	2	2	3	3	4	6	7	7	7	5	5	4	3	2	5	1	1	21	0	21	19	18	17	17	7	Lung	Pre-ILC1	Group 1 ILC	1	2	2	4	3	4
ATCGCCTGTAAGTTGA_1	SeuratProject	6673	2377	1031	4	Hashtag1	Hashtag4	4.44873	Hashtag1	Singlet	Hashtag1	batch1	w8_late	0.03162	0	0	1	1	1	0	1	2	5	5	6	7	6	5	4	2	4	0	3	3	2	1	0	0	0	5	Lung	ILC1_b	Group 1 ILC	0	0	1	1	1	0
ATGAGGGCATACATCG_1	SeuratProject	4506	1672	1532	3	Hashtag1	Hashtag2	4.49891	Hashtag1	Singlet	Hashtag1	batch1	w8_late	0.0861074	0	3	3	5	5	6	5	6	6	6	15	9	10	11	8	12	11	12	11	39	39	39	39	40	38	6	Lung	ILC1_d	Group 1 ILC	0	0	3	2	5	6
ATGAGTCGTCGTGGAA_1	SeuratProject	7664	2727	2219	4	Hashtag1	Hashtag4	5.15062	Hashtag1	Singlet	Hashtag1	batch1	w8_late	0.0409708	1	2	2	3	3	4	6	7	7	7	5	5	4	3	2	5	1	1	21	0	21	19	18	17	17	7	Lung	Pre-ILC1	Group 1 ILC	1	2	2	4	3	4
ATGCATGCAACACGTT_1	SeuratProject	7883	2523	594	4	Hashtag1	Hashtag3	3.95873	Hashtag1	Singlet	Hashtag1	batch1	w8_late	0.0518838	0	0	3	4	1	5	4	2	5	5	6	9	10	11	8	12	11	12	11	23	29	27	26	26	24	5	Lung	ILC1_d	Group 1 ILC	0	0	3	2	4	5
ATGCATGCAACCAATC_1	SeuratProject	17457	4034	405	4	Hashtag1	Hashtag3	3.75694	Hashtag1	Singlet	Hashtag1	batch1	w8_late	0.0384946	1	2	2	2	2	3	2	4	3	3	5	5	4	3	2	5	1	1	21	0	21	19	18	17	17	3	Lung	Pre-ILC1	Group 1 ILC	1	2	2	3	2	3
ATGCCTCTCAGGTGTT_1	SeuratProject	23074	4555	388	4	Hashtag1	Hashtag4	3.44717	Hashtag1	Singlet	Hashtag1	batch1	w8_late	0.0404351	1	2	2	2	2	3	2	4	3	3	5	5	4	3	2	5	1	1	21	0	21	19	18	17	17	3	Lung	Pre-ILC1	Group 1 ILC	1	2	2	3	2	3
ATGTCCCGTAGTAAGT_1	SeuratProject	17846	3882	534	4	Hashtag1	Hashtag3	3.53752	Hashtag1	Singlet	Hashtag1	batch1	w8_late	0.057716	1	2	2	2	2	3	2	4	3	3	5	5	4	3	2	5	1	1	14	0	15	8	14	13	15	3	Lung	Pre-ILC1	Group 1 ILC	1	2	2	3	2	3
ATTCCCGCAGCGCGTT_1	SeuratProject	3783	1495	2326	4	Hashtag1	Hashtag3	5.51653	Hashtag1	Singlet	Hashtag1	batch1	w8_late	0.0626487	0	3	3	5	5	6	5	6	6	6	15	9	10	11	8	12	11	12	11	39	39	39	39	40	38	6	Lung	ILC1_d	Group 1 ILC	0	0	3	2	5	6
ATTCTTGTCACTGGTA_1	SeuratProject	8236	2542	829	4	Hashtag1	Hashtag4	4.45919	Hashtag1	Singlet	Hashtag1	batch1	w8_late	0.0541525	0	0	1	1	1	0	1	3	2	2	6	7	6	5	4	2	4	0	3	3	2	1	0	0	0	2	Lung	ILC1_b	Group 1 ILC	0	0	1	1	1	0
ATTGGGTCATGATAGA_1	SeuratProject	6672	2197	1562	4	Hashtag1	Hashtag4	4.88145	Hashtag1	Singlet	Hashtag1	batch1	w8_late	0.0708933	0	0	1	1	1	0	1	2	5	5	6	9	10	11	8	12	11	12	11	23	29	27	26	26	24	5	Lung	ILC1_b	Group 1 ILC	0	0	1	1	1	0
CAAGACTCATGGCGCT_1	SeuratProject	6098	2093	2649	4	Hashtag1	Hashtag4	5.41737	Hashtag1	Singlet	Hashtag1	batch1	w8_late	0.0739587	0	3	3	5	5	6	5	6	6	6	15	9	10	11	8	12	11	12	11	39	29	27	39	40	38	6	Lung	ILC1_d	Group 1 ILC	0	0	3	2	5	6
CAGAGCCTCAGCTGTA_1	SeuratProject	3449	1348	1858	4	Hashtag1	Hashtag4	5.27206	Hashtag1	Singlet	Hashtag1	batch1	w8_late	0.0452305	0	0	1	1	1	0	1	2	5	5	15	9	10	11	8	12	11	12	11	23	29	27	26	26	24	5	Lung	ILC1_b	Group 1 ILC	0	0	1	1	1	0
CAGGGCTGTAGTGTGG_1	SeuratProject	9557	2826	597	3	Hashtag1	Hashtag3	4.2587	Hashtag1	Singlet	Hashtag1	batch1	w8_late	0.0411217	1	2	2	3	3	4	6	7	7	7	5	5	4	3	2	5	1	1	21	0	21	19	18	17	17	7	Lung	Pre-ILC1	Group 1 ILC	1	2	2	4	3	4
CAGGTATGTGTCCAAT_1	SeuratProject	5225	1885	2163	3	Hashtag1	Hashtag3	5.56587	Hashtag1	Singlet	Hashtag1	batch1	w8_late	0.0560766	0	1	0	0	0	1	0	0	0	0	2	1	2	1	1	9	9	8	7	7	7	5	4	3	4	0	Lung	ILC1_c	Group 1 ILC	0	1	0	0	0	1
CAGTTCCTCGCTTAAG_1	SeuratProject	7761	2457	657	4	Hashtag1	Hashtag2	3.71351	Hashtag1	Singlet	Hashtag1	batch1	w8_late	0.0434222	0	0	1	1	1	0	1	2	5	5	15	9	10	11	8	12	11	12	11	23	29	27	26	26	24	5	Lung	ILC1_b	Group 1 ILC	0	0	1	1	1	0
CATACCCTCGATCCAA_1	SeuratProject	5197	1873	1483	3	Hashtag1	Hashtag3	4.84326	Hashtag1	Singlet	Hashtag1	batch1	w8_late	0.0432942	0	3	3	5	5	6	5	6	6	6	15	9	10	11	8	12	11	12	11	39	39	39	39	40	38	6	Lung	ILC1_d	Group 1 ILC	0	0	3	2	5	6
CATAGACTCTTACGTT_1	SeuratProject	22123	4638	714	4	Hashtag1	Hashtag3	3.54499	Hashtag1	Singlet	Hashtag1	batch1	w8_late	0.0473715	1	2	2	3	3	4	6	7	7	7	5	5	4	3	2	5	1	1	21	0	21	19	18	17	17	7	Lung	Pre-ILC1	Group 1 ILC	1	2	2	4	3	4
CATCAAGCAGCAGATG_1	SeuratProject	10911	2769	1315	4	Hashtag1	Hashtag4	4.91368	Hashtag1	Singlet	Hashtag1	batch1	w8_late	0.0670883	0	0	1	1	1	0	1	2	5	5	6	7	6	5	4	2	4	0	3	3	2	1	0	0	0	5	Lung	ILC1_b	Group 1 ILC	0	0	1	1	1	0
CATCGCTGTCCGGTGT_1	SeuratProject	6298	2173	1076	4	Hashtag1	Hashtag4	4.49765	Hashtag1	Singlet	Hashtag1	batch1	w8_late	0.0474754	0	0	1	1	1	0	1	5	4	4	6	7	6	5	4	2	4	0	3	3	2	1	0	0	0	4	Lung	ILC1_b	Group 1 ILC	0	0	1	1	1	0
CATGGATGTCGTTATG_1	SeuratProject	4422	1595	1416	4	Hashtag1	Hashtag3	4.91101	Hashtag1	Singlet	Hashtag1	batch1	w8_late	0.0610583	0	0	1	1	1	0	1	2	5	5	15	9	10	11	8	12	11	12	11	23	29	27	26	26	24	5	Lung	ILC1_b	Group 1 ILC	0	0	1	1	1	0
CCATCACGTAGGCAAC_1	SeuratProject	13227	3489	1312	4	Hashtag1	Hashtag4	4.61503	Hashtag1	Singlet	Hashtag1	batch1	w8_late	0.0445301	1	2	2	3	3	4	6	7	7	7	5	5	4	3	2	5	1	1	21	0	21	19	18	17	17	7	Lung	Pre-ILC1	Group 1 ILC	1	2	2	4	3	4
CCCTCAATCGTGGCTG_1	SeuratProject	3493	1464	555	4	Hashtag1	Hashtag4	4.0435	Hashtag1	Singlet	Hashtag1	batch1	w8_late	0.0229029	0	1	0	0	0	1	3	11	9	9	2	1	2	1	1	20	19	18	17	14	18	15	12	11	14	9	Lung	ILC1_c	Group 1 ILC	0	1	0	0	0	1
CCCTGATAGGCCACCT_1	SeuratProject	7111	2158	1356	4	Hashtag1	Hashtag4	4.74656	Hashtag1	Singlet	Hashtag1	batch1	w8_late	0.0485164	0	1	0	0	0	2	3	1	1	1	2	1	2	1	1	20	19	18	17	14	18	15	12	11	14	1	Lung	ILC1_c	Group 1 ILC	0	1	0	0	0	2
CCGGACAAGTGGCGAT_1	SeuratProject	8017	2693	6615	4	Hashtag1	Hashtag4	6.3358	Hashtag1	Singlet	Hashtag1	batch1	w8_late	0.0515155	1	2	2	3	3	4	6	7	7	7	5	5	4	3	2	5	1	1	21	0	21	19	18	17	17	7	Lung	Pre-ILC1	Group 1 ILC	1	2	2	4	3	4
CCTCAACAGTGGTTAA_1	SeuratProject	9717	2982	2263	4	Hashtag1	Hashtag3	5.40716	Hashtag1	Singlet	Hashtag1	batch1	w8_late	0.0285067	1	2	2	3	3	4	9	9	10	10	5	5	4	3	2	50	1	53	55	58	56	59	62	64	65	10	Lung	Pre-ILC1	Group 1 ILC	1	2	2	4	3	4
CCTCAGTCATCTTTCA_1	SeuratProject	8410	2728	602	3	Hashtag1	Hashtag2	4.28679	Hashtag1	Singlet	Hashtag1	batch1	w8_late	0.0489893	0	0	1	1	1	0	1	2	9	9	5	5	4	3	2	9	9	1	14	23	15	8	14	13	15	9	Lung	ILC1_b	Group 1 ILC	0	0	1	1	1	0
CGAGGAACAACAGTGG_1	SeuratProject	7006	2272	252	4	Hashtag1	Hashtag4	2.91567	Hashtag1	Singlet	Hashtag1	batch1	w8_late	0.0461033	0	0	1	1	1	0	1	2	5	5	5	7	6	5	4	2	4	0	14	0	15	8	14	13	15	5	Lung	ILC1_b	Group 1 ILC	0	0	1	1	1	0
CGATCGGGTGACACGA_1	SeuratProject	8888	2599	330	4	Hashtag1	Hashtag3	3.42244	Hashtag1	Singlet	Hashtag1	batch1	w8_late	0.0425293	0	0	1	1	1	0	1	2	5	5	2	1	2	5	4	9	9	8	7	7	7	5	4	3	4	5	Lung	ILC1_b	Group 1 ILC	0	0	1	1	1	0
CGCATAAGTAACACCT_1	SeuratProject	7852	2658	2612	3	Hashtag1	Hashtag3	5.69737	Hashtag1	Singlet	Hashtag1	batch1	w8_late	0.0553999	0	0	1	1	1	1	1	2	5	5	6	9	10	11	8	12	11	12	7	23	29	27	26	26	24	5	Lung	ILC1_b	Group 1 ILC	0	0	1	1	1	0
CGGAGAATCTAACGGT_1	SeuratProject	4338	1614	1482	4	Hashtag1	Hashtag3	4.86685	Hashtag1	Singlet	Hashtag1	batch1	w8_late	0.0444905	0	1	0	0	0	2	3	1	1	1	2	1	2	1	1	20	19	18	17	14	18	15	12	11	14	1	Lung	ILC1_c	Group 1 ILC	0	1	0	0	0	2
CGGGACTCAAATGAAC_1	SeuratProject	10771	3075	2963	4	Hashtag1	Hashtag4	4.87131	Hashtag1	Singlet	Hashtag1	batch1	w8_late	0.0574691	0	3	3	5	5	6	5	6	6	6	5	5	4	3	2	5	1	1	21	0	21	19	18	17	17	6	Lung	ILC1_d	Group 1 ILC	0	0	3	2	5	6
CGTAATGCACACCTTC_1	SeuratProject	25277	4831	409	3	Hashtag1	Hashtag3	3.66526	Hashtag1	Singlet	Hashtag1	batch1	w8_late	0.0498872	1	2	2	2	2	3	2	4	3	3	5	5	4	3	2	5	1	1	21	0	21	19	18	17	17	3	Lung	Pre-ILC1	Group 1 ILC	1	2	2	3	2	3
CGTAATGGTTCGGTAT_1	SeuratProject	21925	4394	1136	3	Hashtag1	Hashtag3	4.88445	Hashtag1	Singlet	Hashtag1	batch1	w8_late	0.0591106	1	2	2	3	3	4	6	7	7	7	5	5	4	3	2	5	1	1	21	0	21	19	18	17	17	7	Lung	Pre-ILC1	Group 1 ILC	1	2	2	4	3	4
CGTAGTACAGGTATGG_1	SeuratProject	10101	2955	2030	4	Hashtag1	Hashtag4	5.35703	Hashtag1	Singlet	Hashtag1	batch1	w8_late	0.034452	1	2	2	2	2	3	2	4	3	3	5	7	6	5	4	2	4	0	14	0	15	8	14	13	15	3	Lung	Pre-ILC1	Group 1 ILC	1	2	2	3	2	3
CGTCCATCAATTGGTC_1	SeuratProject	9250	2863	658	4	Hashtag1	Hashtag4	3.68618	Hashtag1	Singlet	Hashtag1	batch1	w8_late	0.0424865	1	2	2	2	2	8	6	10	11	11	5	5	4	3	2	5	1	1	14	0	15	8	14	13	15	11	Lung	Pre-ILC1	Group 1 ILC	1	2	2	3	2	3
CGTGAATGTGAATTAG_1	SeuratProject	2030	1020	1061	3	Hashtag1	Hashtag3	4.71339	Hashtag1	Singlet	Hashtag1	batch1	w8_late	0.0339901	0	1	0	0	0	1	0	0	0	0	2	1	2	1	1	9	9	8	7	7	7	5	4	3	4	0	Lung	ILC1_c	Group 1 ILC	0	1	0	0	0	1
CGTTGGGCAAGAGTGC_1	SeuratProject	5439	2030	2699	3	Hashtag1	Hashtag3	5.69689	Hashtag1	Singlet	Hashtag1	batch1	w8_late	0.0356683	1	2	2	3	3	4	6	7	7	7	5	5	4	3	2	5	1	1	21	0	21	19	18	17	17	7	Lung	Pre-ILC1	Group 1 ILC	1	2	2	4	3	4
CTACGGGAGAGGGCGA_1	SeuratProject	9349	2503	3205	4	Hashtag1	Hashtag4	4.99324	Hashtag1	Singlet	Hashtag1	batch1	w8_late	0.0255642	0	3	3	5	5	6	5	6	6	6	15	9	10	11	8	12	11	12	11	23	29	27	26	26	24	6	Lung	ILC1_d	Group 1 ILC	0	0	3	2	5	6
CTAGGTATCGCCAACG_1	SeuratProject	13351	3541	2242	4	Hashtag1	Hashtag4	5.24636	Hashtag1	Singlet	Hashtag1	batch1	w8_late	0.0478616	1	2	2	3	3	4	6	7	7	7	5	5	4	3	2	5	1	1	21	0	21	19	18	17	17	7	Lung	Pre-ILC1	Group 1 ILC	1	2	2	4	3	4
CTCACTGCACGGCCAT_1	SeuratProject	7046	2268	393	3	Hashtag1	Hashtag3	3.74633	Hashtag1	Singlet	Hashtag1	batch1	w8_late	0.0248368	0	1	0	0	0	1	0	0	0	0	2	1	2	1	1	9	9	8	7	7	7	5	4	3	4	0	Lung	ILC1_c	Group 1 ILC	0	1	0	0	0	1
CTCCATGTCTCGTCAC_1	SeuratProject	12627	3177	4899	4	Hashtag1	Hashtag2	6.23614	Hashtag1	Singlet	Hashtag1	batch1	w8_late	0.0355587	1	2	2	3	3	4	6	7	7	7	5	5	4	3	2	5	1	1	21	0	21	19	18	17	17	7	Lung	Pre-ILC1	Group 1 ILC	1	2	2	4	3	4
CTCCCTCGTTGGAGAC_1	SeuratProject	3747	1402	1227	4	Hashtag1	Hashtag4	4.30511	Hashtag1	Singlet	Hashtag1	batch1	w8_late	0.0589805	0	1	0	0	0	2	3	1	1	1	2	1	2	1	1	20	19	18	17	14	18	15	12	11	14	1	Lung	ILC1_c	Group 1 ILC	0	1	0	0	0	2
CTGATCCGTCTGCAAT_1	SeuratProject	12073	3193	1520	4	Hashtag1	Hashtag4	4.85576	Hashtag1	Singlet	Hashtag1	batch1	w8_late	0.0656838	0	0	1	4	4	8	10	10	11	11	2	9	2	1	8	9	9	8	7	7	7	5	4	3	4	11	Lung	ILC1_b	Group 1 ILC	0	0	1	3	4	5
CTGCAGGCAAATGAGT_1	SeuratProject	12834	3623	255	4	Hashtag1	Hashtag3	3.12139	Hashtag1	Singlet	Hashtag1	batch1	w8_late	0.0723859	1	2	2	2	2	3	2	4	3	3	5	5	4	3	2	5	1	1	14	0	15	8	14	13	15	3	Lung	Pre-ILC1	Group 1 ILC	1	2	2	3	2	3
CTGCAGGGTTTACTGG_1	SeuratProject	15943	3719	782	4	Hashtag1	Hashtag4	4.53182	Hashtag1	Singlet	Hashtag1	batch1	w8_late	0.0533777	1	2	2	3	3	4	9	9	10	10	5	5	4	3	2	50	1	53	55	58	56	59	62	64	65	10	Lung	Pre-ILC1	Group 1 ILC	1	2	2	4	3	4
CTGCTCAAGTACCATC_1	SeuratProject	6152	2161	1234	4	Hashtag1	Hashtag3	4.94451	Hashtag1	Singlet	Hashtag1	batch1	w8_late	0.0245449	0	0	1	1	1	1	0	2	5	5	2	1	2	1	1	9	9	8	7	7	7	5	4	3	4	5	Lung	ILC1_b	Group 1 ILC	0	0	1	1	1	1
CTGCTCACAGCACAAG_1	SeuratProject	4750	1687	626	4	Hashtag1	Hashtag4	4.05035	Hashtag1	Singlet	Hashtag1	batch1	w8_late	0.0328421	0	1	0	0	0	1	0	0	0	0	2	1	2	1	1	9	9	8	7	7	7	5	4	3	4	0	Lung	ILC1_c	Group 1 ILC	0	1	0	0	0	1
CTTACCGAGCGCTTCG_1	SeuratProject	20426	4139	1053	4	Hashtag1	Hashtag3	4.76052	Hashtag1	Singlet	Hashtag1	batch1	w8_late	0.0380887	1	2	2	3	3	4	9	9	10	10	5	5	4	3	2	50	1	53	55	58	56	59	62	64	65	10	Lung	Pre-ILC1	Group 1 ILC	1	2	2	4	3	4
CTTAGGAGTGGTATGG_1	SeuratProject	4800	1710	773	3	Hashtag1	Hashtag3	4.52224	Hashtag1	Singlet	Hashtag1	batch1	w8_late	0.058125	0	0	1	1	1	0	1	2	5	5	6	9	10	11	8	12	11	12	11	23	29	27	26	26	24	5	Lung	ILC1_b	Group 1 ILC	0	0	1	1	1	0
GAAATGACAAGGAGTC_1	SeuratProject	8601	2568	132	4	Hashtag1	Hashtag4	2.54794	Hashtag1	Singlet	Hashtag1	batch1	w8_late	0.0494129	0	0	1	1	1	0	1	2	5	5	6	7	6	5	4	2	4	0	3	3	2	1	0	0	0	5	Lung	ILC1_b	Group 1 ILC	0	0	1	1	1	0
GAAGGACAGGCCTAGA_1	SeuratProject	7598	2404	3029	4	Hashtag1	Hashtag4	5.46584	Hashtag1	Singlet	Hashtag1	batch1	w8_late	0.0409318	0	3	3	5	5	6	5	6	6	6	15	9	10	11	8	12	11	12	11	39	39	39	39	40	38	6	Lung	ILC1_d	Group 1 ILC	0	0	3	2	5	6
GACACGCCATGTGGCC_1	SeuratProject	9041	2975	1781	2	Hashtag1	Hashtag3	5.43355	Hashtag1	Singlet	Hashtag1	batch1	w8_late	0.0466763	1	2	2	3	3	4	6	7	7	7	5	5	4	3	2	5	1	1	21	0	21	19	18	17	17	7	Lung	Pre-ILC1	Group 1 ILC	1	2	2	4	3	4
GACCCTTCACAAGCAG_1	SeuratProject	8138	2645	1574	3	Hashtag1	Hashtag3	5.15676	Hashtag1	Singlet	Hashtag1	batch1	w8_late	0.0557877	1	2	2	2	2	3	2	4	3	3	5	5	4	3	2	5	1	1	14	0	15	8	14	13	15	3	Lung	Pre-ILC1	Group 1 ILC	1	2	2	3	2	3
GACGTTAAGGTGCTAG_1	SeuratProject	19951	4256	176	4	Hashtag1	Hashtag3	2.95301	Hashtag1	Singlet	Hashtag1	batch1	w8_late	0.049371	1	2	2	2	2	3	2	4	3	3	5	5	4	3	2	5	1	1	21	0	21	19	18	17	17	3	Lung	Pre-ILC1	Group 1 ILC	1	2	2	3	2	3
GACTCTCTCCGTAGGC_1	SeuratProject	5530	1963	2153	4	Hashtag1	Hashtag3	5.41641	Hashtag1	Singlet	Hashtag1	batch1	w8_late	0.0321881	0	0	3	4	4	5	4	3	2	2	15	9	10	11	8	12	11	12	11	39	39	39	39	40	38	2	Lung	ILC1_d	Group 1 ILC	0	0	3	2	4	5
GAGACCCTCACAAGGG_1	SeuratProject	12860	3562	1585	4	Hashtag1	Hashtag4	4.89116	Hashtag1	Singlet	Hashtag1	batch1	w8_late	0.0363919	1	2	2	2	2	3	2	4	3	3	5	5	4	3	2	5	1	1	14	0	15	8	14	13	15	3	Lung	Pre-ILC1	Group 1 ILC	1	2	2	3	2	3
GAGAGGTGTCAGCTTA_1	SeuratProject	10924	3187	1191	4	Hashtag1	Hashtag4	4.43808	Hashtag1	Singlet	Hashtag1	batch1	w8_late	0.0433907	1	2	2	3	3	4	6	7	7	7	5	5	4	3	2	5	1	1	21	0	21	19	18	17	17	7	Lung	Pre-ILC1	Group 1 ILC	1	2	2	4	3	4
GAGCCTGTCACTGGGC_1	SeuratProject	5937	1996	505	4	Hashtag1	Hashtag4	3.81782	Hashtag1	Singlet	Hashtag1	batch1	w8_late	0.0410982	0	1	0	0	0	1	0	0	9	9	2	1	2	1	1	20	19	18	17	14	18	15	12	11	14	9	Lung	ILC1_c	Group 1 ILC	0	1	0	0	0	1
GAGCTGCTCGTTGTGA_1	SeuratProject	3702	1373	1397	4	Hashtag1	Hashtag3	4.77486	Hashtag1	Singlet	Hashtag1	batch1	w8_late	0.0634792	0	1	0	0	0	2	3	1	1	1	6	7	6	5	4	2	4	0	3	3	2	1	0	0	0	1	Lung	ILC1_c	Group 1 ILC	0	1	0	0	0	2
GAGTCATTCTCAACCC_1	SeuratProject	7322	2281	2856	4	Hashtag1	Hashtag3	5.45533	Hashtag1	Singlet	Hashtag1	batch1	w8_late	0.0427479	0	0	1	1	1	0	1	2	5	5	15	9	10	11	8	12	11	12	11	23	29	27	26	26	24	5	Lung	ILC1_b	Group 1 ILC	0	0	1	1	1	0
GAGTTACAGGCAGGGA_1	SeuratProject	7197	2066	511	4	Hashtag1	Hashtag3	4.02046	Hashtag1	Singlet	Hashtag1	batch1	w8_late	0.0426567	0	0	1	1	1	0	1	5	4	4	6	7	6	5	4	2	4	0	3	3	2	1	0	0	0	4	Lung	ILC1_b	Group 1 ILC	0	0	1	1	1	0
GATCACACACACCTTC_1	SeuratProject	4193	1677	1501	4	Hashtag1	Hashtag4	4.74795	Hashtag1	Singlet	Hashtag1	batch1	w8_late	0.0360124	0	1	0	0	0	1	0	0	0	0	2	1	2	1	1	9	9	8	7	7	7	5	4	3	4	0	Lung	ILC1_c	Group 1 ILC	0	1	0	0	0	1
GATCATGCAGCGTTTA_1	SeuratProject	14659	3682	677	4	Hashtag1	Hashtag3	4.13572	Hashtag1	Singlet	Hashtag1	batch1	w8_late	0.0474794	1	2	2	3	3	4	6	7	7	7	5	5	4	3	2	5	1	1	21	0	21	19	18	17	17	7	Lung	Pre-ILC1	Group 1 ILC	1	2	2	4	3	4
GATTCGAAGCTTAGTC_1	SeuratProject	7541	2515	579	4	Hashtag1	Hashtag4	4.10962	Hashtag1	Singlet	Hashtag1	batch1	w8_late	0.0450869	0	0	1	1	1	0	1	2	5	5	6	7	6	5	4	2	4	0	3	3	2	1	0	0	0	5	Lung	ILC1_b	Group 1 ILC	0	0	1	1	1	0
GATTGGTTCTCAATCT_1	SeuratProject	7372	2225	1474	4	Hashtag1	Hashtag4	5.02834	Hashtag1	Singlet	Hashtag1	batch1	w8_late	0.037032	0	0	3	4	4	5	4	3	2	2	15	9	10	11	8	12	11	12	11	23	29	27	26	26	24	2	Lung	ILC1_d	Group 1 ILC	0	0	3	2	4	5
GCACGTGTCTCAACCC_1	SeuratProject	4323	1622	1236	4	Hashtag1	Hashtag2	4.37833	Hashtag1	Singlet	Hashtag1	batch1	w8_late	0.0744853	0	0	1	1	1	1	1	2	5	5	6	9	10	11	8	12	11	12	7	23	29	27	26	26	24	5	Lung	ILC1_b	Group 1 ILC	0	0	1	1	1	0
GCACTAATCAGACCTA_1	SeuratProject	5730	2060	1017	4	Hashtag1	Hashtag3	4.5655	Hashtag1	Singlet	Hashtag1	batch1	w8_late	0.0441536	0	1	0	0	0	1	0	0	0	0	2	1	2	1	1	9	9	8	7	7	7	5	4	3	4	0	Lung	ILC1_c	Group 1 ILC	0	1	0	0	0	1
GCCATGGGTGTTCCAA_1	SeuratProject	8323	2615	1241	4	Hashtag1	Hashtag4	4.66031	Hashtag1	Singlet	Hashtag1	batch1	w8_late	0.0533461	0	0	1	1	1	0	1	3	2	9	6	7	6	5	4	2	4	0	3	23	29	27	26	26	24	9	Lung	ILC1_b	Group 1 ILC	0	0	1	1	1	0
GCCATTCTCTGCTAGA_1	SeuratProject	5521	1772	583	4	Hashtag1	Hashtag4	3.30875	Hashtag1	Singlet	Hashtag1	batch1	w8_late	0.065749	0	0	1	1	1	0	1	3	2	2	15	9	10	11	8	12	11	12	11	23	29	27	26	26	24	2	Lung	ILC1_b	Group 1 ILC	0	0	1	1	1	0
GCGTTTCCAGGAACCA_1	SeuratProject	6013	1922	2584	3	Hashtag1	Hashtag3	5.72183	Hashtag1	Singlet	Hashtag1	batch1	w8_late	0.0254449	0	1	0	0	0	1	0	0	0	0	2	9	10	1	8	9	9	8	7	7	7	5	4	3	4	0	Lung	ILC1_c	Group 1 ILC	0	1	0	0	0	1
GGAGAACTCCTGTAAG_1	SeuratProject	5819	2015	1531	3	Hashtag1	Hashtag3	5.1617	Hashtag1	Singlet	Hashtag1	batch1	w8_late	0.0446812	0	3	3	5	5	6	5	6	6	6	15	9	10	11	8	12	11	12	11	39	39	39	39	40	38	6	Lung	ILC1_d	Group 1 ILC	0	0	3	2	5	6
GGATGTTAGTCATCGT_1	SeuratProject	7396	2528	1752	4	Hashtag1	Hashtag4	5.08922	Hashtag1	Singlet	Hashtag1	batch1	w8_late	0.03894	1	2	2	3	3	4	6	7	7	7	5	5	4	3	2	5	1	1	21	0	21	19	18	17	17	7	Lung	Pre-ILC1	Group 1 ILC	1	2	2	4	3	4
GGCGTCAAGGACTTCT_1	SeuratProject	4578	1728	439	4	Hashtag1	Hashtag4	3.68942	Hashtag1	Singlet	Hashtag1	batch1	w8_late	0.0535168	0	0	3	4	4	5	4	3	2	2	15	9	10	11	8	12	11	12	11	39	39	39	39	40	38	2	Lung	ILC1_d	Group 1 ILC	0	0	3	2	4	5
GGGACCTGTTACTCAG_1	SeuratProject	10221	2930	617	4	Hashtag1	Hashtag4	4.03542	Hashtag1	Singlet	Hashtag1	batch1	w8_late	0.03258	0	0	1	1	1	8	10	2	11	11	6	7	6	5	4	2	4	0	3	3	2	1	0	0	0	11	Lung	ILC1_b	Group 1 ILC	0	0	1	1	1	0
GGGATGAAGCGGTAGT_1	SeuratProject	8673	2683	1763	4	Hashtag1	Hashtag3	5.16503	Hashtag1	Singlet	Hashtag1	batch1	w8_late	0.0292863	0	0	1	1	1	0	1	2	5	5	6	7	6	5	4	2	4	0	3	3	2	1	0	0	0	5	Lung	ILC1_b	Group 1 ILC	0	0	1	1	1	0
GGGCGTTGTGTCCATA_1	SeuratProject	12046	3218	493	4	Hashtag1	Hashtag2	3.46438	Hashtag1	Singlet	Hashtag1	batch1	w8_late	0.0590237	0	0	1	1	1	0	1	2	5	9	6	1	2	1	2	9	9	8	7	7	7	8	4	3	4	9	Lung	ILC1_b	Group 1 ILC	0	0	1	1	1	0
GGGTCTGAGGGTAATT_1	SeuratProject	14234	3656	4509	4	Hashtag1	Hashtag4	6.15939	Hashtag1	Singlet	Hashtag1	batch1	w8_late	0.0384291	0	3	3	5	5	6	5	6	6	6	15	9	10	11	8	12	11	12	11	23	29	27	26	26	24	6	Lung	ILC1_d	Group 1 ILC	0	0	3	2	5	6
GGGTCTGCATACTGTG_1	SeuratProject	18751	3649	539	4	Hashtag1	Hashtag4	4.0192	Hashtag1	Singlet	Hashtag1	batch1	w8_late	0.0519972	1	2	2	2	2	3	2	4	3	3	5	5	4	3	2	5	1	1	14	0	15	8	14	13	15	3	Lung	Pre-ILC1	Group 1 ILC	1	2	2	3	2	3
GGTCACGCAGGCACAA_1	SeuratProject	7459	2289	308	4	Hashtag1	Hashtag4	3.08708	Hashtag1	Singlet	Hashtag1	batch1	w8_late	0.0610001	0	0	1	1	1	0	1	11	9	9	6	7	6	5	4	2	4	0	3	3	2	1	0	0	0	9	Lung	ILC1_b	Group 1 ILC	0	0	1	1	1	0
GGTCTGGCAATCTGCA_1	SeuratProject	6648	1999	740	3	Hashtag1	Hashtag4	4.05502	Hashtag1	Singlet	Hashtag1	batch1	w8_late	0.0541516	0	0	1	1	1	0	1	2	5	5	6	9	10	11	8	12	11	12	11	23	29	27	26	26	24	5	Lung	ILC1_b	Group 1 ILC	0	0	1	1	1	0
GGTGAAGTCGAGTACT_1	SeuratProject	6626	2268	675	4	Hashtag1	Hashtag3	4.26747	Hashtag1	Singlet	Hashtag1	batch1	w8_late	0.0555388	0	0	1	1	1	0	1	2	5	5	6	7	6	5	4	2	4	0	3	3	2	27	26	26	24	5	Lung	ILC1_b	Group 1 ILC	0	0	1	1	1	0
GGTGGCTCAACTTCTT_1	SeuratProject	10345	2877	3375	4	Hashtag1	Hashtag4	5.40746	Hashtag1	Singlet	Hashtag1	batch1	w8_late	0.0371194	0	0	1	1	1	0	1	2	5	5	6	7	6	5	4	2	4	0	3	3	2	1	0	0	0	5	Lung	ILC1_b	Group 1 ILC	0	0	1	1	1	0
GGTTGTATCCAGTGCG_1	SeuratProject	6179	1982	383	4	Hashtag1	Hashtag3	3.64491	Hashtag1	Singlet	Hashtag1	batch1	w8_late	0.0456385	0	0	3	4	4	5	4	3	2	2	15	9	10	11	8	12	11	12	11	23	29	27	26	26	24	2	Lung	ILC1_d	Group 1 ILC	0	0	3	2	4	5
GTACAGTTCCTCTAAT_1	SeuratProject	6702	2272	340	3	Hashtag1	Hashtag3	3.63746	Hashtag1	Singlet	Hashtag1	batch1	w8_late	0.0631155	0	0	1	1	1	0	1	2	5	5	6	7	6	5	4	2	4	0	3	3	15	8	14	13	15	5	Lung	ILC1_b	Group 1 ILC	0	0	1	1	1	0
GTAGAAACAGGGTCTC_1	SeuratProject	12165	3147	165	4	Hashtag1	Hashtag3	2.66482	Hashtag1	Singlet	Hashtag1	batch1	w8_late	0.0393753	0	0	1	2	2	3	2	4	3	3	5	7	6	5	4	2	4	0	14	0	15	8	14	13	15	3	Lung	ILC1_b	Group 1 ILC	0	2	1	3	2	3
GTAGAGGCAGGCACAA_1	SeuratProject	17864	4059	2530	4	Hashtag1	Hashtag3	5.58884	Hashtag1	Singlet	Hashtag1	batch1	w8_late	0.0492051	1	2	2	3	3	4	6	7	7	7	5	5	4	3	2	5	1	1	21	0	21	19	18	17	17	7	Lung	Pre-ILC1	Group 1 ILC	1	2	2	4	3	4
GTAGCTACATAGCTGT_1	SeuratProject	5646	1878	704	4	Hashtag1	Hashtag4	3.86728	Hashtag1	Singlet	Hashtag1	batch1	w8_late	0.045519	0	0	1	1	1	0	1	2	5	5	6	9	10	11	8	9	9	12	7	23	29	27	26	26	24	5	Lung	ILC1_b	Group 1 ILC	0	0	1	1	1	0
GTCATTTAGAATTCAG_1	SeuratProject	3594	1379	1923	4	Hashtag1	Hashtag4	5.08921	Hashtag1	Singlet	Hashtag1	batch1	w8_late	0.0411797	0	0	3	5	5	6	5	2	5	5	15	9	10	11	8	12	11	12	11	23	29	27	26	26	24	5	Lung	ILC1_d	Group 1 ILC	0	0	1	2	5	6
GTCCACTAGATTAGCA_1	SeuratProject	5842	1944	194	2	Hashtag1	Hashtag3	3.01408	Hashtag1	Singlet	Hashtag1	batch1	w8_late	0.0393701	0	0	3	4	4	5	4	3	2	2	15	9	10	11	8	12	11	12	11	23	29	27	26	26	24	2	Lung	ILC1_d	Group 1 ILC	0	0	3	2	4	5
GTCCACTGTACCGGAA_1	SeuratProject	3738	1400	1313	4	Hashtag1	Hashtag4	4.71402	Hashtag1	Singlet	Hashtag1	batch1	w8_late	0.0631354	0	3	3	5	5	6	5	6	6	6	15	9	10	11	8	12	11	12	11	39	39	39	39	40	38	6	Lung	ILC1_d	Group 1 ILC	0	0	3	2	5	6
GTCCACTTCTCGCGTT_1	SeuratProject	5053	1670	1615	4	Hashtag1	Hashtag4	5.01799	Hashtag1	Singlet	Hashtag1	batch1	w8_late	0.0366119	0	1	0	0	0	1	0	0	0	0	2	1	2	1	1	20	19	18	17	14	18	15	12	11	14	0	Lung	ILC1_c	Group 1 ILC	0	1	0	0	0	1
GTCGTTCCAAGAGCTG_1	SeuratProject	4011	1545	1798	4	Hashtag1	Hashtag3	5.03381	Hashtag1	Singlet	Hashtag1	batch1	w8_late	0.0363999	0	3	3	5	5	6	5	6	6	6	15	9	10	11	8	12	11	12	11	39	39	39	39	40	38	6	Lung	ILC1_d	Group 1 ILC	0	0	3	2	5	6
GTCTTTAAGGAAAGAC_1	SeuratProject	6921	2116	213	4	Hashtag1	Hashtag4	3.03433	Hashtag1	Singlet	Hashtag1	batch1	w8_late	0.0456581	0	0	1	4	1	8	10	10	11	11	6	7	6	5	4	2	4	0	3	3	2	1	0	0	0	11	Lung	ILC1_b	Group 1 ILC	0	0	1	1	4	5
GTCTTTACACATAACC_1	SeuratProject	4719	1707	199	4	Hashtag1	Hashtag2	3.09031	Hashtag1	Singlet	Hashtag1	batch1	w8_late	0.0461962	0	0	1	4	4	5	4	3	2	2	15	9	10	11	8	12	11	12	11	23	29	27	26	26	24	2	Lung	ILC1_b	Group 1 ILC	0	0	1	1	4	5
GTGATGTGTCGGCTAC_1	SeuratProject	11477	3057	834	4	Hashtag1	Hashtag4	4.34241	Hashtag1	Singlet	Hashtag1	batch1	w8_late	0.0250937	1	2	2	3	3	4	6	7	7	7	5	5	4	3	2	5	1	1	21	0	21	19	18	17	17	7	Lung	Pre-ILC1	Group 1 ILC	1	2	2	4	3	4
GTTCATTGTGTCTTGA_1	SeuratProject	6856	2204	127	4	Hashtag1	Hashtag4	2.37153	Hashtag1	Singlet	Hashtag1	batch1	w8_late	0.0736581	1	2	2	2	2	3	2	11	9	9	5	5	4	3	2	5	1	1	14	0	15	8	14	13	15	9	Lung	Pre-ILC1	Group 1 ILC	1	2	2	3	2	3
GTTGCTCGTAGGACCA_1	SeuratProject	13805	3515	2790	4	Hashtag1	Hashtag4	5.68089	Hashtag1	Singlet	Hashtag1	batch1	w8_late	0.0378848	1	2	2	3	3	4	9	9	10	10	5	5	4	3	2	50	1	53	55	58	56	59	62	64	65	10	Lung	Pre-ILC1	Group 1 ILC	1	2	2	4	3	4
TAACACGAGACCCGCT_1	SeuratProject	18286	3633	175	4	Hashtag1	Hashtag4	2.33996	Hashtag1	Singlet	Hashtag1	batch1	w8_late	0.0535929	1	2	2	2	2	3	2	4	3	3	5	5	4	3	2	5	1	1	14	0	15	8	14	13	15	3	Lung	Pre-ILC1	Group 1 ILC	1	2	2	3	2	3
TAACGACTCGTAATGC_1	SeuratProject	10340	2905	3407	4	Hashtag1	Hashtag4	5.67381	Hashtag1	Singlet	Hashtag1	batch1	w8_late	0.0371373	1	2	2	3	3	4	9	9	10	10	5	5	4	3	2	50	1	53	55	58	56	59	62	64	65	10	Lung	Pre-ILC1	Group 1 ILC	1	2	2	4	3	4
TAATTCCGTTATCTTC_1	SeuratProject	10500	2927	760	4	Hashtag1	Hashtag4	4.4993	Hashtag1	Singlet	Hashtag1	batch1	w8_late	0.0410476	1	2	2	2	2	3	2	11	9	9	6	7	6	5	4	2	4	0	3	3	15	8	14	13	15	9	Lung	Pre-ILC1	Group 1 ILC	1	2	2	3	2	3
TACATTCAGCACACCC_1	SeuratProject	18968	4250	4004	4	Hashtag1	Hashtag4	5.83252	Hashtag1	Singlet	Hashtag1	batch1	w8_late	0.0536693	0	3	3	5	5	6	5	6	6	6	5	5	4	3	2	5	1	1	21	0	21	19	18	17	17	6	Lung	ILC1_d	Group 1 ILC	0	0	3	2	5	6
TACCCACCATGAATAG_1	SeuratProject	11604	3243	2071	4	Hashtag1	Hashtag3	5.45193	Hashtag1	Singlet	Hashtag1	batch1	w8_late	0.0406756	1	2	2	3	3	4	6	7	7	7	5	5	4	3	2	5	1	1	14	0	15	8	14	13	15	7	Lung	Pre-ILC1	Group 1 ILC	1	2	2	4	3	4
TACCGGGAGGATTTCC_1	SeuratProject	5505	1759	1426	4	Hashtag1	Hashtag4	4.707	Hashtag1	Singlet	Hashtag1	batch1	w8_late	0.0633969	0	3	3	5	5	6	5	6	6	6	15	9	10	11	8	12	11	12	11	39	39	39	39	40	38	6	Lung	ILC1_d	Group 1 ILC	0	0	3	2	5	6
TACTGCCGTAGCGCCT_1	SeuratProject	12012	3081	4374	4	Hashtag1	Hashtag4	5.83065	Hashtag1	Singlet	Hashtag1	batch1	w8_late	0.0522811	0	0	3	5	5	6	5	6	6	6	15	9	10	11	8	12	11	12	11	23	29	27	26	26	24	6	Lung	ILC1_d	Group 1 ILC	0	0	3	2	5	6
TACTTACGTTCCAGGC_1	SeuratProject	8178	2465	2535	3	Hashtag1	Hashtag4	5.4762	Hashtag1	Singlet	Hashtag1	batch1	w8_late	0.0517241	0	0	1	1	1	0	1	2	5	5	6	7	6	5	4	2	4	0	3	3	2	1	0	0	0	5	Lung	ILC1_b	Group 1 ILC	0	0	1	1	1	0
TAGAGTCTCAGGACGA_1	SeuratProject	7253	2346	1681	4	Hashtag1	Hashtag4	4.87249	Hashtag1	Singlet	Hashtag1	batch1	w8_late	0.0388805	0	0	3	5	5	6	5	6	6	11	15	9	10	11	8	12	11	12	11	23	29	27	26	26	24	11	Lung	ILC1_d	Group 1 ILC	0	0	3	2	5	6
TATCCTATCAAGATAG_1	SeuratProject	4730	1742	4698	4	Hashtag1	Hashtag4	5.99157	Hashtag1	Singlet	Hashtag1	batch1	w8_late	0.19852	0	0	3	1	1	5	4	3	2	2	6	9	10	11	8	12	11	12	11	23	29	27	26	26	24	2	Lung	ILC1_d	Group 1 ILC	0	0	3	2	5	5
TCAAGTGTCTCATTAC_1	SeuratProject	6537	2331	903	4	Hashtag1	Hashtag4	4.42724	Hashtag1	Singlet	Hashtag1	batch1	w8_late	0.0613431	0	0	1	1	1	0	1	2	5	5	6	7	6	5	4	2	4	0	3	3	2	1	0	0	0	5	Lung	ILC1_b	Group 1 ILC	0	0	1	1	1	0
TCAGGGCAGCGACTTT_1	SeuratProject	6271	2056	3506	4	Hashtag1	Hashtag3	5.93923	Hashtag1	Singlet	Hashtag1	batch1	w8_late	0.0338064	0	3	3	5	5	6	5	6	6	6	15	9	10	11	8	12	11	12	11	39	39	39	39	40	38	6	Lung	ILC1_d	Group 1 ILC	0	0	3	2	5	6
TCCACCAAGGTTTGAA_1	SeuratProject	4856	1585	259	4	Hashtag1	Hashtag4	3.14793	Hashtag1	Singlet	Hashtag1	batch1	w8_late	0.0125618	0	0	1	1	1	0	8	8	8	8	15	9	10	11	8	12	11	12	11	39	39	39	39	40	38	8	Lung	ILC1_b	Group 1 ILC	0	0	1	1	1	0
TCCTCTTTCTTACTGT_1	SeuratProject	8728	2755	349	4	Hashtag1	Hashtag3	3.48609	Hashtag1	Singlet	Hashtag1	batch1	w8_late	0.0590055	0	0	1	2	2	3	2	11	9	9	6	7	6	5	4	2	4	0	3	3	2	1	0	0	0	9	Lung	ILC1_b	Group 1 ILC	0	0	1	3	2	3
TCGGTCTCAGAGCTAG_1	SeuratProject	11284	2658	2631	4	Hashtag1	Hashtag4	5.61939	Hashtag1	Singlet	Hashtag1	batch1	w8_late	0.0613258	0	1	0	0	0	2	3	1	1	1	2	1	2	1	1	20	19	18	17	14	18	15	12	11	14	1	Lung	ILC1_c	Group 1 ILC	0	1	0	0	0	2
TCGGTCTTCCGCAACG_1	SeuratProject	5232	1846	2422	4	Hashtag1	Hashtag3	5.53532	Hashtag1	Singlet	Hashtag1	batch1	w8_late	0.0357416	0	1	0	0	0	1	0	0	0	0	2	1	2	1	1	20	19	18	17	14	18	15	12	11	14	0	Lung	ILC1_c	Group 1 ILC	0	1	0	0	0	1
TCGTAGAGTGCAATGG_1	SeuratProject	11657	3192	1530	4	Hashtag1	Hashtag3	5.14976	Hashtag1	Singlet	Hashtag1	batch1	w8_late	0.0490692	0	0	3	5	5	6	5	6	6	6	5	5	4	3	2	5	1	1	21	0	21	19	18	17	17	6	Lung	ILC1_d	Group 1 ILC	0	0	3	2	5	6
TCTATCAGTAGATGTA_1	SeuratProject	7666	2464	4176	4	Hashtag1	Hashtag3	5.98826	Hashtag1	Singlet	Hashtag1	batch1	w8_late	0.0383512	1	2	2	2	2	3	2	4	3	3	5	5	4	3	2	5	1	1	14	0	15	8	14	13	15	3	Lung	Pre-ILC1	Group 1 ILC	1	2	2	3	2	3
TCTCACGAGAAAGTCT_1	SeuratProject	5698	1978	1950	4	Hashtag1	Hashtag4	5.31493	Hashtag1	Singlet	Hashtag1	batch1	w8_late	0.0537031	0	0	3	4	4	5	4	3	2	2	15	9	10	11	8	12	11	12	11	23	29	27	26	26	24	2	Lung	ILC1_d	Group 1 ILC	0	0	3	2	4	5
TCTCCGATCCACTGGG_1	SeuratProject	22307	4501	1068	4	Hashtag1	Hashtag3	4.68497	Hashtag1	Singlet	Hashtag1	batch1	w8_late	0.0725333	1	2	2	3	3	4	6	7	7	7	5	5	4	3	2	5	1	1	21	0	21	19	18	17	17	7	Lung	Pre-ILC1	Group 1 ILC	1	2	2	4	3	4
TCTTAGTTCAACACGT_1	SeuratProject	2946	1278	1512	4	Hashtag1	Hashtag4	4.68314	Hashtag1	Singlet	Hashtag1	batch1	w8_late	0.0393754	0	3	3	5	5	6	5	6	6	6	15	9	10	11	8	12	11	12	11	39	39	39	39	40	38	6	Lung	ILC1_d	Group 1 ILC	0	0	3	2	5	6
TGACAGTAGGTAGCAC_1	SeuratProject	9050	2818	539	4	Hashtag1	Hashtag4	4.15744	Hashtag1	Singlet	Hashtag1	batch1	w8_late	0.0576796	0	0	1	1	1	0	1	3	2	2	6	7	6	5	4	2	4	0	3	3	2	1	0	0	0	2	Lung	ILC1_b	Group 1 ILC	0	0	1	1	1	0
TGACCCTCAGCTACTA_1	SeuratProject	5087	1871	2200	4	Hashtag1	Hashtag3	5.28603	Hashtag1	Singlet	Hashtag1	batch1	w8_late	0.044427	0	0	1	1	1	0	1	5	4	4	6	7	6	5	4	2	4	0	3	3	2	1	0	0	0	4	Lung	ILC1_b	Group 1 ILC	0	0	1	1	1	0
TGAGCGCAGGTGGGTT_1	SeuratProject	13289	3277	202	4	Hashtag1	Hashtag4	3.01901	Hashtag1	Singlet	Hashtag1	batch1	w8_late	0.0546317	1	2	2	2	2	3	2	4	3	3	5	5	4	3	2	5	1	1	14	0	15	8	14	13	15	3	Lung	Pre-ILC1	Group 1 ILC	1	2	2	3	2	3
TGATCAGAGTTTCGAC_1	SeuratProject	5904	2112	677	4	Hashtag1	Hashtag4	3.93218	Hashtag1	Singlet	Hashtag1	batch1	w8_late	0.0514905	0	1	0	0	0	1	0	0	0	0	2	1	2	1	1	20	19	18	17	14	18	15	12	11	14	0	Lung	ILC1_c	Group 1 ILC	0	1	0	0	0	1
TGATGGTCACGCTGAC_1	SeuratProject	11829	3396	4303	4	Hashtag1	Hashtag4	5.90497	Hashtag1	Singlet	Hashtag1	batch1	w8_late	0.0436216	1	2	2	2	2	3	2	4	3	3	5	5	4	3	2	5	1	1	14	0	15	8	14	13	15	3	Lung	Pre-ILC1	Group 1 ILC	1	2	2	3	2	3
TGATTTCGTCCTGGGT_1	SeuratProject	3185	1361	1141	4	Hashtag1	Hashtag2	4.79051	Hashtag1	Singlet	Hashtag1	batch1	w8_late	0.0307692	0	1	0	0	0	1	0	0	0	0	2	1	2	1	1	9	9	8	7	7	7	5	4	3	4	0	Lung	ILC1_c	Group 1 ILC	0	1	0	0	0	1
TGGGTTATCGTGCTCT_1	SeuratProject	15056	3514	133	4	Hashtag1	Hashtag4	2.32549	Hashtag1	Singlet	Hashtag1	batch1	w8_late	0.0525372	1	2	2	2	2	3	2	4	3	3	5	5	4	3	2	5	1	1	14	0	15	8	14	13	15	3	Lung	Pre-ILC1	Group 1 ILC	1	2	2	3	2	3
TGTCCACCACTCATAG_1	SeuratProject	3095	1251	1692	4	Hashtag1	Hashtag4	5.05665	Hashtag1	Singlet	Hashtag1	batch1	w8_late	0.057189	0	3	3	5	5	6	5	6	6	6	15	9	10	11	8	12	11	12	11	23	29	27	26	26	24	6	Lung	ILC1_d	Group 1 ILC	0	0	3	2	5	6
TGTCCTGGTAACGTTC_1	SeuratProject	7703	2248	413	3	Hashtag1	Hashtag3	3.68769	Hashtag1	Singlet	Hashtag1	batch1	w8_late	0.0486823	0	0	1	1	1	0	1	2	5	5	6	7	6	5	4	2	4	0	3	3	2	1	0	0	0	5	Lung	ILC1_b	Group 1 ILC	0	0	1	1	1	0
TTACCGCGTTAGCTAC_1	SeuratProject	3791	1517	124	4	Hashtag1	Hashtag3	2.57535	Hashtag1	Singlet	Hashtag1	batch1	w8_late	0.0535479	0	0	3	4	4	5	4	3	2	2	2	9	2	1	8	9	9	8	7	7	7	5	4	3	4	2	Lung	ILC1_d	Group 1 ILC	0	0	3	2	4	5
TTAGGGTGTGTCTCCT_1	SeuratProject	8135	2597	2658	4	Hashtag1	Hashtag4	5.51956	Hashtag1	Singlet	Hashtag1	batch1	w8_late	0.04622	0	0	3	4	4	5	4	3	2	2	15	9	10	11	8	12	11	12	11	39	39	39	39	40	38	2	Lung	ILC1_d	Group 1 ILC	0	0	3	2	4	5
TTCACCGTCATTTGCT_1	SeuratProject	9624	2671	1696	4	Hashtag1	Hashtag3	5.14226	Hashtag1	Singlet	Hashtag1	batch1	w8_late	0.0489401	0	0	1	1	1	0	1	5	4	4	6	7	6	5	4	2	4	0	3	3	2	1	0	0	0	4	Lung	ILC1_b	Group 1 ILC	0	0	1	1	1	0
TTCAGGAGTTGCTTGA_1	SeuratProject	5725	1861	1508	4	Hashtag1	Hashtag2	4.72161	Hashtag1	Singlet	Hashtag1	batch1	w8_late	0.155633	0	1	0	0	0	2	3	1	1	1	2	1	2	1	1	20	19	18	17	14	18	15	12	11	14	1	Lung	ILC1_c	Group 1 ILC	0	1	0	0	0	2
TTCCAATAGGGCAATC_1	SeuratProject	7085	2349	1411	3	Hashtag1	Hashtag3	5.09028	Hashtag1	Singlet	Hashtag1	batch1	w8_late	0.0454481	0	3	3	5	5	6	5	6	6	6	15	9	10	11	8	12	11	12	11	39	29	27	39	40	38	6	Lung	ILC1_d	Group 1 ILC	0	0	3	2	5	6
TTCCGTGCAGAACCGA_1	SeuratProject	11458	3423	3757	4	Hashtag1	Hashtag4	5.76656	Hashtag1	Singlet	Hashtag1	batch1	w8_late	0.0504451	1	2	2	2	2	3	2	4	3	3	5	5	4	3	2	5	1	1	14	0	15	8	14	13	15	3	Lung	Pre-ILC1	Group 1 ILC	1	2	2	3	2	3
TTCGATTTCACAGTGT_1	SeuratProject	4000	1692	1258	4	Hashtag1	Hashtag4	4.57137	Hashtag1	Singlet	Hashtag1	batch1	w8_late	0.05325	0	1	0	0	0	1	0	0	0	0	2	1	2	1	1	9	9	8	7	7	7	5	4	3	4	0	Lung	ILC1_c	Group 1 ILC	0	1	0	0	0	1
TTCTAACGTTGAAGTA_1	SeuratProject	5275	1857	711	4	Hashtag1	Hashtag3	4.11542	Hashtag1	Singlet	Hashtag1	batch1	w8_late	0.0557346	0	0	1	1	1	5	4	3	2	2	6	9	10	11	8	12	11	12	11	23	29	27	26	26	24	2	Lung	ILC1_b	Group 1 ILC	0	0	1	1	1	0
TTCTAGTCAACGTTAC_1	SeuratProject	11230	3287	95	4	Hashtag1	Hashtag4	2.2191	Hashtag1	Singlet	Hashtag1	batch1	w8_late	0.032146	1	2	2	2	2	3	2	4	3	3	5	5	4	3	2	50	1	53	55	58	56	59	62	64	65	3	Lung	Pre-ILC1	Group 1 ILC	1	2	2	3	2	3
TTGCATTAGCTTCTAG_1	SeuratProject	5923	1835	384	4	Hashtag1	Hashtag4	3.80128	Hashtag1	Singlet	Hashtag1	batch1	w8_late	0.0482863	0	3	3	5	5	6	5	6	6	6	6	7	6	5	4	2	4	0	3	3	2	1	0	0	0	6	Lung	ILC1_d	Group 1 ILC	0	0	3	2	5	6
TTGTGGAAGATGGCGT_1	SeuratProject	2843	1405	1511	4	Hashtag1	Hashtag4	4.94198	Hashtag1	Singlet	Hashtag1	batch1	w8_late	0.0745691	0	3	3	5	5	6	5	6	6	6	15	9	10	11	8	12	11	12	11	39	39	39	39	40	38	6	Lung	ILC1_d	Group 1 ILC	0	0	3	2	5	6
TTGTGGATCATCTGTT_1	SeuratProject	9991	2956	3453	4	Hashtag1	Hashtag3	5.97856	Hashtag1	Singlet	Hashtag1	batch1	w8_late	0.0461415	1	2	2	3	3	4	6	7	7	7	5	5	4	3	2	5	1	1	21	0	21	19	18	17	17	7	Lung	Pre-ILC1	Group 1 ILC	1	2	2	4	3	4
TTTCACATCACACGAT_1	SeuratProject	11221	3274	2655	4	Hashtag1	Hashtag3	5.44591	Hashtag1	Singlet	Hashtag1	batch1	w8_late	0.0507085	1	2	2	3	3	4	6	7	7	7	5	5	4	3	2	5	1	1	21	0	21	19	18	17	17	7	Lung	Pre-ILC1	Group 1 ILC	1	2	2	4	3	4
TTTCGATCATTACTCT_1	SeuratProject	6867	2437	976	3	Hashtag1	Hashtag3	4.71964	Hashtag1	Singlet	Hashtag1	batch1	w8_late	0.0254842	0	0	1	1	1	0	1	2	5	5	6	7	6	5	4	2	4	0	3	3	2	1	0	0	0	5	Lung	ILC1_b	Group 1 ILC	0	0	1	1	1	0
AACGTCAAGCATTTGC_1	SeuratProject	7678	2478	5502	3	Hashtag3	Hashtag1	3.82527	Hashtag3	Singlet	Hashtag3	batch1	w8_late	0.0941651	1	2	2	3	3	4	9	9	10	10	5	5	4	3	2	5	1	1	21	0	21	19	18	17	17	10	Liver	Pre-ILC1	Group 1 ILC	1	2	2	4	3	4
AAGAACAAGGTGCCAA_1	SeuratProject	7030	2341	3429	4	Hashtag3	Hashtag4	3.24001	Hashtag3	Singlet	Hashtag3	batch1	w8_late	0.0485064	0	1	0	0	0	1	0	0	11	11	2	1	2	1	1	9	9	8	7	7	7	5	4	3	4	11	Liver	ILC1_c	Group 1 ILC	0	1	0	0	0	1
AAGCATCGTCGGCTAC_1	SeuratProject	11493	3066	2861	4	Hashtag3	Hashtag1	3.27285	Hashtag3	Singlet	Hashtag3	batch1	w8_late	0.0474202	1	2	2	2	2	3	2	4	3	3	5	5	4	3	2	5	1	1	14	0	15	8	14	13	15	3	Liver	Pre-ILC1	Group 1 ILC	1	2	2	3	2	3
AAGCCATTCTCCCATG_1	SeuratProject	10016	2746	1594	4	Hashtag3	Hashtag1	2.61502	Hashtag3	Singlet	Hashtag3	batch1	w8_late	0.0493211	0	1	0	2	2	3	2	11	9	9	2	1	2	1	1	9	9	8	7	7	7	5	4	3	4	9	Liver	ILC1_c	Group 1 ILC	0	1	0	3	2	3
AAGTCGTAGTACTGGG_1	SeuratProject	8635	2663	1621	4	Hashtag3	Hashtag2	2.92796	Hashtag3	Singlet	Hashtag3	batch1	w8_late	0.0610307	1	2	2	3	3	4	6	7	7	7	5	5	4	3	2	5	1	1	21	0	21	19	18	17	17	7	Liver	Pre-ILC1	Group 1 ILC	1	2	2	4	3	4
AAGTGAAGTTCTAACG_1	SeuratProject	10069	2317	971	4	Hashtag3	Hashtag4	1.94501	Hashtag3	Singlet	Hashtag3	batch1	w8_late	9.93147e-05	0	0	1	1	1	0	8	8	8	8	5	5	43	44	45	46	47	50	14	46	15	8	65	66	53	8	Liver	ILC1_b	Group 1 ILC	0	0	1	1	1	0
AAGTTCGCAAAGGCAC_1	SeuratProject	20788	4662	4369	4	Hashtag3	Hashtag1	3.01017	Hashtag3	Singlet	Hashtag3	batch1	w8_late	0.035838	1	2	2	2	2	3	2	4	3	3	5	5	4	3	2	5	1	1	21	0	21	19	18	17	17	3	Liver	Pre-ILC1	Group 1 ILC	1	2	2	3	2	3
AATCACGAGCGTTAGG_1	SeuratProject	8515	2275	423	3	Hashtag3	Hashtag2	1.69975	Hashtag3	Singlet	Hashtag3	batch1	w8_late	0.0378156	0	0	3	4	4	5	4	3	2	2	15	9	10	11	8	12	11	12	11	23	29	27	26	26	24	2	Liver	ILC1_d	Group 1 ILC	0	0	3	2	4	5
AATCGACAGGAGAATG_1	SeuratProject	16501	3740	1581	4	Hashtag3	Hashtag4	2.32729	Hashtag3	Singlet	Hashtag3	batch1	w8_late	0.0796315	1	2	2	3	3	4	6	7	7	7	5	5	4	3	2	5	1	1	21	0	21	19	18	17	17	7	Liver	Pre-ILC1	Group 1 ILC	1	2	2	4	3	4
AATGAAGGTAGCACAG_1	SeuratProject	14125	3129	936	4	Hashtag3	Hashtag4	2.18196	Hashtag3	Singlet	Hashtag3	batch1	w8_late	0.0470796	1	2	2	2	2	8	10	10	11	11	5	5	4	3	2	5	1	1	14	0	15	8	14	13	15	11	Liver	Pre-ILC1	Group 1 ILC	1	2	2	3	2	3
AATGACCAGGACAAGA_1	SeuratProject	4881	1780	1041	4	Hashtag3	Hashtag4	2.28207	Hashtag3	Singlet	Hashtag3	batch1	w8_late	0.0602336	0	1	0	4	4	8	10	10	11	11	2	1	2	1	1	9	9	8	7	7	7	5	4	3	4	11	Liver	ILC1_c	Group 1 ILC	0	1	0	3	4	5
AATGCCAGTACGCTAT_1	SeuratProject	9630	2732	775	4	Hashtag3	Hashtag4	2.01004	Hashtag3	Singlet	Hashtag3	batch1	w8_late	0.0403946	0	0	1	1	1	1	0	2	5	5	5	7	6	5	4	9	9	8	14	0	15	8	14	13	15	5	Liver	ILC1_b	Group 1 ILC	0	0	1	1	2	1
ACACAGTCATGCCGCA_1	SeuratProject	12966	3414	4216	4	Hashtag3	Hashtag1	3.56249	Hashtag3	Singlet	Hashtag3	batch1	w8_late	0.0763535	1	2	2	2	2	3	2	4	3	3	5	5	4	3	2	5	1	1	21	0	21	19	18	17	17	3	Liver	Pre-ILC1	Group 1 ILC	1	2	2	3	2	3
ACCAACAGTAATGCGG_1	SeuratProject	18422	3875	1392	4	Hashtag3	Hashtag4	2.6631	Hashtag3	Singlet	Hashtag3	batch1	w8_late	0.0493975	1	2	2	3	3	4	9	9	10	10	5	5	4	3	2	50	1	53	55	58	56	59	62	64	65	10	Liver	Pre-ILC1	Group 1 ILC	1	2	2	4	3	4
ACGTAGTAGCACTGGA_1	SeuratProject	21216	4444	2465	4	Hashtag3	Hashtag4	3.21321	Hashtag3	Singlet	Hashtag3	batch1	w8_late	0.0676848	1	2	2	2	2	3	2	4	3	3	5	5	4	3	2	5	1	1	21	0	21	19	18	17	17	3	Liver	Pre-ILC1	Group 1 ILC	1	2	2	3	2	3
ACGTAGTGTAGATCGG_1	SeuratProject	6778	2197	1658	3	Hashtag3	Hashtag4	2.95396	Hashtag3	Singlet	Hashtag3	batch1	w8_late	0.0439658	0	0	3	4	4	5	4	3	2	2	5	5	4	3	2	5	1	1	21	0	21	19	18	17	17	2	Liver	ILC1_d	Group 1 ILC	0	0	3	2	4	5
ACTATGGTCCGGACTG_1	SeuratProject	6712	2259	266	4	Hashtag3	Hashtag1	0.831737	Hashtag3	Singlet	Hashtag3	batch1	w8_late	0.0421633	0	2	2	2	2	3	2	11	9	9	5	7	6	5	4	2	4	0	14	0	15	8	14	13	15	9	Liver	Pre-ILC1	Group 1 ILC	0	2	2	3	2	3
ACTATTCCAGGATTCT_1	SeuratProject	13188	3475	848	4	Hashtag3	Hashtag4	2.20085	Hashtag3	Singlet	Hashtag3	batch1	w8_late	0.0601304	1	2	2	3	3	4	6	7	7	7	5	5	4	3	2	50	1	53	21	58	21	59	62	64	65	7	Liver	Pre-ILC1	Group 1 ILC	1	2	2	4	3	4
ACTGCAACACGAGGTA_1	SeuratProject	18455	3896	2188	4	Hashtag3	Hashtag2	3.21688	Hashtag3	Singlet	Hashtag3	batch1	w8_late	0.040802	1	2	2	3	3	4	9	9	10	10	5	5	4	3	2	50	1	53	55	58	56	59	62	64	65	10	Liver	Pre-ILC1	Group 1 ILC	1	2	2	4	3	4
ACTTCGCTCCTAACAG_1	SeuratProject	17260	3689	667	4	Hashtag3	Hashtag1	2.00132	Hashtag3	Singlet	Hashtag3	batch1	w8_late	0.0562572	1	2	2	2	2	3	2	4	3	3	5	5	4	3	2	5	1	1	14	0	15	8	14	13	15	3	Liver	Pre-ILC1	Group 1 ILC	1	2	2	3	2	3
ACTTTCACAGGTCTCG_1	SeuratProject	10776	2760	247	2	Hashtag3	Hashtag2	1.23506	Hashtag3	Singlet	Hashtag3	batch1	w8_late	0.0485338	0	1	0	0	0	1	0	0	0	0	2	7	6	5	4	9	9	8	7	7	7	5	4	3	4	0	Liver	ILC1_c	Group 1 ILC	0	1	0	0	0	1
AGAGAATCAGGTTTAC_1	SeuratProject	13585	3461	322	4	Hashtag3	Hashtag1	1.08003	Hashtag3	Singlet	Hashtag3	batch1	w8_late	0.0590357	0	0	1	2	2	8	10	10	11	11	5	7	6	5	4	2	4	0	14	0	15	8	14	13	15	11	Liver	ILC1_b	Group 1 ILC	0	0	1	3	2	3
AGAGAGCAGGGTCACA_1	SeuratProject	20046	4210	1035	4	Hashtag3	Hashtag4	2.08738	Hashtag3	Singlet	Hashtag3	batch1	w8_late	0.0560212	1	2	2	2	2	3	2	4	3	3	5	5	4	3	2	5	1	1	21	0	21	19	18	17	17	3	Liver	Pre-ILC1	Group 1 ILC	1	2	2	3	2	3
AGATCGTCAAGTCGTT_1	SeuratProject	11537	3017	1339	4	Hashtag3	Hashtag4	2.24474	Hashtag3	Singlet	Hashtag3	batch1	w8_late	0.0639681	0	0	1	1	1	0	1	2	5	5	5	7	6	5	4	2	4	0	14	0	15	8	14	13	15	5	Liver	ILC1_b	Group 1 ILC	0	0	1	1	2	0
AGATGCTGTGCAGATG_1	SeuratProject	20572	4171	967	4	Hashtag3	Hashtag1	2.33851	Hashtag3	Singlet	Hashtag3	batch1	w8_late	0.0374781	1	2	2	3	3	4	9	9	10	10	5	5	4	3	2	50	1	53	55	58	56	59	62	64	65	10	Liver	Pre-ILC1	Group 1 ILC	1	2	2	4	3	4
AGCATCATCCTGATAG_1	SeuratProject	9537	2846	858	4	Hashtag3	Hashtag4	1.82766	Hashtag3	Singlet	Hashtag3	batch1	w8_late	0.0531614	1	2	2	2	2	3	2	11	9	9	5	5	4	3	2	5	1	1	14	0	15	8	14	13	15	9	Liver	Pre-ILC1	Group 1 ILC	1	2	2	3	2	3
AGCCAGCGTATCTCTT_1	SeuratProject	8107	2571	1193	3	Hashtag3	Hashtag4	2.51833	Hashtag3	Singlet	Hashtag3	batch1	w8_late	0.0425558	0	1	0	0	0	1	0	0	0	0	2	1	2	1	1	9	9	8	7	7	7	5	4	3	4	0	Liver	ILC1_c	Group 1 ILC	0	1	0	0	0	1
AGCGATTCAGCACAAG_1	SeuratProject	11365	3362	2899	3	Hashtag3	Hashtag1	3.28846	Hashtag3	Singlet	Hashtag3	batch1	w8_late	0.0484822	1	2	2	3	3	4	6	7	7	7	5	5	4	3	2	5	1	1	21	0	21	19	18	17	17	7	Liver	Pre-ILC1	Group 1 ILC	1	2	2	4	3	4
AGCGCTGTCACTACTT_1	SeuratProject	9171	2519	2453	4	Hashtag3	Hashtag1	2.9471	Hashtag3	Singlet	Hashtag3	batch1	w8_late	0.0572457	0	0	1	4	4	8	10	10	11	11	5	5	4	3	2	5	1	1	14	0	15	8	14	13	15	11	Liver	ILC1_b	Group 1 ILC	0	0	1	3	4	5
AGCTACAGTTTAGACC_1	SeuratProject	5968	1914	856	4	Hashtag3	Hashtag1	1.78514	Hashtag3	Singlet	Hashtag3	batch1	w8_late	0.0527815	0	0	3	4	4	5	4	3	2	2	2	1	2	1	1	9	9	8	7	7	7	5	4	3	4	2	Liver	ILC1_d	Group 1 ILC	0	0	3	2	4	5
AGCTACATCCGCTGTT_1	SeuratProject	9339	3116	1684	4	Hashtag3	Hashtag4	2.96887	Hashtag3	Singlet	Hashtag3	batch1	w8_late	0.0309455	1	2	2	2	2	3	2	4	3	3	5	5	4	3	2	5	1	1	14	0	15	8	14	13	15	3	Liver	Pre-ILC1	Group 1 ILC	1	2	2	3	2	3
AGCTCAATCTCCCAAC_1	SeuratProject	11187	3121	3420	4	Hashtag3	Hashtag4	3.65584	Hashtag3	Singlet	Hashtag3	batch1	w8_late	0.0290516	1	2	2	3	3	4	9	9	10	10	5	5	4	3	2	50	1	53	55	58	56	59	62	64	65	10	Liver	Pre-ILC1	Group 1 ILC	1	2	2	4	3	4
AGCTTCCGTGGATCGA_1	SeuratProject	12091	3242	1048	4	Hashtag3	Hashtag4	2.28566	Hashtag3	Singlet	Hashtag3	batch1	w8_late	0.0640973	0	0	3	4	4	8	10	10	11	11	15	9	10	11	8	12	11	1	14	23	15	8	14	13	15	11	Liver	ILC1_d	Group 1 ILC	0	0	3	2	4	5
AGGAATAAGGCATCTT_1	SeuratProject	9266	2726	399	4	Hashtag3	Hashtag4	1.22441	Hashtag3	Singlet	Hashtag3	batch1	w8_late	0.0584934	1	2	2	2	2	3	2	4	3	3	5	5	4	3	2	5	1	1	21	0	21	19	18	17	17	3	Liver	Pre-ILC1	Group 1 ILC	1	2	2	3	2	3
AGGAATACACTATCCC_1	SeuratProject	16156	3846	3019	4	Hashtag3	Hashtag4	3.41225	Hashtag3	Singlet	Hashtag3	batch1	w8_late	0.0501362	1	2	2	3	3	4	9	9	10	10	5	5	4	3	2	50	1	53	55	58	56	59	62	64	65	10	Liver	Pre-ILC1	Group 1 ILC	1	2	2	4	3	4
AGGGCCTGTATCAGGG_1	SeuratProject	5043	1704	1069	3	Hashtag3	Hashtag2	2.45538	Hashtag3	Singlet	Hashtag3	batch1	w8_late	0.0341067	0	0	1	2	2	3	2	11	9	9	6	7	6	5	4	2	4	0	3	3	2	1	0	0	0	9	Liver	ILC1_b	Group 1 ILC	0	0	1	3	2	3
AGGTCATGTTTCCAAG_1	SeuratProject	9621	3052	2651	3	Hashtag3	Hashtag4	3.28405	Hashtag3	Singlet	Hashtag3	batch1	w8_late	0.0418875	1	2	2	3	3	4	6	7	7	7	5	5	4	3	2	5	1	1	21	0	21	19	18	17	17	7	Liver	Pre-ILC1	Group 1 ILC	1	2	2	4	3	4
AGGTCTAAGTAAGAGG_1	SeuratProject	5187	1720	537	4	Hashtag3	Hashtag4	1.67386	Hashtag3	Singlet	Hashtag3	batch1	w8_late	0.0258338	0	1	0	0	0	1	0	0	0	0	2	1	2	1	1	9	9	8	7	7	7	5	4	3	4	0	Liver	ILC1_c	Group 1 ILC	0	1	0	0	0	1
AGGTTGTCACCCTCTA_1	SeuratProject	9441	2953	493	4	Hashtag3	Hashtag1	1.73175	Hashtag3	Singlet	Hashtag3	batch1	w8_late	0.0377079	0	0	1	1	1	0	1	2	5	5	6	7	6	5	4	2	4	0	3	3	2	1	0	0	0	5	Liver	ILC1_b	Group 1 ILC	0	0	1	1	2	0
AGTCACAGTAACATAG_1	SeuratProject	6908	2253	1659	4	Hashtag3	Hashtag4	2.72326	Hashtag3	Singlet	Hashtag3	batch1	w8_late	0.0454545	0	1	0	0	0	1	0	0	0	0	2	1	2	1	1	9	9	8	7	7	7	5	4	3	4	0	Liver	ILC1_c	Group 1 ILC	0	1	0	0	0	1
ATACCGATCAGATGCT_1	SeuratProject	6601	2078	915	4	Hashtag3	Hashtag4	1.88448	Hashtag3	Singlet	Hashtag3	batch1	w8_late	0.0451447	0	0	1	1	1	0	1	2	5	5	6	7	6	5	4	2	4	0	3	3	2	1	0	0	0	5	Liver	ILC1_b	Group 1 ILC	0	0	1	1	1	0
ATCACGATCCCATAAG_1	SeuratProject	4745	1700	1919	4	Hashtag3	Hashtag4	2.67371	Hashtag3	Singlet	Hashtag3	batch1	w8_late	0.03098	0	1	0	0	0	1	0	0	0	0	2	1	2	1	1	9	9	8	7	7	7	5	4	3	4	0	Liver	ILC1_c	Group 1 ILC	0	1	0	0	0	1
ATCACGATCGTTCGCT_1	SeuratProject	12957	3143	459	3	Hashtag3	Hashtag2	1.76987	Hashtag3	Singlet	Hashtag3	batch1	w8_late	0.0641352	0	0	1	2	1	8	10	10	11	11	5	7	6	5	4	2	4	0	14	0	15	8	14	13	15	11	Liver	ILC1_b	Group 1 ILC	0	0	1	3	2	3
ATCACTTTCATCGCAA_1	SeuratProject	12360	3391	655	4	Hashtag3	Hashtag1	1.61416	Hashtag3	Singlet	Hashtag3	batch1	w8_late	0.0555016	1	2	2	3	3	4	9	9	10	10	5	5	4	3	2	50	1	53	55	58	56	59	62	64	65	10	Liver	Pre-ILC1	Group 1 ILC	1	2	2	4	3	4
ATCCTATGTTAAGCAA_1	SeuratProject	10100	2779	675	3	Hashtag3	Hashtag4	1.1158	Hashtag3	Singlet	Hashtag3	batch1	w8_late	0.0744554	1	2	2	2	2	3	2	11	9	9	5	5	4	3	2	5	1	1	14	0	15	8	14	13	15	9	Liver	Pre-ILC1	Group 1 ILC	1	2	2	3	2	3
ATCGGCGCATTGGATC_1	SeuratProject	4295	1589	1320	4	Hashtag3	Hashtag4	2.61475	Hashtag3	Singlet	Hashtag3	batch1	w8_late	0.042142	0	1	0	0	0	1	0	0	0	0	2	1	2	1	1	9	9	8	7	7	7	5	4	3	4	0	Liver	ILC1_c	Group 1 ILC	0	1	0	0	0	1
ATCGTAGGTGGAACAC_1	SeuratProject	11831	3222	3258	4	Hashtag3	Hashtag4	3.10606	Hashtag3	Singlet	Hashtag3	batch1	w8_late	0.041163	1	2	2	2	2	3	2	4	3	3	5	5	4	3	2	5	1	1	14	0	15	8	14	13	15	3	Liver	Pre-ILC1	Group 1 ILC	1	2	2	3	2	3
ATCTTCATCGAAGCAG_1	SeuratProject	14312	3303	996	4	Hashtag3	Hashtag4	2.47315	Hashtag3	Singlet	Hashtag3	batch1	w8_late	0.0633035	1	2	2	2	2	3	2	4	3	3	5	5	4	3	2	5	1	1	14	0	15	8	14	13	15	3	Liver	Pre-ILC1	Group 1 ILC	1	2	2	3	2	3
ATGCCTCGTAAGTCAA_1	SeuratProject	5140	1790	1121	4	Hashtag3	Hashtag4	2.34983	Hashtag3	Singlet	Hashtag3	batch1	w8_late	0.0412451	0	1	0	0	0	1	0	0	0	0	2	1	2	1	1	9	9	8	7	7	7	5	4	3	4	0	Liver	ILC1_c	Group 1 ILC	0	1	0	0	0	1
ATGGATCCATAGCACT_1	SeuratProject	19838	4224	1151	4	Hashtag3	Hashtag4	2.37635	Hashtag3	Singlet	Hashtag3	batch1	w8_late	0.0510132	1	2	2	3	3	4	6	7	7	7	5	5	4	3	2	5	1	1	21	0	21	19	18	17	17	7	Liver	Pre-ILC1	Group 1 ILC	1	2	2	4	3	4
ATGGATCGTGACGTCC_1	SeuratProject	9025	2606	422	4	Hashtag3	Hashtag2	1.6957	Hashtag3	Singlet	Hashtag3	batch1	w8_late	0.0538504	1	2	2	2	2	3	2	4	3	3	5	5	4	3	2	5	1	1	14	0	15	8	14	13	15	3	Liver	Pre-ILC1	Group 1 ILC	1	2	2	3	2	3
ATGGGAGAGTAAACTG_1	SeuratProject	9478	2659	766	4	Hashtag3	Hashtag4	2.2301	Hashtag3	Singlet	Hashtag3	batch1	w8_late	0.0543364	0	1	0	0	0	1	0	0	0	0	2	1	2	1	1	9	9	8	7	7	7	5	4	3	4	0	Liver	ILC1_c	Group 1 ILC	0	1	0	0	0	1
ATTTACCAGCTTCTAG_1	SeuratProject	11636	3283	759	4	Hashtag3	Hashtag4	1.98978	Hashtag3	Singlet	Hashtag3	batch1	w8_late	0.0480406	1	2	2	3	3	4	6	7	7	7	5	5	4	3	2	5	1	1	21	0	21	19	18	17	17	7	Liver	Pre-ILC1	Group 1 ILC	1	2	2	4	3	4
ATTTCACGTAGACGTG_1	SeuratProject	15254	3653	1309	4	Hashtag3	Hashtag1	2.62484	Hashtag3	Singlet	Hashtag3	batch1	w8_late	0.052773	1	2	2	3	3	4	6	7	7	7	5	5	4	3	2	5	1	1	21	0	21	19	18	17	17	7	Liver	Pre-ILC1	Group 1 ILC	1	2	2	4	3	4
CAAAGAACAGTTCTAG_1	SeuratProject	11665	3230	690	4	Hashtag3	Hashtag1	1.9287	Hashtag3	Singlet	Hashtag3	batch1	w8_late	0.0780969	1	2	2	3	3	4	9	9	10	10	5	5	4	3	2	50	1	53	55	58	56	59	62	64	65	10	Liver	Pre-ILC1	Group 1 ILC	1	2	2	4	3	4
CAAGGGACACAAGGTG_1	SeuratProject	6047	1981	1694	4	Hashtag3	Hashtag4	2.25464	Hashtag3	Singlet	Hashtag3	batch1	w8_late	0.0519266	0	1	0	0	1	1	0	0	0	0	2	1	2	1	1	9	9	8	7	7	7	5	4	3	4	0	Liver	ILC1_c	Group 1 ILC	0	1	0	0	0	1
CAAGGGAGTCAGGAGT_1	SeuratProject	9215	2433	309	4	Hashtag3	Hashtag1	1.04077	Hashtag3	Singlet	Hashtag3	batch1	w8_late	0.0676072	0	0	1	4	4	8	10	10	11	11	5	5	4	3	2	9	9	1	14	0	15	8	14	13	15	11	Liver	ILC1_b	Group 1 ILC	0	0	1	3	4	5
CAATGACAGGGAGGAC_1	SeuratProject	7083	2185	697	4	Hashtag3	Hashtag4	1.80673	Hashtag3	Singlet	Hashtag3	batch1	w8_late	0.0590145	1	2	2	2	2	3	2	11	9	9	5	5	4	3	2	5	1	1	14	0	15	8	14	13	15	9	Liver	Pre-ILC1	Group 1 ILC	0	2	2	3	2	3
CACGTGGGTGTAAACA_1	SeuratProject	2856	1220	2356	4	Hashtag3	Hashtag4	2.96422	Hashtag3	Singlet	Hashtag3	batch1	w8_late	0.0420168	0	1	0	0	0	1	0	0	0	0	2	1	2	1	1	9	9	8	7	7	7	5	4	3	4	0	Liver	ILC1_c	Group 1 ILC	0	1	0	0	0	1
CACTGAAGTAACGCGA_1	SeuratProject	7811	2539	502	4	Hashtag3	Hashtag4	1.34609	Hashtag3	Singlet	Hashtag3	batch1	w8_late	0.0341826	1	2	2	2	2	3	2	4	3	3	5	5	4	3	2	5	1	1	14	0	15	8	14	13	15	3	Liver	Pre-ILC1	Group 1 ILC	1	2	2	3	2	3
CAGAGCCGTCATGCAT_1	SeuratProject	11073	3146	2350	4	Hashtag3	Hashtag4	2.95926	Hashtag3	Singlet	Hashtag3	batch1	w8_late	0.0499413	1	2	2	3	3	4	9	9	10	10	5	5	4	3	2	50	1	53	55	58	56	59	62	64	65	10	Liver	Pre-ILC1	Group 1 ILC	1	2	2	4	3	4
CAGTTAGCAAAGTGTA_1	SeuratProject	5394	1816	785	4	Hashtag3	Hashtag4	1.44386	Hashtag3	Singlet	Hashtag3	batch1	w8_late	0.0372636	0	0	3	4	4	5	4	3	2	2	2	1	2	1	1	9	9	8	7	7	7	5	4	3	4	2	Liver	ILC1_d	Group 1 ILC	0	0	3	2	4	5
CATAAGCAGTACCATC_1	SeuratProject	4742	2020	1877	4	Hashtag3	Hashtag1	2.86681	Hashtag3	Singlet	Hashtag3	batch1	w8_late	0.0556727	0	3	3	5	5	6	5	6	6	6	15	9	10	11	8	12	11	12	11	39	39	39	39	40	38	6	Liver	ILC1_d	Group 1 ILC	0	0	3	2	5	6
CATACAGGTTACGATC_1	SeuratProject	15881	3798	1893	4	Hashtag3	Hashtag4	2.85014	Hashtag3	Singlet	Hashtag3	batch1	w8_late	0.0460928	1	2	2	3	3	4	6	7	7	7	5	5	4	3	2	5	1	1	21	0	21	19	18	17	17	7	Liver	Pre-ILC1	Group 1 ILC	1	2	2	4	3	4
CATACAGTCACCATAG_1	SeuratProject	17224	3787	3078	4	Hashtag3	Hashtag4	3.13416	Hashtag3	Singlet	Hashtag3	batch1	w8_late	0.0642127	1	2	2	2	2	3	2	4	3	3	5	5	4	3	2	5	1	1	14	0	15	8	14	13	15	3	Liver	Pre-ILC1	Group 1 ILC	1	2	2	3	2	3
CATCAAGGTATCTCGA_1	SeuratProject	7963	2357	498	4	Hashtag3	Hashtag4	1.25112	Hashtag3	Singlet	Hashtag3	batch1	w8_late	0.0452091	0	0	3	4	4	5	4	3	2	2	5	7	6	5	4	2	4	0	14	0	15	8	14	13	15	2	Liver	ILC1_d	Group 1 ILC	0	0	3	2	4	1
CATCGCTTCTCGAGTA_1	SeuratProject	14768	3882	1299	4	Hashtag3	Hashtag4	2.39007	Hashtag3	Singlet	Hashtag3	batch1	w8_late	0.0488895	1	2	2	3	3	4	6	7	7	7	5	5	4	3	2	5	1	1	21	0	21	19	18	17	17	7	Liver	Pre-ILC1	Group 1 ILC	1	2	2	4	3	4
CATCGTCTCTGTACAG_1	SeuratProject	10977	3039	869	4	Hashtag3	Hashtag4	2.11201	Hashtag3	Singlet	Hashtag3	batch1	w8_late	0.031065	1	2	2	2	2	3	2	11	9	9	5	5	4	3	2	5	1	1	14	0	15	8	14	13	15	9	Liver	Pre-ILC1	Group 1 ILC	1	2	2	3	2	3
CATGCAATCATGGAGG_1	SeuratProject	7877	2617	2570	4	Hashtag3	Hashtag1	3.16994	Hashtag3	Singlet	Hashtag3	batch1	w8_late	0.0291989	1	2	2	2	2	3	2	4	3	3	5	5	4	3	2	5	1	1	14	0	15	8	14	13	15	3	Liver	Pre-ILC1	Group 1 ILC	1	2	2	3	2	3
CATTCCGTCCGTCCTA_1	SeuratProject	4178	1663	1904	4	Hashtag3	Hashtag4	2.75607	Hashtag3	Singlet	Hashtag3	batch1	w8_late	0.0445189	0	3	3	5	5	6	5	6	6	6	15	9	10	11	8	12	11	12	11	23	29	27	26	26	24	6	Liver	ILC1_d	Group 1 ILC	0	0	3	2	5	6
CCAAGCGAGGGCTAAC_1	SeuratProject	2952	1171	1019	4	Hashtag3	Hashtag1	2.28092	Hashtag3	Singlet	Hashtag3	batch1	w8_late	0.0890921	0	1	0	0	0	2	3	1	1	1	2	1	2	1	1	20	19	18	17	14	18	15	12	11	14	1	Liver	ILC1_c	Group 1 ILC	0	1	0	0	0	2
CCAATGACATCCTTGC_1	SeuratProject	11700	3250	906	3	Hashtag3	Hashtag1	2.2769	Hashtag3	Singlet	Hashtag3	batch1	w8_late	0.0458974	1	2	2	2	2	3	2	4	3	3	5	5	4	3	2	5	1	1	14	0	15	8	14	13	15	3	Liver	Pre-ILC1	Group 1 ILC	1	2	2	3	2	3
CCAATGAGTATAGGAT_1	SeuratProject	14215	3241	911	4	Hashtag3	Hashtag1	2.0897	Hashtag3	Singlet	Hashtag3	batch1	w8_late	0.0825185	1	2	2	2	2	3	2	4	3	3	5	5	4	3	2	5	1	1	14	0	15	8	14	13	15	3	Liver	Pre-ILC1	Group 1 ILC	1	2	2	3	2	3
CCACAAAAGGACGCAT_1	SeuratProject	15757	3694	561	4	Hashtag3	Hashtag4	1.71748	Hashtag3	Singlet	Hashtag3	batch1	w8_late	0.0657486	1	2	2	3	3	4	6	7	7	7	5	5	4	3	2	5	1	1	21	0	21	19	18	17	17	7	Liver	Pre-ILC1	Group 1 ILC	1	2	2	4	3	4
CCACGAGGTCCGAAAG_1	SeuratProject	16990	3792	1553	4	Hashtag3	Hashtag1	2.35315	Hashtag3	Singlet	Hashtag3	batch1	w8_late	0.0595644	1	2	2	3	3	4	6	7	7	7	5	5	4	3	2	5	1	1	21	0	21	19	18	17	17	7	Liver	Pre-ILC1	Group 1 ILC	1	2	2	4	3	4
CCGATCTAGCCGAACA_1	SeuratProject	5414	2073	2013	4	Hashtag3	Hashtag4	2.90898	Hashtag3	Singlet	Hashtag3	batch1	w8_late	0.0382342	0	0	1	1	1	0	1	2	5	5	6	7	6	5	4	2	4	0	3	3	2	1	0	0	0	5	Liver	ILC1_b	Group 1 ILC	0	0	1	1	1	0
CCGATGGGTGGCAACA_1	SeuratProject	17240	4039	1385	4	Hashtag3	Hashtag4	2.12995	Hashtag3	Singlet	Hashtag3	batch1	w8_late	0.0411253	1	2	2	2	2	3	2	4	3	3	5	5	4	3	2	5	1	1	21	0	21	19	18	17	17	3	Liver	Pre-ILC1	Group 1 ILC	1	2	2	3	2	3
CCGATGGTCCGCCTAT_1	SeuratProject	17883	3924	311	3	Hashtag3	Hashtag4	1.19619	Hashtag3	Singlet	Hashtag3	batch1	w8_late	0.0254432	1	2	2	2	2	3	2	4	3	3	5	5	4	3	2	5	1	1	21	0	21	19	18	17	17	3	Liver	Pre-ILC1	Group 1 ILC	1	2	2	3	2	3
CCGCAAGCATTGGCAT_1	SeuratProject	22263	4127	278	4	Hashtag3	Hashtag1	1.0506	Hashtag3	Singlet	Hashtag3	batch1	w8_late	0.0404258	1	2	2	2	2	3	2	4	3	3	5	5	4	3	2	5	1	1	21	0	21	19	18	17	17	3	Liver	Pre-ILC1	Group 1 ILC	1	2	2	3	2	3
CCGCAAGGTCTCCTGT_1	SeuratProject	11988	3276	3778	3	Hashtag3	Hashtag1	3.64955	Hashtag3	Singlet	Hashtag3	batch1	w8_late	0.0475475	1	2	2	3	3	4	6	7	7	7	5	5	4	3	2	5	1	1	21	0	21	19	18	17	17	7	Liver	Pre-ILC1	Group 1 ILC	1	2	2	4	3	4
CCTAACCGTAGCACAG_1	SeuratProject	6510	2193	448	4	Hashtag3	Hashtag1	1.35439	Hashtag3	Singlet	Hashtag3	batch1	w8_late	0.044086	0	1	0	0	0	1	0	0	0	0	2	1	2	1	1	20	19	18	17	14	18	15	12	11	14	0	Liver	ILC1_c	Group 1 ILC	0	1	0	0	0	1
CCTATCGTCTAACGCA_1	SeuratProject	12138	3039	304	4	Hashtag3	Hashtag1	1.11736	Hashtag3	Singlet	Hashtag3	batch1	w8_late	0.0154062	1	2	2	2	2	3	2	4	3	3	5	5	4	3	2	5	1	1	14	0	15	8	14	13	15	3	Liver	Pre-ILC1	Group 1 ILC	1	2	2	3	2	3
CCTCTCCAGGGCGAAG_1	SeuratProject	5531	1755	985	3	Hashtag3	Hashtag1	2.25666	Hashtag3	Singlet	Hashtag3	batch1	w8_late	0.038691	0	1	0	0	0	1	0	0	0	0	15	9	10	11	8	12	11	12	7	23	29	27	26	26	24	0	Liver	ILC1_c	Group 1 ILC	0	1	0	0	0	1
CCTCTCCGTCCCGCAA_1	SeuratProject	13466	3682	2331	3	Hashtag3	Hashtag1	2.67752	Hashtag3	Singlet	Hashtag3	batch1	w8_late	0.0481212	1	2	2	2	2	3	2	4	3	3	5	5	4	3	2	5	1	1	14	0	15	8	14	13	15	3	Liver	Pre-ILC1	Group 1 ILC	1	2	2	3	2	3
CGAATTGGTGTGTCGC_1	SeuratProject	11621	3232	1351	4	Hashtag3	Hashtag4	2.63536	Hashtag3	Singlet	Hashtag3	batch1	w8_late	0.0594613	1	2	2	3	3	4	6	7	7	7	5	5	4	3	2	5	1	1	21	0	21	19	18	17	17	7	Liver	Pre-ILC1	Group 1 ILC	1	2	2	4	3	4
CGACAGCCATAGGTAA_1	SeuratProject	13768	3070	850	4	Hashtag3	Hashtag4	1.99176	Hashtag3	Singlet	Hashtag3	batch1	w8_late	0.0542562	0	0	1	2	2	8	10	10	11	11	5	7	6	5	4	5	1	1	14	0	15	8	14	13	15	11	Liver	ILC1_b	Group 1 ILC	0	0	1	3	2	3
CGAGTTAAGCCACCGT_1	SeuratProject	15360	3548	2414	4	Hashtag3	Hashtag1	2.77909	Hashtag3	Singlet	Hashtag3	batch1	w8_late	0.042513	0	0	2	4	4	8	10	10	11	11	5	5	4	3	2	5	1	1	14	0	15	8	14	13	15	11	Liver	Pre-ILC1	Group 1 ILC	0	0	2	3	4	5
CGATGGCGTGGAACCA_1	SeuratProject	15007	3570	1372	3	Hashtag3	Hashtag4	2.44557	Hashtag3	Singlet	Hashtag3	batch1	w8_late	0.0580396	1	2	2	2	2	3	2	4	3	3	5	5	4	3	2	5	1	1	21	0	21	19	18	17	17	3	Liver	Pre-ILC1	Group 1 ILC	1	2	2	3	2	3
CGCCAGAAGTGTTCCA_1	SeuratProject	13015	3404	933	4	Hashtag3	Hashtag1	2.10585	Hashtag3	Singlet	Hashtag3	batch1	w8_late	0.038494	1	2	2	2	2	3	2	4	3	3	5	5	4	3	2	5	1	1	14	0	15	8	14	13	15	3	Liver	Pre-ILC1	Group 1 ILC	1	2	2	3	2	3
CGCCAGAGTGGTCTTA_1	SeuratProject	8603	2516	6624	4	Hashtag3	Hashtag1	3.9233	Hashtag3	Singlet	Hashtag3	batch1	w8_late	0.0709055	0	0	1	1	1	0	1	5	4	4	6	7	6	5	4	2	4	0	3	3	2	1	0	0	0	4	Liver	ILC1_b	Group 1 ILC	0	0	1	1	1	0
CGTCAAAGTTCAAAGA_1	SeuratProject	19795	4009	394	3	Hashtag3	Hashtag4	1.41313	Hashtag3	Singlet	Hashtag3	batch1	w8_late	0.0748169	1	2	2	3	3	4	6	7	7	7	5	5	4	3	2	5	1	1	21	0	21	19	18	17	17	7	Liver	Pre-ILC1	Group 1 ILC	1	2	2	4	3	4
CGTTAGATCCAAGCTA_1	SeuratProject	16195	3595	428	4	Hashtag3	Hashtag1	0.707282	Hashtag3	Singlet	Hashtag3	batch1	w8_late	0.0436554	1	2	2	3	3	4	9	9	10	10	5	5	4	3	2	50	1	53	55	58	56	59	62	64	65	10	Liver	Pre-ILC1	Group 1 ILC	1	2	2	4	3	4
CTATCCGAGGCGATAC_1	SeuratProject	5818	2079	1626	4	Hashtag3	Hashtag4	2.60695	Hashtag3	Singlet	Hashtag3	batch1	w8_late	0.0446889	0	3	3	5	5	6	5	6	6	6	15	9	10	11	8	12	11	12	11	23	29	27	26	26	24	6	Liver	ILC1_d	Group 1 ILC	0	0	3	2	5	6
CTCAGTCTCATCGACA_1	SeuratProject	8867	2653	644	4	Hashtag3	Hashtag1	1.77123	Hashtag3	Singlet	Hashtag3	batch1	w8_late	0.0402616	0	0	1	1	1	8	10	10	11	11	2	1	2	1	1	9	9	8	7	7	7	5	4	3	4	11	Liver	ILC1_b	Group 1 ILC	0	0	1	3	2	1
CTCATTACACACCTAA_1	SeuratProject	5266	1863	1332	3	Hashtag3	Hashtag1	2.27863	Hashtag3	Singlet	Hashtag3	batch1	w8_late	0.0400684	0	1	0	0	0	2	3	1	1	1	2	1	2	1	1	20	19	18	17	14	18	15	12	11	14	1	Liver	ILC1_c	Group 1 ILC	0	1	0	0	0	2
CTCCCTCAGACCTGGA_1	SeuratProject	5906	2042	1124	4	Hashtag3	Hashtag1	1.97329	Hashtag3	Singlet	Hashtag3	batch1	w8_late	0.0480867	0	1	0	0	0	1	0	0	0	0	2	1	2	1	1	20	19	18	17	14	18	15	12	11	14	0	Liver	ILC1_c	Group 1 ILC	0	1	0	0	0	1
CTCCTTTGTATTCCGA_1	SeuratProject	14449	3729	1923	3	Hashtag3	Hashtag4	2.76768	Hashtag3	Singlet	Hashtag3	batch1	w8_late	0.0457471	1	2	2	3	3	4	9	9	10	10	5	5	4	3	2	50	1	53	55	58	56	59	62	64	65	10	Liver	Pre-ILC1	Group 1 ILC	1	2	2	4	3	4
CTCTCAGTCGTCTACC_1	SeuratProject	6647	2220	299	4	Hashtag3	Hashtag4	0.993519	Hashtag3	Singlet	Hashtag3	batch1	w8_late	0.0377614	1	2	2	2	2	3	2	4	3	3	5	5	4	3	2	5	1	1	14	0	15	8	14	13	15	3	Liver	Pre-ILC1	Group 1 ILC	1	2	2	3	2	3
CTGAATGAGAGATGCC_1	SeuratProject	7254	2143	676	4	Hashtag3	Hashtag4	1.60008	Hashtag3	Singlet	Hashtag3	batch1	w8_late	0.0323959	0	0	3	4	4	5	4	3	2	2	15	9	10	11	8	12	11	12	11	23	29	27	26	26	24	2	Liver	ILC1_d	Group 1 ILC	0	0	3	2	4	5
CTGCATCAGCATACTC_1	SeuratProject	9945	2672	464	4	Hashtag3	Hashtag4	1.35885	Hashtag3	Singlet	Hashtag3	batch1	w8_late	0.0506787	0	0	1	1	1	1	0	2	5	5	2	1	2	1	1	9	9	8	7	7	7	5	4	3	4	5	Liver	ILC1_b	Group 1 ILC	0	0	1	1	1	1
CTGTATTTCGTTGTGA_1	SeuratProject	17366	4046	2048	4	Hashtag3	Hashtag4	2.82613	Hashtag3	Singlet	Hashtag3	batch1	w8_late	0.0510192	1	2	2	2	2	3	2	4	3	3	5	5	4	3	2	5	1	1	21	0	21	19	18	17	17	3	Liver	Pre-ILC1	Group 1 ILC	1	2	2	3	2	3
CTGTGAAAGTCGAAAT_1	SeuratProject	7908	2171	688	4	Hashtag3	Hashtag4	2.00863	Hashtag3	Singlet	Hashtag3	batch1	w8_late	0.0280728	1	2	2	2	2	3	2	11	9	9	6	7	6	5	4	2	4	0	3	3	15	1	0	13	0	9	Liver	Pre-ILC1	Group 1 ILC	1	2	2	3	2	3
CTGTGAATCATTTGCT_1	SeuratProject	9604	2711	532	4	Hashtag3	Hashtag4	1.90506	Hashtag3	Singlet	Hashtag3	batch1	w8_late	0.0271762	1	2	2	2	2	3	2	11	9	9	5	5	4	3	2	5	1	1	14	0	15	8	14	13	15	9	Liver	Pre-ILC1	Group 1 ILC	1	2	2	3	2	3
CTGTGGGTCAACCCGG_1	SeuratProject	20518	4122	764	4	Hashtag3	Hashtag4	2.10637	Hashtag3	Singlet	Hashtag3	batch1	w8_late	0.0452773	1	2	2	3	3	4	6	7	7	7	5	5	4	3	2	5	1	1	21	0	21	19	18	17	17	7	Liver	Pre-ILC1	Group 1 ILC	1	2	2	4	3	4
CTTACCGTCAGCCCAG_1	SeuratProject	7239	2588	438	4	Hashtag3	Hashtag4	1.60948	Hashtag3	Singlet	Hashtag3	batch1	w8_late	0.0418566	1	2	2	2	2	3	2	11	9	9	5	5	4	3	2	5	1	1	14	0	15	8	14	13	15	9	Liver	Pre-ILC1	Group 1 ILC	1	2	2	3	2	3
GAAGGACCACCTGAAT_1	SeuratProject	15831	3747	816	4	Hashtag3	Hashtag1	1.81631	Hashtag3	Singlet	Hashtag3	batch1	w8_late	0.0395427	1	2	2	3	3	4	6	7	7	7	5	5	4	3	2	5	1	1	21	0	21	19	18	17	17	7	Liver	Pre-ILC1	Group 1 ILC	1	2	2	4	3	4
GAAGGACTCCCGAAAT_1	SeuratProject	15525	3420	592	4	Hashtag3	Hashtag4	1.26906	Hashtag3	Singlet	Hashtag3	batch1	w8_late	0.0660225	1	2	2	2	2	3	2	4	3	3	5	7	6	5	4	5	4	1	14	0	15	8	14	13	15	3	Liver	Pre-ILC1	Group 1 ILC	1	2	2	3	2	3
GAAGGGTCAGGACTAG_1	SeuratProject	3532	1555	479	4	Hashtag3	Hashtag1	1.70669	Hashtag3	Singlet	Hashtag3	batch1	w8_late	0.0407701	0	1	0	0	0	2	3	1	1	1	2	1	2	1	1	20	19	18	17	14	18	15	12	11	14	1	Liver	ILC1_c	Group 1 ILC	0	1	0	0	0	2
GAATCGTGTATTCTCT_1	SeuratProject	6999	2399	1524	4	Hashtag3	Hashtag4	2.87279	Hashtag3	Singlet	Hashtag3	batch1	w8_late	0.0518646	0	0	1	1	1	0	1	2	5	5	6	7	6	5	4	2	4	0	3	3	2	1	0	0	0	5	Liver	ILC1_b	Group 1 ILC	0	0	1	1	1	0
GACACGCGTGCCGTAC_1	SeuratProject	14914	3770	4905	4	Hashtag3	Hashtag1	3.1745	Hashtag3	Singlet	Hashtag3	batch1	w8_late	0.0422422	1	2	2	3	3	4	9	9	10	10	5	5	4	3	2	5	1	1	21	0	21	19	18	17	17	10	Liver	Pre-ILC1	Group 1 ILC	1	2	2	4	3	4
GACCCAGTCAACGCTA_1	SeuratProject	18033	4009	1529	4	Hashtag3	Hashtag1	2.66758	Hashtag3	Singlet	Hashtag3	batch1	w8_late	0.0483558	1	2	2	3	3	4	6	7	7	7	5	5	4	3	2	5	1	1	21	0	21	19	18	17	17	7	Liver	Pre-ILC1	Group 1 ILC	1	2	2	4	3	4
GACTCTCTCACTAGCA_1	SeuratProject	4966	1811	1122	4	Hashtag3	Hashtag2	2.52561	Hashtag3	Singlet	Hashtag3	batch1	w8_late	0.044704	0	0	0	0	1	1	0	2	5	5	6	1	2	1	1	9	9	8	7	7	7	5	4	3	4	5	Liver	ILC1_c	Group 1 ILC	0	0	0	0	0	1
GAGAAATTCCGTCCTA_1	SeuratProject	10807	2850	1390	4	Hashtag3	Hashtag4	2.45453	Hashtag3	Singlet	Hashtag3	batch1	w8_late	0.0381234	0	0	1	4	4	8	10	10	11	11	15	9	10	11	8	9	11	1	14	23	15	8	14	13	15	11	Liver	ILC1_b	Group 1 ILC	0	0	1	1	4	5
GAGAGGTCACACGCCA_1	SeuratProject	23049	4453	589	4	Hashtag3	Hashtag1	1.77752	Hashtag3	Singlet	Hashtag3	batch1	w8_late	0.0426049	1	2	2	2	2	3	2	4	3	3	5	5	4	3	2	5	1	1	21	0	21	19	18	17	17	3	Liver	Pre-ILC1	Group 1 ILC	1	2	2	3	2	3
GAGGCAAAGTCCCGGT_1	SeuratProject	12802	3120	800	4	Hashtag3	Hashtag4	2.26865	Hashtag3	Singlet	Hashtag3	batch1	w8_late	0.0328855	0	0	3	4	4	5	4	3	2	2	15	9	10	11	8	12	11	12	11	23	29	27	26	26	24	2	Liver	ILC1_d	Group 1 ILC	0	0	3	2	4	5
GAGGCAACATCAACCA_1	SeuratProject	9262	2855	3477	4	Hashtag3	Hashtag4	3.44191	Hashtag3	Singlet	Hashtag3	batch1	w8_late	0.0470741	1	2	2	3	3	4	6	7	7	7	5	5	4	3	2	5	1	1	21	0	21	19	18	17	17	7	Liver	Pre-ILC1	Group 1 ILC	1	2	2	4	3	4
GATGATCCAGGAATAT_1	SeuratProject	11624	3150	2309	4	Hashtag3	Hashtag4	3.27269	Hashtag3	Singlet	Hashtag3	batch1	w8_late	0.0373365	1	2	2	3	3	4	6	7	7	7	5	5	4	3	2	5	1	1	21	0	21	19	18	17	17	7	Liver	Pre-ILC1	Group 1 ILC	1	2	2	4	3	4
GCAACCGGTCTGTAAC_1	SeuratProject	9627	2679	1081	4	Hashtag3	Hashtag1	2.33999	Hashtag3	Singlet	Hashtag3	batch1	w8_late	0.0373948	1	2	2	2	2	3	2	4	3	3	5	5	4	3	2	5	1	1	14	0	15	8	14	13	15	3	Liver	Pre-ILC1	Group 1 ILC	1	2	2	3	2	3
GCACGGTCAAGCCCAC_1	SeuratProject	8076	2320	1828	4	Hashtag3	Hashtag1	2.58306	Hashtag3	Singlet	Hashtag3	batch1	w8_late	0.0443289	0	0	1	1	1	0	1	2	5	5	6	7	6	5	4	2	4	0	3	3	2	1	0	0	0	5	Liver	ILC1_b	Group 1 ILC	0	0	1	1	1	0
GCATGATCAGTAGAGC_1	SeuratProject	14998	3732	2922	4	Hashtag3	Hashtag4	3.17253	Hashtag3	Singlet	Hashtag3	batch1	w8_late	0.0552074	1	2	2	3	3	4	6	7	7	7	5	5	4	3	2	5	1	1	21	0	21	19	18	17	17	7	Liver	Pre-ILC1	Group 1 ILC	1	2	2	4	3	4
GCCCAGAAGCCGTTAT_1	SeuratProject	13437	3739	1071	4	Hashtag3	Hashtag4	1.95083	Hashtag3	Singlet	Hashtag3	batch1	w8_late	0.0480762	1	2	2	3	3	4	6	7	7	7	5	5	4	3	2	50	1	53	55	58	56	59	62	64	65	7	Liver	Pre-ILC1	Group 1 ILC	1	2	2	4	3	4
GCCCAGACATTAAAGG_1	SeuratProject	23631	4535	2006	4	Hashtag3	Hashtag4	2.80509	Hashtag3	Singlet	Hashtag3	batch1	w8_late	0.0528966	1	2	2	3	3	4	6	7	7	7	5	5	4	3	2	5	1	1	21	0	21	19	18	17	17	7	Liver	Pre-ILC1	Group 1 ILC	1	2	2	4	3	4
GCCCAGATCACCTGTC_1	SeuratProject	11894	3184	467	4	Hashtag3	Hashtag1	1.39641	Hashtag3	Singlet	Hashtag3	batch1	w8_late	0.0633933	0	0	1	2	2	8	10	10	11	11	2	7	6	5	4	9	9	8	7	7	7	5	4	3	4	11	Liver	ILC1_b	Group 1 ILC	0	0	1	3	2	3
GCCGATGAGCTACAAA_1	SeuratProject	18608	3934	3217	4	Hashtag3	Hashtag1	3.13382	Hashtag3	Singlet	Hashtag3	batch1	w8_late	0.0432072	1	2	2	3	3	4	9	9	10	10	5	5	4	3	2	50	1	53	55	58	56	59	62	64	65	10	Liver	Pre-ILC1	Group 1 ILC	1	2	2	4	3	4
GCCGTGACACACGCCA_1	SeuratProject	12216	3234	3084	4	Hashtag3	Hashtag1	3.17019	Hashtag3	Singlet	Hashtag3	batch1	w8_late	0.0592665	1	2	2	2	2	3	2	4	3	3	5	5	4	3	2	5	1	1	14	0	15	8	14	13	15	3	Liver	Pre-ILC1	Group 1 ILC	1	2	2	3	2	3
GCCTGTTTCGTTATCT_1	SeuratProject	24065	4739	1826	4	Hashtag3	Hashtag4	2.54402	Hashtag3	Singlet	Hashtag3	batch1	w8_late	0.0568876	1	2	2	3	3	4	9	9	10	10	5	5	4	3	2	50	1	53	55	58	56	59	62	64	65	10	Liver	Pre-ILC1	Group 1 ILC	1	2	2	4	3	4
GCGAGAAGTTGCTAGT_1	SeuratProject	19350	3982	1298	4	Hashtag3	Hashtag4	2.06935	Hashtag3	Singlet	Hashtag3	batch1	w8_late	0.0700258	1	2	2	3	3	4	9	9	10	10	5	5	4	3	2	50	1	53	55	58	56	59	62	64	65	10	Liver	Pre-ILC1	Group 1 ILC	1	2	2	4	3	4
GCTGCAGCACCATAAC_1	SeuratProject	7128	2200	1870	4	Hashtag3	Hashtag1	2.86373	Hashtag3	Singlet	Hashtag3	batch1	w8_late	0.0380191	0	3	3	5	5	6	5	6	6	6	15	9	10	11	8	12	11	12	11	39	39	39	39	40	38	6	Liver	ILC1_d	Group 1 ILC	0	0	3	2	5	6
GGAATGGGTGTCCGGT_1	SeuratProject	6771	2226	981	2	Hashtag3	Hashtag2	2.48253	Hashtag3	Singlet	Hashtag3	batch1	w8_late	0.0624723	0	0	1	4	4	8	10	10	11	11	5	5	4	3	2	5	1	1	21	0	21	19	18	17	17	11	Liver	ILC1_b	Group 1 ILC	0	0	1	3	4	5
GGAATGGTCCCATGGG_1	SeuratProject	13257	3280	600	4	Hashtag3	Hashtag4	1.57724	Hashtag3	Singlet	Hashtag3	batch1	w8_late	0.0448065	1	2	2	3	3	4	6	7	7	7	5	5	4	3	2	5	1	1	21	0	21	19	18	17	17	7	Liver	Pre-ILC1	Group 1 ILC	1	2	2	4	3	4
GGAGATGGTCAAGCCC_1	SeuratProject	13013	3362	536	4	Hashtag3	Hashtag2	1.09551	Hashtag3	Singlet	Hashtag3	batch1	w8_late	0.0477984	1	2	2	3	3	4	6	7	7	7	5	5	4	3	2	5	1	1	21	0	21	19	18	17	17	7	Liver	Pre-ILC1	Group 1 ILC	1	2	2	4	3	4
GGAGGTACACACGGTC_1	SeuratProject	12419	3292	950	4	Hashtag3	Hashtag4	2.19675	Hashtag3	Singlet	Hashtag3	batch1	w8_late	0.0401804	1	2	2	2	2	3	2	4	3	3	5	5	4	3	2	5	1	1	14	0	15	8	14	13	15	3	Liver	Pre-ILC1	Group 1 ILC	1	2	2	3	2	3
GGCGTCACACATTGTG_1	SeuratProject	11710	3265	4966	3	Hashtag3	Hashtag4	3.89969	Hashtag3	Singlet	Hashtag3	batch1	w8_late	0.0438941	1	2	2	3	3	4	6	7	7	7	5	5	4	3	2	5	1	1	21	0	21	19	18	17	17	7	Liver	Pre-ILC1	Group 1 ILC	1	2	2	4	3	4
GGGACAATCGTGCAGC_1	SeuratProject	8398	2426	282	4	Hashtag3	Hashtag1	1.05634	Hashtag3	Singlet	Hashtag3	batch1	w8_late	0.0519171	1	2	2	2	2	3	2	11	9	9	5	5	4	3	2	5	1	1	14	0	15	8	14	13	15	9	Liver	Pre-ILC1	Group 1 ILC	0	2	2	3	2	3
GGGACCTCATAGGCGA_1	SeuratProject	7535	2682	1543	4	Hashtag3	Hashtag4	2.65259	Hashtag3	Singlet	Hashtag3	batch1	w8_late	0.0476443	0	3	3	5	5	6	5	6	6	6	15	9	10	11	8	12	11	12	11	39	39	39	39	40	38	6	Liver	ILC1_d	Group 1 ILC	0	0	3	2	5	6
GGGCTACCATTGTCGA_1	SeuratProject	11068	2815	1150	4	Hashtag3	Hashtag4	1.95502	Hashtag3	Singlet	Hashtag3	batch1	w8_late	0.0431876	1	2	2	3	3	4	9	9	10	10	5	5	4	3	2	5	1	1	14	0	15	8	14	13	15	10	Liver	Pre-ILC1	Group 1 ILC	1	2	2	4	3	4
GGGTATTTCTAGACAC_1	SeuratProject	17578	3943	973	4	Hashtag3	Hashtag1	2.06434	Hashtag3	Singlet	Hashtag3	batch1	w8_late	0.0501764	1	2	2	3	3	4	6	7	7	7	5	5	4	3	2	5	1	1	21	0	21	19	18	17	17	7	Liver	Pre-ILC1	Group 1 ILC	1	2	2	4	3	4
GGGTCACAGGAGGTTC_1	SeuratProject	5396	1701	1015	4	Hashtag3	Hashtag1	2.10475	Hashtag3	Singlet	Hashtag3	batch1	w8_late	0.0476279	0	0	3	4	4	5	4	3	2	2	2	1	2	1	1	9	9	8	7	7	7	5	4	3	4	2	Liver	ILC1_d	Group 1 ILC	0	0	3	2	4	5
GGGTCTGCACCAACAT_1	SeuratProject	14194	3546	768	4	Hashtag3	Hashtag4	1.80801	Hashtag3	Singlet	Hashtag3	batch1	w8_late	0.0382556	1	2	2	2	2	3	2	4	3	3	5	5	4	3	2	5	1	1	14	0	15	8	14	13	15	3	Liver	Pre-ILC1	Group 1 ILC	1	2	2	3	2	3
GGGTGTCAGCGCCTAC_1	SeuratProject	6485	2298	3133	4	Hashtag3	Hashtag4	2.99433	Hashtag3	Singlet	Hashtag3	batch1	w8_late	0.0515035	0	1	0	0	0	1	0	0	0	0	2	1	2	1	1	9	9	8	7	7	7	5	4	3	4	0	Liver	ILC1_c	Group 1 ILC	0	1	0	0	0	1
GGTAACTAGGGCTTCC_1	SeuratProject	4233	1614	953	4	Hashtag3	Hashtag4	1.84415	Hashtag3	Singlet	Hashtag3	batch1	w8_late	0.0446492	0	1	0	4	4	8	10	10	11	11	2	1	2	1	1	20	19	18	17	14	18	15	12	11	14	11	Liver	ILC1_c	Group 1 ILC	0	1	0	3	4	5
GGTGTTAAGCAATAAC_1	SeuratProject	9312	2604	267	4	Hashtag3	Hashtag4	0.982982	Hashtag3	Singlet	Hashtag3	batch1	w8_late	0.0541237	1	2	2	2	2	3	2	4	3	3	5	7	6	5	4	2	4	0	14	0	15	8	14	13	15	3	Liver	Pre-ILC1	Group 1 ILC	1	2	2	3	2	3
GTAAGTCCAAGTCCCG_1	SeuratProject	13573	3461	1304	4	Hashtag3	Hashtag4	2.39372	Hashtag3	Singlet	Hashtag3	batch1	w8_late	0.0460473	1	2	2	3	3	4	6	7	7	7	5	5	4	3	2	5	1	1	21	0	21	19	18	17	17	7	Liver	Pre-ILC1	Group 1 ILC	1	2	2	4	3	4
GTAGAAACACAACATC_1	SeuratProject	11903	3004	2771	4	Hashtag3	Hashtag1	3.1516	Hashtag3	Singlet	Hashtag3	batch1	w8_late	0.0446106	1	2	2	3	3	4	9	9	10	10	5	5	4	3	2	50	1	53	55	58	56	59	62	64	65	10	Liver	Pre-ILC1	Group 1 ILC	1	2	2	4	3	4
GTAGGTTCACCAATTG_1	SeuratProject	7490	2263	1071	3	Hashtag3	Hashtag4	2.21105	Hashtag3	Singlet	Hashtag3	batch1	w8_late	0.0967957	1	2	2	3	3	4	9	9	10	10	5	5	4	3	2	50	1	53	55	58	56	59	62	64	65	10	Liver	Pre-ILC1	Group 1 ILC	1	2	2	4	3	4
GTAGTACGTTCATCGA_1	SeuratProject	9530	2587	1804	4	Hashtag3	Hashtag4	3.03597	Hashtag3	Singlet	Hashtag3	batch1	w8_late	0.136831	0	1	0	0	0	1	0	0	0	0	5	7	6	5	4	5	4	1	14	0	15	8	14	13	15	0	Liver	ILC1_c	Group 1 ILC	0	1	0	0	0	1
GTATTGGAGCCATCCG_1	SeuratProject	6818	2153	1404	4	Hashtag3	Hashtag4	2.37718	Hashtag3	Singlet	Hashtag3	batch1	w8_late	0.0547081	0	1	0	0	0	1	0	0	0	0	2	1	2	1	1	9	9	8	7	7	7	5	4	3	4	0	Liver	ILC1_c	Group 1 ILC	0	1	0	0	0	1
GTCATGATCTCTCGAC_1	SeuratProject	9059	2566	864	4	Hashtag3	Hashtag1	2.13315	Hashtag3	Singlet	Hashtag3	batch1	w8_late	0.0423888	0	0	1	1	1	0	1	2	5	5	5	7	6	5	4	2	4	0	14	0	15	8	14	13	15	5	Liver	ILC1_b	Group 1 ILC	0	0	1	1	2	0
GTCCACTTCTACGCGG_1	SeuratProject	8280	2558	3228	4	Hashtag3	Hashtag4	3.36825	Hashtag3	Singlet	Hashtag3	batch1	w8_late	0.0631643	1	2	2	2	2	3	2	4	3	3	5	5	4	3	2	5	1	1	14	0	15	8	14	13	15	3	Liver	Pre-ILC1	Group 1 ILC	1	2	2	3	2	3
GTCTACCGTCCCGTGA_1	SeuratProject	26668	4907	1350	4	Hashtag3	Hashtag4	2.63465	Hashtag3	Singlet	Hashtag3	batch1	w8_late	0.0425229	1	2	2	2	2	3	2	4	3	3	5	5	4	3	2	5	1	1	14	0	15	8	14	13	15	3	Liver	Pre-ILC1	Group 1 ILC	1	2	2	3	2	3
GTGCAGCAGCATCTTG_1	SeuratProject	20040	4004	5082	4	Hashtag3	Hashtag4	3.92228	Hashtag3	Singlet	Hashtag3	batch1	w8_late	0.0501996	1	2	2	3	3	4	9	9	10	10	5	5	4	3	2	50	1	53	55	58	56	59	62	64	65	10	Liver	Pre-ILC1	Group 1 ILC	1	2	2	4	3	4
GTGCAGCCACTCGATA_1	SeuratProject	7260	2209	1154	4	Hashtag3	Hashtag4	2.27544	Hashtag3	Singlet	Hashtag3	batch1	w8_late	0.0367769	0	0	1	1	1	8	10	10	11	11	2	1	2	1	1	9	9	8	7	7	7	5	4	3	4	11	Liver	ILC1_b	Group 1 ILC	0	0	1	1	1	1
GTGGGAACAAAGCTAA_1	SeuratProject	8381	2142	694	4	Hashtag3	Hashtag4	1.79087	Hashtag3	Singlet	Hashtag3	batch1	w8_late	0.0434316	0	0	1	1	1	1	0	2	9	9	6	1	2	1	2	9	9	8	7	7	7	5	4	3	4	9	Liver	ILC1_b	Group 1 ILC	0	0	1	1	1	1
GTGTTCCTCACATTGG_1	SeuratProject	12557	3223	1749	3	Hashtag3	Hashtag4	2.678	Hashtag3	Singlet	Hashtag3	batch1	w8_late	0.0586127	1	2	2	2	2	3	2	4	3	3	5	5	4	3	2	5	1	1	14	0	15	8	14	13	15	3	Liver	Pre-ILC1	Group 1 ILC	1	2	2	3	2	3
GTTAGTGAGGTAGCCA_1	SeuratProject	23036	4414	3554	4	Hashtag3	Hashtag4	3.46338	Hashtag3	Singlet	Hashtag3	batch1	w8_late	0.0659837	1	2	2	3	3	4	6	7	7	7	5	5	4	3	2	5	1	1	21	0	21	19	18	17	17	7	Liver	Pre-ILC1	Group 1 ILC	1	2	2	4	3	4
GTTCCGTCAGGCGTTC_1	SeuratProject	9119	2708	1119	4	Hashtag3	Hashtag4	2.45298	Hashtag3	Singlet	Hashtag3	batch1	w8_late	0.0506634	1	2	2	3	3	4	9	9	10	10	5	5	4	3	2	50	1	53	55	58	56	59	62	64	65	10	Liver	Pre-ILC1	Group 1 ILC	1	2	2	4	3	4
TAACTTCAGTTCATCG_1	SeuratProject	15497	3963	488	3	Hashtag3	Hashtag4	1.83154	Hashtag3	Singlet	Hashtag3	batch1	w8_late	0.0602052	1	2	2	3	3	4	9	9	10	10	5	5	4	3	2	50	1	53	55	58	56	59	62	64	65	10	Liver	Pre-ILC1	Group 1 ILC	1	2	2	4	3	4
TAAGCCAGTCCATACA_1	SeuratProject	13878	3497	440	4	Hashtag3	Hashtag1	1.1783	Hashtag3	Singlet	Hashtag3	batch1	w8_late	0.042153	0	0	1	1	1	8	10	10	11	11	5	7	6	5	4	2	4	0	14	0	15	8	14	13	15	11	Liver	ILC1_b	Group 1 ILC	0	0	1	1	1	0
TAATCTCCATTGCCTC_1	SeuratProject	18006	4164	1654	4	Hashtag3	Hashtag1	2.74295	Hashtag3	Singlet	Hashtag3	batch1	w8_late	0.0336554	1	2	2	3	3	4	9	9	10	10	5	5	4	3	2	50	1	53	55	58	56	59	62	64	65	10	Liver	Pre-ILC1	Group 1 ILC	1	2	2	4	3	4
TACACCCCATGACAGG_1	SeuratProject	14316	3559	4210	4	Hashtag3	Hashtag1	3.3195	Hashtag3	Singlet	Hashtag3	batch1	w8_late	0.0327605	1	2	2	2	2	3	2	4	3	3	5	5	4	3	2	5	1	1	14	0	15	8	14	13	15	3	Liver	Pre-ILC1	Group 1 ILC	1	2	2	3	2	3
TACGTCCCACCCGTAG_1	SeuratProject	13421	3293	420	4	Hashtag3	Hashtag2	1.69164	Hashtag3	Singlet	Hashtag3	batch1	w8_late	0.0324864	1	2	2	3	3	4	6	7	7	7	5	5	4	3	2	50	1	53	55	58	56	59	62	64	65	7	Liver	Pre-ILC1	Group 1 ILC	1	2	2	4	3	4
TACGTCCCAGGCCCTA_1	SeuratProject	3500	1522	2069	3	Hashtag3	Hashtag4	2.66446	Hashtag3	Singlet	Hashtag3	batch1	w8_late	0.0417143	0	0	3	5	5	6	5	6	6	6	2	1	2	1	1	9	9	8	7	7	7	5	4	3	4	6	Liver	ILC1_d	Group 1 ILC	0	0	3	2	5	6
TAGATCGCATGAAGGC_1	SeuratProject	16075	3518	296	4	Hashtag3	Hashtag4	1.291	Hashtag3	Singlet	Hashtag3	batch1	w8_late	0.046283	1	2	2	2	2	3	2	4	3	3	5	5	4	3	2	5	1	1	14	0	15	8	14	13	15	3	Liver	Pre-ILC1	Group 1 ILC	1	2	2	3	2	3
TAGGGTTCAGCACGAA_1	SeuratProject	8282	2521	755	4	Hashtag3	Hashtag4	1.79353	Hashtag3	Singlet	Hashtag3	batch1	w8_late	0.0642357	1	2	2	2	2	3	2	11	9	9	5	5	4	3	2	5	1	1	14	0	15	8	14	13	15	9	Liver	Pre-ILC1	Group 1 ILC	1	2	2	3	2	3
TATCAGGGTGACCGAA_1	SeuratProject	15699	3634	4543	4	Hashtag3	Hashtag4	3.43417	Hashtag3	Singlet	Hashtag3	batch1	w8_late	0.0196191	1	2	2	2	2	3	2	4	3	3	5	5	4	3	2	5	1	1	14	0	15	8	14	13	15	3	Liver	Pre-ILC1	Group 1 ILC	1	2	2	3	2	3
TATCGCCCAATTGGTC_1	SeuratProject	11045	2950	1044	3	Hashtag3	Hashtag4	2.01293	Hashtag3	Singlet	Hashtag3	batch1	w8_late	0.0377546	1	2	2	3	3	4	6	7	7	7	5	5	4	3	2	5	1	1	21	0	21	19	18	17	17	7	Liver	Pre-ILC1	Group 1 ILC	1	2	2	4	3	4
TATCGCCTCAGCATTG_1	SeuratProject	14755	3570	443	4	Hashtag3	Hashtag4	1.62118	Hashtag3	Singlet	Hashtag3	batch1	w8_late	0.0496781	1	2	2	3	3	4	9	9	10	10	5	5	4	3	2	50	1	53	55	58	56	59	62	64	65	10	Liver	Pre-ILC1	Group 1 ILC	1	2	2	4	3	4
TATTCCAGTATCTCGA_1	SeuratProject	2746	1150	2721	4	Hashtag3	Hashtag4	3.10363	Hashtag3	Singlet	Hashtag3	batch1	w8_late	0.193736	0	1	0	0	0	2	3	1	1	1	2	1	2	1	1	20	19	18	17	14	18	15	12	11	14	1	Liver	ILC1_c	Group 1 ILC	0	1	0	0	0	2
TATTGGGTCACGGGAA_1	SeuratProject	6495	2268	1605	4	Hashtag3	Hashtag1	2.71647	Hashtag3	Singlet	Hashtag3	batch1	w8_late	0.0360277	0	0	1	1	1	0	1	2	5	5	5	14	12	3	2	10	1	1	14	0	15	8	14	13	15	5	Liver	ILC1_b	Group 1 ILC	0	0	1	1	1	0
TCAAGCAGTGGATCAG_1	SeuratProject	5261	1861	1173	4	Hashtag3	Hashtag1	2.41932	Hashtag3	Singlet	Hashtag3	batch1	w8_late	0.0703288	0	1	0	0	0	1	0	0	0	0	2	1	2	1	1	9	9	8	7	7	7	5	4	3	4	0	Liver	ILC1_c	Group 1 ILC	0	1	0	0	0	1
TCACGGGTCAAATAGG_1	SeuratProject	6667	2118	1429	4	Hashtag3	Hashtag4	2.38932	Hashtag3	Singlet	Hashtag3	batch1	w8_late	0.0494975	0	0	0	4	4	1	0	0	11	11	15	9	10	11	8	12	11	12	7	23	29	27	26	26	24	11	Liver	ILC1_c	Group 1 ILC	0	0	0	0	4	1
TCAGCAAGTGAGTGAC_1	SeuratProject	10192	2607	651	4	Hashtag3	Hashtag1	1.5334	Hashtag3	Singlet	Hashtag3	batch1	w8_late	0.0454278	0	0	1	1	1	8	10	10	11	9	6	7	6	5	4	2	4	0	3	3	2	1	0	0	0	9	Liver	ILC1_b	Group 1 ILC	0	0	1	1	1	0
TCAGGTAAGGCGATAC_1	SeuratProject	10117	2784	449	4	Hashtag3	Hashtag4	1.61924	Hashtag3	Singlet	Hashtag3	batch1	w8_late	0.0463576	1	2	2	2	2	3	2	4	3	3	5	5	4	3	2	5	1	1	14	0	15	8	14	13	15	3	Liver	Pre-ILC1	Group 1 ILC	1	2	2	3	2	3
TCAGTTTCAACTCGAT_1	SeuratProject	17654	3997	1352	4	Hashtag3	Hashtag4	2.63254	Hashtag3	Singlet	Hashtag3	batch1	w8_late	0.0385182	1	2	2	3	3	4	9	9	10	10	5	5	4	3	2	50	1	53	55	58	56	59	62	64	65	10	Liver	Pre-ILC1	Group 1 ILC	1	2	2	4	3	4
TCATGGAAGTCTACCA_1	SeuratProject	18264	3857	1180	4	Hashtag3	Hashtag4	2.21002	Hashtag3	Singlet	Hashtag3	batch1	w8_late	0.0385458	1	2	2	2	2	3	2	4	3	3	5	5	4	3	2	5	1	1	14	0	15	8	14	13	15	3	Liver	Pre-ILC1	Group 1 ILC	1	2	2	3	2	3
TCATGGATCGTAGGGA_1	SeuratProject	9448	2649	1009	4	Hashtag3	Hashtag4	1.90451	Hashtag3	Singlet	Hashtag3	batch1	w8_late	0.065199	1	2	2	2	2	3	2	4	3	3	5	5	4	3	2	5	1	1	14	0	15	8	14	13	15	3	Liver	Pre-ILC1	Group 1 ILC	1	2	2	3	2	3
TCCACGTTCGTGCTCT_1	SeuratProject	20373	4180	285	3	Hashtag3	Hashtag4	1.04385	Hashtag3	Singlet	Hashtag3	batch1	w8_late	0.0478575	1	2	2	3	3	4	9	9	10	10	5	5	4	3	2	50	1	53	55	58	56	59	62	64	65	10	Liver	Pre-ILC1	Group 1 ILC	1	2	2	4	3	4
TCCGTGTTCAAGTTGC_1	SeuratProject	9762	2917	3303	4	Hashtag3	Hashtag4	3.49984	Hashtag3	Singlet	Hashtag3	batch1	w8_late	0.0719115	0	0	1	1	1	0	1	2	5	5	6	7	6	5	4	2	4	0	3	3	2	1	0	0	0	5	Liver	ILC1_b	Group 1 ILC	0	0	1	1	1	0
TCGAACACAACGACAG_1	SeuratProject	14837	3586	1024	4	Hashtag3	Hashtag4	2.26485	Hashtag3	Singlet	Hashtag3	batch1	w8_late	0.0448878	1	2	2	3	3	4	6	7	7	7	5	5	4	3	2	5	1	1	21	0	21	19	18	17	17	7	Liver	Pre-ILC1	Group 1 ILC	1	2	2	4	3	4
TCGACGGAGGCTAACG_1	SeuratProject	12731	3525	1504	3	Hashtag3	Hashtag1	2.65561	Hashtag3	Singlet	Hashtag3	batch1	w8_late	0.060011	1	2	2	3	3	4	6	7	7	7	5	5	4	3	2	5	1	1	21	0	21	19	18	17	17	7	Liver	Pre-ILC1	Group 1 ILC	1	2	2	4	3	4
TCGGATACACTCCTTG_1	SeuratProject	4887	1740	1222	4	Hashtag3	Hashtag2	2.08124	Hashtag3	Singlet	Hashtag3	batch1	w8_late	0.0354	0	1	0	0	0	1	0	0	0	0	2	1	2	1	1	9	9	8	7	7	7	5	4	3	4	0	Liver	ILC1_c	Group 1 ILC	0	1	0	0	0	1
TCGGGCACAGCCGTTG_1	SeuratProject	18711	3909	1650	4	Hashtag3	Hashtag4	2.82682	Hashtag3	Singlet	Hashtag3	batch1	w8_late	0.0262412	1	2	2	3	3	4	6	7	7	7	5	5	4	3	2	50	1	53	55	58	56	59	62	64	65	7	Liver	Pre-ILC1	Group 1 ILC	1	2	2	4	3	4
TCTAACTAGCATGTTC_1	SeuratProject	7995	2361	1472	4	Hashtag3	Hashtag1	2.45088	Hashtag3	Singlet	Hashtag3	batch1	w8_late	0.0524078	0	0	3	4	4	5	4	3	2	2	15	9	10	11	8	12	11	12	11	39	39	39	39	40	38	2	Liver	ILC1_d	Group 1 ILC	0	0	3	2	4	5
TCTCTGGCAGGAGGTT_1	SeuratProject	6379	2098	1788	3	Hashtag3	Hashtag4	2.79573	Hashtag3	Singlet	Hashtag3	batch1	w8_late	0.0380937	0	0	1	1	1	0	1	2	2	2	15	9	10	11	8	12	11	12	11	23	29	27	26	26	24	2	Liver	ILC1_b	Group 1 ILC	0	0	1	1	4	0
TGAACGTCATGTTCAG_1	SeuratProject	14277	3636	1801	4	Hashtag3	Hashtag4	2.31834	Hashtag3	Singlet	Hashtag3	batch1	w8_late	0.0457379	1	2	2	3	3	4	6	7	7	7	5	5	4	3	2	5	1	1	21	0	21	19	18	17	17	7	Liver	Pre-ILC1	Group 1 ILC	1	2	2	4	3	4
TGAATGCAGTACCATC_1	SeuratProject	14941	3690	977	4	Hashtag3	Hashtag4	2.21997	Hashtag3	Singlet	Hashtag3	batch1	w8_late	0.0466502	1	2	2	2	2	3	2	4	3	3	5	5	4	3	2	5	1	1	21	0	21	19	18	17	17	3	Liver	Pre-ILC1	Group 1 ILC	1	2	2	3	2	3
TGATTTCTCATTGTGG_1	SeuratProject	6086	1951	525	4	Hashtag3	Hashtag4	1.65385	Hashtag3	Singlet	Hashtag3	batch1	w8_late	0.0412422	0	0	1	1	1	1	0	2	5	5	2	1	2	1	1	9	9	8	7	7	7	5	4	3	4	5	Liver	ILC1_b	Group 1 ILC	0	0	1	1	1	1
TGCACGGGTAGTTCCA_1	SeuratProject	7967	2447	2340	4	Hashtag3	Hashtag4	2.85908	Hashtag3	Singlet	Hashtag3	batch1	w8_late	0.0464416	0	0	1	1	1	0	1	2	5	5	6	7	6	5	4	2	4	0	3	3	2	1	0	0	0	5	Liver	ILC1_b	Group 1 ILC	0	0	1	1	1	0
TGCAGATAGCTGAGCA_1	SeuratProject	12019	3125	1648	4	Hashtag3	Hashtag1	2.56295	Hashtag3	Singlet	Hashtag3	batch1	w8_late	0.0463433	1	2	2	2	2	3	6	7	7	7	5	5	4	3	2	5	1	1	14	0	15	8	14	13	15	7	Liver	Pre-ILC1	Group 1 ILC	1	2	2	4	2	3
TGCTCCACATGACAAA_1	SeuratProject	15456	3677	2214	3	Hashtag3	Hashtag2	3.22876	Hashtag3	Singlet	Hashtag3	batch1	w8_late	0.0406962	1	2	2	2	2	3	2	4	3	3	5	5	4	3	2	5	1	1	14	0	15	8	14	13	15	3	Liver	Pre-ILC1	Group 1 ILC	1	2	2	3	2	3
TGCTCCAGTTAGAGAT_1	SeuratProject	10715	3038	2229	4	Hashtag3	Hashtag4	2.9109	Hashtag3	Singlet	Hashtag3	batch1	w8_late	0.0354643	1	2	2	3	3	4	9	9	10	10	5	5	4	3	2	50	1	53	55	58	56	59	62	64	65	10	Liver	Pre-ILC1	Group 1 ILC	1	2	2	4	3	4
TGGAGAGCAACAAGTA_1	SeuratProject	15783	3752	1600	4	Hashtag3	Hashtag4	2.79555	Hashtag3	Singlet	Hashtag3	batch1	w8_late	0.0575936	1	2	2	3	3	4	9	9	10	10	5	5	4	3	2	50	1	53	55	58	56	59	62	64	65	10	Liver	Pre-ILC1	Group 1 ILC	1	2	2	4	3	4
TGGGAGACATCCGGCA_1	SeuratProject	20425	4192	1977	4	Hashtag3	Hashtag1	2.73487	Hashtag3	Singlet	Hashtag3	batch1	w8_late	0.0511138	1	2	2	3	3	4	9	9	10	10	5	5	4	3	2	50	1	53	55	58	56	59	62	64	65	10	Liver	Pre-ILC1	Group 1 ILC	1	2	2	4	3	4
TGTTCCGCAAGTGGCA_1	SeuratProject	6853	2197	1548	3	Hashtag3	Hashtag2	2.58173	Hashtag3	Singlet	Hashtag3	batch1	w8_late	0.0461112	0	0	1	1	1	0	1	2	5	5	6	7	6	5	4	2	4	0	3	3	2	1	0	0	0	5	Liver	ILC1_b	Group 1 ILC	0	0	1	1	1	0
TGTTCCGGTCCAGAAG_1	SeuratProject	8594	2722	2777	3	Hashtag3	Hashtag1	3.06662	Hashtag3	Singlet	Hashtag3	batch1	w8_late	0.0336281	1	2	2	2	2	3	2	4	3	3	5	5	4	3	2	5	1	1	14	0	15	8	14	13	15	3	Liver	Pre-ILC1	Group 1 ILC	1	2	2	3	2	3
TTAGTCTGTGTCCTAA_1	SeuratProject	9606	3069	1311	4	Hashtag3	Hashtag2	2.69892	Hashtag3	Singlet	Hashtag3	batch1	w8_late	0.0417447	1	2	2	3	3	4	6	7	7	7	5	5	4	3	2	5	1	1	14	0	15	8	14	13	15	7	Liver	Pre-ILC1	Group 1 ILC	1	2	2	4	3	4
TTATTGCAGACCAGAC_1	SeuratProject	16228	3780	1474	4	Hashtag3	Hashtag4	2.60949	Hashtag3	Singlet	Hashtag3	batch1	w8_late	0.036172	1	2	2	3	3	4	9	9	10	10	5	5	4	3	2	50	1	53	55	58	56	59	62	64	65	10	Liver	Pre-ILC1	Group 1 ILC	1	2	2	4	3	4
TTCAGGAGTCCCGCAA_1	SeuratProject	7466	2309	1113	4	Hashtag3	Hashtag1	2.10552	Hashtag3	Singlet	Hashtag3	batch1	w8_late	0.0458077	0	0	1	4	4	8	10	10	11	11	6	7	6	5	4	2	4	0	3	3	2	1	0	0	0	11	Liver	ILC1_b	Group 1 ILC	0	0	1	3	4	5
TTCGGTCCATCGCTGG_1	SeuratProject	7709	2179	706	4	Hashtag3	Hashtag4	2.03076	Hashtag3	Singlet	Hashtag3	batch1	w8_late	0.0415099	0	1	0	2	2	3	2	11	9	9	2	1	2	1	1	9	9	8	7	7	7	5	4	3	4	9	Liver	ILC1_c	Group 1 ILC	0	1	0	3	2	3
TTCTAGTAGTAGCCAG_1	SeuratProject	21042	4088	1149	3	Hashtag3	Hashtag1	2.14393	Hashtag3	Singlet	Hashtag3	batch1	w8_late	0.0569813	1	2	2	2	2	3	2	4	3	3	5	5	4	3	2	5	1	1	14	0	15	8	14	13	15	3	Liver	Pre-ILC1	Group 1 ILC	1	2	2	3	2	3
TTGGATGAGAGGCTGT_1	SeuratProject	15423	3541	3561	4	Hashtag3	Hashtag4	3.27818	Hashtag3	Singlet	Hashtag3	batch1	w8_late	0.0464242	1	2	2	3	3	4	9	9	10	10	5	5	4	3	2	50	1	53	55	58	56	59	62	64	65	10	Liver	Pre-ILC1	Group 1 ILC	1	2	2	4	3	4
TTGGGATCACGGTGTC_1	SeuratProject	6599	2128	409	4	Hashtag3	Hashtag4	1.54881	Hashtag3	Singlet	Hashtag3	batch1	w8_late	0.0348538	0	2	2	2	2	3	2	11	9	9	15	9	10	11	8	9	11	1	14	23	15	8	14	13	15	9	Liver	Pre-ILC1	Group 1 ILC	0	2	2	3	2	3
TTGTGTTTCGGTAGAG_1	SeuratProject	10934	3166	2154	4	Hashtag3	Hashtag4	2.97494	Hashtag3	Singlet	Hashtag3	batch1	w8_late	0.0567953	1	2	2	3	3	4	6	7	7	7	5	5	4	3	2	5	1	1	21	0	21	19	18	17	17	7	Liver	Pre-ILC1	Group 1 ILC	1	2	2	4	3	4
TTGTTGTCAGGCTCTG_1	SeuratProject	8923	2893	454	4	Hashtag3	Hashtag2	1.62321	Hashtag3	Singlet	Hashtag3	batch1	w8_late	0.0282416	1	2	2	3	3	4	6	7	7	7	5	5	4	3	2	5	1	1	21	0	21	19	18	17	17	7	Liver	Pre-ILC1	Group 1 ILC	1	2	2	4	3	4
TTTACTGTCCCAGGCA_1	SeuratProject	3922	1758	894	4	Hashtag3	Hashtag4	1.85753	Hashtag3	Singlet	Hashtag3	batch1	w8_late	0.0657828	0	1	0	0	0	2	3	1	1	1	2	1	2	1	1	20	19	18	17	14	18	15	12	11	14	1	Liver	ILC1_c	Group 1 ILC	0	1	0	0	0	2
TTTATGCGTCTTTCTA_1	SeuratProject	12858	3404	2012	4	Hashtag3	Hashtag1	2.75574	Hashtag3	Singlet	Hashtag3	batch1	w8_late	0.0384974	1	2	2	2	2	3	2	4	3	3	5	5	4	3	2	5	1	1	14	0	15	8	14	13	15	3	Liver	Pre-ILC1	Group 1 ILC	1	2	2	3	2	3
TTTCAGTTCGCCACTT_1	SeuratProject	4099	1694	1630	4	Hashtag3	Hashtag4	2.51919	Hashtag3	Singlet	Hashtag3	batch1	w8_late	0.0531837	0	1	0	0	0	1	0	0	0	0	2	1	2	1	1	9	9	8	7	7	7	5	4	3	4	0	Liver	ILC1_c	Group 1 ILC	0	1	0	0	0	1
TTTGACTCAACTCCAA_1	SeuratProject	12892	3437	3057	4	Hashtag3	Hashtag1	3.44249	Hashtag3	Singlet	Hashtag3	batch1	w8_late	0.048247	1	2	2	3	3	4	6	7	7	7	5	5	4	3	2	5	1	1	21	0	21	19	18	17	17	7	Liver	Pre-ILC1	Group 1 ILC	1	2	2	4	3	4
TTTGACTGTACACGTT_1	SeuratProject	6428	2137	799	4	Hashtag3	Hashtag2	2.13355	Hashtag3	Singlet	Hashtag3	batch1	w8_late	0.0480709	0	0	1	1	1	1	0	2	5	5	2	1	2	1	1	9	9	8	7	7	7	5	4	3	4	5	Liver	ILC1_b	Group 1 ILC	0	0	1	1	1	1
TTTGGAGAGTGCCGAA_1	SeuratProject	8495	2695	3018	4	Hashtag3	Hashtag4	3.11391	Hashtag3	Singlet	Hashtag3	batch1	w8_late	0.0466157	1	2	2	2	2	3	2	4	3	3	5	5	4	3	2	5	1	1	14	0	15	8	14	13	15	3	Liver	Pre-ILC1	Group 1 ILC	1	2	2	3	2	3
TTTGTTGGTTGCATTG_1	SeuratProject	15242	3561	845	4	Hashtag3	Hashtag1	2.11154	Hashtag3	Singlet	Hashtag3	batch1	w8_late	0.0516336	1	2	2	2	2	3	2	4	3	3	5	5	4	3	2	5	1	1	14	0	15	8	14	13	15	3	Liver	Pre-ILC1	Group 1 ILC	1	2	2	3	2	3
AACAAGAAGCATCAGG_2	SeuratProject	4172	1513	298	3	Hashtag2	Hashtag4	2.83486	Hashtag2	Singlet	Hashtag2	batch2	w8_late	0.0445829	0	0	1	1	6	7	7	5	4	4	6	7	6	5	4	2	4	0	3	3	2	1	0	0	0	4	Intestine	ILC1_b	Group 1 ILC	0	0	1	1	1	7
AACCATGCACGTATAC_2	SeuratProject	11799	3131	160	4	Hashtag2	Hashtag5	2.0936	Hashtag2	Singlet	Hashtag2	batch2	w8_late	0.064158	1	2	2	2	2	3	2	4	3	3	5	5	4	3	2	5	1	1	14	0	15	8	14	13	15	3	Intestine	Pre-ILC1	Group 1 ILC	1	2	2	3	2	3
AACCATGCATGACTGT_2	SeuratProject	20057	4272	4746	4	Hashtag2	Hashtag5	5.49581	Hashtag2	Singlet	Hashtag2	batch2	w8_late	0.0402852	1	2	2	3	3	4	9	9	10	10	5	5	4	3	2	50	1	53	55	58	56	59	62	64	65	10	Intestine	Pre-ILC1	Group 1 ILC	1	2	2	4	3	4
AACCTTTTCTCCCTAG_2	SeuratProject	22863	4414	2133	3	Hashtag2	Hashtag4	4.59959	Hashtag2	Singlet	Hashtag2	batch2	w8_late	0.0520929	1	2	2	2	2	3	2	4	3	3	5	5	4	3	2	5	1	1	21	0	21	19	18	17	17	3	Intestine	Pre-ILC1	Group 1 ILC	1	2	2	3	2	3
AACGTCAAGACTGGGT_2	SeuratProject	14233	3347	7695	3	Hashtag2	Hashtag3	5.83858	Hashtag2	Singlet	Hashtag2	batch2	w8_late	0.0582449	1	2	2	3	3	4	6	7	7	7	5	5	4	3	2	5	1	1	21	0	21	19	18	17	17	7	Intestine	Pre-ILC1	Group 1 ILC	1	2	2	4	3	4
AAGACAAAGCGTGAGT_2	SeuratProject	4758	1633	4963	3	Hashtag2	Hashtag4	5.03506	Hashtag2	Singlet	Hashtag2	batch2	w8_late	0.0750315	0	1	0	0	0	2	3	1	1	1	2	1	2	1	1	9	9	8	7	7	7	5	4	3	4	1	Intestine	ILC1_c	Group 1 ILC	0	1	0	0	0	2
AAGCATCAGGTTAGTA_2	SeuratProject	13731	3367	172	5	Hashtag2	Hashtag6	2.17526	Hashtag2	Singlet	Hashtag2	batch2	w8_late	0.0541111	1	2	2	3	3	4	6	7	7	7	5	5	4	3	2	5	1	1	21	0	21	19	18	17	17	7	Intestine	Pre-ILC1	Group 1 ILC	1	2	2	4	3	4
AAGTTCGTCCGTGTCT_2	SeuratProject	10185	2747	5011	4	Hashtag2	Hashtag1	5.50356	Hashtag2	Singlet	Hashtag2	batch2	w8_late	0.0425135	0	0	1	5	5	6	5	2	5	5	5	5	4	3	2	5	1	1	21	0	21	19	18	17	17	5	Intestine	ILC1_b	Group 1 ILC	0	0	1	2	5	6
ACAGAAATCCCATGGG_2	SeuratProject	8235	2214	1751	3	Hashtag2	Hashtag3	4.39971	Hashtag2	Singlet	Hashtag2	batch2	w8_late	0.0567092	0	0	1	1	1	0	1	3	2	2	15	9	10	11	8	12	11	12	11	23	29	27	26	26	24	2	Intestine	ILC1_b	Group 1 ILC	0	0	1	1	1	0
ACATCGACATCGGAGA_2	SeuratProject	22556	4209	2922	4	Hashtag2	Hashtag6	5.01743	Hashtag2	Singlet	Hashtag2	batch2	w8_late	0.037019	1	2	2	2	2	3	2	4	3	3	5	5	4	3	2	5	1	1	21	0	21	19	18	17	17	3	Intestine	Pre-ILC1	Group 1 ILC	1	2	2	3	2	3
ACATGCATCAAATGAG_2	SeuratProject	14605	3412	1135	3	Hashtag2	Hashtag3	4.151	Hashtag2	Singlet	Hashtag2	batch2	w8_late	0.0736734	1	2	2	3	3	4	9	9	10	10	5	5	4	3	2	50	1	53	55	58	56	59	62	64	65	10	Intestine	Pre-ILC1	Group 1 ILC	1	2	2	4	3	4
ACCCTCAGTCTGTCCT_2	SeuratProject	5012	1772	895	4	Hashtag2	Hashtag1	4.01613	Hashtag2	Singlet	Hashtag2	batch2	w8_late	0.051676	0	0	1	1	1	0	1	3	2	2	6	7	6	5	4	2	4	0	3	3	2	1	0	0	0	2	Intestine	ILC1_b	Group 1 ILC	0	0	1	1	1	0
ACCTGTCCACTAAACC_2	SeuratProject	5027	1626	1627	4	Hashtag2	Hashtag6	4.43305	Hashtag2	Singlet	Hashtag2	batch2	w8_late	0.0324249	0	1	0	0	0	2	3	1	1	1	2	1	2	1	1	20	19	18	17	14	18	15	12	11	14	1	Intestine	ILC1_c	Group 1 ILC	0	1	0	0	0	2
ACTATGGCACCATTCC_2	SeuratProject	12314	3181	982	4	Hashtag2	Hashtag1	4.10677	Hashtag2	Singlet	Hashtag2	batch2	w8_late	0.0374371	1	2	2	3	3	4	9	9	10	10	5	5	4	3	2	50	1	53	55	58	56	59	62	64	65	10	Intestine	Pre-ILC1	Group 1 ILC	1	2	2	4	3	4
ACTATTCTCTGTAACG_2	SeuratProject	18695	4004	212	5	Hashtag2	Hashtag1	2.29948	Hashtag2	Singlet	Hashtag2	batch2	w8_late	0.0695373	1	2	2	2	2	3	2	4	3	3	5	5	4	3	2	5	1	1	21	0	21	19	18	17	17	3	Intestine	Pre-ILC1	Group 1 ILC	1	2	2	3	2	3
ACTGATGCAGAATCGG_2	SeuratProject	16520	3696	86	5	Hashtag2	Hashtag6	1.40848	Hashtag2	Singlet	Hashtag2	batch2	w8_late	0.0552058	1	2	2	3	3	4	6	7	7	7	5	5	4	3	2	50	1	53	55	58	56	59	62	64	65	7	Intestine	Pre-ILC1	Group 1 ILC	1	2	2	4	3	4
ACTGTCCAGGTAAGTT_2	SeuratProject	7907	2235	1942	4	Hashtag2	Hashtag6	4.61178	Hashtag2	Singlet	Hashtag2	batch2	w8_late	0.061591	0	1	0	0	0	1	0	0	0	0	2	1	2	1	1	9	9	8	7	7	7	5	4	3	4	0	Intestine	ILC1_c	Group 1 ILC	0	1	0	0	0	1
ACTTCGCTCGAGCCTG_2	SeuratProject	3625	1284	1584	6	Hashtag2	Hashtag1	4.15613	Hashtag2	Singlet	Hashtag2	batch2	w8_late	0.0593103	0	3	3	5	5	6	5	6	6	6	15	9	10	11	8	12	11	12	11	39	39	39	39	40	38	6	Intestine	ILC1_d	Group 1 ILC	0	0	3	2	5	6
AGAAGTAAGAAGCCTG_2	SeuratProject	17309	3654	1055	3	Hashtag2	Hashtag3	4.18498	Hashtag2	Singlet	Hashtag2	batch2	w8_late	0.0383038	1	2	2	3	3	4	9	9	10	10	5	5	4	3	2	50	1	53	55	58	56	59	62	64	65	10	Intestine	Pre-ILC1	Group 1 ILC	1	2	2	4	3	4
AGACACTGTTGTAAAG_2	SeuratProject	15683	3605	6594	2	Hashtag2	Hashtag3	5.90188	Hashtag2	Singlet	Hashtag2	batch2	w8_late	0.0577696	1	2	2	3	3	4	9	9	10	10	5	5	4	3	2	50	1	53	55	58	56	59	62	64	65	10	Intestine	Pre-ILC1	Group 1 ILC	1	2	2	4	3	4
AGAGCAGCAGGAAGTC_2	SeuratProject	7033	2202	104	4	Hashtag2	Hashtag6	1.57175	Hashtag2	Singlet	Hashtag2	batch2	w8_late	0.0878715	1	2	2	2	2	3	2	11	9	9	5	5	4	3	2	5	1	1	14	0	15	8	14	13	15	9	Intestine	Pre-ILC1	Group 1 ILC	1	2	2	3	2	3
AGATGAACACTGCGTG_2	SeuratProject	12339	3386	788	4	Hashtag2	Hashtag1	3.88003	Hashtag2	Singlet	Hashtag2	batch2	w8_late	0.0493557	1	2	2	3	3	4	6	7	7	7	5	5	4	3	2	50	1	53	55	58	56	59	62	64	65	7	Intestine	Pre-ILC1	Group 1 ILC	1	2	2	4	3	4
AGCGATTAGGAACGTC_2	SeuratProject	6425	1753	60	5	Hashtag2	Hashtag1	0.786433	Hashtag2	Singlet	Hashtag2	batch2	w8_late	0.0555642	0	0	1	1	1	1	0	11	9	9	2	9	2	1	8	9	9	8	7	7	7	5	4	3	4	9	Intestine	ILC1_b	Group 1 ILC	0	0	1	1	1	1
AGCGCCACAAGAGTTA_2	SeuratProject	17032	4129	505	4	Hashtag2	Hashtag4	3.06969	Hashtag2	Singlet	Hashtag2	batch2	w8_late	0.0337013	1	2	2	3	3	4	9	9	10	10	5	5	4	3	2	50	1	53	55	58	56	59	62	64	65	10	Intestine	Pre-ILC1	Group 1 ILC	1	2	2	4	3	4
AGCGCTGAGCTGTTCA_2	SeuratProject	9705	2557	736	5	Hashtag2	Hashtag5	3.62982	Hashtag2	Singlet	Hashtag2	batch2	w8_late	0.0562597	0	0	3	4	4	5	4	3	2	2	15	9	10	11	8	12	11	12	11	23	29	27	26	26	24	2	Intestine	ILC1_d	Group 1 ILC	0	0	3	2	4	5
AGCTCAAGTCGAAGCA_2	SeuratProject	5054	1678	3887	5	Hashtag2	Hashtag5	5.29549	Hashtag2	Singlet	Hashtag2	batch2	w8_late	0.0528294	0	0	3	4	4	5	4	3	2	2	15	9	10	11	8	12	11	12	11	23	29	27	26	26	24	2	Intestine	ILC1_d	Group 1 ILC	0	0	3	2	4	5
AGGAAATGTGCATACT_2	SeuratProject	8690	2452	6108	5	Hashtag2	Hashtag4	5.71902	Hashtag2	Singlet	Hashtag2	batch2	w8_late	0.0418872	1	2	2	2	2	3	2	4	3	3	5	5	4	3	2	5	1	1	14	0	15	8	14	13	15	3	Intestine	Pre-ILC1	Group 1 ILC	1	2	2	3	2	3
AGGAATAAGATGGCAC_2	SeuratProject	10544	3080	2721	4	Hashtag2	Hashtag1	4.892	Hashtag2	Singlet	Hashtag2	batch2	w8_late	0.0356601	1	2	2	2	2	3	2	4	3	3	5	5	4	3	2	5	1	1	21	0	21	19	18	17	17	3	Intestine	Pre-ILC1	Group 1 ILC	1	2	2	3	2	3
AGGAATAGTGCCTGAC_2	SeuratProject	7764	2235	1893	5	Hashtag2	Hashtag6	4.58465	Hashtag2	Singlet	Hashtag2	batch2	w8_late	0.0413447	0	0	3	4	4	5	4	3	2	2	15	9	10	11	8	12	11	12	11	23	29	27	26	26	24	2	Intestine	ILC1_d	Group 1 ILC	0	0	3	2	4	5
AGGACTTAGCCAGAGT_2	SeuratProject	28079	4823	849	5	Hashtag2	Hashtag1	3.71274	Hashtag2	Singlet	Hashtag2	batch2	w8_late	0.0569821	1	2	2	3	3	4	6	7	7	7	5	5	4	3	2	5	1	1	21	0	21	19	18	17	17	7	Intestine	Pre-ILC1	Group 1 ILC	1	2	2	4	3	4
AGGACTTGTATGCAAA_2	SeuratProject	3879	1487	1286	2	Hashtag2	Hashtag3	4.46436	Hashtag2	Singlet	Hashtag2	batch2	w8_late	0.0510441	0	0	3	5	5	6	5	6	6	6	2	9	10	11	8	9	9	8	7	23	29	27	26	26	24	6	Intestine	ILC1_d	Group 1 ILC	0	0	3	2	5	6
AGGGCTCTCAAACGAA_2	SeuratProject	6171	2047	68	2	Hashtag2	Hashtag3	1.68794	Hashtag2	Singlet	Hashtag2	batch2	w8_late	0.0682223	0	1	0	0	0	1	0	0	0	0	2	1	2	1	1	9	9	8	7	7	7	5	4	3	4	0	Intestine	ILC1_c	Group 1 ILC	0	1	0	0	0	1
AGGGTCCCAAAGTATG_2	SeuratProject	5918	1737	1203	4	Hashtag2	Hashtag3	4.20969	Hashtag2	Singlet	Hashtag2	batch2	w8_late	0.0501859	0	0	1	1	1	0	1	2	5	5	6	7	6	5	4	2	4	0	3	3	2	1	0	0	0	5	Intestine	ILC1_b	Group 1 ILC	0	0	1	1	1	0
AGGTCTAAGTTGTAAG_2	SeuratProject	15551	3439	456	4	Hashtag2	Hashtag1	3.10233	Hashtag2	Singlet	Hashtag2	batch2	w8_late	0.0667481	1	2	2	2	2	3	2	4	3	3	5	5	4	3	2	5	1	1	21	0	21	19	18	17	17	3	Intestine	Pre-ILC1	Group 1 ILC	1	2	2	3	2	3
AGTACTGTCTGTCGCT_2	SeuratProject	2379	1120	1046	4	Hashtag2	Hashtag4	4.09981	Hashtag2	Singlet	Hashtag2	batch2	w8_late	0.0281631	0	1	0	0	0	2	3	1	1	1	2	1	2	1	1	20	19	18	17	14	18	15	12	11	14	1	Intestine	ILC1_c	Group 1 ILC	0	1	0	0	0	2
AGTCATGAGCAGCCTC_2	SeuratProject	3935	1575	257	3	Hashtag2	Hashtag4	2.98921	Hashtag2	Singlet	Hashtag2	batch2	w8_late	0.128844	0	1	0	0	0	1	0	0	0	0	2	1	2	1	1	9	9	8	7	7	7	5	4	3	4	0	Intestine	ILC1_c	Group 1 ILC	0	1	0	0	0	1
AGTGACTGTAGGTTTC_2	SeuratProject	15420	3519	2675	4	Hashtag2	Hashtag3	5.06437	Hashtag2	Singlet	Hashtag2	batch2	w8_late	0.0383917	1	2	2	2	2	3	2	4	3	3	5	5	4	3	2	5	1	1	14	0	15	8	14	13	15	3	Intestine	Pre-ILC1	Group 1 ILC	1	2	2	3	2	3
ATAGACCGTTATCCAG_2	SeuratProject	8205	2537	1477	4	Hashtag2	Hashtag1	4.28363	Hashtag2	Singlet	Hashtag2	batch2	w8_late	0.0264473	1	2	2	3	3	4	6	7	7	7	5	5	4	3	2	5	1	1	21	0	21	19	18	17	17	7	Intestine	Pre-ILC1	Group 1 ILC	1	2	2	4	3	4
ATCATTCAGGTAAAGG_2	SeuratProject	3619	1354	669	5	Hashtag2	Hashtag5	3.20265	Hashtag2	Singlet	Hashtag2	batch2	w8_late	0.0392374	0	1	0	0	0	2	3	1	1	1	2	1	2	1	1	20	19	18	17	14	18	15	12	11	14	1	Intestine	ILC1_c	Group 1 ILC	0	1	0	0	0	2
ATCGATGCAGACCGCT_2	SeuratProject	12947	3420	1199	2	Hashtag2	Hashtag3	4.39442	Hashtag2	Singlet	Hashtag2	batch2	w8_late	0.0347571	1	2	2	3	3	4	6	7	7	7	5	5	4	3	2	5	1	1	21	0	21	19	18	17	17	7	Intestine	Pre-ILC1	Group 1 ILC	1	2	2	4	3	4
ATCTTCATCGGAGTAG_2	SeuratProject	6791	1967	2126	5	Hashtag2	Hashtag5	4.68865	Hashtag2	Singlet	Hashtag2	batch2	w8_late	0.0550729	0	0	3	4	4	5	4	3	2	2	15	9	10	11	8	12	11	1	14	23	15	8	14	13	15	2	Intestine	ILC1_d	Group 1 ILC	0	0	3	2	4	5
ATGCGATTCTCACTCG_2	SeuratProject	5001	1761	2204	4	Hashtag2	Hashtag3	4.75394	Hashtag2	Singlet	Hashtag2	batch2	w8_late	0.0689862	0	0	1	1	1	0	7	5	4	4	6	7	6	5	4	2	4	0	3	3	2	1	0	0	0	4	Intestine	ILC1_b	Group 1 ILC	0	0	1	1	1	0
ATGGTTGGTCGATTAC_2	SeuratProject	11720	2904	200	5	Hashtag2	Hashtag1	2.05578	Hashtag2	Singlet	Hashtag2	batch2	w8_late	0.0296928	1	2	2	2	2	3	2	4	3	3	5	5	4	3	2	5	1	1	14	0	15	8	14	13	15	3	Intestine	Pre-ILC1	Group 1 ILC	1	2	2	3	2	3
ATGGTTGGTCTGATCA_2	SeuratProject	13726	3305	2417	3	Hashtag2	Hashtag3	4.91162	Hashtag2	Singlet	Hashtag2	batch2	w8_late	0.0459711	1	2	2	2	2	3	2	4	3	3	5	5	4	3	2	5	1	1	21	0	21	19	18	17	17	3	Intestine	Pre-ILC1	Group 1 ILC	1	2	2	3	2	3
ATGTCCCTCGCTGTTC_2	SeuratProject	14152	3466	3047	4	Hashtag2	Hashtag5	4.72274	Hashtag2	Singlet	Hashtag2	batch2	w8_late	0.0548332	1	2	2	2	2	3	2	4	3	3	5	5	4	3	2	5	1	1	14	0	15	8	14	13	15	3	Intestine	Pre-ILC1	Group 1 ILC	1	2	2	3	2	3
ATTACCTGTAACCCGC_2	SeuratProject	5626	1745	129	4	Hashtag2	Hashtag4	1.70871	Hashtag2	Singlet	Hashtag2	batch2	w8_late	0.046925	0	1	0	0	0	2	3	1	1	1	2	1	2	1	1	20	19	18	17	14	18	15	12	11	14	1	Intestine	ILC1_c	Group 1 ILC	0	1	0	0	0	2
ATTCTTGAGGAAGAAC_2	SeuratProject	13882	3149	6363	5	Hashtag2	Hashtag1	5.74404	Hashtag2	Singlet	Hashtag2	batch2	w8_late	0.0535946	1	2	2	3	3	4	9	9	10	10	5	5	4	3	2	5	1	1	21	0	21	19	18	17	17	10	Intestine	Pre-ILC1	Group 1 ILC	1	2	2	4	3	4
ATTGGGTAGCCTTGAT_2	SeuratProject	5350	2149	1444	5	Hashtag2	Hashtag5	4.30445	Hashtag2	Singlet	Hashtag2	batch2	w8_late	0.0437383	0	0	3	4	4	5	4	3	2	2	15	9	10	11	8	12	11	12	11	39	39	39	39	40	38	2	Intestine	ILC1_d	Group 1 ILC	0	0	3	2	4	5
ATTTACCTCGCCTATC_2	SeuratProject	10662	3267	1900	5	Hashtag2	Hashtag5	4.5794	Hashtag2	Singlet	Hashtag2	batch2	w8_late	0.0495217	1	2	2	3	3	4	9	9	10	10	5	5	4	3	2	50	1	53	55	58	56	59	62	64	65	10	Intestine	Pre-ILC1	Group 1 ILC	1	2	2	4	3	4
CAAGCTACACTGTCCT_2	SeuratProject	5693	1745	528	3	Hashtag2	Hashtag3	3.39181	Hashtag2	Singlet	Hashtag2	batch2	w8_late	0.0451432	0	0	3	4	4	5	4	3	2	2	2	9	10	11	8	9	9	8	7	23	29	27	26	26	24	2	Intestine	ILC1_d	Group 1 ILC	0	0	3	2	4	5
CAAGCTAGTCTGATCA_2	SeuratProject	3743	1378	4218	3	Hashtag2	Hashtag3	5.55626	Hashtag2	Singlet	Hashtag2	batch2	w8_late	0.0366017	0	0	3	4	4	5	4	3	2	2	15	9	10	11	8	12	11	12	11	23	29	27	26	26	24	2	Intestine	ILC1_d	Group 1 ILC	0	0	3	2	4	5
CACGTGGGTCAAAGCG_2	SeuratProject	4337	1516	303	4	Hashtag2	Hashtag1	2.69348	Hashtag2	Singlet	Hashtag2	batch2	w8_late	0.060641	0	1	0	0	0	1	0	0	9	9	2	1	2	1	1	9	9	8	7	7	7	5	4	3	4	9	Intestine	ILC1_c	Group 1 ILC	0	1	0	0	0	1
CACTGTCGTACGAAAT_2	SeuratProject	12850	3229	2667	4	Hashtag2	Hashtag5	4.91482	Hashtag2	Singlet	Hashtag2	batch2	w8_late	0.0420233	1	2	2	3	3	4	6	7	7	7	5	5	4	3	2	50	1	53	55	58	56	59	62	64	65	7	Intestine	Pre-ILC1	Group 1 ILC	1	2	2	4	3	4
CACTTCGGTCACTTAG_2	SeuratProject	3530	1270	120	5	Hashtag2	Hashtag5	1.77579	Hashtag2	Singlet	Hashtag2	batch2	w8_late	0.0997167	0	1	0	0	0	2	3	1	1	1	2	1	2	1	1	20	19	18	17	14	18	15	12	11	14	1	Intestine	ILC1_c	Group 1 ILC	0	1	0	0	0	2
CAGGGCTTCTCCTGAC_2	SeuratProject	17458	3689	2540	2	Hashtag2	Hashtag3	5.08624	Hashtag2	Singlet	Hashtag2	batch2	w8_late	0.0461107	1	2	2	3	3	4	6	7	7	7	5	5	4	3	2	5	1	1	21	0	21	19	18	17	17	7	Intestine	Pre-ILC1	Group 1 ILC	1	2	2	4	3	4
CATACAGTCATTCATC_2	SeuratProject	5202	1673	100	5	Hashtag2	Hashtag5	1.04745	Hashtag2	Singlet	Hashtag2	batch2	w8_late	0.0161476	0	0	1	1	1	0	8	8	8	8	6	7	6	5	4	46	47	50	14	46	15	8	65	66	53	8	Intestine	ILC1_b	Group 1 ILC	0	0	1	1	1	0
CATACTTCAGTCTCTC_2	SeuratProject	6904	2350	2508	4	Hashtag2	Hashtag3	4.91503	Hashtag2	Singlet	Hashtag2	batch2	w8_late	0.016657	1	2	2	2	2	3	2	4	3	3	5	5	4	3	2	5	1	1	14	0	15	8	14	13	15	3	Intestine	Pre-ILC1	Group 1 ILC	1	2	2	3	2	3
CATAGACAGCGAACTG_2	SeuratProject	13998	2989	275	3	Hashtag2	Hashtag1	2.8348	Hashtag2	Singlet	Hashtag2	batch2	w8_late	0.0683669	0	0	1	1	1	0	1	5	4	4	6	7	6	5	4	2	4	0	3	3	2	1	0	0	0	4	Intestine	ILC1_b	Group 1 ILC	0	0	1	1	1	0
CATAGACCAGTAGTTC_2	SeuratProject	8005	2426	357	3	Hashtag2	Hashtag3	3.09762	Hashtag2	Singlet	Hashtag2	batch2	w8_late	0.0582136	0	0	1	1	1	0	1	2	5	5	6	7	6	5	4	2	4	0	3	3	2	1	0	0	0	5	Intestine	ILC1_b	Group 1 ILC	0	0	1	1	1	0
CATCGGGAGGCATGCA_2	SeuratProject	12566	3161	1589	3	Hashtag2	Hashtag3	4.43908	Hashtag2	Singlet	Hashtag2	batch2	w8_late	0.0476683	1	2	2	2	2	3	2	4	3	3	5	14	12	3	2	10	1	1	14	0	15	8	14	13	15	3	Intestine	Pre-ILC1	Group 1 ILC	1	2	2	3	2	3
CCAAGCGAGTCTGGTT_2	SeuratProject	13242	3588	1338	6	Hashtag2	Hashtag5	4.22654	Hashtag2	Singlet	Hashtag2	batch2	w8_late	0.0518804	1	2	2	2	2	3	2	4	3	3	5	5	4	3	2	5	1	1	21	0	21	19	18	17	17	3	Intestine	Pre-ILC1	Group 1 ILC	1	2	2	3	2	3
CCCTCAACACGGAAGT_2	SeuratProject	12197	2963	4008	3	Hashtag2	Hashtag4	5.44438	Hashtag2	Singlet	Hashtag2	batch2	w8_late	0.051734	0	0	1	1	1	0	1	2	5	5	6	7	6	5	4	2	4	0	3	3	2	1	0	0	0	5	Intestine	ILC1_b	Group 1 ILC	0	0	1	1	1	0
CCCTTAGTCGGCATAT_2	SeuratProject	10622	2775	66	4	Hashtag2	Hashtag5	1.09076	Hashtag2	Singlet	Hashtag2	batch2	w8_late	0.0535681	1	2	2	3	3	4	9	9	10	10	5	5	4	3	2	50	1	53	55	58	56	59	62	64	65	10	Intestine	Pre-ILC1	Group 1 ILC	1	2	2	4	3	4
CCGAACGTCGCAGTTA_2	SeuratProject	7673	2303	2043	3	Hashtag2	Hashtag3	4.50298	Hashtag2	Singlet	Hashtag2	batch2	w8_late	0.0415744	0	0	1	1	1	0	1	11	9	9	6	7	6	5	4	2	4	0	3	3	2	1	0	0	0	9	Intestine	ILC1_b	Group 1 ILC	0	0	1	1	1	0
CCGTAGGCAACCAGAG_2	SeuratProject	6895	1918	4316	4	Hashtag2	Hashtag6	5.40711	Hashtag2	Singlet	Hashtag2	batch2	w8_late	0.0642495	0	0	3	4	4	5	4	3	2	2	15	9	10	11	8	12	11	12	7	23	29	27	26	26	24	2	Intestine	ILC1_d	Group 1 ILC	0	0	3	2	4	5
CCTAAGATCAGAGTGG_2	SeuratProject	7022	2036	231	5	Hashtag2	Hashtag1	2.33339	Hashtag2	Singlet	Hashtag2	batch2	w8_late	0.0804614	1	2	2	2	2	3	2	11	9	9	5	5	4	3	2	5	1	1	14	0	15	8	14	13	15	9	Intestine	Pre-ILC1	Group 1 ILC	1	2	2	3	2	3
CCTCCTCGTCGGCCTA_2	SeuratProject	9058	2738	1567	3	Hashtag2	Hashtag1	4.57514	Hashtag2	Singlet	Hashtag2	batch2	w8_late	0.0490174	1	2	2	3	3	4	6	7	7	7	5	5	4	3	2	5	1	1	21	0	21	19	18	17	17	7	Intestine	Pre-ILC1	Group 1 ILC	1	2	2	4	3	4
CGAAGTTAGGACTGGT_2	SeuratProject	9494	2775	6813	4	Hashtag2	Hashtag1	6.04454	Hashtag2	Singlet	Hashtag2	batch2	w8_late	0.0536128	1	2	2	2	2	3	2	4	3	3	5	14	12	3	2	10	1	1	14	0	15	8	14	13	15	3	Intestine	Pre-ILC1	Group 1 ILC	1	2	2	3	2	3
CGGAATTGTCCGATCG_2	SeuratProject	5761	1934	111	5	Hashtag2	Hashtag5	1.69425	Hashtag2	Singlet	Hashtag2	batch2	w8_late	0.0569346	0	1	0	0	0	2	3	1	1	1	2	1	2	1	1	20	19	18	17	14	18	15	12	11	14	1	Intestine	ILC1_c	Group 1 ILC	0	1	0	0	0	2
CGTAGTAAGGCTAAAT_2	SeuratProject	2969	1148	337	3	Hashtag2	Hashtag3	2.95758	Hashtag2	Singlet	Hashtag2	batch2	w8_late	0.048838	0	1	0	0	0	2	3	1	1	1	2	1	2	1	1	20	19	18	17	14	18	15	12	11	14	1	Intestine	ILC1_c	Group 1 ILC	0	1	0	0	0	2
CTCAACCGTTGGTGTT_2	SeuratProject	10105	2981	10010	5	Hashtag2	Hashtag5	6.24153	Hashtag2	Singlet	Hashtag2	batch2	w8_late	0.0358238	0	2	2	2	2	3	2	4	3	3	5	1	2	5	4	9	9	8	14	0	15	8	14	13	15	3	Intestine	Pre-ILC1	Group 1 ILC	0	2	2	3	2	3
CTCCTTTCAGCGTACC_2	SeuratProject	3643	1338	1337	3	Hashtag2	Hashtag1	4.18322	Hashtag2	Singlet	Hashtag2	batch2	w8_late	0.0483118	0	1	0	0	0	1	0	0	0	0	15	9	10	11	8	12	11	12	11	39	39	39	39	40	38	0	Intestine	ILC1_c	Group 1 ILC	0	1	0	0	0	1
CTGAGCGAGAGTAACT_2	SeuratProject	5486	1801	968	5	Hashtag2	Hashtag5	3.9045	Hashtag2	Singlet	Hashtag2	batch2	w8_late	0.0492162	0	1	0	4	4	8	10	10	11	11	2	1	2	1	1	9	9	8	7	7	7	5	4	3	4	11	Intestine	ILC1_c	Group 1 ILC	0	1	0	0	4	1
CTTCCGAAGCACTCGC_2	SeuratProject	2604	1068	61	4	Hashtag2	Hashtag1	0.857972	Hashtag2	Singlet	Hashtag2	batch2	w8_late	0.0894777	0	0	1	1	1	0	1	11	9	9	6	7	6	5	2	2	4	0	14	3	15	8	14	13	15	9	Intestine	ILC1_b	Group 1 ILC	0	0	1	1	1	0
CTTCTAAAGAGAGTGA_2	SeuratProject	10002	2916	4258	4	Hashtag2	Hashtag1	5.57386	Hashtag2	Singlet	Hashtag2	batch2	w8_late	0.0568886	1	2	2	3	3	4	6	7	7	7	5	5	4	3	2	5	1	1	21	0	21	19	18	17	17	7	Intestine	Pre-ILC1	Group 1 ILC	1	2	2	4	3	4
CTTGAGATCCCTAGGG_2	SeuratProject	13555	3311	281	3	Hashtag2	Hashtag6	2.66722	Hashtag2	Singlet	Hashtag2	batch2	w8_late	0.0624862	1	2	2	3	3	4	6	7	7	7	5	5	4	3	2	5	1	1	21	0	21	19	18	17	17	7	Intestine	Pre-ILC1	Group 1 ILC	1	2	2	4	3	4
GAAGCCCAGAATTGCA_2	SeuratProject	3580	1384	211	4	Hashtag2	Hashtag1	2.5555	Hashtag2	Singlet	Hashtag2	batch2	w8_late	0.0472067	0	1	0	0	0	1	0	0	0	0	2	1	2	1	1	9	9	8	7	7	7	5	4	3	4	0	Intestine	ILC1_c	Group 1 ILC	0	1	0	0	0	1
GAAGGACAGGATGTTA_2	SeuratProject	4335	1545	2952	3	Hashtag2	Hashtag3	5.27414	Hashtag2	Singlet	Hashtag2	batch2	w8_late	0.0576701	0	0	3	5	5	6	5	2	5	5	15	9	10	11	8	12	11	12	11	23	29	27	26	26	24	5	Intestine	ILC1_d	Group 1 ILC	0	0	1	2	5	6
GAATCGTAGGTACAAT_2	SeuratProject	4423	1701	3129	5	Hashtag2	Hashtag1	4.84418	Hashtag2	Singlet	Hashtag2	batch2	w8_late	0.039792	0	3	3	5	5	6	5	6	6	6	15	9	10	11	8	12	11	12	11	39	39	39	39	40	38	6	Intestine	ILC1_d	Group 1 ILC	0	0	3	2	5	6
GACCCAGTCATTGCGA_2	SeuratProject	21055	4069	757	4	Hashtag2	Hashtag6	3.65581	Hashtag2	Singlet	Hashtag2	batch2	w8_late	0.0511043	1	2	2	2	2	3	2	4	3	3	5	5	4	3	2	5	1	1	21	0	21	19	18	17	17	3	Intestine	Pre-ILC1	Group 1 ILC	1	2	2	3	2	3
GACTATGGTTAAGGAT_2	SeuratProject	18237	3726	3995	4	Hashtag2	Hashtag1	5.27636	Hashtag2	Singlet	Hashtag2	batch2	w8_late	0.0442507	1	2	2	2	2	3	2	4	3	3	5	5	4	3	2	5	1	1	21	0	21	19	18	17	17	3	Intestine	Pre-ILC1	Group 1 ILC	1	2	2	3	2	3
GAGCCTGAGGAATGTT_2	SeuratProject	17760	3875	2114	5	Hashtag2	Hashtag1	4.4516	Hashtag2	Singlet	Hashtag2	batch2	w8_late	0.041723	1	2	2	2	2	3	2	4	3	3	5	5	4	3	2	5	1	1	21	0	21	19	18	17	17	3	Intestine	Pre-ILC1	Group 1 ILC	1	2	2	3	2	3
GAGCCTGCACTGCGAC_2	SeuratProject	10110	2624	1013	4	Hashtag2	Hashtag1	3.89527	Hashtag2	Singlet	Hashtag2	batch2	w8_late	0.0387735	0	1	0	0	0	2	3	1	1	1	2	1	2	1	1	20	19	18	17	14	18	15	12	11	14	1	Intestine	ILC1_c	Group 1 ILC	0	1	0	0	0	2
GAGTCATAGGTGTGAC_2	SeuratProject	9981	2802	1331	3	Hashtag2	Hashtag3	4.43888	Hashtag2	Singlet	Hashtag2	batch2	w8_late	0.0477908	1	2	2	2	2	3	6	7	7	7	5	5	4	3	2	5	1	1	21	0	21	19	18	17	17	7	Intestine	Pre-ILC1	Group 1 ILC	1	2	2	4	2	3
GAGTGTTAGTTGCGCC_2	SeuratProject	18023	3743	313	6	Hashtag2	Hashtag5	2.71816	Hashtag2	Singlet	Hashtag2	batch2	w8_late	0.0575931	1	2	2	3	3	4	6	7	7	7	5	5	4	3	2	5	1	1	21	0	21	19	18	17	17	7	Intestine	Pre-ILC1	Group 1 ILC	1	2	2	4	3	4
GATCATGGTCAACCTA_2	SeuratProject	4133	1536	2445	5	Hashtag2	Hashtag5	4.82702	Hashtag2	Singlet	Hashtag2	batch2	w8_late	0.0708928	0	1	0	0	0	1	0	0	0	0	2	1	2	1	1	9	9	8	7	7	7	5	4	3	4	0	Intestine	ILC1_c	Group 1 ILC	0	1	0	0	0	1
GATTCGACATATCTGG_2	SeuratProject	6542	2094	483	4	Hashtag2	Hashtag3	3.27811	Hashtag2	Singlet	Hashtag2	batch2	w8_late	0.0707735	0	1	0	0	0	1	0	0	0	0	2	1	2	1	1	9	9	8	7	7	7	5	4	3	4	0	Intestine	ILC1_c	Group 1 ILC	0	1	0	0	0	1
GCACGTGCAGTTAAAG_2	SeuratProject	3816	1420	425	4	Hashtag2	Hashtag1	3.01471	Hashtag2	Singlet	Hashtag2	batch2	w8_late	0.08674	0	0	1	4	4	5	4	3	2	2	15	9	10	11	8	12	11	12	11	23	29	27	26	26	24	2	Intestine	ILC1_b	Group 1 ILC	0	0	1	1	4	5
GCAGCTGCAATCGAAA_2	SeuratProject	11496	2961	951	3	Hashtag2	Hashtag3	4.06276	Hashtag2	Singlet	Hashtag2	batch2	w8_late	0.0475818	1	2	2	3	3	4	9	9	10	10	5	5	4	3	2	50	1	53	55	58	56	59	62	64	65	10	Intestine	Pre-ILC1	Group 1 ILC	1	2	2	4	3	4
GCAGCTGTCTTGAACG_2	SeuratProject	4104	1530	560	3	Hashtag2	Hashtag3	3.59136	Hashtag2	Singlet	Hashtag2	batch2	w8_late	0.0489766	0	1	0	0	0	1	0	11	9	9	2	1	2	1	1	9	9	8	7	7	7	5	4	3	4	9	Intestine	ILC1_c	Group 1 ILC	0	1	0	0	0	1
GCATCTCCAAGCGAGT_2	SeuratProject	12180	3127	7637	4	Hashtag2	Hashtag5	5.97163	Hashtag2	Singlet	Hashtag2	batch2	w8_late	0.0505747	1	2	2	3	3	4	6	7	7	7	5	5	4	3	2	5	1	1	21	0	21	19	18	17	17	7	Intestine	Pre-ILC1	Group 1 ILC	1	2	2	4	3	4
GCCAGTGCATTCAGCA_2	SeuratProject	5568	1865	623	4	Hashtag2	Hashtag3	3.42253	Hashtag2	Singlet	Hashtag2	batch2	w8_late	0.0899784	0	1	0	0	0	2	3	1	1	1	2	1	2	1	1	20	19	18	17	14	18	15	12	11	14	1	Intestine	ILC1_c	Group 1 ILC	0	1	0	0	0	2
GCCGTGATCTGCCCTA_2	SeuratProject	4202	1695	736	2	Hashtag2	Hashtag3	3.07995	Hashtag2	Singlet	Hashtag2	batch2	w8_late	0.0435507	0	0	1	1	1	0	1	5	4	4	6	7	6	5	4	2	4	0	3	3	2	1	0	0	0	4	Intestine	ILC1_b	Group 1 ILC	0	0	1	1	1	0
GCTGCAGTCGTGGCTG_2	SeuratProject	5012	1629	639	4	Hashtag2	Hashtag6	3.49493	Hashtag2	Singlet	Hashtag2	batch2	w8_late	0.0534717	0	0	1	1	1	0	1	11	9	9	6	9	10	11	8	12	11	12	11	23	29	27	26	26	24	9	Intestine	ILC1_b	Group 1 ILC	0	0	1	1	1	0
GGAAGTGCATTCCTCG_2	SeuratProject	6784	1956	2260	5	Hashtag2	Hashtag6	4.7638	Hashtag2	Singlet	Hashtag2	batch2	w8_late	0.0653007	0	0	3	4	4	5	4	3	2	2	15	9	10	11	8	12	11	12	11	23	29	27	26	26	24	2	Intestine	ILC1_d	Group 1 ILC	0	0	3	2	4	5
GGGAAGTCAACCGCCA_2	SeuratProject	9143	2551	219	4	Hashtag2	Hashtag4	2.54597	Hashtag2	Singlet	Hashtag2	batch2	w8_late	0.0633271	1	2	2	2	2	3	2	11	9	9	5	5	4	3	2	5	1	1	14	0	15	8	14	13	15	9	Intestine	Pre-ILC1	Group 1 ILC	1	2	2	3	2	3
GGGAAGTTCTCTCAAT_2	SeuratProject	4350	1558	849	3	Hashtag2	Hashtag4	3.97649	Hashtag2	Singlet	Hashtag2	batch2	w8_late	0.0450575	0	0	1	1	1	0	1	2	5	5	5	5	4	3	2	5	1	1	14	0	15	8	14	13	15	5	Intestine	ILC1_b	Group 1 ILC	0	0	1	1	1	0
GGGATGAGTAGGCTCC_2	SeuratProject	11520	2911	4089	4	Hashtag2	Hashtag5	5.34548	Hashtag2	Singlet	Hashtag2	batch2	w8_late	0.0572049	1	2	2	2	2	3	2	4	3	3	15	14	12	12	2	10	1	1	14	0	15	8	14	13	15	3	Intestine	Pre-ILC1	Group 1 ILC	0	2	2	3	2	3
GGGCTCAAGTGGGAAA_2	SeuratProject	3725	1438	392	4	Hashtag2	Hashtag1	2.94484	Hashtag2	Singlet	Hashtag2	batch2	w8_late	0.0896644	0	1	0	0	0	1	0	0	0	0	2	1	2	1	1	9	9	8	7	7	7	5	4	3	4	0	Intestine	ILC1_c	Group 1 ILC	0	1	0	0	0	1
GGGTATTAGGATACGC_2	SeuratProject	8391	2872	1442	4	Hashtag2	Hashtag4	3.97846	Hashtag2	Singlet	Hashtag2	batch2	w8_late	0.0448099	1	2	2	2	2	3	2	11	9	9	5	5	4	3	2	5	1	1	14	0	15	8	14	13	15	9	Intestine	Pre-ILC1	Group 1 ILC	1	2	2	3	2	3
GGGTGTCGTTCAAAGA_2	SeuratProject	8783	2288	1728	3	Hashtag2	Hashtag3	4.50945	Hashtag2	Singlet	Hashtag2	batch2	w8_late	0.0513492	0	0	3	4	4	5	4	3	2	2	2	9	2	1	8	9	9	8	7	7	7	5	4	3	4	2	Intestine	ILC1_d	Group 1 ILC	0	0	3	2	4	5
GTACAACCAGTTGTCA_2	SeuratProject	4214	1569	452	4	Hashtag2	Hashtag5	3.13828	Hashtag2	Singlet	Hashtag2	batch2	w8_late	0.0533935	0	1	0	0	0	1	0	0	0	0	2	1	2	1	1	9	9	8	7	7	7	5	4	3	4	0	Intestine	ILC1_c	Group 1 ILC	0	1	0	0	0	1
GTATTGGGTCGAGCTC_2	SeuratProject	6247	1931	77	3	Hashtag2	Hashtag3	1.47238	Hashtag2	Singlet	Hashtag2	batch2	w8_late	0.0651513	0	1	1	2	2	1	0	11	9	9	6	1	2	1	2	9	9	8	7	7	7	5	4	3	4	9	Intestine	ILC1_b	Group 1 ILC	0	1	1	3	2	1
GTATTTCCAACTAGAA_2	SeuratProject	12774	3397	99	5	Hashtag2	Hashtag5	1.26816	Hashtag2	Singlet	Hashtag2	batch2	w8_late	0.0601221	1	2	2	2	2	3	2	4	3	3	5	5	4	3	2	5	1	1	21	0	21	19	18	17	17	3	Intestine	Pre-ILC1	Group 1 ILC	1	2	2	3	2	3
GTCAAACCAGGACTAG_2	SeuratProject	2919	1171	437	5	Hashtag2	Hashtag4	2.63631	Hashtag2	Singlet	Hashtag2	batch2	w8_late	0.020555	0	0	1	4	4	8	10	10	11	11	6	7	6	5	4	2	4	0	3	3	2	1	0	0	0	11	Intestine	ILC1_b	Group 1 ILC	0	0	1	3	4	5
GTCCACTAGACGCCAA_2	SeuratProject	6984	2122	523	3	Hashtag2	Hashtag4	3.48461	Hashtag2	Singlet	Hashtag2	batch2	w8_late	0.0522623	0	1	0	0	0	1	0	11	9	9	5	5	4	3	2	5	1	1	14	0	15	8	14	13	15	9	Intestine	ILC1_c	Group 1 ILC	0	1	0	0	0	1
GTCTTTAGTAGCGCCT_2	SeuratProject	3346	1280	2306	2	Hashtag2	Hashtag3	4.95252	Hashtag2	Singlet	Hashtag2	batch2	w8_late	0.0585774	0	3	3	5	5	6	5	6	6	6	15	9	10	11	8	12	11	12	11	23	29	27	26	26	24	6	Intestine	ILC1_d	Group 1 ILC	0	0	3	2	5	6
GTGACGCGTGTTCGAT_2	SeuratProject	5374	1825	319	3	Hashtag2	Hashtag3	2.80439	Hashtag2	Singlet	Hashtag2	batch2	w8_late	0.0694083	0	1	0	0	1	1	0	0	0	0	5	5	4	3	2	9	9	8	14	7	15	8	14	13	15	0	Intestine	ILC1_c	Group 1 ILC	0	1	0	0	0	1
GTGCACGAGCGGGTAT_2	SeuratProject	12268	3068	132	6	Hashtag2	Hashtag4	0.474513	Hashtag2	Singlet	Hashtag2	batch2	w8_late	0.0615422	1	2	2	3	3	4	6	7	7	7	5	5	4	3	2	5	1	1	21	0	21	19	18	17	17	7	Intestine	Pre-ILC1	Group 1 ILC	1	2	2	4	3	4
GTGGCGTCAGGGTTGA_2	SeuratProject	4785	1719	226	4	Hashtag2	Hashtag3	1.94197	Hashtag2	Singlet	Hashtag2	batch2	w8_late	0.0411703	0	0	1	2	2	3	2	11	9	9	6	7	6	5	4	2	4	0	3	3	2	1	0	0	0	9	Intestine	ILC1_b	Group 1 ILC	0	0	1	3	2	3
GTGTGATCACGACCTG_2	SeuratProject	10497	2790	3748	3	Hashtag2	Hashtag4	5.231	Hashtag2	Singlet	Hashtag2	batch2	w8_late	0.0492522	1	2	2	3	3	4	6	7	7	7	5	5	4	3	2	5	1	1	21	0	21	19	18	17	17	7	Intestine	Pre-ILC1	Group 1 ILC	1	2	2	4	3	4
GTGTTCCGTAAGTTAG_2	SeuratProject	9782	2667	182	4	Hashtag2	Hashtag6	2.17526	Hashtag2	Singlet	Hashtag2	batch2	w8_late	0.0723778	1	2	2	2	2	3	2	4	3	3	5	5	4	3	2	5	1	1	21	0	21	19	18	17	17	3	Intestine	Pre-ILC1	Group 1 ILC	1	2	2	3	2	3
GTTTGGAAGAACGCGT_2	SeuratProject	11236	2426	2911	3	Hashtag2	Hashtag4	5.04502	Hashtag2	Singlet	Hashtag2	batch2	w8_late	0.0728907	0	0	1	1	1	0	1	5	4	4	6	7	6	5	4	2	4	0	3	3	2	1	0	0	0	4	Intestine	ILC1_b	Group 1 ILC	0	0	1	1	1	0
TAACGACCAAAGGCAC_2	SeuratProject	4137	1391	1520	4	Hashtag2	Hashtag6	4.36296	Hashtag2	Singlet	Hashtag2	batch2	w8_late	0.0570462	0	1	0	0	0	2	3	1	1	1	2	1	2	1	1	20	19	18	17	14	18	15	12	11	14	1	Intestine	ILC1_c	Group 1 ILC	0	1	0	0	0	2
TACCCACAGTACGTCT_2	SeuratProject	9562	2743	1716	4	Hashtag2	Hashtag3	4.58383	Hashtag2	Singlet	Hashtag2	batch2	w8_late	0.0275047	1	2	2	2	2	3	2	4	3	3	14	17	4	3	2	46	47	50	14	46	60	8	67	68	53	3	Intestine	Pre-ILC1	Group 1 ILC	1	2	2	3	2	3
TACGGTAAGAGCACTG_2	SeuratProject	13117	3349	1236	4	Hashtag2	Hashtag4	4.18472	Hashtag2	Singlet	Hashtag2	batch2	w8_late	0.0505451	1	2	2	2	2	3	2	4	3	3	5	5	4	3	2	5	1	1	14	0	15	8	14	13	15	3	Intestine	Pre-ILC1	Group 1 ILC	1	2	2	3	2	3
TACTTCATCTCGAGTA_2	SeuratProject	3294	1338	558	4	Hashtag2	Hashtag5	3.01971	Hashtag2	Singlet	Hashtag2	batch2	w8_late	0.0549484	0	1	0	0	0	1	0	0	0	0	2	1	2	1	1	9	9	8	7	7	7	5	4	3	4	0	Intestine	ILC1_c	Group 1 ILC	0	1	0	0	0	1
TCAAGACTCCACACAA_2	SeuratProject	5656	1915	2664	4	Hashtag2	Hashtag6	4.92438	Hashtag2	Singlet	Hashtag2	batch2	w8_late	0.0551627	0	3	3	4	4	5	4	3	2	2	15	9	10	11	8	12	11	12	11	39	39	39	39	40	38	2	Intestine	ILC1_d	Group 1 ILC	0	0	3	2	4	5
TCACTATGTCTCACGG_2	SeuratProject	6076	1912	129	4	Hashtag2	Hashtag6	1.90688	Hashtag2	Singlet	Hashtag2	batch2	w8_late	0.0638578	0	1	0	0	1	1	0	2	0	0	2	1	2	1	1	9	9	8	7	7	7	5	4	3	4	0	Intestine	ILC1_c	Group 1 ILC	0	1	0	0	0	1
TCATCATCAGCACAAG_2	SeuratProject	5569	1889	2520	4	Hashtag2	Hashtag5	4.85702	Hashtag2	Singlet	Hashtag2	batch2	w8_late	0.068594	0	3	3	5	5	6	5	6	6	6	15	9	10	11	8	12	11	12	11	39	39	39	39	40	38	6	Intestine	ILC1_d	Group 1 ILC	0	0	3	2	5	6
TCATGGAGTATGCAAA_2	SeuratProject	11624	2711	173	5	Hashtag2	Hashtag5	2.1901	Hashtag2	Singlet	Hashtag2	batch2	w8_late	0.0397454	0	0	1	1	1	0	1	2	5	5	6	7	6	5	4	2	4	0	14	0	15	8	14	13	15	5	Intestine	ILC1_b	Group 1 ILC	0	0	1	1	2	0
TCCTCCCGTGAATGTA_2	SeuratProject	3683	1456	2604	4	Hashtag2	Hashtag1	5.08227	Hashtag2	Singlet	Hashtag2	batch2	w8_late	0.0390986	0	0	1	4	4	8	10	10	11	11	15	9	10	11	8	9	9	8	7	23	29	27	26	26	24	11	Intestine	ILC1_b	Group 1 ILC	0	0	1	3	4	5
TCCTCGAGTCTGATAC_2	SeuratProject	11379	3247	891	3	Hashtag2	Hashtag3	4.01514	Hashtag2	Singlet	Hashtag2	batch2	w8_late	0.0540469	1	2	2	3	3	4	6	7	7	7	5	5	4	3	2	5	1	1	21	0	21	19	18	17	17	7	Intestine	Pre-ILC1	Group 1 ILC	1	2	2	4	3	4
TCGCTTGGTTAAAGTG_2	SeuratProject	8262	2534	1350	5	Hashtag2	Hashtag5	4.2355	Hashtag2	Singlet	Hashtag2	batch2	w8_late	0.0672961	1	2	2	3	3	4	6	7	7	7	5	5	4	3	2	5	1	1	21	0	21	19	18	17	17	7	Intestine	Pre-ILC1	Group 1 ILC	1	2	2	4	3	4
TCTATACCACACACTA_2	SeuratProject	25048	4558	2626	3	Hashtag2	Hashtag3	5.02844	Hashtag2	Singlet	Hashtag2	batch2	w8_late	0.0493053	1	2	2	2	2	3	2	4	3	3	5	5	4	3	2	5	1	1	21	0	21	19	18	17	17	3	Intestine	Pre-ILC1	Group 1 ILC	1	2	2	3	2	3
TCTCACGTCTGCATGA_2	SeuratProject	12123	3179	450	3	Hashtag2	Hashtag4	3.02063	Hashtag2	Singlet	Hashtag2	batch2	w8_late	0.0374495	1	2	2	2	2	3	2	4	3	3	5	5	4	3	2	5	1	1	21	0	21	19	18	17	17	3	Intestine	Pre-ILC1	Group 1 ILC	1	2	2	3	2	3
TCTTAGTGTTTAGAGA_2	SeuratProject	6249	1980	937	3	Hashtag2	Hashtag3	4.10687	Hashtag2	Singlet	Hashtag2	batch2	w8_late	0.0465675	0	0	1	1	1	0	1	3	8	8	5	5	4	3	2	5	1	1	14	0	15	8	14	13	15	8	Intestine	ILC1_b	Group 1 ILC	0	0	1	1	1	0
TGAATGCGTTCTTCAT_2	SeuratProject	6733	2091	252	3	Hashtag2	Hashtag5	2.54458	Hashtag2	Singlet	Hashtag2	batch2	w8_late	0.0473786	0	2	2	2	2	3	2	4	3	3	2	1	2	1	1	9	9	8	7	7	7	5	4	3	4	3	Intestine	Pre-ILC1	Group 1 ILC	0	2	2	3	2	3
TGACAGTAGATCACTC_2	SeuratProject	3949	1592	276	2	Hashtag2	Hashtag3	3.12883	Hashtag2	Singlet	Hashtag2	batch2	w8_late	0.0559635	0	1	0	2	2	3	2	11	9	9	5	5	4	3	2	9	9	1	14	0	15	8	14	13	15	9	Intestine	ILC1_c	Group 1 ILC	0	1	0	3	2	3
TGAGGGAAGGTAGACC_2	SeuratProject	13919	3122	61	4	Hashtag2	Hashtag1	1.34438	Hashtag2	Singlet	Hashtag2	batch2	w8_late	0.0874344	1	2	2	2	2	3	2	4	3	3	5	5	4	3	2	5	1	1	14	0	15	8	14	13	15	3	Intestine	Pre-ILC1	Group 1 ILC	1	2	2	3	2	3
TGAGTCAGTTATAGCC_2	SeuratProject	9744	2665	667	3	Hashtag2	Hashtag3	3.8505	Hashtag2	Singlet	Hashtag2	batch2	w8_late	0.0479269	1	2	2	2	2	3	2	4	3	3	5	5	4	3	2	5	1	1	14	0	15	8	14	13	15	3	Intestine	Pre-ILC1	Group 1 ILC	1	2	2	3	2	3
TGCAGATGTATCGGTT_2	SeuratProject	10142	2536	407	3	Hashtag2	Hashtag4	3.33055	Hashtag2	Singlet	Hashtag2	batch2	w8_late	0.0615263	0	0	1	1	1	0	1	3	2	2	6	7	6	5	4	2	4	0	3	3	2	1	0	0	0	2	Intestine	ILC1_b	Group 1 ILC	0	0	1	1	1	0
TGGAGAGAGCGCCATC_2	SeuratProject	10388	2834	2160	4	Hashtag2	Hashtag1	4.30898	Hashtag2	Singlet	Hashtag2	batch2	w8_late	0.0555449	0	0	3	4	4	5	4	3	2	2	15	9	10	11	8	12	11	12	11	23	29	27	26	26	24	2	Intestine	ILC1_d	Group 1 ILC	0	0	3	2	4	5
TGGGCGTAGCTACAAA_2	SeuratProject	5654	1880	691	4	Hashtag2	Hashtag5	3.55487	Hashtag2	Singlet	Hashtag2	batch2	w8_late	0.0903785	0	1	0	0	0	2	3	1	1	1	2	1	2	1	1	20	19	18	17	14	18	15	12	11	14	1	Intestine	ILC1_c	Group 1 ILC	0	1	0	0	0	2
TGTAAGCAGGATTTGA_2	SeuratProject	4433	1514	246	4	Hashtag2	Hashtag1	2.48758	Hashtag2	Singlet	Hashtag2	batch2	w8_late	0.0606813	0	1	0	0	0	2	3	1	1	1	2	1	2	1	1	20	19	18	17	14	18	15	12	11	14	1	Intestine	ILC1_c	Group 1 ILC	0	1	0	0	0	2
TGTCAGACACTATCGA_2	SeuratProject	4684	1635	4123	5	Hashtag2	Hashtag5	5.35378	Hashtag2	Singlet	Hashtag2	batch2	w8_late	0.0476089	0	3	3	5	5	6	5	6	6	6	15	9	10	11	8	12	11	12	11	39	39	39	39	40	38	6	Intestine	ILC1_d	Group 1 ILC	0	0	3	2	5	6
TGTCCTGGTCGAAACG_2	SeuratProject	4213	1613	52	4	Hashtag2	Hashtag5	0.880214	Hashtag2	Singlet	Hashtag2	batch2	w8_late	0.118918	1	2	2	2	2	3	2	11	9	9	5	5	4	3	2	5	1	1	14	0	15	8	14	13	15	9	Intestine	Pre-ILC1	Group 1 ILC	0	2	2	3	2	3
TGTGTGACACTAAACC_2	SeuratProject	13903	3474	4727	4	Hashtag2	Hashtag3	5.47441	Hashtag2	Singlet	Hashtag2	batch2	w8_late	0.0520032	1	2	2	2	2	3	2	4	3	3	5	5	4	3	2	5	1	1	21	0	21	19	18	17	17	3	Intestine	Pre-ILC1	Group 1 ILC	1	2	2	3	2	3
TTCAATCGTACCCGAC_2	SeuratProject	11312	3083	5053	2	Hashtag2	Hashtag3	5.68521	Hashtag2	Singlet	Hashtag2	batch2	w8_late	0.0542786	1	2	2	3	3	4	6	7	7	7	5	5	4	3	2	5	1	1	14	0	15	8	14	13	15	7	Intestine	Pre-ILC1	Group 1 ILC	1	2	2	4	3	4
TTCAATCGTTGCCTAA_2	SeuratProject	7303	1969	1380	3	Hashtag2	Hashtag3	4.41769	Hashtag2	Singlet	Hashtag2	batch2	w8_late	0.056689	0	1	0	0	0	2	3	1	1	1	2	1	2	1	1	20	19	18	17	14	18	15	12	11	14	1	Intestine	ILC1_c	Group 1 ILC	0	1	0	0	0	2
TTGCTGCAGGACAACC_2	SeuratProject	4567	1469	2162	3	Hashtag2	Hashtag3	4.85166	Hashtag2	Singlet	Hashtag2	batch2	w8_late	0.0488286	0	0	3	5	5	6	5	6	6	6	15	9	10	11	8	12	11	12	11	23	29	27	26	26	24	6	Intestine	ILC1_d	Group 1 ILC	0	0	3	2	5	6
TTGGGTAAGTCACGAG_2	SeuratProject	6354	2046	282	4	Hashtag2	Hashtag1	2.85282	Hashtag2	Singlet	Hashtag2	batch2	w8_late	0.0783758	1	2	2	2	2	3	2	11	9	9	5	5	4	3	2	5	1	1	14	0	15	8	14	13	15	9	Intestine	Pre-ILC1	Group 1 ILC	1	2	2	3	2	3
TTTACCACAAATGAGT_2	SeuratProject	6215	1806	2681	4	Hashtag2	Hashtag1	4.87714	Hashtag2	Singlet	Hashtag2	batch2	w8_late	0.0614642	0	0	1	1	1	0	1	5	4	4	6	7	6	5	4	2	4	0	3	3	2	1	0	0	0	4	Intestine	ILC1_b	Group 1 ILC	0	0	1	1	1	0
TTTCCTCGTCGCCTAG_2	SeuratProject	16528	3620	4888	5	Hashtag2	Hashtag1	5.29354	Hashtag2	Singlet	Hashtag2	batch2	w8_late	0.0503388	0	3	3	5	5	6	5	6	6	6	5	5	4	3	2	5	1	1	21	0	21	19	18	17	17	6	Intestine	ILC1_d	Group 1 ILC	0	0	3	2	5	6
TTTGATCGTAGATCCT_2	SeuratProject	7913	2416	852	3	Hashtag2	Hashtag3	3.81107	Hashtag2	Singlet	Hashtag2	batch2	w8_late	0.0471376	1	2	2	3	3	4	6	7	7	7	5	5	4	3	2	5	1	1	21	0	21	19	18	17	17	7	Intestine	Pre-ILC1	Group 1 ILC	1	2	2	4	3	4
TTTGGAGAGTTGGGAC_2	SeuratProject	5527	1657	2402	4	Hashtag2	Hashtag5	4.48474	Hashtag2	Singlet	Hashtag2	batch2	w8_late	0.0349195	0	1	0	0	0	2	3	1	1	1	2	1	6	1	1	2	4	0	3	3	2	1	0	0	0	1	Intestine	ILC1_c	Group 1 ILC	0	1	0	0	0	2
AAACCCATCGCAGTGC_2	SeuratProject	7060	2129	4716	5	Hashtag4	Hashtag6	5.47066	Hashtag4	Singlet	Hashtag4	batch2	w8_late	0.0345609	0	0	1	1	1	0	1	2	9	9	6	7	6	5	4	2	4	0	3	3	2	1	0	0	0	9	Skin	ILC1_b	Group 1 ILC	0	0	1	1	1	0
AAAGTCCCACGGCACT_2	SeuratProject	31743	4785	924	4	Hashtag4	Hashtag5	3.82027	Hashtag4	Singlet	Hashtag4	batch2	w8_late	0.0674164	1	2	2	3	3	4	6	7	7	7	5	5	4	3	2	5	1	1	21	0	21	19	18	17	17	7	Skin	Pre-ILC1	Group 1 ILC	1	2	2	4	3	4
AACAAAGAGTTCACTG_2	SeuratProject	9271	2450	2821	3	Hashtag4	Hashtag2	5.24497	Hashtag4	Singlet	Hashtag4	batch2	w8_late	0.0497249	0	0	1	1	1	0	1	2	5	5	6	7	6	5	4	2	4	0	3	3	2	1	0	0	0	5	Skin	ILC1_b	Group 1 ILC	0	0	1	1	1	0
AACAACCTCCTGATAG_2	SeuratProject	8347	2376	3430	4	Hashtag4	Hashtag5	5.13943	Hashtag4	Singlet	Hashtag4	batch2	w8_late	0.0726009	1	2	2	2	2	3	2	11	9	9	5	5	4	3	2	5	1	1	14	0	15	8	14	13	15	9	Skin	Pre-ILC1	Group 1 ILC	1	2	2	3	2	3
AACCATGTCTATACGG_2	SeuratProject	5100	1983	902	3	Hashtag4	Hashtag5	4.13843	Hashtag4	Singlet	Hashtag4	batch2	w8_late	0.0417647	1	2	2	3	3	4	6	7	7	7	5	5	4	3	2	5	1	1	21	0	21	19	18	17	17	7	Skin	Pre-ILC1	Group 1 ILC	1	2	2	4	3	4
AACCCAAGTGAGCGAT_2	SeuratProject	2326	1113	3435	4	Hashtag4	Hashtag1	5.23563	Hashtag4	Singlet	Hashtag4	batch2	w8_late	0.0567498	0	3	3	5	5	6	5	6	6	6	15	9	10	11	8	12	11	12	11	39	39	39	39	40	38	6	Skin	ILC1_d	Group 1 ILC	0	0	3	2	5	6
AAGATAGCACTTGGCG_2	SeuratProject	6610	2039	3908	6	Hashtag4	Hashtag1	4.94824	Hashtag4	Singlet	Hashtag4	batch2	w8_late	0.0629349	1	2	2	2	2	3	2	4	3	3	5	7	6	5	4	2	4	0	14	0	15	8	14	13	15	3	Skin	Pre-ILC1	Group 1 ILC	0	2	2	3	2	3
AAGGAATAGTCACGAG_2	SeuratProject	10145	2810	325	4	Hashtag4	Hashtag5	2.73764	Hashtag4	Singlet	Hashtag4	batch2	w8_late	0.0919665	1	2	2	2	2	3	2	4	3	3	5	5	4	3	2	5	1	1	14	0	15	8	14	13	15	3	Skin	Pre-ILC1	Group 1 ILC	1	2	2	3	2	3
AATCACGTCACATCAG_2	SeuratProject	8090	2064	1890	3	Hashtag4	Hashtag3	5.18408	Hashtag4	Singlet	Hashtag4	batch2	w8_late	0.0611867	0	0	1	1	1	0	1	5	4	4	6	7	6	5	4	2	4	0	3	3	2	1	0	0	0	4	Skin	ILC1_b	Group 1 ILC	0	0	1	1	1	0
AATCGACGTTTAGTCG_2	SeuratProject	5084	1616	2746	4	Hashtag4	Hashtag3	5.42218	Hashtag4	Singlet	Hashtag4	batch2	w8_late	0.0615657	0	0	1	1	1	0	1	5	4	4	6	7	6	5	4	2	4	0	3	3	2	1	0	0	0	4	Skin	ILC1_b	Group 1 ILC	0	0	1	1	1	0
ACACGCGTCTATCCAT_2	SeuratProject	6342	1905	7988	4	Hashtag4	Hashtag5	5.73894	Hashtag4	Singlet	Hashtag4	batch2	w8_late	0.0520341	0	0	1	1	1	0	1	5	9	9	6	7	6	5	4	2	4	0	3	3	2	1	0	0	0	9	Skin	ILC1_b	Group 1 ILC	0	0	1	1	1	0
ACAGAAACACTCAGAT_2	SeuratProject	16430	3735	3971	5	Hashtag4	Hashtag5	5.28419	Hashtag4	Singlet	Hashtag4	batch2	w8_late	0.0743153	1	2	2	3	3	4	9	9	10	10	5	5	4	3	2	50	1	53	55	58	56	59	62	64	65	10	Skin	Pre-ILC1	Group 1 ILC	1	2	2	4	3	4
ACAGAAATCTCGAACA_2	SeuratProject	6450	1764	4437	4	Hashtag4	Hashtag5	5.72546	Hashtag4	Singlet	Hashtag4	batch2	w8_late	0.0503876	0	0	1	1	1	0	1	5	4	4	6	7	6	5	4	2	4	0	3	3	2	1	0	0	0	4	Skin	ILC1_b	Group 1 ILC	0	0	1	1	1	0
ACAGCCGAGCAGCAGT_2	SeuratProject	9845	2736	2092	5	Hashtag4	Hashtag5	4.97041	Hashtag4	Singlet	Hashtag4	batch2	w8_late	0.0798375	0	0	1	1	1	0	1	2	5	5	6	7	6	5	4	2	4	0	3	3	2	1	0	0	0	5	Skin	ILC1_b	Group 1 ILC	0	0	1	1	1	0
ACATCGACAGCGTATT_2	SeuratProject	10481	2539	2405	5	Hashtag4	Hashtag1	4.87505	Hashtag4	Singlet	Hashtag4	batch2	w8_late	0.0474191	0	0	1	1	1	0	1	2	5	5	6	7	6	5	4	2	4	0	3	3	2	1	0	0	0	5	Skin	ILC1_b	Group 1 ILC	0	0	1	1	1	0
ACATGCACATGACTTG_2	SeuratProject	11862	2693	298	3	Hashtag4	Hashtag3	3.35749	Hashtag4	Singlet	Hashtag4	batch2	w8_late	0.0678638	0	0	1	4	4	8	10	10	9	9	6	9	6	11	8	12	11	12	7	23	29	27	26	26	24	9	Skin	ILC1_b	Group 1 ILC	0	0	1	1	4	5
ACCACAACACCATTCC_2	SeuratProject	18482	3935	1716	5	Hashtag4	Hashtag2	4.39115	Hashtag4	Singlet	Hashtag4	batch2	w8_late	0.0481009	1	2	2	3	3	4	6	7	7	7	5	5	4	3	2	5	1	1	21	0	21	19	18	17	17	7	Skin	Pre-ILC1	Group 1 ILC	1	2	2	4	3	4
ACCCTCAAGGCGTTGA_2	SeuratProject	19611	4327	4265	6	Hashtag4	Hashtag5	5.35637	Hashtag4	Singlet	Hashtag4	batch2	w8_late	0.0574168	1	2	2	3	3	4	6	7	7	7	5	5	4	3	2	5	1	1	21	0	21	19	18	17	17	7	Skin	Pre-ILC1	Group 1 ILC	1	2	2	4	3	4
ACCGTTCTCGATAACC_2	SeuratProject	6569	2170	3092	5	Hashtag4	Hashtag5	5.36205	Hashtag4	Singlet	Hashtag4	batch2	w8_late	0.0630233	0	3	3	5	5	6	5	6	6	6	15	9	10	11	8	12	11	12	11	39	39	39	39	40	38	6	Skin	ILC1_d	Group 1 ILC	0	0	3	2	5	6
ACGATGTAGATACAGT_2	SeuratProject	8629	2428	6042	5	Hashtag4	Hashtag5	5.45983	Hashtag4	Singlet	Hashtag4	batch2	w8_late	0.0260749	0	0	1	1	1	0	1	10	11	11	6	7	6	5	4	2	4	0	3	3	2	1	0	0	0	11	Skin	ILC1_b	Group 1 ILC	0	0	1	1	1	0
ACGTCCTTCGCTTGCT_2	SeuratProject	10372	2469	3856	4	Hashtag4	Hashtag5	5.01209	Hashtag4	Singlet	Hashtag4	batch2	w8_late	0.0737563	0	0	1	2	1	0	1	2	3	3	5	7	6	5	4	2	4	0	14	0	15	8	14	13	15	3	Skin	ILC1_b	Group 1 ILC	0	0	1	3	2	0
ACGTTCCAGCAACTCT_2	SeuratProject	14771	3556	2177	4	Hashtag4	Hashtag3	5.1022	Hashtag4	Singlet	Hashtag4	batch2	w8_late	0.0551757	1	2	2	3	3	4	6	7	7	7	5	5	4	3	2	5	1	1	21	0	21	19	18	17	17	7	Skin	Pre-ILC1	Group 1 ILC	1	2	2	4	3	4
ACTATGGTCTAGTACG_2	SeuratProject	11855	3135	8318	5	Hashtag4	Hashtag5	6.02549	Hashtag4	Singlet	Hashtag4	batch2	w8_late	0.0622522	0	3	3	5	5	6	5	6	6	6	5	5	4	3	2	5	1	1	21	0	21	19	18	17	17	6	Skin	ILC1_d	Group 1 ILC	0	0	3	2	5	6
ACTATTCGTATTTCTC_2	SeuratProject	4734	1708	239	4	Hashtag4	Hashtag1	2.54612	Hashtag4	Singlet	Hashtag4	batch2	w8_late	0.0637938	0	1	0	0	0	2	3	1	1	1	6	7	6	5	4	2	4	0	3	3	2	1	0	0	0	1	Skin	ILC1_c	Group 1 ILC	0	1	0	0	0	2
ACTATTCTCTCCGAGG_2	SeuratProject	8025	2578	3010	5	Hashtag4	Hashtag5	5.33775	Hashtag4	Singlet	Hashtag4	batch2	w8_late	0.0498442	0	0	1	1	1	0	1	2	5	5	15	9	10	11	8	12	11	12	11	23	29	27	26	26	24	5	Skin	ILC1_b	Group 1 ILC	0	0	1	1	1	0
ACTGCAATCGTAACTG_2	SeuratProject	3723	1292	186	4	Hashtag4	Hashtag3	2.15665	Hashtag4	Singlet	Hashtag4	batch2	w8_late	0.0558689	0	0	1	1	4	5	4	3	2	2	15	9	10	11	8	12	11	12	11	23	29	27	26	26	24	2	Skin	ILC1_b	Group 1 ILC	0	0	1	1	4	5
ACTTCCGGTGCAAGAC_2	SeuratProject	4009	1571	429	4	Hashtag4	Hashtag1	3.1332	Hashtag4	Singlet	Hashtag4	batch2	w8_late	0.0598653	0	1	0	0	0	1	0	0	0	0	6	1	2	1	1	9	9	8	7	7	7	5	4	3	4	0	Skin	ILC1_c	Group 1 ILC	0	1	0	0	0	1
ACTTTCACATCTGGGC_2	SeuratProject	19831	4343	2979	4	Hashtag4	Hashtag6	5.33582	Hashtag4	Singlet	Hashtag4	batch2	w8_late	0.081892	1	2	2	3	3	4	6	7	7	7	5	5	4	3	2	5	1	1	21	0	21	19	18	17	17	7	Skin	Pre-ILC1	Group 1 ILC	1	2	2	4	3	4
AGACACTCACTGATTG_2	SeuratProject	5393	1707	242	5	Hashtag4	Hashtag6	2.78733	Hashtag4	Singlet	Hashtag4	batch2	w8_late	0.0547005	0	0	1	1	1	0	1	3	2	2	15	9	10	11	8	12	11	12	11	23	29	27	26	26	24	2	Skin	ILC1_b	Group 1 ILC	0	0	1	1	1	0
AGAGCCCTCCCTATTA_2	SeuratProject	5149	1716	310	4	Hashtag4	Hashtag5	3.00131	Hashtag4	Singlet	Hashtag4	batch2	w8_late	0.0617596	0	0	1	1	1	5	4	3	2	2	6	7	6	5	4	2	4	0	3	3	2	1	0	0	0	2	Skin	ILC1_b	Group 1 ILC	0	0	1	1	1	0
AGCGTATAGTTTCTTC_2	SeuratProject	3430	1312	343	5	Hashtag4	Hashtag5	2.78492	Hashtag4	Singlet	Hashtag4	batch2	w8_late	0.051312	0	0	1	1	6	7	7	5	4	4	6	7	6	5	4	2	4	0	3	3	2	1	0	0	0	4	Skin	ILC1_b	Group 1 ILC	0	0	1	1	1	7
AGGACTTCACCTCTAC_2	SeuratProject	3381	1330	2736	5	Hashtag4	Hashtag5	4.66238	Hashtag4	Singlet	Hashtag4	batch2	w8_late	0.0419994	0	3	3	5	5	6	5	6	6	6	15	9	10	11	8	12	11	12	11	39	39	39	39	40	38	6	Skin	ILC1_d	Group 1 ILC	0	0	3	2	5	6
AGGCCACGTTGACTGT_2	SeuratProject	11325	3142	4814	5	Hashtag4	Hashtag5	5.47784	Hashtag4	Singlet	Hashtag4	batch2	w8_late	0.0520088	1	2	2	3	3	4	6	7	7	7	5	5	4	3	2	5	1	1	21	0	21	19	18	17	17	7	Skin	Pre-ILC1	Group 1 ILC	1	2	2	4	3	4
AGGTGTTCACCCTGTT_2	SeuratProject	11602	3120	1748	5	Hashtag4	Hashtag5	4.21593	Hashtag4	Singlet	Hashtag4	batch2	w8_late	0.0340459	1	2	2	3	3	4	6	4	3	3	5	5	4	3	2	5	1	1	21	0	21	19	18	17	17	3	Skin	Pre-ILC1	Group 1 ILC	1	2	2	4	3	4
AGTAGCTAGGACAGTC_2	SeuratProject	8567	2320	3921	5	Hashtag4	Hashtag5	5.60173	Hashtag4	Singlet	Hashtag4	batch2	w8_late	0.0793743	0	0	1	1	1	0	1	5	4	4	6	7	6	5	4	2	4	0	3	3	2	1	0	0	0	4	Skin	ILC1_b	Group 1 ILC	0	0	1	1	1	0
AGTCTCCAGGGCCAAT_2	SeuratProject	9093	2368	4378	4	Hashtag4	Hashtag5	5.71229	Hashtag4	Singlet	Hashtag4	batch2	w8_late	0.047729	0	0	1	1	1	0	1	2	5	5	6	7	6	5	4	2	4	0	3	3	2	1	0	0	0	5	Skin	ILC1_b	Group 1 ILC	0	0	1	1	1	0
AGTTCGAAGGCAGGTT_2	SeuratProject	8225	2239	1509	5	Hashtag4	Hashtag5	4.64556	Hashtag4	Singlet	Hashtag4	batch2	w8_late	0.0651672	0	0	1	1	1	0	1	3	2	2	6	7	6	5	4	2	4	0	3	23	29	27	26	26	24	2	Skin	ILC1_b	Group 1 ILC	0	0	1	1	1	0
ATAGGCTAGGGCGAAG_2	SeuratProject	3795	1101	1013	5	Hashtag4	Hashtag6	3.92926	Hashtag4	Singlet	Hashtag4	batch2	w8_late	0.1083	0	0	1	1	6	7	7	5	4	4	6	7	6	5	4	2	4	0	3	3	2	1	0	0	0	4	Skin	ILC1_b	Group 1 ILC	0	0	1	1	1	7
ATCAGGTAGACCGCCT_2	SeuratProject	5681	1863	714	4	Hashtag4	Hashtag1	3.84587	Hashtag4	Singlet	Hashtag4	batch2	w8_late	0.0582644	0	0	1	1	1	0	1	5	4	4	6	7	6	5	4	2	4	0	3	3	2	1	0	0	0	4	Skin	ILC1_b	Group 1 ILC	0	0	1	1	1	0
ATGACCACACACACGC_2	SeuratProject	72218	6569	3321	5	Hashtag4	Hashtag5	4.85806	Hashtag4	Singlet	Hashtag4	batch2	w8_late	0.0309064	1	2	2	2	2	3	2	4	3	3	5	5	4	3	2	5	1	1	21	0	21	19	18	17	17	3	Skin	Pre-ILC1	Group 1 ILC	1	2	2	3	2	3
ATGAGTCAGCCTCACG_2	SeuratProject	6835	1926	1009	4	Hashtag4	Hashtag1	3.84209	Hashtag4	Singlet	Hashtag4	batch2	w8_late	0.0545721	0	0	1	1	1	0	1	5	4	4	6	7	6	5	4	2	4	0	3	3	2	1	0	0	0	4	Skin	ILC1_b	Group 1 ILC	0	0	1	1	1	0
ATTACCTAGCAGCACA_2	SeuratProject	7242	2126	3779	4	Hashtag4	Hashtag5	4.99243	Hashtag4	Singlet	Hashtag4	batch2	w8_late	0.0517813	0	0	1	1	1	0	1	5	4	4	6	7	6	5	4	2	4	0	3	3	2	1	0	0	0	4	Skin	ILC1_b	Group 1 ILC	0	0	1	1	1	0
ATTATCCTCTCGGTCT_2	SeuratProject	5216	1733	1782	3	Hashtag4	Hashtag2	5.01097	Hashtag4	Singlet	Hashtag4	batch2	w8_late	0.0590491	0	0	1	1	1	0	1	5	4	4	6	7	6	5	4	2	4	0	3	3	2	1	0	0	0	4	Skin	ILC1_b	Group 1 ILC	0	0	1	1	1	0
ATTCATCTCTTTCTAG_2	SeuratProject	5423	1877	1259	4	Hashtag4	Hashtag3	4.58169	Hashtag4	Singlet	Hashtag4	batch2	w8_late	0.0379864	0	0	1	1	1	0	1	10	9	9	6	7	6	5	4	2	4	0	3	3	2	1	0	0	0	9	Skin	ILC1_b	Group 1 ILC	0	0	1	1	1	0
ATTCCCGTCTTCCAGC_2	SeuratProject	16616	3833	344	4	Hashtag4	Hashtag1	3.09136	Hashtag4	Singlet	Hashtag4	batch2	w8_late	0.0515166	1	2	2	3	3	4	6	7	7	7	5	5	4	3	2	5	1	1	21	0	21	19	18	17	17	7	Skin	Pre-ILC1	Group 1 ILC	1	2	2	4	3	4
ATTCTACAGCGTTGTT_2	SeuratProject	19664	3779	217	3	Hashtag4	Hashtag2	2.88434	Hashtag4	Singlet	Hashtag4	batch2	w8_late	0.0277665	1	2	2	3	3	4	2	4	3	3	5	5	4	3	2	5	1	1	21	0	21	19	18	17	17	3	Skin	Pre-ILC1	Group 1 ILC	1	2	2	4	3	4
CACAGGCCAGAATGTA_2	SeuratProject	4602	1464	3776	6	Hashtag4	Hashtag1	5.51681	Hashtag4	Singlet	Hashtag4	batch2	w8_late	0.0428075	0	0	1	4	4	8	10	10	11	11	6	9	10	11	8	12	11	12	11	23	29	27	26	26	24	11	Skin	ILC1_b	Group 1 ILC	0	0	1	2	4	5
CACAGGCGTTATGACC_2	SeuratProject	7661	2150	1799	5	Hashtag4	Hashtag6	4.82284	Hashtag4	Singlet	Hashtag4	batch2	w8_late	0.0682679	0	0	1	1	1	0	1	2	5	5	6	7	6	5	4	2	4	0	3	3	2	1	0	0	0	5	Skin	ILC1_b	Group 1 ILC	0	0	1	1	1	0
CACGTGGAGCGAGAAA_2	SeuratProject	5760	1874	5166	6	Hashtag4	Hashtag6	5.56311	Hashtag4	Singlet	Hashtag4	batch2	w8_late	0.0442708	0	0	1	1	1	0	1	3	2	2	15	9	10	11	8	12	11	12	11	23	29	27	26	26	24	2	Skin	ILC1_b	Group 1 ILC	0	0	1	1	1	0
CACGTTCAGTATGAAC_2	SeuratProject	3047	1201	1375	3	Hashtag4	Hashtag3	4.2858	Hashtag4	Singlet	Hashtag4	batch2	w8_late	0.0859862	0	0	1	1	6	7	7	5	4	4	6	7	6	5	4	2	4	0	3	3	2	1	0	0	0	4	Skin	ILC1_b	Group 1 ILC	0	0	1	1	1	7
CACTGAATCAGTGATC_2	SeuratProject	5100	1733	946	6	Hashtag4	Hashtag5	3.82572	Hashtag4	Singlet	Hashtag4	batch2	w8_late	0.0376471	0	1	0	0	0	2	3	1	1	1	2	1	2	1	1	9	9	8	7	7	7	5	4	3	4	1	Skin	ILC1_c	Group 1 ILC	0	1	0	0	0	2
CAGATCACAGGTGAGT_2	SeuratProject	6809	2056	2455	6	Hashtag4	Hashtag1	5.0829	Hashtag4	Singlet	Hashtag4	batch2	w8_late	0.0565428	0	0	1	1	1	0	1	2	5	5	6	7	6	5	4	2	4	0	3	3	2	1	0	0	0	5	Skin	ILC1_b	Group 1 ILC	0	0	1	1	1	0
CAGATTGCAAAGCTAA_2	SeuratProject	3664	1432	1543	3	Hashtag4	Hashtag5	4.66528	Hashtag4	Singlet	Hashtag4	batch2	w8_late	0.0676856	0	0	1	1	1	0	7	5	4	4	6	7	6	5	4	2	4	0	3	3	2	1	0	0	0	4	Skin	ILC1_b	Group 1 ILC	0	0	1	1	1	0
CAGCAGCAGCGATGCA_2	SeuratProject	24505	4875	3379	5	Hashtag4	Hashtag5	5.45373	Hashtag4	Singlet	Hashtag4	batch2	w8_late	0.0563967	1	2	2	3	3	4	9	9	10	10	5	5	4	3	2	50	1	53	55	58	56	59	62	64	65	10	Skin	Pre-ILC1	Group 1 ILC	1	2	2	4	3	4
CAGCCAGAGAATCCCT_2	SeuratProject	7914	2197	2092	3	Hashtag4	Hashtag3	5.16799	Hashtag4	Singlet	Hashtag4	batch2	w8_late	0.0721506	0	0	1	1	1	0	1	2	5	5	5	5	4	3	2	5	1	1	14	0	15	8	14	13	15	5	Skin	ILC1_b	Group 1 ILC	0	0	1	1	1	0
CAGGTATCAGCGTTGC_2	SeuratProject	7054	2206	5583	6	Hashtag4	Hashtag5	5.37794	Hashtag4	Singlet	Hashtag4	batch2	w8_late	0.0504678	0	0	1	1	1	0	1	2	5	5	6	7	6	5	4	2	4	0	3	3	2	1	0	0	0	5	Skin	ILC1_b	Group 1 ILC	0	0	1	1	1	0
CAGGTATGTTCGGCCA_2	SeuratProject	4344	1535	84	5	Hashtag4	Hashtag1	1.35648	Hashtag4	Singlet	Hashtag4	batch2	w8_late	0.0527164	0	0	1	4	4	8	10	10	11	11	6	7	6	5	4	2	4	0	3	3	2	1	0	0	0	11	Skin	ILC1_b	Group 1 ILC	0	0	1	1	4	5
CATCAAGGTCTGATAC_2	SeuratProject	5656	1827	400	6	Hashtag4	Hashtag1	3.22869	Hashtag4	Singlet	Hashtag4	batch2	w8_late	0.0546322	0	0	1	1	1	0	1	2	5	5	6	7	6	5	4	2	4	0	3	3	2	1	0	0	0	5	Skin	ILC1_b	Group 1 ILC	0	0	1	1	1	0
CATCCACGTTTCGTTT_2	SeuratProject	13321	3314	376	4	Hashtag4	Hashtag6	3.23913	Hashtag4	Singlet	Hashtag4	batch2	w8_late	0.0514976	1	2	2	2	2	3	2	4	3	3	5	5	4	3	2	5	1	1	14	0	15	8	14	13	15	3	Skin	Pre-ILC1	Group 1 ILC	1	2	2	3	2	3
CATCCGTAGCTAAATG_2	SeuratProject	13618	3194	5868	4	Hashtag4	Hashtag1	5.77186	Hashtag4	Singlet	Hashtag4	batch2	w8_late	0.0467763	1	2	2	3	3	4	6	7	7	7	5	5	4	3	2	5	1	1	21	0	21	19	18	17	17	7	Skin	Pre-ILC1	Group 1 ILC	1	2	2	4	3	4
CATCGCTCAACAAGTA_2	SeuratProject	10166	2570	137	6	Hashtag4	Hashtag5	2.12314	Hashtag4	Singlet	Hashtag4	batch2	w8_late	0.0283297	0	0	1	1	1	0	1	2	9	9	6	7	6	5	4	2	4	0	3	3	2	1	0	0	0	9	Skin	ILC1_b	Group 1 ILC	0	0	1	1	1	0
CATCGGGAGAGCATAT_2	SeuratProject	4966	1637	1520	5	Hashtag4	Hashtag1	4.60206	Hashtag4	Singlet	Hashtag4	batch2	w8_late	0.0453081	0	0	1	1	1	0	1	3	2	2	6	7	6	5	4	2	4	0	3	3	2	1	0	0	0	2	Skin	ILC1_b	Group 1 ILC	0	0	1	1	1	0
CATTCCGGTAGGTCAG_2	SeuratProject	18922	3774	1249	5	Hashtag4	Hashtag1	4.40071	Hashtag4	Singlet	Hashtag4	batch2	w8_late	0.0605644	1	2	2	3	3	4	6	7	7	7	5	5	4	3	2	5	1	1	21	0	21	19	18	17	17	7	Skin	Pre-ILC1	Group 1 ILC	1	2	2	4	3	4
CCAATGAAGCTGAAGC_2	SeuratProject	7641	2128	3201	3	Hashtag4	Hashtag3	5.65122	Hashtag4	Singlet	Hashtag4	batch2	w8_late	0.0497317	0	0	3	4	4	5	4	3	2	2	15	9	10	11	8	12	11	12	11	23	29	27	26	26	24	2	Skin	ILC1_d	Group 1 ILC	0	0	3	2	4	5
CCACGAGCACTACTTT_2	SeuratProject	9042	2596	2505	4	Hashtag4	Hashtag5	5.14842	Hashtag4	Singlet	Hashtag4	batch2	w8_late	0.0485512	0	0	1	1	1	0	1	11	9	9	6	7	6	5	4	2	4	0	3	3	2	1	0	0	0	9	Skin	ILC1_b	Group 1 ILC	0	0	1	1	1	0
CCACGTTTCTCGTGAA_2	SeuratProject	5095	1692	558	4	Hashtag4	Hashtag3	3.33413	Hashtag4	Singlet	Hashtag4	batch2	w8_late	0.0429833	0	0	1	1	1	0	1	2	9	9	6	7	6	5	4	2	4	0	3	3	2	1	0	0	0	9	Skin	ILC1_b	Group 1 ILC	0	0	1	1	1	0
CCATAAGCAGCGGTCT_2	SeuratProject	6758	2120	1312	5	Hashtag4	Hashtag1	4.46129	Hashtag4	Singlet	Hashtag4	batch2	w8_late	0.0566736	0	0	1	1	1	0	1	2	9	9	6	7	6	5	4	2	4	0	3	3	2	1	0	0	0	9	Skin	ILC1_b	Group 1 ILC	0	0	1	1	1	0
CCCGAAGAGATGCTGG_2	SeuratProject	5487	1679	3358	6	Hashtag4	Hashtag5	5.10797	Hashtag4	Singlet	Hashtag4	batch2	w8_late	0.0606889	0	3	3	5	5	6	5	6	6	6	15	9	10	11	8	12	11	12	11	39	39	39	39	40	38	6	Skin	ILC1_d	Group 1 ILC	0	0	3	2	5	6
CCCTCAACAACTCCAA_2	SeuratProject	5751	1867	4892	6	Hashtag4	Hashtag5	5.24284	Hashtag4	Singlet	Hashtag4	batch2	w8_late	0.0464267	0	0	1	1	1	0	1	2	5	5	15	9	10	11	8	12	11	12	11	23	29	27	26	26	24	5	Skin	ILC1_b	Group 1 ILC	0	0	1	1	1	0
CCCTCTCCAGAGGACT_2	SeuratProject	8155	2281	1205	5	Hashtag4	Hashtag6	4.42181	Hashtag4	Singlet	Hashtag4	batch2	w8_late	0.0766401	0	0	1	4	4	8	10	10	11	11	6	7	6	5	4	2	4	0	3	3	2	1	0	0	0	11	Skin	ILC1_b	Group 1 ILC	0	0	1	3	4	5
CCCTGATCAGGTGGAT_2	SeuratProject	9075	2238	2672	4	Hashtag4	Hashtag5	4.64004	Hashtag4	Singlet	Hashtag4	batch2	w8_late	0.0383471	0	0	1	1	1	0	1	3	2	2	6	9	10	11	8	12	11	12	11	23	29	27	26	26	24	2	Skin	ILC1_b	Group 1 ILC	0	0	1	1	1	0
CCCTGATGTAAGGTCG_2	SeuratProject	5620	1708	692	3	Hashtag4	Hashtag2	3.99381	Hashtag4	Singlet	Hashtag4	batch2	w8_late	0.0530249	0	0	1	1	1	0	1	2	5	5	6	9	10	11	8	12	11	12	11	23	29	27	26	26	24	5	Skin	ILC1_b	Group 1 ILC	0	0	1	1	1	0
CCGGTAGTCATTGTGG_2	SeuratProject	3627	1297	486	5	Hashtag4	Hashtag5	2.91433	Hashtag4	Singlet	Hashtag4	batch2	w8_late	0.0683761	0	0	1	1	1	0	1	5	4	4	6	7	6	5	4	2	4	0	3	3	2	1	0	0	0	4	Skin	ILC1_b	Group 1 ILC	0	0	1	1	1	0
CCGGTGAGTGGATTTC_2	SeuratProject	12300	3011	2497	4	Hashtag4	Hashtag5	5.1452	Hashtag4	Singlet	Hashtag4	batch2	w8_late	0.0480488	1	2	2	2	2	3	2	4	3	3	5	5	4	3	2	5	1	1	14	0	15	8	14	13	15	3	Skin	Pre-ILC1	Group 1 ILC	1	2	2	3	2	3
CCGTTCAAGTAGAATC_2	SeuratProject	4709	1637	2310	4	Hashtag4	Hashtag5	4.73818	Hashtag4	Singlet	Hashtag4	batch2	w8_late	0.0486303	0	0	1	1	1	0	1	5	4	4	6	7	6	5	4	2	4	0	3	3	2	1	0	0	0	4	Skin	ILC1_b	Group 1 ILC	0	0	1	1	1	0
CCGTTCATCGTGGCTG_2	SeuratProject	28134	4861	3194	6	Hashtag4	Hashtag5	4.82042	Hashtag4	Singlet	Hashtag4	batch2	w8_late	0.0620246	1	2	2	3	3	4	9	9	10	10	5	5	4	3	2	50	1	53	55	58	56	59	62	64	65	10	Skin	Pre-ILC1	Group 1 ILC	1	2	2	4	3	4
CCTCCTCTCATTGCTT_2	SeuratProject	6187	2026	2046	4	Hashtag4	Hashtag5	4.62311	Hashtag4	Singlet	Hashtag4	batch2	w8_late	0.0491353	0	0	1	1	1	0	1	2	9	9	6	7	6	5	4	2	4	0	3	3	2	1	0	0	0	9	Skin	ILC1_b	Group 1 ILC	0	0	1	1	1	0
CCTGCATCACTGGCGT_2	SeuratProject	8037	2125	3148	5	Hashtag4	Hashtag5	4.80138	Hashtag4	Singlet	Hashtag4	batch2	w8_late	0.0332214	0	0	1	4	4	8	10	10	11	11	6	9	10	11	8	12	11	12	11	23	29	27	26	26	24	11	Skin	ILC1_b	Group 1 ILC	0	0	1	1	4	5
CCTGTTGCAATGCAAA_2	SeuratProject	34154	5003	344	6	Hashtag4	Hashtag5	3.12105	Hashtag4	Singlet	Hashtag4	batch2	w8_late	0.0786438	1	2	2	2	2	3	2	4	3	3	5	5	4	3	2	5	1	1	21	0	21	19	18	17	17	3	Skin	Pre-ILC1	Group 1 ILC	1	2	2	3	2	3
CGAGTGCGTGACTCTA_2	SeuratProject	4825	1600	2690	4	Hashtag4	Hashtag6	5.23373	Hashtag4	Singlet	Hashtag4	batch2	w8_late	0.0487047	0	0	1	1	1	0	1	11	9	9	6	7	6	5	4	2	4	0	3	3	2	1	0	0	0	9	Skin	ILC1_b	Group 1 ILC	0	0	1	1	1	0
CGAGTTACAGGACTTT_2	SeuratProject	3922	1235	1509	4	Hashtag4	Hashtag1	4.83308	Hashtag4	Singlet	Hashtag4	batch2	w8_late	0.0369709	0	0	3	4	4	5	4	3	2	2	6	9	6	11	8	12	11	12	11	23	29	27	26	26	24	2	Skin	ILC1_d	Group 1 ILC	0	0	3	2	4	5
CGATCGGAGCCGAACA_2	SeuratProject	6535	2043	3941	5	Hashtag4	Hashtag5	5.03035	Hashtag4	Singlet	Hashtag4	batch2	w8_late	0.0469778	0	3	3	5	5	6	5	6	6	6	15	9	10	11	8	12	11	12	11	39	39	39	39	40	38	6	Skin	ILC1_d	Group 1 ILC	0	0	3	2	5	6
CGATGCGTCTCGCAGG_2	SeuratProject	6550	1972	2642	3	Hashtag4	Hashtag2	5.34334	Hashtag4	Singlet	Hashtag4	batch2	w8_late	0.0610687	0	0	1	1	1	0	1	2	5	5	6	7	6	5	4	2	4	0	3	3	29	27	26	26	24	5	Skin	ILC1_b	Group 1 ILC	0	0	1	1	1	0
CGATGGCCAATGAAAC_2	SeuratProject	28280	4668	5160	4	Hashtag4	Hashtag1	5.83073	Hashtag4	Singlet	Hashtag4	batch2	w8_late	0.06029	1	2	2	3	3	4	6	7	7	7	5	5	4	3	2	5	1	1	21	0	21	19	18	17	17	7	Skin	Pre-ILC1	Group 1 ILC	1	2	2	4	3	4
CGATGGCTCATGGGAG_2	SeuratProject	15078	3353	188	3	Hashtag4	Hashtag3	2.74706	Hashtag4	Singlet	Hashtag4	batch2	w8_late	0.0817748	1	2	2	3	3	4	6	7	7	7	5	5	4	3	2	5	1	1	21	0	21	19	18	17	17	7	Skin	Pre-ILC1	Group 1 ILC	1	2	2	4	3	4
CGCCATTGTGCATGTT_2	SeuratProject	12963	3247	305	4	Hashtag4	Hashtag5	3.03178	Hashtag4	Singlet	Hashtag4	batch2	w8_late	0.0711255	1	2	2	3	3	4	6	7	7	7	5	5	4	3	2	5	1	1	21	0	21	19	18	17	17	7	Skin	Pre-ILC1	Group 1 ILC	1	2	2	4	3	4
CGGAATTAGTTCCTGA_2	SeuratProject	6433	2005	2279	4	Hashtag4	Hashtag5	4.47946	Hashtag4	Singlet	Hashtag4	batch2	w8_late	0.0530079	0	3	3	5	5	6	5	6	6	6	15	9	10	11	8	12	11	12	11	39	39	39	39	40	38	6	Skin	ILC1_d	Group 1 ILC	0	0	3	2	5	6
CGGCAGTCAATAGGGC_2	SeuratProject	4342	1392	389	5	Hashtag4	Hashtag5	3.27089	Hashtag4	Singlet	Hashtag4	batch2	w8_late	0.117688	0	0	1	1	6	7	7	5	4	4	6	7	6	5	4	2	4	0	3	3	2	1	0	0	0	4	Skin	ILC1_b	Group 1 ILC	0	0	1	1	1	7
CGTCAAAGTCACTTAG_2	SeuratProject	7143	2130	3213	4	Hashtag4	Hashtag5	5.4021	Hashtag4	Singlet	Hashtag4	batch2	w8_late	0.0615988	0	0	1	1	1	0	1	2	5	5	6	7	6	5	4	2	4	0	3	3	2	1	0	0	0	5	Skin	ILC1_b	Group 1 ILC	0	0	1	1	1	0
CGTGTCTCATGGAACG_2	SeuratProject	3040	1138	1921	4	Hashtag4	Hashtag5	4.5589	Hashtag4	Singlet	Hashtag4	batch2	w8_late	0.0828947	0	0	1	1	1	0	1	2	5	5	6	7	6	5	4	2	4	0	3	3	2	1	0	0	0	5	Skin	ILC1_b	Group 1 ILC	0	0	1	1	1	0
CGTTCTGCACCGGTCA_2	SeuratProject	4237	1444	563	4	Hashtag4	Hashtag5	3.66325	Hashtag4	Singlet	Hashtag4	batch2	w8_late	0.0415388	0	0	1	1	1	0	1	5	4	4	6	7	6	5	4	2	4	0	3	3	2	1	0	0	0	4	Skin	ILC1_b	Group 1 ILC	0	0	1	1	1	0
CTAGGTAAGGCCCACT_2	SeuratProject	4514	1450	4557	5	Hashtag4	Hashtag5	5.4217	Hashtag4	Singlet	Hashtag4	batch2	w8_late	0.0496234	0	0	1	1	1	0	5	2	5	5	15	9	10	11	8	12	11	12	11	23	29	27	26	26	24	5	Skin	ILC1_b	Group 1 ILC	0	0	1	1	5	0
CTATCTACACCATATG_2	SeuratProject	13481	3365	2336	5	Hashtag4	Hashtag6	4.76207	Hashtag4	Singlet	Hashtag4	batch2	w8_late	0.061494	1	2	2	3	3	4	6	7	7	7	5	5	4	3	2	5	1	1	21	0	21	19	18	17	17	7	Skin	Pre-ILC1	Group 1 ILC	1	2	2	4	3	4
CTCCACAGTATCGTTG_2	SeuratProject	10999	2806	1467	5	Hashtag4	Hashtag1	4.56628	Hashtag4	Singlet	Hashtag4	batch2	w8_late	0.0535503	0	0	1	1	1	0	1	2	5	5	6	9	10	11	8	12	11	12	11	23	29	27	26	26	24	5	Skin	ILC1_b	Group 1 ILC	0	0	1	1	1	0
CTCCTCCCATCAGCTA_2	SeuratProject	7892	2304	1937	4	Hashtag4	Hashtag5	4.89156	Hashtag4	Singlet	Hashtag4	batch2	w8_late	0.04815	0	0	1	1	1	0	1	5	4	4	6	7	6	5	4	2	4	0	3	3	2	1	0	0	0	4	Skin	ILC1_b	Group 1 ILC	0	0	1	1	1	0
CTCTGGTCAAGTTTGC_2	SeuratProject	5018	1704	3441	3	Hashtag4	Hashtag5	5.14323	Hashtag4	Singlet	Hashtag4	batch2	w8_late	0.0548027	0	0	1	1	1	0	1	3	2	2	6	9	6	11	8	12	11	12	11	23	29	27	26	26	24	2	Skin	ILC1_b	Group 1 ILC	0	0	1	1	1	0
CTCTGGTTCGAAGTGG_2	SeuratProject	6835	1906	1080	3	Hashtag4	Hashtag2	4.28066	Hashtag4	Singlet	Hashtag4	batch2	w8_late	0.0576445	0	0	1	1	1	0	1	2	9	9	6	7	6	5	4	2	4	0	3	3	2	1	0	0	0	9	Skin	ILC1_b	Group 1 ILC	0	0	1	1	1	0
CTGAATGCACAACATC_2	SeuratProject	3396	1286	648	6	Hashtag4	Hashtag6	3.45918	Hashtag4	Singlet	Hashtag4	batch2	w8_late	0.10159	0	1	0	0	0	2	3	1	1	1	6	7	6	5	4	2	4	0	3	3	2	1	0	0	0	1	Skin	ILC1_c	Group 1 ILC	0	1	0	0	0	2
CTGCCATAGGAAAGAC_2	SeuratProject	3050	1202	2870	4	Hashtag4	Hashtag1	5.24214	Hashtag4	Singlet	Hashtag4	batch2	w8_late	0.0659016	0	3	3	5	5	6	5	6	6	6	15	9	10	11	8	12	11	12	11	39	39	39	39	40	38	6	Skin	ILC1_d	Group 1 ILC	0	0	3	2	5	6
CTGCTCACACAGGATG_2	SeuratProject	7439	2342	2790	5	Hashtag4	Hashtag5	5.25823	Hashtag4	Singlet	Hashtag4	batch2	w8_late	0.0428821	0	0	1	2	2	3	2	11	9	9	6	7	6	5	4	2	4	0	3	3	2	1	0	0	0	9	Skin	ILC1_b	Group 1 ILC	0	0	1	3	2	3
CTGTGAACACCCTAAA_2	SeuratProject	17413	3933	184	3	Hashtag4	Hashtag1	2.43035	Hashtag4	Singlet	Hashtag4	batch2	w8_late	0.0675357	1	2	2	2	2	3	2	4	3	3	5	5	4	3	2	5	1	1	21	0	21	19	18	17	17	3	Skin	Pre-ILC1	Group 1 ILC	1	2	2	3	2	3
CTTCGGTGTTTACACG_2	SeuratProject	4258	1606	2652	6	Hashtag4	Hashtag6	4.88912	Hashtag4	Singlet	Hashtag4	batch2	w8_late	0.0331141	0	0	3	4	4	5	4	3	2	2	6	9	10	11	8	12	11	12	11	23	29	27	26	26	24	2	Skin	ILC1_d	Group 1 ILC	0	0	3	2	4	5
CTTTCAAGTCCAAGAG_2	SeuratProject	14090	3243	5397	6	Hashtag4	Hashtag6	5.60576	Hashtag4	Singlet	Hashtag4	batch2	w8_late	0.0406671	1	2	2	3	3	4	6	7	7	7	5	5	4	3	2	5	1	1	21	0	21	19	18	17	17	7	Skin	Pre-ILC1	Group 1 ILC	1	2	2	4	3	4
CTTTCAAGTTGTGTTG_2	SeuratProject	5154	1537	3165	5	Hashtag4	Hashtag3	5.0792	Hashtag4	Singlet	Hashtag4	batch2	w8_late	0.032014	0	0	1	1	1	0	1	3	2	2	6	7	6	5	4	2	4	0	3	3	2	1	0	0	0	2	Skin	ILC1_b	Group 1 ILC	0	0	1	1	1	0
GAAGGACTCAAATGCC_2	SeuratProject	7873	2099	2375	5	Hashtag4	Hashtag1	5.05167	Hashtag4	Singlet	Hashtag4	batch2	w8_late	0.0580465	0	0	1	1	1	0	1	3	2	2	6	9	10	11	8	12	11	12	11	23	29	27	26	26	24	2	Skin	ILC1_b	Group 1 ILC	0	0	1	1	1	0
GAAGTAACAGGCCCTA_2	SeuratProject	17655	3689	474	3	Hashtag4	Hashtag3	3.75729	Hashtag4	Singlet	Hashtag4	batch2	w8_late	0.0542622	1	2	2	3	3	4	6	7	7	7	5	5	4	3	2	5	1	1	21	0	21	19	18	17	17	7	Skin	Pre-ILC1	Group 1 ILC	1	2	2	4	3	4
GACCCAGCAGGCTCTG_2	SeuratProject	10011	2745	4366	5	Hashtag4	Hashtag5	5.13433	Hashtag4	Singlet	Hashtag4	batch2	w8_late	0.0508441	0	0	1	1	1	0	1	2	5	5	5	5	4	3	2	5	1	1	14	0	15	8	14	13	15	5	Skin	ILC1_b	Group 1 ILC	0	0	1	1	1	0
GACCCTTCATTAAAGG_2	SeuratProject	9955	2455	377	4	Hashtag4	Hashtag1	2.51526	Hashtag4	Singlet	Hashtag4	batch2	w8_late	0.0458061	1	2	2	2	2	8	10	10	11	11	5	7	6	5	4	2	4	0	14	0	15	8	14	13	15	11	Skin	Pre-ILC1	Group 1 ILC	1	2	2	3	2	3
GACGCTGAGGCGATAC_2	SeuratProject	9015	2269	1935	6	Hashtag4	Hashtag5	4.31135	Hashtag4	Singlet	Hashtag4	batch2	w8_late	0.0589018	0	0	1	1	1	0	1	5	4	4	6	7	6	5	4	2	4	0	3	3	2	1	0	0	0	4	Skin	ILC1_b	Group 1 ILC	0	0	1	1	1	0
GACTATGCAGCGTATT_2	SeuratProject	3568	1321	1817	4	Hashtag4	Hashtag5	4.25652	Hashtag4	Singlet	Hashtag4	batch2	w8_late	0.0723094	0	0	1	1	1	0	1	5	4	4	6	7	6	5	4	2	4	0	3	3	2	1	0	0	0	4	Skin	ILC1_b	Group 1 ILC	0	0	1	1	1	0
GACTCAATCGTAATGC_2	SeuratProject	4091	1450	1449	4	Hashtag4	Hashtag3	4.72593	Hashtag4	Singlet	Hashtag4	batch2	w8_late	0.0244439	0	0	1	1	1	8	10	10	9	9	6	7	6	5	4	2	4	0	3	3	2	1	0	0	0	9	Skin	ILC1_b	Group 1 ILC	0	0	1	1	1	0
GACTTCCGTAGTCTGT_2	SeuratProject	8116	2255	3137	6	Hashtag4	Hashtag1	5.33076	Hashtag4	Singlet	Hashtag4	batch2	w8_late	0.0777477	0	0	1	4	4	8	10	10	11	11	6	7	6	5	4	2	4	0	3	23	2	1	0	0	0	11	Skin	ILC1_b	Group 1 ILC	0	0	1	3	4	5
GACTTCCGTGGGTCAA_2	SeuratProject	3927	1345	3353	3	Hashtag4	Hashtag5	5.44092	Hashtag4	Singlet	Hashtag4	batch2	w8_late	0.0705373	0	0	1	1	1	0	1	2	5	5	6	9	2	1	8	9	9	8	7	7	7	5	4	3	4	5	Skin	ILC1_b	Group 1 ILC	0	0	1	1	1	0
GAGAAATCAGAGCCCT_2	SeuratProject	16815	3358	5406	6	Hashtag4	Hashtag5	5.59488	Hashtag4	Singlet	Hashtag4	batch2	w8_late	0.0867678	0	0	1	1	1	0	4	3	2	2	15	9	10	11	8	12	11	12	11	23	29	27	26	26	24	2	Skin	ILC1_b	Group 1 ILC	0	0	1	1	1	0
GAGAGGTCACGTACAT_2	SeuratProject	5452	1689	4195	4	Hashtag4	Hashtag5	5.34072	Hashtag4	Singlet	Hashtag4	batch2	w8_late	0.0416361	0	0	3	5	5	6	5	6	6	6	15	9	10	11	8	12	11	12	11	23	29	27	26	26	24	6	Skin	ILC1_d	Group 1 ILC	0	0	3	2	5	6
GAGAGGTGTACTCAAC_2	SeuratProject	3342	1205	2906	5	Hashtag4	Hashtag5	5.29843	Hashtag4	Singlet	Hashtag4	batch2	w8_late	0.0849791	0	3	3	5	5	6	5	6	6	6	15	9	10	11	8	12	11	12	11	39	39	39	39	40	38	6	Skin	ILC1_d	Group 1 ILC	0	0	3	2	5	6
GAGGCAATCAGAGCAG_2	SeuratProject	13048	3189	1696	6	Hashtag4	Hashtag3	4.7198	Hashtag4	Singlet	Hashtag4	batch2	w8_late	0.060469	1	2	2	3	3	4	6	7	7	7	5	5	4	3	2	5	1	1	21	0	21	19	18	17	17	7	Skin	Pre-ILC1	Group 1 ILC	1	2	2	4	3	4
GAGGCCTGTTCCGTTC_2	SeuratProject	8737	2536	152	5	Hashtag4	Hashtag5	2.20263	Hashtag4	Singlet	Hashtag4	batch2	w8_late	0.0939682	1	2	2	2	2	3	2	4	3	3	5	5	4	3	2	5	1	1	14	0	15	8	14	13	15	3	Skin	Pre-ILC1	Group 1 ILC	1	2	2	3	2	3
GAGTCATTCTCAGAAC_2	SeuratProject	22919	4186	2484	3	Hashtag4	Hashtag2	5.06822	Hashtag4	Singlet	Hashtag4	batch2	w8_late	0.070771	1	2	2	2	2	3	2	4	3	3	5	5	4	3	2	5	1	1	21	0	21	19	18	17	17	3	Skin	Pre-ILC1	Group 1 ILC	1	2	2	3	2	3
GAGTGTTCACGACGCT_2	SeuratProject	3985	1356	684	3	Hashtag4	Hashtag3	4.04301	Hashtag4	Singlet	Hashtag4	batch2	w8_late	0.0434128	0	0	1	1	1	0	1	2	5	5	2	1	2	1	1	9	9	8	7	7	7	5	4	3	4	5	Skin	ILC1_b	Group 1 ILC	0	0	1	1	1	0
GAGTTACAGAGTTCGG_2	SeuratProject	6650	2064	133	5	Hashtag4	Hashtag6	2.13981	Hashtag4	Singlet	Hashtag4	batch2	w8_late	0.0515789	0	0	1	1	1	0	1	3	2	2	6	7	6	5	4	2	4	0	3	3	2	1	0	0	0	2	Skin	ILC1_b	Group 1 ILC	0	0	1	1	1	0
GATGACTAGGCCATAG_2	SeuratProject	10969	2966	4978	5	Hashtag4	Hashtag5	5.26646	Hashtag4	Singlet	Hashtag4	batch2	w8_late	0.0346431	0	0	1	1	1	0	1	2	5	5	6	7	6	5	4	2	4	0	3	3	2	1	0	0	0	5	Skin	ILC1_b	Group 1 ILC	0	0	1	1	2	0
GATGCTAAGGTAGCAC_2	SeuratProject	5504	1708	1417	3	Hashtag4	Hashtag3	4.73984	Hashtag4	Singlet	Hashtag4	batch2	w8_late	0.0610465	0	1	0	0	0	1	0	0	0	0	2	1	2	1	1	9	9	8	7	7	7	5	4	3	4	0	Skin	ILC1_c	Group 1 ILC	0	1	0	0	0	1
GCAACATCATTCTTCA_2	SeuratProject	21567	4665	2527	6	Hashtag4	Hashtag2	4.65444	Hashtag4	Singlet	Hashtag4	batch2	w8_late	0.0360273	1	2	2	2	2	3	2	4	3	3	5	5	4	3	2	5	1	1	14	0	15	8	67	68	53	3	Skin	Pre-ILC1	Group 1 ILC	1	2	2	3	2	3
GCAGCTGAGTAACAGT_2	SeuratProject	3710	1298	2366	6	Hashtag4	Hashtag6	4.77023	Hashtag4	Singlet	Hashtag4	batch2	w8_late	0.110243	0	0	1	1	1	0	7	5	4	4	6	7	6	5	4	2	4	0	3	3	2	1	0	0	0	4	Skin	ILC1_b	Group 1 ILC	0	0	1	1	1	0
GCAGCTGCACGTCGGT_2	SeuratProject	5285	1686	734	4	Hashtag4	Hashtag1	3.8599	Hashtag4	Singlet	Hashtag4	batch2	w8_late	0.0681173	0	0	1	1	1	0	1	2	11	9	6	7	6	5	4	2	4	0	3	3	2	1	0	0	0	9	Skin	ILC1_b	Group 1 ILC	0	0	1	1	1	0
GCATCGGAGTTGCATC_2	SeuratProject	23817	4212	451	5	Hashtag4	Hashtag5	3.41491	Hashtag4	Singlet	Hashtag4	batch2	w8_late	0.0633161	1	2	2	2	2	3	2	4	3	3	5	5	4	3	2	5	1	1	21	0	21	19	18	17	17	3	Skin	Pre-ILC1	Group 1 ILC	1	2	2	3	2	3
GCATCTCCAGCAAGAC_2	SeuratProject	5126	1661	342	4	Hashtag4	Hashtag3	3.06154	Hashtag4	Singlet	Hashtag4	batch2	w8_late	0.0952009	0	0	1	1	6	7	7	5	4	4	6	7	6	5	4	2	4	0	3	3	2	1	0	0	0	4	Skin	ILC1_b	Group 1 ILC	0	0	1	1	1	7
GCATTAGAGAGAGGGC_2	SeuratProject	5925	1813	2062	4	Hashtag4	Hashtag5	4.95834	Hashtag4	Singlet	Hashtag4	batch2	w8_late	0.049789	0	0	3	4	4	5	4	3	2	2	15	9	10	11	8	12	11	12	11	23	29	27	26	26	24	2	Skin	ILC1_d	Group 1 ILC	0	0	3	2	4	5
GCCGATGTCTCATGGA_2	SeuratProject	6708	1867	3478	4	Hashtag4	Hashtag5	4.90739	Hashtag4	Singlet	Hashtag4	batch2	w8_late	0.0494931	0	0	1	1	1	0	1	5	4	4	6	7	6	5	4	2	4	0	3	3	2	1	0	0	0	4	Skin	ILC1_b	Group 1 ILC	0	0	1	1	1	0
GCTCAAATCTAGATCG_2	SeuratProject	6119	1733	1340	4	Hashtag4	Hashtag2	4.23041	Hashtag4	Singlet	Hashtag4	batch2	w8_late	0.072234	0	0	1	1	1	0	1	2	5	5	6	7	6	5	4	2	4	0	3	3	2	1	0	0	0	5	Skin	ILC1_b	Group 1 ILC	0	0	1	1	1	0
GCTGGGTGTTTCCCAC_2	SeuratProject	5700	1911	3768	5	Hashtag4	Hashtag5	5.2339	Hashtag4	Singlet	Hashtag4	batch2	w8_late	0.0492982	0	0	3	5	5	6	5	6	6	6	15	9	10	11	8	12	11	12	11	23	29	27	26	26	24	6	Skin	ILC1_d	Group 1 ILC	0	0	3	2	5	6
GCTTGGGTCCGAAATC_2	SeuratProject	3946	1315	3538	6	Hashtag4	Hashtag5	5.49518	Hashtag4	Singlet	Hashtag4	batch2	w8_late	0.0496706	0	3	3	5	5	6	5	6	6	6	15	9	10	11	8	12	11	12	11	23	29	27	26	26	24	6	Skin	ILC1_d	Group 1 ILC	0	0	3	2	5	6
GGAATGGCAATGTTGC_2	SeuratProject	20881	4114	805	5	Hashtag4	Hashtag5	4.00787	Hashtag4	Singlet	Hashtag4	batch2	w8_late	0.0439634	1	2	2	2	2	3	2	4	3	3	5	5	4	3	2	5	1	1	14	0	15	8	14	13	15	3	Skin	Pre-ILC1	Group 1 ILC	1	2	2	3	2	3
GGCACGTGTCTTCAAG_2	SeuratProject	4865	1633	1486	3	Hashtag4	Hashtag3	4.80664	Hashtag4	Singlet	Hashtag4	batch2	w8_late	0.0596095	0	0	1	1	1	0	1	2	5	5	6	9	10	11	8	12	11	12	11	23	29	27	26	26	24	5	Skin	ILC1_b	Group 1 ILC	0	0	1	1	1	0
GGCAGTCTCTTTGCAT_2	SeuratProject	11535	3121	6230	3	Hashtag4	Hashtag5	6.06361	Hashtag4	Singlet	Hashtag4	batch2	w8_late	0.0311227	0	3	3	5	5	6	5	6	6	6	5	5	4	3	2	5	1	1	21	0	21	19	18	17	17	6	Skin	ILC1_d	Group 1 ILC	0	0	3	2	5	6
GGGACCTAGCCGATAG_2	SeuratProject	12110	3098	1359	4	Hashtag4	Hashtag2	4.35182	Hashtag4	Singlet	Hashtag4	batch2	w8_late	0.0568126	0	3	3	5	5	6	5	6	6	6	5	5	4	3	2	5	1	1	21	0	21	19	18	17	17	6	Skin	ILC1_d	Group 1 ILC	0	0	3	2	5	6
GGGACTCCAGGACATG_2	SeuratProject	14381	3546	1056	5	Hashtag4	Hashtag3	3.62147	Hashtag4	Singlet	Hashtag4	batch2	w8_late	0.0607051	0	3	3	5	5	6	5	6	6	6	15	9	10	11	8	12	11	12	11	23	29	27	26	26	24	6	Skin	ILC1_d	Group 1 ILC	0	0	3	2	5	6
GGGAGATGTCCACAGC_2	SeuratProject	7461	2017	985	4	Hashtag4	Hashtag2	3.60714	Hashtag4	Singlet	Hashtag4	batch2	w8_late	0.0640665	0	0	1	1	1	0	1	2	5	5	6	7	6	5	4	2	4	0	3	3	2	1	0	0	0	5	Skin	ILC1_b	Group 1 ILC	0	0	1	1	1	0
GGGCGTTTCCAATCTT_2	SeuratProject	18593	3705	841	5	Hashtag4	Hashtag5	3.72637	Hashtag4	Singlet	Hashtag4	batch2	w8_late	0.0655085	1	2	2	2	2	3	2	4	3	3	5	5	4	3	2	5	1	1	14	0	15	8	14	13	15	3	Skin	Pre-ILC1	Group 1 ILC	1	2	2	3	2	3
GGGCTCACATTGTAGC_2	SeuratProject	6738	2138	4686	5	Hashtag4	Hashtag5	5.2059	Hashtag4	Singlet	Hashtag4	batch2	w8_late	0.0397744	0	0	1	1	1	0	1	2	5	5	6	7	6	5	4	2	4	0	3	3	2	1	0	0	0	5	Skin	ILC1_b	Group 1 ILC	0	0	1	1	1	0
GGGTTTATCTTACCAT_2	SeuratProject	5795	1824	2692	5	Hashtag4	Hashtag5	4.64492	Hashtag4	Singlet	Hashtag4	batch2	w8_late	0.064711	0	0	1	1	1	0	4	3	2	2	15	9	10	11	8	12	11	12	11	23	29	27	26	26	24	2	Skin	ILC1_b	Group 1 ILC	0	0	1	1	1	0
GGTGTTACACTTCATT_2	SeuratProject	5132	1564	4153	4	Hashtag4	Hashtag5	5.33305	Hashtag4	Singlet	Hashtag4	batch2	w8_late	0.0471551	0	3	3	5	5	6	5	6	6	6	15	9	10	11	8	12	11	12	11	23	29	27	26	26	24	6	Skin	ILC1_d	Group 1 ILC	0	0	3	2	5	6
GTAACCAAGTTGTCGT_2	SeuratProject	7422	2234	36	3	Hashtag4	Hashtag3	1.17189	Hashtag4	Singlet	Hashtag4	batch2	w8_late	0.123552	0	0	1	1	1	0	1	2	5	5	6	9	10	11	8	12	11	12	11	23	29	27	26	26	24	5	Skin	ILC1_b	Group 1 ILC	0	0	1	1	1	0
GTAACCATCAATCCAG_2	SeuratProject	6617	2037	885	5	Hashtag4	Hashtag5	4.10022	Hashtag4	Singlet	Hashtag4	batch2	w8_late	0.048058	0	0	1	1	1	0	1	2	5	5	6	9	10	11	8	12	11	12	11	23	29	27	26	26	24	5	Skin	ILC1_b	Group 1 ILC	0	0	1	1	1	0
GTAATCGGTGAATGAT_2	SeuratProject	9048	2292	3583	4	Hashtag4	Hashtag5	5.18318	Hashtag4	Singlet	Hashtag4	batch2	w8_late	0.0648762	0	0	1	1	1	0	1	5	4	4	6	7	6	5	4	2	4	0	3	3	2	1	0	0	0	4	Skin	ILC1_b	Group 1 ILC	0	0	1	1	1	0
GTAATCGGTGCAACAG_2	SeuratProject	4093	1301	1568	5	Hashtag4	Hashtag6	4.69177	Hashtag4	Singlet	Hashtag4	batch2	w8_late	0.0525287	0	0	1	1	1	0	1	5	4	4	6	7	6	5	4	2	4	0	3	3	2	1	0	0	0	4	Skin	ILC1_b	Group 1 ILC	0	0	1	1	1	0
GTAGGAGAGAGCATTA_2	SeuratProject	7001	2126	865	4	Hashtag4	Hashtag5	4.08405	Hashtag4	Singlet	Hashtag4	batch2	w8_late	0.0631338	0	0	1	1	1	0	1	2	5	5	6	7	6	5	4	2	4	0	3	3	2	1	0	0	0	5	Skin	ILC1_b	Group 1 ILC	0	0	1	1	1	0
GTCAAGTGTCTGTCCT_2	SeuratProject	27449	4356	2047	5	Hashtag4	Hashtag3	4.64822	Hashtag4	Singlet	Hashtag4	batch2	w8_late	0.071733	1	2	2	2	2	3	2	4	3	3	5	5	4	3	2	5	1	1	21	0	21	19	18	17	17	3	Skin	Pre-ILC1	Group 1 ILC	1	2	2	3	2	3
GTCACTCCAACCCTCT_2	SeuratProject	9984	2705	1781	6	Hashtag4	Hashtag5	4.23587	Hashtag4	Singlet	Hashtag4	batch2	w8_late	0.0671074	0	0	1	1	1	0	1	3	2	2	6	9	6	11	8	12	11	12	11	23	29	27	26	26	24	2	Skin	ILC1_b	Group 1 ILC	0	0	1	1	1	0
GTCGCGAAGCCGGAAT_2	SeuratProject	3093	1252	1934	3	Hashtag4	Hashtag2	4.91851	Hashtag4	Singlet	Hashtag4	batch2	w8_late	0.0581959	0	0	1	1	1	0	1	11	9	9	6	7	6	5	4	2	4	0	3	3	2	1	0	0	0	9	Skin	ILC1_b	Group 1 ILC	0	0	1	1	1	0
GTGACGCTCGTACACA_2	SeuratProject	9933	2788	3052	3	Hashtag4	Hashtag3	5.66353	Hashtag4	Singlet	Hashtag4	batch2	w8_late	0.0838619	1	2	2	2	2	3	2	4	3	3	5	5	4	3	2	5	1	1	14	0	15	8	14	13	15	3	Skin	Pre-ILC1	Group 1 ILC	1	2	2	3	2	3
GTGCTGGGTAGTCCTA_2	SeuratProject	7633	1979	380	4	Hashtag4	Hashtag2	3.22834	Hashtag4	Singlet	Hashtag4	batch2	w8_late	0.0531901	0	0	3	4	4	5	4	3	2	2	15	9	10	11	8	12	11	12	11	23	29	27	26	26	24	2	Skin	ILC1_d	Group 1 ILC	0	0	3	2	4	5
GTGGAAGCACGCTATA_2	SeuratProject	6184	1799	4171	4	Hashtag4	Hashtag5	5.08635	Hashtag4	Singlet	Hashtag4	batch2	w8_late	0.0719599	0	0	1	1	1	0	1	3	2	2	6	9	10	11	8	12	11	12	11	23	29	27	26	26	24	2	Skin	ILC1_b	Group 1 ILC	0	0	1	1	1	0
GTGTGATAGGTGCAGT_2	SeuratProject	4214	1521	1777	4	Hashtag4	Hashtag1	4.99902	Hashtag4	Singlet	Hashtag4	batch2	w8_late	0.0754627	0	0	1	1	1	0	1	5	4	4	6	7	6	5	4	2	4	0	3	3	2	1	0	0	0	4	Skin	ILC1_b	Group 1 ILC	0	0	1	1	1	0
GTTCATTAGCCTCTGG_2	SeuratProject	11081	3154	760	3	Hashtag4	Hashtag3	4.31753	Hashtag4	Singlet	Hashtag4	batch2	w8_late	0.0387149	1	2	2	3	3	4	6	7	7	7	5	5	4	3	2	5	1	1	21	0	21	19	18	17	17	7	Skin	Pre-ILC1	Group 1 ILC	1	2	2	4	3	4
GTTCATTGTGGCTGCT_2	SeuratProject	13859	3502	1762	5	Hashtag4	Hashtag5	4.2268	Hashtag4	Singlet	Hashtag4	batch2	w8_late	0.0456021	1	2	2	2	2	3	2	4	3	3	5	5	4	3	2	5	1	1	21	0	21	19	18	17	17	3	Skin	Pre-ILC1	Group 1 ILC	1	2	2	3	2	3
GTTGCGGCACGATTCA_2	SeuratProject	14202	3129	565	5	Hashtag4	Hashtag5	3.65256	Hashtag4	Singlet	Hashtag4	batch2	w8_late	0.0380932	1	2	2	2	2	3	2	4	3	3	5	5	4	3	2	5	1	1	14	0	15	8	14	13	15	3	Skin	Pre-ILC1	Group 1 ILC	1	2	2	3	2	3
GTTGTAGGTCGTGGTC_2	SeuratProject	8255	2235	3723	5	Hashtag4	Hashtag1	5.50425	Hashtag4	Singlet	Hashtag4	batch2	w8_late	0.0634767	0	0	3	5	5	6	5	6	6	6	15	9	10	11	8	12	11	12	11	23	29	27	26	26	24	6	Skin	ILC1_d	Group 1 ILC	0	0	3	2	5	6
TAACGACAGCCGGATA_2	SeuratProject	5407	1574	774	4	Hashtag4	Hashtag3	4.09148	Hashtag4	Singlet	Hashtag4	batch2	w8_late	0.0638062	0	0	1	1	1	0	1	5	4	4	6	7	6	5	4	2	4	0	3	3	2	1	0	0	0	4	Skin	ILC1_b	Group 1 ILC	0	0	1	1	1	0
TAACGACCAGGTTCAT_2	SeuratProject	9350	2575	1207	5	Hashtag4	Hashtag5	4.41422	Hashtag4	Singlet	Hashtag4	batch2	w8_late	0.0484492	0	0	3	4	4	5	4	3	2	2	15	9	10	11	8	12	11	12	11	23	29	27	26	26	24	2	Skin	ILC1_d	Group 1 ILC	0	0	3	2	4	5
TACAACGGTGGCTCTG_2	SeuratProject	5627	1724	1115	3	Hashtag4	Hashtag3	4.35956	Hashtag4	Singlet	Hashtag4	batch2	w8_late	0.0533144	0	0	1	1	1	0	1	3	2	2	15	9	10	11	8	12	11	12	11	23	29	27	26	26	24	2	Skin	ILC1_b	Group 1 ILC	0	0	1	1	1	0
TACAGGTAGGTCATTC_2	SeuratProject	4624	1495	2330	5	Hashtag4	Hashtag5	5.07424	Hashtag4	Singlet	Hashtag4	batch2	w8_late	0.0404412	0	0	1	1	1	5	4	3	2	2	6	7	6	5	4	2	4	0	3	3	2	1	0	0	0	2	Skin	ILC1_b	Group 1 ILC	0	0	1	1	1	0
TACGCTCAGCGACTGA_2	SeuratProject	4686	1593	654	4	Hashtag4	Hashtag1	3.99667	Hashtag4	Singlet	Hashtag4	batch2	w8_late	0.0746906	0	0	1	1	1	0	1	11	9	9	2	1	2	1	1	9	9	8	7	7	7	5	4	3	4	9	Skin	ILC1_b	Group 1 ILC	0	0	1	1	1	0
TACGTCCCAACCTATG_2	SeuratProject	9968	2522	2430	6	Hashtag4	Hashtag5	4.54616	Hashtag4	Singlet	Hashtag4	batch2	w8_late	0.0466493	0	0	1	1	1	0	1	2	5	5	6	7	6	5	4	2	4	0	3	3	2	1	0	0	0	5	Skin	ILC1_b	Group 1 ILC	0	0	1	1	1	0
TACTTCAAGAAGTCTA_2	SeuratProject	7286	1885	932	3	Hashtag4	Hashtag3	4.14028	Hashtag4	Singlet	Hashtag4	batch2	w8_late	0.0597035	0	0	1	1	1	0	1	5	4	4	6	7	6	5	4	2	4	0	3	3	2	1	0	0	0	4	Skin	ILC1_b	Group 1 ILC	0	0	1	1	1	0
TACTTGTCACTTGAGT_2	SeuratProject	4193	1484	2934	5	Hashtag4	Hashtag6	4.99604	Hashtag4	Singlet	Hashtag4	batch2	w8_late	0.0336275	0	0	1	1	1	0	1	2	5	5	6	9	6	11	8	12	4	12	11	23	29	27	26	26	24	5	Skin	ILC1_b	Group 1 ILC	0	0	1	1	1	0
TACTTGTGTCATGCAT_2	SeuratProject	4373	1474	2609	6	Hashtag4	Hashtag1	5.14374	Hashtag4	Singlet	Hashtag4	batch2	w8_late	0.0601418	0	3	3	5	5	6	5	6	6	6	15	9	10	11	8	12	11	12	11	39	39	39	39	40	38	6	Skin	ILC1_d	Group 1 ILC	0	0	3	2	5	6
TAGAGTCTCACCTTAT_2	SeuratProject	7355	1964	731	4	Hashtag4	Hashtag2	4.00027	Hashtag4	Singlet	Hashtag4	batch2	w8_late	0.0481305	0	0	1	1	1	0	1	5	4	4	6	7	6	5	4	2	4	0	3	3	2	1	0	0	0	4	Skin	ILC1_b	Group 1 ILC	0	0	1	1	1	0
TATTGGGAGCACTCGC_2	SeuratProject	7294	2070	252	3	Hashtag4	Hashtag3	2.8012	Hashtag4	Singlet	Hashtag4	batch2	w8_late	0.0972032	1	2	2	2	2	3	2	4	3	3	5	5	4	3	2	36	44	43	44	48	35	50	51	52	50	3	Skin	Pre-ILC1	Group 1 ILC	1	2	2	3	2	3
TCAATCTCAATGTCAC_2	SeuratProject	6189	1908	4271	6	Hashtag4	Hashtag5	5.3559	Hashtag4	Singlet	Hashtag4	batch2	w8_late	0.0596219	0	0	1	1	1	0	1	5	4	4	6	7	6	5	4	2	4	0	3	3	2	1	0	0	0	4	Skin	ILC1_b	Group 1 ILC	0	0	1	1	1	0
TCACACCAGCACCGAA_2	SeuratProject	6569	2192	714	3	Hashtag4	Hashtag3	2.95064	Hashtag4	Singlet	Hashtag4	batch2	w8_late	0.0543462	0	0	1	1	1	0	1	5	4	4	6	7	6	5	4	2	4	0	3	3	2	1	0	0	0	4	Skin	ILC1_b	Group 1 ILC	0	0	1	1	1	0
TCAGCAAGTTCAGTAC_2	SeuratProject	8839	2321	1521	6	Hashtag4	Hashtag1	4.60007	Hashtag4	Singlet	Hashtag4	batch2	w8_late	0.0424256	0	0	1	1	1	0	1	2	5	5	6	7	6	5	4	2	4	0	3	3	2	1	0	0	0	5	Skin	ILC1_b	Group 1 ILC	0	0	1	1	1	0
TCATACTGTAGTTACC_2	SeuratProject	4300	1572	1685	4	Hashtag4	Hashtag5	4.42319	Hashtag4	Singlet	Hashtag4	batch2	w8_late	0.0481395	0	0	0	0	1	1	0	2	5	5	6	7	6	5	4	2	4	0	3	3	2	1	0	0	0	5	Skin	ILC1_c	Group 1 ILC	0	0	0	0	0	1
TCATGAGGTGATAGAT_2	SeuratProject	7385	2096	693	4	Hashtag4	Hashtag1	3.80845	Hashtag4	Singlet	Hashtag4	batch2	w8_late	0.07109	0	0	1	1	1	0	1	2	2	2	15	9	10	11	8	12	11	12	11	23	29	27	26	26	24	2	Skin	ILC1_b	Group 1 ILC	0	0	1	1	1	0
TCATGCCCAAATGCTC_2	SeuratProject	4072	1495	218	4	Hashtag4	Hashtag6	2.66894	Hashtag4	Singlet	Hashtag4	batch2	w8_late	0.0557466	0	0	1	1	1	0	1	2	5	5	6	7	6	5	4	2	4	0	3	3	2	1	0	0	0	5	Skin	ILC1_b	Group 1 ILC	0	0	1	1	1	0
TCCGATCTCGCAATGT_2	SeuratProject	8800	2428	6125	6	Hashtag4	Hashtag5	5.71964	Hashtag4	Singlet	Hashtag4	batch2	w8_late	0.0619318	0	0	1	1	1	0	1	5	4	4	6	7	6	5	4	2	4	0	3	3	2	1	0	0	0	4	Skin	ILC1_b	Group 1 ILC	0	0	1	1	1	0
TCCTGCAGTCTACAGT_2	SeuratProject	7006	2124	2370	4	Hashtag4	Hashtag3	4.98639	Hashtag4	Singlet	Hashtag4	batch2	w8_late	0.0426777	0	0	3	5	5	6	5	6	6	6	15	9	10	11	8	12	11	12	11	23	29	27	26	26	24	6	Skin	ILC1_d	Group 1 ILC	0	0	3	2	5	6
TCCTTTCAGTAGATCA_2	SeuratProject	17711	3757	390	5	Hashtag4	Hashtag5	3.28652	Hashtag4	Singlet	Hashtag4	batch2	w8_late	0.0593981	1	2	2	3	3	4	9	9	10	10	5	5	4	3	2	5	1	1	21	0	21	19	18	17	17	10	Skin	Pre-ILC1	Group 1 ILC	1	2	2	4	3	4
TCTGCCAAGGAATGTT_2	SeuratProject	5943	2013	38	4	Hashtag4	Hashtag1	1.03781	Hashtag4	Singlet	Hashtag4	batch2	w8_late	0.0265859	0	0	1	1	1	0	1	3	2	2	15	9	10	11	8	12	11	12	11	23	29	27	26	26	24	2	Skin	ILC1_b	Group 1 ILC	0	0	1	1	1	0
TCTGGCTGTGACTCTA_2	SeuratProject	5736	2105	957	2	Hashtag4	Hashtag3	4.64104	Hashtag4	Singlet	Hashtag4	batch2	w8_late	0.0566597	1	2	2	3	3	4	6	7	7	7	5	5	4	3	2	5	1	1	21	0	21	19	18	17	17	7	Skin	Pre-ILC1	Group 1 ILC	1	2	2	4	3	4
TGAACGTAGCACACCC_2	SeuratProject	5460	1703	4101	6	Hashtag4	Hashtag6	5.32871	Hashtag4	Singlet	Hashtag4	batch2	w8_late	0.057326	0	0	3	5	5	6	5	6	6	6	6	9	10	11	8	12	11	12	11	23	29	27	26	26	24	6	Skin	ILC1_d	Group 1 ILC	0	0	3	2	5	6
TGACAGTTCATGTCAG_2	SeuratProject	5214	1931	1886	3	Hashtag4	Hashtag5	4.86632	Hashtag4	Singlet	Hashtag4	batch2	w8_late	0.0953203	0	1	0	0	0	1	0	0	0	0	6	1	2	1	2	9	9	8	7	7	7	5	4	3	4	0	Skin	ILC1_c	Group 1 ILC	0	1	0	0	0	1
TGAGACTCAGGAGGAG_2	SeuratProject	5148	1664	1197	4	Hashtag4	Hashtag3	4.5501	Hashtag4	Singlet	Hashtag4	batch2	w8_late	0.0448718	0	0	1	1	1	0	1	11	9	9	6	7	6	5	4	2	4	0	3	3	2	1	0	0	0	9	Skin	ILC1_b	Group 1 ILC	0	0	1	1	1	0
TGAGCGCCACACCTGG_2	SeuratProject	12410	3061	1577	4	Hashtag4	Hashtag6	4.37114	Hashtag4	Singlet	Hashtag4	batch2	w8_late	0.0424658	1	2	2	2	2	3	2	4	3	3	5	5	4	3	2	5	1	1	14	0	15	8	14	13	15	3	Skin	Pre-ILC1	Group 1 ILC	1	2	2	3	2	3
TGCACGGGTGTAAACA_2	SeuratProject	4770	1650	3152	5	Hashtag4	Hashtag5	5.37686	Hashtag4	Singlet	Hashtag4	batch2	w8_late	0.0639413	0	3	3	5	5	6	5	6	6	6	15	9	10	11	8	12	11	12	11	39	39	39	39	40	38	6	Skin	ILC1_d	Group 1 ILC	0	0	3	2	5	6
TGCAGATCATGGCGCT_2	SeuratProject	6673	1870	209	2	Hashtag4	Hashtag3	2.62653	Hashtag4	Singlet	Hashtag4	batch2	w8_late	0.0618912	1	2	2	2	2	3	2	11	9	9	5	5	4	3	2	5	1	1	14	0	15	8	14	13	15	9	Skin	Pre-ILC1	Group 1 ILC	1	2	2	3	2	3
TGCAGGCGTAGCGCCT_2	SeuratProject	6137	1912	1113	4	Hashtag4	Hashtag1	4.292	Hashtag4	Singlet	Hashtag4	batch2	w8_late	0.0599642	0	0	1	1	1	0	1	11	9	9	6	7	6	5	4	2	4	0	3	3	2	1	0	0	0	9	Skin	ILC1_b	Group 1 ILC	0	0	1	1	1	0
TGCATGAAGGCTGGAT_2	SeuratProject	5190	1609	3136	5	Hashtag4	Hashtag3	5.29922	Hashtag4	Singlet	Hashtag4	batch2	w8_late	0.061079	0	0	1	1	1	0	1	2	5	5	6	9	10	11	8	12	11	12	11	23	29	27	26	26	24	5	Skin	ILC1_b	Group 1 ILC	0	0	1	1	1	0
TGCGGCAGTCTTGTCC_2	SeuratProject	5980	1707	3048	5	Hashtag4	Hashtag1	5.1096	Hashtag4	Singlet	Hashtag4	batch2	w8_late	0.0558528	0	0	1	1	1	0	1	5	4	4	6	7	6	5	4	2	4	0	3	3	2	1	0	0	0	4	Skin	ILC1_b	Group 1 ILC	0	0	1	1	1	0
TGCTCCACAGCGATTT_2	SeuratProject	8534	2208	1937	4	Hashtag4	Hashtag1	4.84934	Hashtag4	Singlet	Hashtag4	batch2	w8_late	0.0424186	0	0	1	1	1	0	4	3	2	2	6	9	10	11	8	12	11	12	11	23	29	27	26	26	24	2	Skin	ILC1_b	Group 1 ILC	0	0	1	1	1	0
TGCTCCACATGGGAAC_2	SeuratProject	6603	2102	321	5	Hashtag4	Hashtag5	3.06135	Hashtag4	Singlet	Hashtag4	batch2	w8_late	0.0555808	0	0	3	4	4	5	4	3	2	2	15	9	10	11	8	12	11	12	11	23	29	27	26	26	24	2	Skin	ILC1_d	Group 1 ILC	0	0	3	2	4	5
TGCTGAATCGAGCACC_2	SeuratProject	16132	3701	48	5	Hashtag4	Hashtag6	0.944246	Hashtag4	Singlet	Hashtag4	batch2	w8_late	0.0474833	1	2	2	2	2	3	2	4	3	3	5	5	4	3	2	5	1	1	21	0	21	19	18	17	17	3	Skin	Pre-ILC1	Group 1 ILC	1	2	2	3	2	3
TGGATGTTCAGACTGT_2	SeuratProject	12626	3216	295	5	Hashtag4	Hashtag6	2.95678	Hashtag4	Singlet	Hashtag4	batch2	w8_late	0.0521147	1	2	2	2	2	3	2	4	2	2	5	5	4	3	2	5	1	1	21	0	21	19	18	17	17	2	Skin	Pre-ILC1	Group 1 ILC	1	2	2	3	2	3
TGGGCTGCAAGCACAG_2	SeuratProject	14421	3037	3566	4	Hashtag4	Hashtag6	5.5149	Hashtag4	Singlet	Hashtag4	batch2	w8_late	0.0570002	1	2	2	2	2	3	2	4	3	3	5	5	4	3	2	5	1	1	21	0	21	19	18	17	17	3	Skin	Pre-ILC1	Group 1 ILC	1	2	2	3	2	3
TGGTTAGAGGCCTGAA_2	SeuratProject	14312	3182	7615	6	Hashtag4	Hashtag5	5.93804	Hashtag4	Singlet	Hashtag4	batch2	w8_late	0.049469	1	2	2	3	3	4	6	7	7	7	5	5	4	3	2	5	1	1	21	0	21	19	18	17	17	7	Skin	Pre-ILC1	Group 1 ILC	1	2	2	4	3	4
TGTAACGGTTGTGTAC_2	SeuratProject	4638	1388	1601	4	Hashtag4	Hashtag5	4.13006	Hashtag4	Singlet	Hashtag4	batch2	w8_late	0.0726606	0	0	1	1	1	0	1	5	4	4	6	7	6	5	4	2	4	0	3	3	2	1	0	0	0	4	Skin	ILC1_b	Group 1 ILC	0	0	1	1	1	0
TGTCCACCAGCCCACA_2	SeuratProject	14129	3174	2187	5	Hashtag4	Hashtag1	4.96971	Hashtag4	Singlet	Hashtag4	batch2	w8_late	0.0529408	0	0	1	1	1	0	1	10	11	11	6	7	6	5	4	2	4	0	3	3	2	1	0	0	0	11	Skin	ILC1_b	Group 1 ILC	0	0	1	1	1	0
TTCCAATTCATCGCAA_2	SeuratProject	5562	1708	6755	4	Hashtag4	Hashtag5	5.57131	Hashtag4	Singlet	Hashtag4	batch2	w8_late	0.0526789	0	0	1	1	1	0	1	5	4	4	6	7	6	5	4	2	4	0	3	3	2	1	0	0	0	4	Skin	ILC1_b	Group 1 ILC	0	0	1	1	1	0
TTCCACGCATTGAGGG_2	SeuratProject	5645	1687	1690	3	Hashtag4	Hashtag2	5.0232	Hashtag4	Singlet	Hashtag4	batch2	w8_late	0.0602303	0	0	1	1	6	7	7	5	4	4	6	7	6	5	4	2	4	0	3	3	2	1	0	0	0	4	Skin	ILC1_b	Group 1 ILC	0	0	1	1	1	7
TTCTAACTCTCTATGT_2	SeuratProject	6329	2078	4503	6	Hashtag4	Hashtag5	5.41085	Hashtag4	Singlet	Hashtag4	batch2	w8_late	0.0802654	0	3	3	5	5	6	5	6	6	6	15	9	10	11	8	12	11	12	11	23	29	27	26	26	24	6	Skin	ILC1_d	Group 1 ILC	0	0	3	2	5	6
TTCTAGTAGCACTCAT_2	SeuratProject	9485	2881	2598	5	Hashtag4	Hashtag5	4.86008	Hashtag4	Singlet	Hashtag4	batch2	w8_late	0.0297312	1	2	2	3	3	4	6	7	7	7	5	5	4	3	2	5	1	1	21	0	21	19	18	17	17	7	Skin	Pre-ILC1	Group 1 ILC	1	2	2	4	3	4
TTCTTGAGTTCTCGTC_2	SeuratProject	4281	1490	810	6	Hashtag4	Hashtag5	3.68469	Hashtag4	Singlet	Hashtag4	batch2	w8_late	0.0345714	0	0	3	4	4	5	4	3	2	2	15	9	10	11	8	12	11	12	11	39	39	39	39	40	38	2	Skin	ILC1_d	Group 1 ILC	0	0	3	2	4	5
TTGATGGAGTCGCCCA_2	SeuratProject	7985	2310	1851	5	Hashtag4	Hashtag2	4.76476	Hashtag4	Singlet	Hashtag4	batch2	w8_late	0.043707	0	0	3	4	4	5	4	3	2	2	15	9	10	11	8	12	11	12	11	23	29	27	26	26	24	2	Skin	ILC1_d	Group 1 ILC	0	0	3	2	4	5
TTGGGCGGTTTCGTTT_2	SeuratProject	19369	3800	3375	4	Hashtag4	Hashtag5	4.87695	Hashtag4	Singlet	Hashtag4	batch2	w8_late	0.0679953	0	0	1	1	1	0	1	2	5	5	5	5	4	3	2	5	1	1	21	0	21	19	18	17	17	5	Skin	ILC1_b	Group 1 ILC	0	0	1	1	1	0
TTGTTCAGTCGGATTT_2	SeuratProject	9344	2612	489	5	Hashtag4	Hashtag5	3.17292	Hashtag4	Singlet	Hashtag4	batch2	w8_late	0.057363	1	2	2	3	3	4	6	7	7	7	5	5	4	3	2	5	1	1	21	0	21	19	18	17	17	7	Skin	Pre-ILC1	Group 1 ILC	1	2	2	4	3	4
TTTGACTAGTGACCTT_2	SeuratProject	4801	1627	3141	5	Hashtag4	Hashtag5	5.05215	Hashtag4	Singlet	Hashtag4	batch2	w8_late	0.0604041	0	3	3	5	5	6	5	6	6	6	15	9	10	11	8	12	11	12	11	39	39	39	39	40	38	6	Skin	ILC1_d	Group 1 ILC	0	0	3	2	5	6
TTTGACTTCCCAGGCA_2	SeuratProject	7952	2250	4247	6	Hashtag4	Hashtag5	5.35402	Hashtag4	Singlet	Hashtag4	batch2	w8_late	0.0547032	0	0	1	1	1	0	1	2	5	5	6	9	10	11	8	12	11	12	11	23	29	27	26	26	24	5	Skin	ILC1_b	Group 1 ILC	0	0	1	1	1	0
AACAAAGTCACCCTGT_2	SeuratProject	11527	3084	4554	4	Hashtag1	Hashtag3	6.94926	Hashtag1	Singlet	Hashtag1	batch2	w8_late	0.0394725	1	2	2	2	2	3	2	4	3	3	5	5	4	3	2	5	1	1	14	0	15	8	14	13	15	3	Lung	Pre-ILC1	Group 1 ILC	1	2	2	3	2	3
AACAACCAGGTGGCTA_2	SeuratProject	6475	1806	1586	5	Hashtag1	Hashtag5	5.83071	Hashtag1	Singlet	Hashtag1	batch2	w8_late	0.0390734	0	0	1	1	1	0	1	2	9	9	6	1	2	1	8	9	9	8	7	7	7	5	4	3	4	9	Lung	ILC1_b	Group 1 ILC	0	0	1	1	1	0
AACAACCGTTAAGTCC_2	SeuratProject	6798	2072	2031	4	Hashtag1	Hashtag3	6.29393	Hashtag1	Singlet	Hashtag1	batch2	w8_late	0.0232421	0	0	3	4	4	5	4	3	2	2	15	9	10	11	8	12	11	12	11	23	29	27	26	26	24	2	Lung	ILC1_d	Group 1 ILC	0	0	3	2	4	5
AACAAGATCTGTCTCG_2	SeuratProject	6717	2043	3362	6	Hashtag1	Hashtag5	6.58368	Hashtag1	Singlet	Hashtag1	batch2	w8_late	0.0543397	0	3	3	5	5	6	5	6	6	6	2	1	2	1	8	9	9	8	7	7	7	5	4	3	4	6	Lung	ILC1_d	Group 1 ILC	0	0	3	2	5	6
AACGGGAGTACTTCCC_2	SeuratProject	11428	3015	6022	5	Hashtag1	Hashtag6	7.17689	Hashtag1	Singlet	Hashtag1	batch2	w8_late	0.0468148	1	2	2	2	2	3	2	4	3	3	5	5	4	3	2	5	1	1	14	0	15	8	14	13	15	3	Lung	Pre-ILC1	Group 1 ILC	1	2	2	3	2	3
AACGTCACAGCTGTAT_2	SeuratProject	8939	2661	2474	4	Hashtag1	Hashtag3	6.27129	Hashtag1	Singlet	Hashtag1	batch2	w8_late	0.0327777	0	0	3	4	4	5	4	3	2	2	15	9	10	11	8	12	11	12	11	23	29	27	26	26	24	2	Lung	ILC1_d	Group 1 ILC	0	0	3	2	4	5
AATAGAGTCGGTAACT_2	SeuratProject	10433	2877	1515	4	Hashtag1	Hashtag3	5.97968	Hashtag1	Singlet	Hashtag1	batch2	w8_late	0.0326848	0	0	1	4	4	8	10	10	11	11	5	5	4	3	2	5	1	1	14	0	15	8	14	13	15	11	Lung	ILC1_b	Group 1 ILC	0	0	1	3	4	5
AATGGAACAATAGGGC_2	SeuratProject	17978	3906	6113	4	Hashtag1	Hashtag4	7.22472	Hashtag1	Singlet	Hashtag1	batch2	w8_late	0.0441095	1	2	2	2	2	3	2	4	3	3	5	5	4	3	2	5	1	1	14	0	15	8	14	13	15	3	Lung	Pre-ILC1	Group 1 ILC	1	2	2	3	2	3
ACATCGACATCCTAAG_2	SeuratProject	8813	2438	1437	5	Hashtag1	Hashtag6	5.73694	Hashtag1	Singlet	Hashtag1	batch2	w8_late	0.0317712	0	0	3	4	4	8	10	10	11	11	6	7	6	5	4	2	4	0	3	3	2	1	0	0	0	11	Lung	ILC1_d	Group 1 ILC	0	0	1	3	4	5
ACCACAACACTGTGAT_2	SeuratProject	3729	1517	173	2	Hashtag1	Hashtag3	4.06857	Hashtag1	Singlet	Hashtag1	batch2	w8_late	0.0370072	0	1	0	0	0	1	0	0	0	0	2	1	2	1	1	9	9	8	7	7	7	5	4	3	4	0	Lung	ILC1_c	Group 1 ILC	0	1	0	0	0	1
ACCCTTGCAAGGACAC_2	SeuratProject	23210	4540	1034	5	Hashtag1	Hashtag6	5.38782	Hashtag1	Singlet	Hashtag1	batch2	w8_late	0.0376562	1	2	2	2	2	3	9	4	3	10	5	5	4	3	2	50	1	53	55	58	56	59	62	64	65	10	Lung	Pre-ILC1	Group 1 ILC	1	2	2	3	2	3
ACCCTTGGTCATCGCG_2	SeuratProject	8040	2478	5222	4	Hashtag1	Hashtag4	6.86951	Hashtag1	Singlet	Hashtag1	batch2	w8_late	0.0472637	0	3	3	5	5	6	5	6	6	6	15	9	10	11	8	12	11	12	11	39	39	39	39	40	38	6	Lung	ILC1_d	Group 1 ILC	0	0	3	2	5	6
AGAACCTAGAGGCCAT_2	SeuratProject	8406	2410	367	4	Hashtag1	Hashtag3	4.4907	Hashtag1	Singlet	Hashtag1	batch2	w8_late	0.0458006	0	0	1	1	1	0	1	2	5	5	6	9	10	11	8	12	11	12	7	23	29	27	26	26	24	5	Lung	ILC1_b	Group 1 ILC	0	0	1	1	1	0
AGCGATTCAACAGTGG_2	SeuratProject	6171	1973	2398	4	Hashtag1	Hashtag4	6.02192	Hashtag1	Singlet	Hashtag1	batch2	w8_late	0.0521795	0	0	1	1	1	6	5	2	5	5	6	9	10	11	8	12	11	12	11	23	29	27	26	26	24	5	Lung	ILC1_b	Group 1 ILC	0	0	1	1	5	0
AGCGCCATCAGAGTTC_2	SeuratProject	13832	3257	5557	4	Hashtag1	Hashtag3	7.30477	Hashtag1	Singlet	Hashtag1	batch2	w8_late	0.0388953	1	2	2	3	3	4	6	7	7	7	5	5	4	3	2	5	1	1	21	0	21	19	18	17	17	7	Lung	Pre-ILC1	Group 1 ILC	1	2	2	4	3	4
AGTCTCCGTCAACGCC_2	SeuratProject	14231	3556	3333	4	Hashtag1	Hashtag2	6.4975	Hashtag1	Singlet	Hashtag1	batch2	w8_late	0.0464479	1	2	2	2	2	3	2	4	3	3	5	5	4	3	2	5	1	1	14	0	15	8	14	13	15	3	Lung	Pre-ILC1	Group 1 ILC	1	2	2	3	2	3
AGTTCCCGTCCACTCT_2	SeuratProject	7734	2245	5221	5	Hashtag1	Hashtag6	7.03381	Hashtag1	Singlet	Hashtag1	batch2	w8_late	0.0311611	0	0	3	5	5	6	5	2	5	5	15	9	10	11	8	12	11	12	11	23	29	27	26	26	24	5	Lung	ILC1_d	Group 1 ILC	0	0	3	2	5	6
ATTCCATTCGCCTATC_2	SeuratProject	4924	1702	3127	4	Hashtag1	Hashtag4	6.55332	Hashtag1	Singlet	Hashtag1	batch2	w8_late	0.0505686	0	3	3	5	5	6	5	6	6	6	15	9	10	11	8	12	11	12	11	39	39	39	39	40	38	6	Lung	ILC1_d	Group 1 ILC	0	0	3	2	5	6
ATTCCCGGTTGTAGCT_2	SeuratProject	2527	1100	1508	3	Hashtag1	Hashtag4	5.27015	Hashtag1	Singlet	Hashtag1	batch2	w8_late	0.0344282	0	3	3	5	5	6	5	6	6	6	15	9	10	11	8	12	11	12	11	39	39	39	39	40	38	6	Lung	ILC1_d	Group 1 ILC	0	0	3	2	5	6
CAACAGTGTCTGGTTA_2	SeuratProject	14697	3242	2340	5	Hashtag1	Hashtag5	6.21504	Hashtag1	Singlet	Hashtag1	batch2	w8_late	0.0644349	1	2	2	2	2	3	2	4	3	3	5	5	4	3	2	5	1	1	14	0	15	8	14	13	15	3	Lung	Pre-ILC1	Group 1 ILC	1	2	2	3	2	3
CAATTTCCAGAAATTG_2	SeuratProject	5245	1781	2712	5	Hashtag1	Hashtag5	6.36493	Hashtag1	Singlet	Hashtag1	batch2	w8_late	0.0547188	0	3	3	5	5	6	5	6	6	6	15	9	10	11	8	12	11	12	11	39	39	39	39	40	38	6	Lung	ILC1_d	Group 1 ILC	0	0	3	2	5	6
CAATTTCCAGGATGAC_2	SeuratProject	3164	1250	2048	4	Hashtag1	Hashtag4	6.20269	Hashtag1	Singlet	Hashtag1	batch2	w8_late	0.0777497	0	1	0	0	0	1	0	0	0	0	2	1	2	1	1	20	19	18	17	14	18	15	12	11	14	0	Lung	ILC1_c	Group 1 ILC	0	1	0	0	0	1
CATACCCTCCTGCCAT_2	SeuratProject	12928	3497	3739	5	Hashtag1	Hashtag5	6.68836	Hashtag1	Singlet	Hashtag1	batch2	w8_late	0.0501238	1	2	2	2	2	3	2	4	3	3	5	5	4	3	2	5	1	1	14	0	15	8	14	13	15	3	Lung	Pre-ILC1	Group 1 ILC	1	2	2	3	2	3
CATCGCTCAGGTCCGT_2	SeuratProject	4430	1548	286	3	Hashtag1	Hashtag3	4.41135	Hashtag1	Singlet	Hashtag1	batch2	w8_late	0.0559819	0	1	0	0	0	1	0	0	0	0	2	1	2	1	1	9	9	8	7	7	7	5	4	3	4	0	Lung	ILC1_c	Group 1 ILC	0	1	0	0	0	1
CATTCTATCGGTGTAT_2	SeuratProject	5366	1777	2650	5	Hashtag1	Hashtag6	6.35229	Hashtag1	Singlet	Hashtag1	batch2	w8_late	0.0937384	0	1	0	0	0	1	0	0	0	0	2	1	2	1	8	9	9	8	7	7	7	5	4	3	4	0	Lung	ILC1_c	Group 1 ILC	0	1	0	0	0	1
CCACAAACAAGTCCCG_2	SeuratProject	11776	2972	1466	4	Hashtag1	Hashtag3	6.005	Hashtag1	Singlet	Hashtag1	batch2	w8_late	0.0454314	1	2	2	2	2	3	2	4	3	3	5	5	4	3	2	5	1	1	14	0	15	8	14	13	15	3	Lung	Pre-ILC1	Group 1 ILC	1	2	2	3	2	3
CCACCATAGTCTAGCT_2	SeuratProject	4983	1569	2544	4	Hashtag1	Hashtag3	6.46471	Hashtag1	Singlet	Hashtag1	batch2	w8_late	0.0383303	0	3	3	5	5	6	5	6	6	6	15	9	10	11	8	12	11	12	11	23	29	27	26	26	24	6	Lung	ILC1_d	Group 1 ILC	0	0	3	2	5	6
CCACTTGTCGACATCA_2	SeuratProject	5727	1936	2968	3	Hashtag1	Hashtag4	6.57771	Hashtag1	Singlet	Hashtag1	batch2	w8_late	0.0333508	0	3	3	5	5	6	5	6	6	6	15	9	10	11	8	12	11	12	11	39	39	39	39	40	38	6	Lung	ILC1_d	Group 1 ILC	0	0	3	2	5	6
CCATAAGAGGGTCTTT_2	SeuratProject	8739	2375	409	2	Hashtag1	Hashtag3	4.65194	Hashtag1	Singlet	Hashtag1	batch2	w8_late	0.0398215	1	2	2	3	3	4	9	9	10	10	5	5	4	3	2	50	1	53	55	58	56	59	62	64	65	10	Lung	Pre-ILC1	Group 1 ILC	1	2	2	4	3	4
CCATAAGCAGATTTCG_2	SeuratProject	18352	3905	1149	3	Hashtag1	Hashtag3	5.64557	Hashtag1	Singlet	Hashtag1	batch2	w8_late	0.0357454	1	2	2	2	2	3	2	4	3	3	5	5	4	3	2	5	1	1	21	0	21	19	18	17	17	3	Lung	Pre-ILC1	Group 1 ILC	1	2	2	3	2	3
CCGGTAGGTCTGCAAT_2	SeuratProject	2641	1212	2882	4	Hashtag1	Hashtag2	6.50974	Hashtag1	Singlet	Hashtag1	batch2	w8_late	0.0704279	0	3	3	5	5	6	5	6	6	6	15	9	10	11	8	12	11	12	11	39	39	39	39	40	38	6	Lung	ILC1_d	Group 1 ILC	0	0	3	2	5	6
CCTAACCTCGCTGATA_2	SeuratProject	5035	1842	119	6	Hashtag1	Hashtag3	2.50697	Hashtag1	Singlet	Hashtag1	batch2	w8_late	0.0139027	1	2	2	3	3	4	9	9	10	10	5	5	4	3	2	46	1	50	14	46	15	8	65	66	53	10	Lung	Pre-ILC1	Group 1 ILC	1	2	2	4	3	4
CCTCTAGCAATTGGTC_2	SeuratProject	7536	2230	1075	5	Hashtag1	Hashtag5	5.43562	Hashtag1	Singlet	Hashtag1	batch2	w8_late	0.0383493	0	3	3	5	5	6	5	6	6	6	15	9	10	11	8	12	11	12	11	39	39	39	39	40	38	6	Lung	ILC1_d	Group 1 ILC	0	0	3	2	5	6
CGACAGCCAGGAACCA_2	SeuratProject	12050	3269	6347	4	Hashtag1	Hashtag4	7.19155	Hashtag1	Singlet	Hashtag1	batch2	w8_late	0.0481328	1	2	2	3	3	4	6	7	7	7	5	5	4	3	2	5	1	1	21	0	21	19	18	17	17	7	Lung	Pre-ILC1	Group 1 ILC	1	2	2	4	3	4
CGGAATTTCCCTCTCC_2	SeuratProject	7179	2232	3024	5	Hashtag1	Hashtag2	6.44912	Hashtag1	Singlet	Hashtag1	batch2	w8_late	0.050007	0	1	0	0	0	2	3	1	1	1	2	1	2	1	1	9	9	8	7	7	7	5	4	3	4	1	Lung	ILC1_c	Group 1 ILC	0	1	0	0	0	2
CGGGACTAGAGCAGTC_2	SeuratProject	4560	1381	1796	4	Hashtag1	Hashtag3	5.97893	Hashtag1	Singlet	Hashtag1	batch2	w8_late	0.0436404	0	1	0	0	0	1	0	0	0	0	2	1	2	1	1	9	9	8	7	7	7	5	4	3	4	0	Lung	ILC1_c	Group 1 ILC	0	1	0	0	0	1
CGGGACTCATGAGTAA_2	SeuratProject	5201	1716	1364	3	Hashtag1	Hashtag3	5.85498	Hashtag1	Singlet	Hashtag1	batch2	w8_late	0.0521054	0	3	3	5	5	6	5	6	6	6	15	9	10	11	8	12	11	12	11	39	39	39	39	40	38	6	Lung	ILC1_d	Group 1 ILC	0	0	3	2	5	6
CGGGTCAGTAGCTAAA_2	SeuratProject	2837	1182	114	4	Hashtag1	Hashtag3	2.64677	Hashtag1	Singlet	Hashtag1	batch2	w8_late	0.0215016	0	0	1	1	1	0	1	2	8	8	5	5	43	44	2	46	47	50	14	46	15	8	65	66	53	8	Lung	ILC1_b	Group 1 ILC	0	0	1	1	1	0
CGTCAAAAGCGCCGTT_2	SeuratProject	8256	2218	398	5	Hashtag1	Hashtag6	4.39299	Hashtag1	Singlet	Hashtag1	batch2	w8_late	0.0628634	0	0	3	4	4	5	4	3	2	2	15	9	10	11	8	12	11	12	11	23	29	27	26	26	24	2	Lung	ILC1_d	Group 1 ILC	0	0	3	2	4	5
CGTGAATCAACTGCCG_2	SeuratProject	8930	2656	2653	4	Hashtag1	Hashtag3	6.50772	Hashtag1	Singlet	Hashtag1	batch2	w8_late	0.0515118	1	2	2	2	2	3	2	4	3	3	5	5	4	3	2	5	1	1	14	0	15	8	14	13	15	3	Lung	Pre-ILC1	Group 1 ILC	1	2	2	3	2	3
CTACAGAGTCGAGTGA_2	SeuratProject	5632	1910	2767	4	Hashtag1	Hashtag4	6.67805	Hashtag1	Singlet	Hashtag1	batch2	w8_late	0.0459872	0	0	3	4	4	5	4	3	2	2	15	9	10	11	8	12	11	12	11	39	39	39	39	40	38	2	Lung	ILC1_d	Group 1 ILC	0	0	3	2	4	5
CTACCCAGTAAGGCCA_2	SeuratProject	3783	1466	2409	5	Hashtag1	Hashtag5	5.92085	Hashtag1	Singlet	Hashtag1	batch2	w8_late	0.0597409	0	3	3	5	5	6	5	6	6	6	15	9	10	11	8	12	11	12	11	39	39	39	39	40	38	6	Lung	ILC1_d	Group 1 ILC	0	0	3	2	5	6
CTCATGCTCCAACCGG_2	SeuratProject	17543	3961	6732	6	Hashtag1	Hashtag5	7.27909	Hashtag1	Singlet	Hashtag1	batch2	w8_late	0.0471413	1	2	2	3	3	4	9	9	10	10	5	5	4	3	2	50	1	53	55	58	56	59	62	64	65	10	Lung	Pre-ILC1	Group 1 ILC	1	2	2	4	3	4
CTGCGAGAGTACCGGA_2	SeuratProject	7179	2035	1029	5	Hashtag1	Hashtag5	5.38039	Hashtag1	Singlet	Hashtag1	batch2	w8_late	0.0557181	0	0	1	1	1	0	1	2	5	5	6	9	10	11	8	9	9	8	7	23	29	27	26	26	24	5	Lung	ILC1_b	Group 1 ILC	0	0	1	1	1	0
CTGTGGGGTAGTGATA_2	SeuratProject	9866	2975	5451	4	Hashtag1	Hashtag3	7.3228	Hashtag1	Singlet	Hashtag1	batch2	w8_late	0.0535171	0	3	3	5	5	6	5	6	6	6	15	9	10	11	8	12	11	12	11	23	39	19	18	17	17	6	Lung	ILC1_d	Group 1 ILC	0	0	3	2	5	6
GAATAGACATGTGACT_2	SeuratProject	3662	1440	548	5	Hashtag1	Hashtag3	4.50682	Hashtag1	Singlet	Hashtag1	batch2	w8_late	0.054615	0	0	1	2	2	1	0	11	9	9	6	1	2	1	2	9	9	8	7	7	7	5	4	3	4	9	Lung	ILC1_b	Group 1 ILC	0	1	1	3	2	1
GAATCACCACTAGAGG_2	SeuratProject	17117	3806	238	4	Hashtag1	Hashtag2	4.17091	Hashtag1	Singlet	Hashtag1	batch2	w8_late	0.0455103	1	2	2	2	2	3	2	4	3	3	5	5	4	3	2	5	1	1	21	0	21	19	18	17	17	3	Lung	Pre-ILC1	Group 1 ILC	1	2	2	3	2	3
GACTATGTCTCACGAA_2	SeuratProject	8167	2260	439	5	Hashtag1	Hashtag6	4.52658	Hashtag1	Singlet	Hashtag1	batch2	w8_late	0.0487327	0	0	1	1	1	0	1	2	5	5	6	7	6	5	4	2	9	8	7	7	7	5	4	3	4	5	Lung	ILC1_b	Group 1 ILC	0	0	1	1	1	0
GAGTTGTCAAGCCCAC_2	SeuratProject	3562	1293	616	4	Hashtag1	Hashtag4	5.06803	Hashtag1	Singlet	Hashtag1	batch2	w8_late	0.0606401	0	1	0	0	0	1	0	0	0	0	2	1	2	1	1	9	9	8	7	7	7	5	4	3	4	0	Lung	ILC1_c	Group 1 ILC	0	1	0	0	0	1
GATGACTTCTCTCTTC_2	SeuratProject	23146	4497	2190	5	Hashtag1	Hashtag5	6.15075	Hashtag1	Singlet	Hashtag1	batch2	w8_late	0.0419943	1	2	2	3	3	4	6	7	7	7	5	5	4	3	2	5	1	1	21	0	21	19	18	17	17	7	Lung	Pre-ILC1	Group 1 ILC	1	2	2	4	3	4
GATGTTGCAGCTTCCT_2	SeuratProject	13538	3362	3428	5	Hashtag1	Hashtag6	6.61224	Hashtag1	Singlet	Hashtag1	batch2	w8_late	0.0479391	1	2	2	3	3	4	6	7	7	7	5	5	4	3	2	5	1	1	21	0	21	19	18	17	17	7	Lung	Pre-ILC1	Group 1 ILC	1	2	2	4	3	4
GCACGGTCAAACACCT_2	SeuratProject	3989	1620	3445	5	Hashtag1	Hashtag6	6.61546	Hashtag1	Singlet	Hashtag1	batch2	w8_late	0.0386062	0	3	3	5	5	6	5	6	6	6	15	9	10	11	8	12	11	12	11	39	39	39	39	40	38	6	Lung	ILC1_d	Group 1 ILC	0	0	3	2	5	6
GCACGGTTCTAACGGT_2	SeuratProject	9729	2832	4488	4	Hashtag1	Hashtag3	6.73167	Hashtag1	Singlet	Hashtag1	batch2	w8_late	0.0580738	0	0	1	1	1	0	1	2	5	5	6	7	6	5	4	2	4	0	3	3	2	1	0	0	0	5	Lung	ILC1_b	Group 1 ILC	0	0	1	1	1	0
GCACGTGTCCAGCAAT_2	SeuratProject	3627	1385	136	5	Hashtag1	Hashtag3	2.43414	Hashtag1	Singlet	Hashtag1	batch2	w8_late	0.019024	0	0	1	1	1	0	1	2	8	8	5	5	43	44	2	46	47	50	14	46	15	8	65	66	53	8	Lung	ILC1_b	Group 1 ILC	0	0	1	1	1	0
GCATCGGCATGCAGCC_2	SeuratProject	6935	2208	4227	4	Hashtag1	Hashtag4	7.0118	Hashtag1	Singlet	Hashtag1	batch2	w8_late	0.0483057	0	0	3	5	5	6	5	6	6	6	15	9	10	11	8	12	11	12	11	23	29	27	26	26	24	6	Lung	ILC1_d	Group 1 ILC	0	0	3	2	5	6
GCTCAAAGTATTCTCT_2	SeuratProject	5177	1667	2212	5	Hashtag1	Hashtag3	5.61444	Hashtag1	Singlet	Hashtag1	batch2	w8_late	0.0633572	0	1	0	0	0	1	0	0	0	0	2	1	2	1	1	9	9	8	7	7	7	5	4	3	4	0	Lung	ILC1_c	Group 1 ILC	0	1	0	0	0	1
GGATGTTTCGAAGCCC_2	SeuratProject	6890	2057	454	4	Hashtag1	Hashtag4	4.75959	Hashtag1	Singlet	Hashtag1	batch2	w8_late	0.0574746	0	1	0	0	0	1	0	0	0	0	2	1	2	1	1	9	9	8	7	7	7	5	4	3	4	0	Lung	ILC1_c	Group 1 ILC	0	1	0	0	0	1
GGGACCTGTACCTGTA_2	SeuratProject	3715	1445	1184	4	Hashtag1	Hashtag3	5.72881	Hashtag1	Singlet	Hashtag1	batch2	w8_late	0.0584118	0	0	3	4	4	8	10	10	11	11	15	9	10	11	8	9	9	8	7	7	7	5	4	3	4	11	Lung	ILC1_d	Group 1 ILC	0	0	3	2	4	5
GGGCGTTCAGCGTGAA_2	SeuratProject	7039	2018	2383	5	Hashtag1	Hashtag6	6.24273	Hashtag1	Singlet	Hashtag1	batch2	w8_late	0.0549794	0	0	3	5	5	6	5	6	6	6	15	9	10	11	8	12	11	12	11	23	29	27	26	26	24	6	Lung	ILC1_d	Group 1 ILC	0	0	3	2	5	6
GGGTATTAGAATCTAG_2	SeuratProject	7301	2325	2265	4	Hashtag1	Hashtag4	6.16144	Hashtag1	Singlet	Hashtag1	batch2	w8_late	0.0431448	1	2	2	3	3	4	6	7	7	7	5	5	4	3	2	5	1	1	14	0	15	8	14	13	15	7	Lung	Pre-ILC1	Group 1 ILC	1	2	2	4	3	4
GGGTATTTCAGGAAGC_2	SeuratProject	27892	4601	185	5	Hashtag1	Hashtag5	3.56155	Hashtag1	Singlet	Hashtag1	batch2	w8_late	0.0396171	1	2	2	2	2	3	2	4	3	3	5	5	4	3	2	5	1	1	21	0	21	19	18	17	17	3	Lung	Pre-ILC1	Group 1 ILC	1	2	2	3	2	3
GGGTTATAGTCCTACA_2	SeuratProject	4233	1517	699	4	Hashtag1	Hashtag6	5.01514	Hashtag1	Singlet	Hashtag1	batch2	w8_late	0.108197	0	0	1	1	1	0	1	3	2	2	15	9	10	11	8	12	11	12	11	23	29	27	26	26	24	2	Lung	ILC1_b	Group 1 ILC	0	0	1	1	1	0
GGTGATTCAAGCACCC_2	SeuratProject	7627	2314	975	4	Hashtag1	Hashtag2	4.99807	Hashtag1	Singlet	Hashtag1	batch2	w8_late	0.054412	0	2	1	2	2	3	2	2	3	3	5	5	4	3	2	5	1	1	14	0	15	8	14	13	15	3	Lung	ILC1_b	Group 1 ILC	0	2	1	3	2	3
GTAATGCTCATCGGGC_2	SeuratProject	3658	1412	24	2	Hashtag1	Hashtag3	1.99364	Hashtag1	Singlet	Hashtag1	batch2	w8_late	0.043193	1	2	2	2	2	3	2	11	9	9	5	5	4	3	2	5	1	1	14	0	15	8	14	13	15	9	Lung	Pre-ILC1	Group 1 ILC	1	2	2	3	2	3
GTCATCCAGGGTATAT_2	SeuratProject	9992	2774	4097	4	Hashtag1	Hashtag4	6.8998	Hashtag1	Singlet	Hashtag1	batch2	w8_late	0.111389	1	2	2	3	3	4	6	7	7	7	5	5	4	3	2	5	1	1	21	0	21	19	18	17	17	7	Lung	Pre-ILC1	Group 1 ILC	1	2	2	4	3	4
GTCATGATCGCAAGAG_2	SeuratProject	5551	1631	1162	4	Hashtag1	Hashtag3	5.58363	Hashtag1	Singlet	Hashtag1	batch2	w8_late	0.0605296	0	1	0	0	0	1	0	0	0	0	2	1	2	1	1	9	9	8	7	7	7	5	4	3	4	0	Lung	ILC1_c	Group 1 ILC	0	1	0	0	0	1
GTCCCATTCTACACTT_2	SeuratProject	15938	3572	49	3	Hashtag1	Hashtag4	1.93257	Hashtag1	Singlet	Hashtag1	batch2	w8_late	0.0417242	1	2	2	2	2	3	2	4	3	3	5	5	4	3	2	5	1	1	14	0	15	8	14	13	15	3	Lung	Pre-ILC1	Group 1 ILC	1	2	2	3	2	3
GTCGAATTCCCGTTCA_2	SeuratProject	14429	3621	132	5	Hashtag1	Hashtag5	3.24655	Hashtag1	Singlet	Hashtag1	batch2	w8_late	0.0385335	1	2	2	3	3	4	6	7	7	7	5	5	4	3	2	5	1	1	21	0	21	19	18	17	17	7	Lung	Pre-ILC1	Group 1 ILC	1	2	2	4	3	4
GTGCAGCTCCGGCTTT_2	SeuratProject	10053	2720	2361	4	Hashtag1	Hashtag3	6.3199	Hashtag1	Singlet	Hashtag1	batch2	w8_late	0.0488411	0	0	3	4	4	5	4	3	2	2	15	9	10	11	8	12	11	12	11	23	29	27	26	26	24	2	Lung	ILC1_d	Group 1 ILC	0	0	3	2	4	5
GTTACGATCGCGTGAC_2	SeuratProject	12835	3034	1074	5	Hashtag1	Hashtag5	5.42615	Hashtag1	Singlet	Hashtag1	batch2	w8_late	0.0437865	0	0	3	4	4	8	10	10	11	11	15	9	10	11	8	12	11	12	14	23	29	8	14	13	15	11	Lung	ILC1_d	Group 1 ILC	0	0	1	3	4	5
GTTAGACTCGAAATCC_2	SeuratProject	10355	2857	1380	5	Hashtag1	Hashtag5	5.68613	Hashtag1	Singlet	Hashtag1	batch2	w8_late	0.0533076	1	2	2	2	2	3	2	4	3	3	5	5	4	3	2	5	1	1	14	0	15	8	14	13	15	3	Lung	Pre-ILC1	Group 1 ILC	1	2	2	3	2	3
GTTCATTCAGCGGTTC_2	SeuratProject	13085	3213	1162	5	Hashtag1	Hashtag5	5.50217	Hashtag1	Singlet	Hashtag1	batch2	w8_late	0.0410394	1	2	2	2	2	3	2	4	3	3	5	5	4	3	2	5	1	1	14	0	15	8	14	13	15	3	Lung	Pre-ILC1	Group 1 ILC	1	2	2	3	2	3
GTTCCGTCAAATCGTC_2	SeuratProject	2453	1090	1753	3	Hashtag1	Hashtag3	5.97209	Hashtag1	Singlet	Hashtag1	batch2	w8_late	0.103139	0	1	0	0	0	1	0	0	0	0	2	1	2	1	1	9	9	8	7	7	7	5	4	3	4	0	Lung	ILC1_c	Group 1 ILC	0	1	0	0	0	1
TACCTCGAGCAGCCCT_2	SeuratProject	8810	2777	2862	4	Hashtag1	Hashtag3	6.27655	Hashtag1	Singlet	Hashtag1	batch2	w8_late	0.0360953	0	0	1	2	2	3	2	2	3	3	5	7	6	5	4	2	1	0	14	0	15	8	14	13	15	3	Lung	ILC1_b	Group 1 ILC	0	0	1	3	2	3
TACTTCAAGTGCCTCG_2	SeuratProject	6433	1776	3646	3	Hashtag1	Hashtag4	6.86526	Hashtag1	Singlet	Hashtag1	batch2	w8_late	0.0351314	0	3	3	5	5	6	5	6	6	6	15	9	10	11	8	12	11	12	11	39	39	39	39	40	38	6	Lung	ILC1_d	Group 1 ILC	0	0	3	2	5	6
TAGACCAAGCATCAGG_2	SeuratProject	7859	2456	3823	3	Hashtag1	Hashtag3	6.80616	Hashtag1	Singlet	Hashtag1	batch2	w8_late	0.0498791	0	3	3	5	5	6	5	6	6	6	15	9	10	11	8	12	11	12	11	23	29	27	26	26	24	6	Lung	ILC1_d	Group 1 ILC	0	0	3	2	5	6
TAGAGTCAGCTAGTTC_2	SeuratProject	5419	1730	650	4	Hashtag1	Hashtag3	5.13909	Hashtag1	Singlet	Hashtag1	batch2	w8_late	0.0304484	0	0	1	1	1	0	1	2	5	5	15	9	10	11	8	12	11	12	11	23	29	27	26	26	24	5	Lung	ILC1_b	Group 1 ILC	0	0	1	1	1	0
TATATCCCACGTAGTT_2	SeuratProject	15983	3967	264	5	Hashtag1	Hashtag5	3.5879	Hashtag1	Singlet	Hashtag1	batch2	w8_late	0.0689483	1	2	2	2	2	3	2	4	3	3	5	5	4	3	2	5	1	1	21	0	21	19	18	17	17	3	Lung	Pre-ILC1	Group 1 ILC	1	2	2	3	2	3
TCAGGGCTCGCCAGTG_2	SeuratProject	4240	1494	228	4	Hashtag1	Hashtag6	3.87465	Hashtag1	Singlet	Hashtag1	batch2	w8_late	0.0688679	0	1	0	0	0	1	0	0	0	0	2	1	2	1	1	20	19	18	17	14	18	15	12	11	14	0	Lung	ILC1_c	Group 1 ILC	0	1	0	0	0	1
TCATGAGCACCAACAT_2	SeuratProject	4542	1544	1283	3	Hashtag1	Hashtag3	5.87067	Hashtag1	Singlet	Hashtag1	batch2	w8_late	0.0532805	0	0	3	4	4	5	4	3	2	2	15	9	10	11	8	12	11	12	11	39	39	39	39	40	38	2	Lung	ILC1_d	Group 1 ILC	0	0	3	2	4	5
TCATGGATCTCGCCTA_2	SeuratProject	14700	3669	5968	4	Hashtag1	Hashtag4	7.13217	Hashtag1	Singlet	Hashtag1	batch2	w8_late	0.0441497	1	2	2	3	3	4	6	7	7	7	5	5	4	3	2	5	1	1	21	0	21	19	18	17	17	7	Lung	Pre-ILC1	Group 1 ILC	1	2	2	4	3	4
TCATGTTCACCATAAC_2	SeuratProject	4543	1628	3082	4	Hashtag1	Hashtag3	6.69333	Hashtag1	Singlet	Hashtag1	batch2	w8_late	0.0521682	0	0	1	1	1	0	1	2	5	5	6	9	10	11	8	9	9	8	7	23	29	27	26	26	24	5	Lung	ILC1_b	Group 1 ILC	0	0	1	1	1	0
TCCACGTTCAACCCGG_2	SeuratProject	9992	2513	2364	3	Hashtag1	Hashtag3	6.33934	Hashtag1	Singlet	Hashtag1	batch2	w8_late	0.0531425	0	0	1	1	1	5	4	3	2	2	6	7	6	5	4	2	4	0	3	3	2	1	0	0	0	2	Lung	ILC1_b	Group 1 ILC	0	0	1	1	1	0
TCCTCTTGTCTACATG_2	SeuratProject	2721	1268	2585	4	Hashtag1	Hashtag4	6.70794	Hashtag1	Singlet	Hashtag1	batch2	w8_late	0.0606395	0	1	0	0	0	1	0	0	0	0	2	1	2	1	1	20	19	18	17	14	18	15	12	11	14	0	Lung	ILC1_c	Group 1 ILC	0	1	0	0	0	1
TCCTGCAGTGGCCACT_2	SeuratProject	5793	1993	1788	5	Hashtag1	Hashtag6	5.95588	Hashtag1	Singlet	Hashtag1	batch2	w8_late	0.0421198	0	0	1	4	4	8	10	10	11	11	15	9	10	11	8	12	11	12	11	23	29	27	26	26	24	11	Lung	ILC1_b	Group 1 ILC	0	0	1	1	4	5
TCGAAGTTCTCTCGCA_2	SeuratProject	10761	2889	1215	4	Hashtag1	Hashtag3	5.61575	Hashtag1	Singlet	Hashtag1	batch2	w8_late	0.0547347	1	2	2	2	2	3	2	4	3	3	5	5	4	3	2	5	1	1	14	0	15	8	14	13	15	3	Lung	Pre-ILC1	Group 1 ILC	1	2	2	3	2	3
TCGCACTCATAAGCAA_2	SeuratProject	4752	1594	2096	4	Hashtag1	Hashtag2	6.1872	Hashtag1	Singlet	Hashtag1	batch2	w8_late	0.052399	0	3	3	5	5	6	5	6	6	6	15	9	10	11	8	12	11	12	11	23	29	27	26	26	24	6	Lung	ILC1_d	Group 1 ILC	0	0	3	2	5	6
TCTCTGGTCATTTGCT_2	SeuratProject	5878	1992	62	4	Hashtag1	Hashtag3	1.90087	Hashtag1	Singlet	Hashtag1	batch2	w8_late	0.0127594	1	2	2	3	3	4	9	9	10	10	5	5	43	44	2	46	47	50	14	46	15	8	65	66	53	10	Lung	Pre-ILC1	Group 1 ILC	1	2	2	4	3	4
TGAGACTCAGCGTGAA_2	SeuratProject	13788	3265	1143	4	Hashtag1	Hashtag3	5.63848	Hashtag1	Singlet	Hashtag1	batch2	w8_late	0.035103	1	2	2	3	3	4	6	7	7	7	5	5	4	3	2	5	1	1	21	0	21	19	18	17	17	7	Lung	Pre-ILC1	Group 1 ILC	1	2	2	4	3	4
TGAGGAGTCTGGTCAA_2	SeuratProject	8933	2716	2151	5	Hashtag1	Hashtag3	6.13007	Hashtag1	Singlet	Hashtag1	batch2	w8_late	0.0521661	0	3	3	5	5	6	5	6	6	6	15	9	10	11	8	12	11	12	11	23	39	8	14	13	15	6	Lung	ILC1_d	Group 1 ILC	0	0	3	2	5	6
TGCATGACATACCACA_2	SeuratProject	6070	1996	3952	5	Hashtag1	Hashtag5	6.74745	Hashtag1	Singlet	Hashtag1	batch2	w8_late	0.0530478	0	1	0	0	0	1	0	0	0	0	2	1	2	1	1	9	9	8	7	7	7	5	4	3	4	0	Lung	ILC1_c	Group 1 ILC	0	1	0	0	0	1
TGCTCCAGTTCTAAGC_2	SeuratProject	12776	3334	4759	5	Hashtag1	Hashtag6	6.94036	Hashtag1	Singlet	Hashtag1	batch2	w8_late	0.0436756	1	2	2	3	3	4	9	9	10	10	5	5	4	3	2	5	1	1	21	0	21	19	18	17	17	10	Lung	Pre-ILC1	Group 1 ILC	1	2	2	4	3	4
TGCTTGCAGGCTAAAT_2	SeuratProject	5897	1855	669	5	Hashtag1	Hashtag6	4.95241	Hashtag1	Singlet	Hashtag1	batch2	w8_late	0.0435815	0	1	0	0	0	1	0	0	0	0	2	1	2	1	1	9	9	8	7	7	7	5	4	3	4	0	Lung	ILC1_c	Group 1 ILC	0	1	0	0	0	1
TGGTAGTCATTCTCTA_2	SeuratProject	5236	1793	3226	4	Hashtag1	Hashtag4	6.58496	Hashtag1	Singlet	Hashtag1	batch2	w8_late	0.0481283	0	3	3	5	5	6	5	6	6	6	15	9	10	11	8	12	11	12	11	39	39	39	39	40	38	6	Lung	ILC1_d	Group 1 ILC	0	0	3	2	5	6
TGGTTAGAGCCTATCA_2	SeuratProject	4190	1484	2086	6	Hashtag1	Hashtag5	5.77758	Hashtag1	Singlet	Hashtag1	batch2	w8_late	0.0501193	0	0	1	1	1	0	1	2	5	5	6	9	10	11	8	9	9	8	7	23	29	27	26	26	24	5	Lung	ILC1_b	Group 1 ILC	0	0	1	1	1	0
TGTAGACAGAAATTCG_2	SeuratProject	7472	2299	2904	4	Hashtag1	Hashtag4	6.47685	Hashtag1	Singlet	Hashtag1	batch2	w8_late	0.0338597	0	0	1	4	4	8	10	10	11	11	15	9	10	11	8	12	11	12	11	23	29	27	26	26	24	11	Lung	ILC1_b	Group 1 ILC	0	0	1	1	4	5
TGTCCCATCTACCTTA_2	SeuratProject	6447	2200	30	4	Hashtag1	Hashtag4	2.17722	Hashtag1	Singlet	Hashtag1	batch2	w8_late	0.0879479	1	2	2	2	2	3	2	4	3	9	5	5	4	3	2	5	1	1	14	0	15	8	14	13	15	9	Lung	Pre-ILC1	Group 1 ILC	1	2	2	3	2	3
TGTGAGTAGTGGTGAC_2	SeuratProject	4071	1398	686	4	Hashtag1	Hashtag3	4.87923	Hashtag1	Singlet	Hashtag1	batch2	w8_late	0.0650946	0	0	1	1	1	0	1	11	9	9	6	1	2	1	2	9	9	8	7	7	7	5	4	3	4	9	Lung	ILC1_b	Group 1 ILC	0	0	1	1	1	0
TGTGATGTCTTGGAAC_2	SeuratProject	5484	1702	2802	3	Hashtag1	Hashtag3	6.35394	Hashtag1	Singlet	Hashtag1	batch2	w8_late	0.0537929	0	0	3	5	5	6	5	6	6	6	15	9	10	11	8	12	11	12	11	23	29	27	26	26	24	6	Lung	ILC1_d	Group 1 ILC	0	0	3	2	5	6
TGTTCATCAGACCTGC_2	SeuratProject	14096	3243	2001	5	Hashtag1	Hashtag6	6.07254	Hashtag1	Singlet	Hashtag1	batch2	w8_late	0.0488791	1	2	2	2	2	3	2	4	3	3	5	5	4	3	2	5	1	1	14	0	15	8	14	13	15	3	Lung	Pre-ILC1	Group 1 ILC	1	2	2	3	2	3
TGTTCATGTATCTCTT_2	SeuratProject	6813	2385	2341	4	Hashtag1	Hashtag4	6.33863	Hashtag1	Singlet	Hashtag1	batch2	w8_late	0.0371349	0	0	1	4	4	8	10	10	11	11	5	5	4	3	2	5	1	1	14	0	15	8	14	13	15	11	Lung	ILC1_b	Group 1 ILC	0	0	1	3	4	5
TGTTCTACAGGCATGA_2	SeuratProject	6329	1704	58	4	Hashtag1	Hashtag4	2.5141	Hashtag1	Singlet	Hashtag1	batch2	w8_late	0.0371307	0	0	1	1	1	0	1	3	2	2	15	9	10	11	8	12	11	12	11	23	29	27	26	26	24	2	Lung	ILC1_b	Group 1 ILC	0	0	1	1	1	0
TGTTGGAGTACACGCC_2	SeuratProject	12171	3042	496	5	Hashtag1	Hashtag6	4.6402	Hashtag1	Singlet	Hashtag1	batch2	w8_late	0.0529127	1	2	2	3	3	4	6	7	7	7	5	5	4	3	2	5	1	1	21	0	21	19	18	17	17	7	Lung	Pre-ILC1	Group 1 ILC	1	2	2	4	3	4
TTACAGGAGTGCAAAT_2	SeuratProject	9039	2789	3976	5	Hashtag1	Hashtag6	6.43674	Hashtag1	Singlet	Hashtag1	batch2	w8_late	0.0286536	1	2	2	3	3	4	9	9	10	10	5	5	4	3	2	50	1	53	55	58	56	59	62	64	65	10	Lung	Pre-ILC1	Group 1 ILC	1	2	2	4	3	4
TTCACGCAGTAAATGC_2	SeuratProject	4755	1528	598	4	Hashtag1	Hashtag2	5.10658	Hashtag1	Singlet	Hashtag1	batch2	w8_late	0.0504732	0	1	0	0	0	2	3	1	1	1	2	1	2	1	1	20	19	18	17	14	18	15	12	11	14	1	Lung	ILC1_c	Group 1 ILC	0	1	0	0	0	2
TTCATGTCAAACACCT_2	SeuratProject	10183	2813	3678	4	Hashtag1	Hashtag2	6.94035	Hashtag1	Singlet	Hashtag1	batch2	w8_late	0.0394776	0	0	3	4	4	5	4	3	2	2	15	9	10	11	8	12	11	12	11	23	29	27	26	26	24	2	Lung	ILC1_d	Group 1 ILC	0	0	3	2	4	5
TTCATTGTCTGCTAGA_2	SeuratProject	3768	1522	1647	5	Hashtag1	Hashtag6	5.54844	Hashtag1	Singlet	Hashtag1	batch2	w8_late	0.0350318	0	1	0	0	0	1	0	0	0	0	15	9	10	11	8	12	11	12	11	7	7	5	4	3	24	0	Lung	ILC1_c	Group 1 ILC	0	1	0	0	0	1
TTGATGGCAGTCGTTA_2	SeuratProject	9413	2296	900	5	Hashtag1	Hashtag5	4.66878	Hashtag1	Singlet	Hashtag1	batch2	w8_late	0.0493998	0	0	1	1	1	0	1	2	5	5	15	9	10	11	8	12	11	12	11	23	29	27	26	26	24	5	Lung	ILC1_b	Group 1 ILC	0	0	1	1	1	0
TTGGTTTCAACGACTT_2	SeuratProject	5970	1816	1768	5	Hashtag1	Hashtag5	5.93723	Hashtag1	Singlet	Hashtag1	batch2	w8_late	0.0536013	0	1	0	0	0	1	0	0	0	0	2	1	2	1	1	9	9	8	7	7	7	5	4	3	4	0	Lung	ILC1_c	Group 1 ILC	0	1	0	0	0	1
TTTACGTGTCTGTGCG_2	SeuratProject	7351	2267	2591	5	Hashtag1	Hashtag5	6.32118	Hashtag1	Singlet	Hashtag1	batch2	w8_late	0.0472045	0	0	1	1	1	0	1	2	5	5	6	9	10	11	8	2	11	12	7	23	29	27	26	26	24	5	Lung	ILC1_b	Group 1 ILC	0	0	1	1	1	0
TTTCACATCTGGTGGC_2	SeuratProject	8981	2896	515	5	Hashtag1	Hashtag5	4.66695	Hashtag1	Singlet	Hashtag1	batch2	w8_late	0.031845	1	2	2	2	2	3	2	4	3	3	5	5	4	3	2	5	1	1	21	0	21	19	18	17	17	3	Lung	Pre-ILC1	Group 1 ILC	1	2	2	3	2	3
TTTCGATCATCGCTCT_2	SeuratProject	4369	1575	2128	2	Hashtag1	Hashtag3	6.28712	Hashtag1	Singlet	Hashtag1	batch2	w8_late	0.0384527	0	1	0	0	4	1	0	0	0	0	2	1	2	1	1	9	9	8	7	7	7	5	4	3	4	0	Lung	ILC1_c	Group 1 ILC	0	1	0	2	0	1
TTTGATCGTTCTTGTT_2	SeuratProject	5441	1671	1119	4	Hashtag1	Hashtag4	5.76637	Hashtag1	Singlet	Hashtag1	batch2	w8_late	0.0439257	0	1	0	4	4	1	0	10	11	11	2	1	2	1	1	9	9	8	7	7	7	5	4	3	4	11	Lung	ILC1_c	Group 1 ILC	0	1	0	0	4	1
TTTGATCTCACGGGCT_2	SeuratProject	4020	1385	271	4	Hashtag1	Hashtag3	4.24034	Hashtag1	Singlet	Hashtag1	batch2	w8_late	0.0378109	0	1	0	0	0	1	0	0	0	0	2	1	2	1	1	20	19	18	17	14	18	15	12	11	14	0	Lung	ILC1_c	Group 1 ILC	0	1	0	0	0	1
TTTGGTTGTAAGATCA_2	SeuratProject	6794	2092	1394	4	Hashtag1	Hashtag3	5.89562	Hashtag1	Singlet	Hashtag1	batch2	w8_late	0.059317	0	3	3	5	5	6	5	6	6	6	15	9	10	11	8	12	11	12	11	39	39	39	39	40	38	6	Lung	ILC1_d	Group 1 ILC	0	0	3	2	5	6
AAACGAATCGCTTGAA_2	SeuratProject	17884	4020	168	4	Hashtag3	Hashtag2	0.99667	Hashtag3	Singlet	Hashtag3	batch2	w8_late	0.0454037	1	2	2	3	3	4	6	7	7	7	5	5	4	3	2	5	1	1	21	0	21	19	18	17	17	7	Liver	Pre-ILC1	Group 1 ILC	1	2	2	4	3	4
AAAGGTATCTCGCCTA_2	SeuratProject	23902	4405	839	5	Hashtag3	Hashtag5	2.2341	Hashtag3	Singlet	Hashtag3	batch2	w8_late	0.0428834	1	2	2	2	2	3	2	4	3	3	5	5	4	3	2	5	1	1	14	0	15	8	14	13	15	3	Liver	Pre-ILC1	Group 1 ILC	1	2	2	3	2	3
AAAGTCCAGCTTTCTT_2	SeuratProject	11375	2842	2279	5	Hashtag3	Hashtag5	3.53633	Hashtag3	Singlet	Hashtag3	batch2	w8_late	0.0295385	0	0	3	4	4	8	10	10	11	11	5	5	4	3	2	5	1	1	14	0	15	8	14	13	15	11	Liver	ILC1_d	Group 1 ILC	0	0	2	3	4	5
AACAAGAAGGCCGCTT_2	SeuratProject	9289	2770	1287	4	Hashtag3	Hashtag1	3.1654	Hashtag3	Singlet	Hashtag3	batch2	w8_late	0.0242222	1	2	2	3	3	4	6	7	7	7	5	5	4	3	2	5	1	1	21	0	21	19	18	17	17	7	Liver	Pre-ILC1	Group 1 ILC	1	2	2	4	3	4
AACAAGAGTGCGTTTA_2	SeuratProject	5728	1846	396	4	Hashtag3	Hashtag4	1.9711	Hashtag3	Singlet	Hashtag3	batch2	w8_late	0.0424232	0	1	0	4	4	1	0	0	0	0	15	9	10	11	8	9	11	1	14	23	15	8	14	13	15	0	Liver	ILC1_c	Group 1 ILC	0	1	0	0	4	1
AACCAACTCGTGTTCC_2	SeuratProject	18933	3861	274	4	Hashtag3	Hashtag5	1.18101	Hashtag3	Singlet	Hashtag3	batch2	w8_late	0.0301062	1	2	2	2	2	3	2	4	3	3	5	5	4	3	2	5	1	1	21	0	21	19	18	17	17	3	Liver	Pre-ILC1	Group 1 ILC	1	2	2	3	2	3
AACCATGCATCCGGTG_2	SeuratProject	6452	2026	1219	4	Hashtag3	Hashtag6	2.93266	Hashtag3	Singlet	Hashtag3	batch2	w8_late	0.0509919	0	1	0	0	0	1	0	0	0	0	2	1	2	1	1	9	9	8	7	7	7	5	4	3	4	0	Liver	ILC1_c	Group 1 ILC	0	1	0	0	0	1
AACCATGTCCGCACGA_2	SeuratProject	9151	2694	1761	4	Hashtag3	Hashtag1	3.04948	Hashtag3	Singlet	Hashtag3	batch2	w8_late	0.0551852	1	2	2	2	2	3	2	11	9	9	5	5	4	3	2	5	1	1	14	0	15	8	14	13	15	9	Liver	Pre-ILC1	Group 1 ILC	1	2	2	3	2	3
AACGTCACATAGTCAC_2	SeuratProject	7350	2210	467	3	Hashtag3	Hashtag2	2.1462	Hashtag3	Singlet	Hashtag3	batch2	w8_late	0.0397279	0	0	3	4	4	5	4	3	2	2	15	9	10	11	8	12	11	12	11	23	29	27	26	26	24	2	Liver	ILC1_d	Group 1 ILC	0	0	3	2	4	5
AAGATAGTCTGAACGT_2	SeuratProject	11958	3186	4561	5	Hashtag3	Hashtag5	3.89553	Hashtag3	Singlet	Hashtag3	batch2	w8_late	0.0596254	1	2	2	3	3	4	6	7	7	7	5	5	4	3	2	5	1	1	21	0	21	19	18	17	17	7	Liver	Pre-ILC1	Group 1 ILC	1	2	2	4	3	4
AAGCCATAGCTCGCAC_2	SeuratProject	8433	2632	3072	4	Hashtag3	Hashtag1	3.78627	Hashtag3	Singlet	Hashtag3	batch2	w8_late	0.0296454	1	2	2	3	3	4	6	7	7	7	5	5	4	3	2	5	1	1	21	0	21	19	18	17	17	7	Liver	Pre-ILC1	Group 1 ILC	1	2	2	4	3	4
AAGTTCGCAAACGTGG_2	SeuratProject	3472	1316	381	3	Hashtag3	Hashtag4	2.21299	Hashtag3	Singlet	Hashtag3	batch2	w8_late	0.0697005	0	0	1	1	1	0	1	11	9	9	6	1	2	1	2	9	9	8	7	7	7	5	4	3	4	9	Liver	ILC1_b	Group 1 ILC	0	0	1	1	1	0
AATCACGCAAGCCTGC_2	SeuratProject	8277	2530	3317	2	Hashtag3	Hashtag2	4.24252	Hashtag3	Singlet	Hashtag3	batch2	w8_late	0.0373324	0	0	3	4	4	8	10	10	11	11	15	9	10	11	8	12	11	12	11	23	29	27	26	26	24	11	Liver	ILC1_d	Group 1 ILC	0	0	3	2	4	5
AATCGACAGCTGGTGA_2	SeuratProject	20569	3975	2516	4	Hashtag3	Hashtag1	3.58748	Hashtag3	Singlet	Hashtag3	batch2	w8_late	0.0365599	1	2	2	2	2	3	2	4	3	3	5	5	4	3	2	5	1	1	21	0	21	19	18	17	17	3	Liver	Pre-ILC1	Group 1 ILC	1	2	2	3	2	3
AATCGACAGTTACGTC_2	SeuratProject	17279	3736	3945	5	Hashtag3	Hashtag5	4.07876	Hashtag3	Singlet	Hashtag3	batch2	w8_late	0.0368077	1	2	2	3	3	4	9	9	10	10	5	5	4	3	2	50	1	53	55	58	56	59	62	64	65	10	Liver	Pre-ILC1	Group 1 ILC	1	2	2	4	3	4
AATGACCCAGGATCTT_2	SeuratProject	9432	2787	451	4	Hashtag3	Hashtag6	1.65165	Hashtag3	Singlet	Hashtag3	batch2	w8_late	0.0361535	0	1	0	2	2	3	2	11	9	9	2	1	2	1	1	20	19	18	17	14	18	15	12	11	14	9	Liver	ILC1_c	Group 1 ILC	0	1	0	3	2	3
AATGGCTTCACCGGTG_2	SeuratProject	36744	5977	6644	2	Hashtag3	Hashtag4	4.97951	Hashtag3	Singlet	Hashtag3	batch2	w8_late	0.0274875	1	2	2	3	3	4	9	9	10	10	5	5	4	3	2	50	1	53	55	58	56	59	62	64	65	10	Liver	Pre-ILC1	Group 1 ILC	1	2	2	4	3	4
AATTCCTCATAGTCAC_2	SeuratProject	14433	3841	1202	4	Hashtag3	Hashtag1	3.09987	Hashtag3	Singlet	Hashtag3	batch2	w8_late	0.0805792	1	2	2	3	3	4	6	7	7	7	5	5	4	3	2	5	1	1	21	0	21	19	18	17	17	7	Liver	Pre-ILC1	Group 1 ILC	1	2	2	4	3	4
ACATTTCTCTGCGTCT_2	SeuratProject	21793	4286	227	5	Hashtag3	Hashtag6	1.35249	Hashtag3	Singlet	Hashtag3	batch2	w8_late	0.0563025	1	2	2	2	2	3	2	4	3	3	5	5	4	3	2	5	1	1	21	0	21	19	18	17	17	3	Liver	Pre-ILC1	Group 1 ILC	1	2	2	3	2	3
ACCAACAGTTCTCCTG_2	SeuratProject	10964	3052	351	3	Hashtag3	Hashtag4	2.13894	Hashtag3	Singlet	Hashtag3	batch2	w8_late	0.0426852	1	2	2	3	3	4	6	7	7	7	5	5	4	3	2	5	1	1	21	0	21	19	18	17	17	7	Liver	Pre-ILC1	Group 1 ILC	1	2	2	4	3	4
ACCTACCAGAAACTAC_2	SeuratProject	21699	4296	2932	4	Hashtag3	Hashtag1	3.55252	Hashtag3	Singlet	Hashtag3	batch2	w8_late	0.017881	1	2	2	3	3	4	9	9	10	10	5	5	4	3	2	50	1	53	55	58	56	59	62	64	65	10	Liver	Pre-ILC1	Group 1 ILC	1	2	2	4	3	4
ACCTACCTCAGGGATG_2	SeuratProject	5675	1903	1896	3	Hashtag3	Hashtag4	3.39771	Hashtag3	Singlet	Hashtag3	batch2	w8_late	0.0331278	0	1	0	0	0	1	0	0	0	0	2	1	2	1	1	9	9	8	7	7	7	5	4	3	4	0	Liver	ILC1_c	Group 1 ILC	0	1	0	0	0	1
ACGATCAGTGACCGAA_2	SeuratProject	11717	2743	1439	5	Hashtag3	Hashtag5	3.08584	Hashtag3	Singlet	Hashtag3	batch2	w8_late	0.0373816	0	1	0	2	2	3	2	11	9	9	5	5	4	3	2	5	1	1	14	0	15	8	14	13	15	9	Liver	ILC1_c	Group 1 ILC	0	1	0	3	2	3
ACGCACGGTGCCTTTC_2	SeuratProject	10532	3052	547	2	Hashtag3	Hashtag4	2.44934	Hashtag3	Singlet	Hashtag3	batch2	w8_late	0.0272503	1	2	2	2	2	3	2	11	9	9	5	5	4	3	2	5	1	1	14	0	15	8	14	13	15	9	Liver	Pre-ILC1	Group 1 ILC	1	2	2	3	2	3
ACGGTCGAGAGCCGAT_2	SeuratProject	16199	3615	3428	3	Hashtag3	Hashtag4	3.91125	Hashtag3	Singlet	Hashtag3	batch2	w8_late	0.0385209	1	2	2	3	3	4	6	7	7	7	5	5	4	3	2	5	1	1	21	0	21	19	18	17	17	7	Liver	Pre-ILC1	Group 1 ILC	1	2	2	4	3	4
ACGGTCGTCGCCAGAC_2	SeuratProject	6862	1846	1122	4	Hashtag3	Hashtag2	2.86775	Hashtag3	Singlet	Hashtag3	batch2	w8_late	0.0319149	0	0	3	4	4	5	4	3	2	2	15	9	10	11	8	12	11	12	11	39	39	39	39	40	38	2	Liver	ILC1_d	Group 1 ILC	0	0	3	2	4	5
ACGTAGTCATAAGCAA_2	SeuratProject	14809	3596	833	3	Hashtag3	Hashtag4	2.84549	Hashtag3	Singlet	Hashtag3	batch2	w8_late	0.0220812	1	2	2	3	3	4	6	7	7	7	5	5	4	3	2	5	1	1	21	0	21	19	18	17	17	7	Liver	Pre-ILC1	Group 1 ILC	1	2	2	4	3	4
ACGTCCTGTACACGTT_2	SeuratProject	5010	1524	1364	6	Hashtag3	Hashtag5	3.03077	Hashtag3	Singlet	Hashtag3	batch2	w8_late	0.0453094	0	1	0	0	0	1	0	0	0	0	2	1	2	1	1	9	9	8	7	7	7	5	4	3	4	0	Liver	ILC1_c	Group 1 ILC	0	1	0	0	0	1
ACTACGACATAGATGA_2	SeuratProject	10243	2884	1756	3	Hashtag3	Hashtag4	3.47818	Hashtag3	Singlet	Hashtag3	batch2	w8_late	0.0428585	1	2	2	3	3	4	6	7	7	7	5	5	4	3	2	5	1	1	21	0	21	19	18	17	17	7	Liver	Pre-ILC1	Group 1 ILC	1	2	2	4	3	4
ACTATTCTCGCTGTTC_2	SeuratProject	9832	2759	2211	3	Hashtag3	Hashtag2	3.70687	Hashtag3	Singlet	Hashtag3	batch2	w8_late	0.038751	0	1	0	0	0	1	0	0	0	0	2	1	2	1	1	9	9	8	7	7	7	5	4	3	4	0	Liver	ILC1_c	Group 1 ILC	0	1	0	0	0	1
ACTTATCTCGCTATTT_2	SeuratProject	16375	3934	1038	4	Hashtag3	Hashtag5	2.76933	Hashtag3	Singlet	Hashtag3	batch2	w8_late	0.0428092	1	2	2	3	3	4	6	7	7	7	5	5	4	3	2	5	1	1	21	0	21	19	18	17	17	7	Liver	Pre-ILC1	Group 1 ILC	1	2	2	4	3	4
ACTTCGCCAGCAGACA_2	SeuratProject	9353	2754	4722	3	Hashtag3	Hashtag1	4.44461	Hashtag3	Singlet	Hashtag3	batch2	w8_late	0.0319684	0	1	0	0	0	1	0	0	0	0	5	5	4	3	2	5	1	1	14	0	15	8	14	13	15	0	Liver	ILC1_c	Group 1 ILC	0	1	0	0	0	1
ACTTTCACATGGGCAA_2	SeuratProject	18978	4065	4790	3	Hashtag3	Hashtag1	4.45859	Hashtag3	Singlet	Hashtag3	batch2	w8_late	0.0564338	1	2	2	3	3	4	9	9	10	10	5	5	4	3	2	50	1	53	55	58	56	59	62	64	65	10	Liver	Pre-ILC1	Group 1 ILC	1	2	2	4	3	4
ACTTTGTGTCACGCTG_2	SeuratProject	4819	1687	1812	4	Hashtag3	Hashtag1	3.26548	Hashtag3	Singlet	Hashtag3	batch2	w8_late	0.0516705	0	1	0	0	0	1	0	0	0	0	2	1	2	1	1	9	9	8	7	7	7	5	4	3	4	0	Liver	ILC1_c	Group 1 ILC	0	1	0	0	0	1
AGAACAAAGCCTGCCA_2	SeuratProject	11853	2956	1504	3	Hashtag3	Hashtag2	3.39437	Hashtag3	Singlet	Hashtag3	batch2	w8_late	0.0413397	1	2	2	3	3	4	6	7	7	7	5	5	4	3	2	5	1	1	21	0	21	19	18	17	17	7	Liver	Pre-ILC1	Group 1 ILC	1	2	2	4	3	4
AGAACCTTCGGAACTT_2	SeuratProject	10312	2580	560	3	Hashtag3	Hashtag1	2.13416	Hashtag3	Singlet	Hashtag3	batch2	w8_late	0.0396625	0	1	0	0	0	1	0	11	9	9	5	5	4	3	2	5	1	1	14	0	15	8	14	13	15	9	Liver	ILC1_c	Group 1 ILC	0	1	0	0	0	1
AGACACTAGTCGTCTA_2	SeuratProject	18564	4021	719	4	Hashtag3	Hashtag4	2.53107	Hashtag3	Singlet	Hashtag3	batch2	w8_late	0.0455182	1	2	2	3	3	4	9	9	10	10	5	5	4	3	2	50	1	53	55	58	56	59	62	64	65	10	Liver	Pre-ILC1	Group 1 ILC	1	2	2	4	3	4
AGATCCAAGCGAGAAA_2	SeuratProject	10382	2874	3393	4	Hashtag3	Hashtag1	3.69634	Hashtag3	Singlet	Hashtag3	batch2	w8_late	0.0439222	1	2	2	2	2	3	2	4	3	3	5	5	4	3	2	5	1	1	14	0	15	8	14	13	15	3	Liver	Pre-ILC1	Group 1 ILC	1	2	2	3	2	3
AGCGATTGTCTTTCTA_2	SeuratProject	21280	4466	1817	4	Hashtag3	Hashtag5	3.31192	Hashtag3	Singlet	Hashtag3	batch2	w8_late	0.0462876	1	2	2	2	2	3	2	4	3	3	5	5	4	3	2	5	1	1	14	0	15	8	14	13	15	3	Liver	Pre-ILC1	Group 1 ILC	1	2	2	3	2	3
AGCGTATTCGGAACTT_2	SeuratProject	7351	2146	4043	4	Hashtag3	Hashtag1	4.29044	Hashtag3	Singlet	Hashtag3	batch2	w8_late	0.0412189	0	2	1	2	2	3	2	11	9	9	5	5	4	3	2	5	1	1	14	0	15	8	14	13	15	9	Liver	ILC1_b	Group 1 ILC	0	2	1	3	2	3
AGCGTATTCTACTTCA_2	SeuratProject	3608	1325	479	4	Hashtag3	Hashtag6	2.04115	Hashtag3	Singlet	Hashtag3	batch2	w8_late	0.0241131	0	0	3	4	4	5	4	3	2	2	15	9	10	11	8	12	11	12	11	39	39	39	39	40	38	2	Liver	ILC1_d	Group 1 ILC	0	0	3	2	4	5
AGCTACAGTTGTTTGG_2	SeuratProject	5253	1843	611	5	Hashtag3	Hashtag6	2.2634	Hashtag3	Singlet	Hashtag3	batch2	w8_late	0.0281744	0	0	3	4	4	5	4	3	2	2	15	9	10	11	8	12	11	12	11	39	39	39	39	40	38	2	Liver	ILC1_d	Group 1 ILC	0	0	3	2	4	5
AGGAAATAGTGCGTCC_2	SeuratProject	4851	1497	500	5	Hashtag3	Hashtag1	1.8249	Hashtag3	Singlet	Hashtag3	batch2	w8_late	0.0422593	0	0	3	4	4	5	4	3	2	2	2	1	2	1	1	9	9	8	7	7	7	5	4	3	4	2	Liver	ILC1_d	Group 1 ILC	0	0	3	2	4	5
AGGAAATGTGCCTGAC_2	SeuratProject	12121	3170	365	5	Hashtag3	Hashtag5	1.44516	Hashtag3	Singlet	Hashtag3	batch2	w8_late	0.0436433	1	2	2	2	2	3	2	4	3	3	5	5	4	3	2	50	1	53	55	58	56	59	62	64	65	3	Liver	Pre-ILC1	Group 1 ILC	1	2	2	3	2	3
AGGCTGCCAGGACGAT_2	SeuratProject	6144	1957	1382	4	Hashtag3	Hashtag4	3.01371	Hashtag3	Singlet	Hashtag3	batch2	w8_late	0.0515951	0	1	0	2	2	3	2	11	9	9	2	1	2	1	1	9	9	8	7	7	7	5	4	3	4	9	Liver	ILC1_c	Group 1 ILC	0	1	0	3	2	3
AGGCTGCCATCATTTC_2	SeuratProject	5959	2004	1875	4	Hashtag3	Hashtag1	3.53073	Hashtag3	Singlet	Hashtag3	batch2	w8_late	0.0537003	0	1	0	0	0	1	0	0	0	0	2	1	2	1	1	9	9	8	7	7	7	5	4	3	4	0	Liver	ILC1_c	Group 1 ILC	0	1	0	0	0	1
AGGGAGTAGGTGGTTG_2	SeuratProject	13575	3393	1311	3	Hashtag3	Hashtag1	3.18336	Hashtag3	Singlet	Hashtag3	batch2	w8_late	0.0388214	1	2	2	3	3	4	6	7	7	7	5	5	4	3	2	5	1	1	21	0	21	19	18	17	17	7	Liver	Pre-ILC1	Group 1 ILC	1	2	2	4	3	4
AGGGAGTGTATTGCCA_2	SeuratProject	3865	1420	284	3	Hashtag3	Hashtag2	1.82705	Hashtag3	Singlet	Hashtag3	batch2	w8_late	0.0613195	0	0	3	4	4	5	4	3	2	2	15	9	10	11	8	12	11	12	11	39	39	39	39	40	38	2	Liver	ILC1_d	Group 1 ILC	0	0	3	2	4	5
AGGGAGTGTGAGGAAA_2	SeuratProject	16634	3489	711	3	Hashtag3	Hashtag2	2.60631	Hashtag3	Singlet	Hashtag3	batch2	w8_late	0.0409402	1	2	2	2	2	3	2	4	3	3	5	5	4	3	2	5	1	1	21	0	21	19	18	17	17	3	Liver	Pre-ILC1	Group 1 ILC	1	2	2	3	2	3
AGGGCTCCAACTGCCG_2	SeuratProject	12935	3160	2050	4	Hashtag3	Hashtag1	3.1993	Hashtag3	Singlet	Hashtag3	batch2	w8_late	0.0463085	1	2	2	3	3	4	6	7	7	7	5	5	4	3	2	5	1	1	21	0	21	19	18	17	17	7	Liver	Pre-ILC1	Group 1 ILC	1	2	2	4	3	4
AGTAACCCATGAGTAA_2	SeuratProject	9600	2700	3499	6	Hashtag3	Hashtag5	3.95932	Hashtag3	Singlet	Hashtag3	batch2	w8_late	0.0591667	0	1	0	0	0	1	0	0	0	0	5	5	4	3	2	5	1	1	14	0	15	8	14	13	15	0	Liver	ILC1_c	Group 1 ILC	0	1	0	0	0	1
AGTTCCCCATCAGTGT_2	SeuratProject	10872	3039	2489	4	Hashtag3	Hashtag1	3.81087	Hashtag3	Singlet	Hashtag3	batch2	w8_late	0.035596	1	2	2	3	3	4	6	7	7	7	5	5	4	3	2	5	1	1	21	0	21	19	18	17	17	7	Liver	Pre-ILC1	Group 1 ILC	1	2	2	4	3	4
ATACCGACATCGGATT_2	SeuratProject	6735	1987	3301	3	Hashtag3	Hashtag4	4.28581	Hashtag3	Singlet	Hashtag3	batch2	w8_late	0.0445434	0	1	0	0	0	1	0	0	0	0	2	1	2	1	1	9	9	8	7	7	7	5	4	3	4	0	Liver	ILC1_c	Group 1 ILC	0	1	0	0	0	1
ATAGACCCATACTGAC_2	SeuratProject	8570	2457	5065	5	Hashtag3	Hashtag5	4.32656	Hashtag3	Singlet	Hashtag3	batch2	w8_late	0.0365228	0	1	0	0	0	1	0	0	0	0	2	1	2	1	1	9	9	8	7	7	7	5	4	3	4	0	Liver	ILC1_c	Group 1 ILC	0	1	0	0	0	1
ATAGGCTCAATTGGTC_2	SeuratProject	4802	1750	1018	2	Hashtag3	Hashtag4	3.13643	Hashtag3	Singlet	Hashtag3	batch2	w8_late	0.047272	0	3	3	5	5	6	5	6	6	6	15	9	10	11	8	12	11	12	11	39	39	39	39	40	38	6	Liver	ILC1_d	Group 1 ILC	0	0	3	2	5	6
ATCACTTTCCACGAAT_2	SeuratProject	10360	2887	732	4	Hashtag3	Hashtag1	2.61834	Hashtag3	Singlet	Hashtag3	batch2	w8_late	0.0289575	0	1	0	0	0	1	0	0	0	0	2	1	2	1	1	9	9	8	7	7	7	5	4	3	4	0	Liver	ILC1_c	Group 1 ILC	0	1	0	0	0	1
ATCCTATAGCTGCCAC_2	SeuratProject	6794	2258	735	4	Hashtag3	Hashtag1	2.2013	Hashtag3	Singlet	Hashtag3	batch2	w8_late	0.064763	0	1	0	0	0	1	0	0	0	0	2	1	2	1	1	9	9	8	7	7	7	5	4	3	4	0	Liver	ILC1_c	Group 1 ILC	0	1	0	0	0	1
ATCGGCGTCACCATGA_2	SeuratProject	6163	2162	1087	4	Hashtag3	Hashtag1	2.41403	Hashtag3	Singlet	Hashtag3	batch2	w8_late	0.0533831	1	2	2	3	3	4	9	9	10	10	5	5	4	3	2	50	1	53	55	58	56	59	62	64	65	10	Liver	Pre-ILC1	Group 1 ILC	1	2	2	4	3	4
ATCGGCGTCGTAACCA_2	SeuratProject	10021	2693	1333	4	Hashtag3	Hashtag4	2.79456	Hashtag3	Singlet	Hashtag3	batch2	w8_late	0.0307355	1	2	2	3	3	4	9	9	10	10	5	5	4	3	2	50	1	53	55	58	56	59	62	64	65	10	Liver	Pre-ILC1	Group 1 ILC	1	2	2	4	3	4
ATCTCTAAGGCTCTAT_2	SeuratProject	5944	1986	495	4	Hashtag3	Hashtag1	2.25586	Hashtag3	Singlet	Hashtag3	batch2	w8_late	0.0235532	0	1	0	0	0	1	0	0	0	0	2	1	2	1	1	9	9	8	7	7	7	5	4	3	4	0	Liver	ILC1_c	Group 1 ILC	0	1	0	0	0	1
ATGGATCGTTTAGACC_2	SeuratProject	4341	1549	734	2	Hashtag3	Hashtag4	2.63686	Hashtag3	Singlet	Hashtag3	batch2	w8_late	0.0396222	0	1	0	0	0	1	0	0	9	9	2	1	2	1	1	9	9	8	7	7	7	5	4	3	4	9	Liver	ILC1_c	Group 1 ILC	0	1	0	0	0	1
ATTCACTCACGTTCGG_2	SeuratProject	5946	1847	1607	4	Hashtag3	Hashtag1	3.38122	Hashtag3	Singlet	Hashtag3	batch2	w8_late	0.0339724	0	0	0	0	1	1	0	2	5	5	2	1	2	1	1	9	9	8	7	7	7	5	4	3	4	5	Liver	ILC1_c	Group 1 ILC	0	0	0	0	0	1
ATTCCTACAGCGATTT_2	SeuratProject	3508	1310	1683	4	Hashtag3	Hashtag1	3.19301	Hashtag3	Singlet	Hashtag3	batch2	w8_late	0.0347777	0	3	3	5	5	6	5	6	6	6	15	9	10	11	8	12	11	12	11	39	39	39	39	40	38	6	Liver	ILC1_d	Group 1 ILC	0	0	3	2	5	6
ATTCGTTAGGATTTAG_2	SeuratProject	7064	2262	2032	4	Hashtag3	Hashtag5	3.42487	Hashtag3	Singlet	Hashtag3	batch2	w8_late	0.033692	0	1	0	0	0	1	0	0	0	0	2	1	2	1	1	9	9	8	14	7	15	8	14	13	15	0	Liver	ILC1_c	Group 1 ILC	0	1	0	0	0	1
ATTCTACAGAGAGGGC_2	SeuratProject	12289	3023	1517	4	Hashtag3	Hashtag1	3.09193	Hashtag3	Singlet	Hashtag3	batch2	w8_late	0.0346651	1	2	2	2	2	3	2	11	9	9	5	5	4	3	2	5	1	1	14	0	15	8	14	13	15	9	Liver	Pre-ILC1	Group 1 ILC	1	2	2	3	2	3
ATTCTTGCACTCAGAT_2	SeuratProject	23735	4415	936	4	Hashtag3	Hashtag1	2.6196	Hashtag3	Singlet	Hashtag3	batch2	w8_late	0.0291974	1	2	2	2	2	3	2	4	3	3	5	5	4	3	2	5	1	1	21	0	21	19	18	17	17	3	Liver	Pre-ILC1	Group 1 ILC	1	2	2	3	2	3
ATTTACCAGATGGTCG_2	SeuratProject	7847	2364	702	3	Hashtag3	Hashtag4	2.5096	Hashtag3	Singlet	Hashtag3	batch2	w8_late	0.048681	0	0	3	4	4	5	4	3	2	2	15	9	10	11	8	12	11	12	14	23	15	8	14	13	15	2	Liver	ILC1_d	Group 1 ILC	0	0	3	2	4	5
CAACCTCTCAGCTGAT_2	SeuratProject	7552	2205	1770	5	Hashtag3	Hashtag5	2.71436	Hashtag3	Singlet	Hashtag3	batch2	w8_late	0.02741	0	0	1	2	1	8	10	10	11	11	5	5	4	3	2	5	1	1	14	0	15	8	14	13	15	11	Liver	ILC1_b	Group 1 ILC	0	0	1	3	2	3
CAACGGCCATGCAGGA_2	SeuratProject	4457	1477	1114	4	Hashtag3	Hashtag1	3.02454	Hashtag3	Singlet	Hashtag3	batch2	w8_late	0.0305138	0	1	3	4	4	5	4	3	2	2	2	1	2	1	1	9	9	8	7	7	7	5	4	3	4	2	Liver	ILC1_d	Group 1 ILC	0	1	3	2	4	5
CACAACATCCAGCACG_2	SeuratProject	8480	2263	1036	4	Hashtag3	Hashtag5	2.76747	Hashtag3	Singlet	Hashtag3	batch2	w8_late	0.0455189	0	1	0	0	0	1	0	0	0	0	2	1	2	1	1	9	9	8	7	7	7	5	4	3	4	0	Liver	ILC1_c	Group 1 ILC	0	1	0	0	0	1
CACCAAAGTACAACGG_2	SeuratProject	8571	2440	2857	4	Hashtag3	Hashtag5	3.75971	Hashtag3	Singlet	Hashtag3	batch2	w8_late	0.0357018	0	0	1	1	1	0	1	2	5	5	6	7	6	5	4	2	4	0	7	3	2	1	0	0	0	5	Liver	ILC1_b	Group 1 ILC	0	0	1	1	1	0
CAGATACCAGCATTGT_2	SeuratProject	19717	4117	401	3	Hashtag3	Hashtag4	1.7662	Hashtag3	Singlet	Hashtag3	batch2	w8_late	0.0451894	1	2	2	2	2	3	2	4	3	3	5	5	4	3	2	5	1	1	21	0	21	19	18	17	17	3	Liver	Pre-ILC1	Group 1 ILC	1	2	2	3	2	3
CAGATTGTCCACGTAA_2	SeuratProject	5944	1963	4373	4	Hashtag3	Hashtag4	4.29715	Hashtag3	Singlet	Hashtag3	batch2	w8_late	0.0376851	0	1	0	0	0	1	0	0	0	0	2	1	2	1	1	9	9	8	7	7	7	5	4	3	4	0	Liver	ILC1_c	Group 1 ILC	0	1	0	0	0	1
CAGCACGTCAAACGTC_2	SeuratProject	21179	4317	1528	3	Hashtag3	Hashtag2	3.34439	Hashtag3	Singlet	Hashtag3	batch2	w8_late	0.0415034	1	2	2	3	3	4	9	9	10	10	5	5	4	3	2	50	1	53	55	58	56	59	62	64	65	10	Liver	Pre-ILC1	Group 1 ILC	1	2	2	4	3	4
CAGCAGCCACTGCGTG_2	SeuratProject	5633	1840	1465	5	Hashtag3	Hashtag1	3.05517	Hashtag3	Singlet	Hashtag3	batch2	w8_late	0.0436712	0	1	0	0	0	1	0	0	0	0	2	1	2	1	1	9	9	8	7	7	7	5	4	3	4	0	Liver	ILC1_c	Group 1 ILC	0	1	0	0	0	1
CAGCGTGGTCCACTCT_2	SeuratProject	7075	2068	812	4	Hashtag3	Hashtag5	2.52605	Hashtag3	Singlet	Hashtag3	batch2	w8_late	0.0511661	0	1	0	0	0	1	0	0	11	11	2	1	2	1	1	9	9	8	7	7	7	5	4	3	4	11	Liver	ILC1_c	Group 1 ILC	0	1	0	0	0	1
CAGGCCATCTATCGGA_2	SeuratProject	8848	2573	4549	3	Hashtag3	Hashtag2	4.30157	Hashtag3	Singlet	Hashtag3	batch2	w8_late	0.0515371	1	2	2	2	2	3	2	4	3	3	2	1	2	1	1	9	9	8	7	7	15	8	14	13	15	3	Liver	Pre-ILC1	Group 1 ILC	1	2	2	3	2	3
CAGGGCTTCGAAGCAG_2	SeuratProject	9167	2328	1818	3	Hashtag3	Hashtag4	3.43186	Hashtag3	Singlet	Hashtag3	batch2	w8_late	0.0330533	0	0	3	4	4	5	4	3	2	2	2	9	2	1	1	9	9	8	7	7	7	5	4	3	4	2	Liver	ILC1_d	Group 1 ILC	0	0	3	2	4	5
CAGTTAGCATCAACCA_2	SeuratProject	13898	3552	1055	4	Hashtag3	Hashtag4	2.3148	Hashtag3	Singlet	Hashtag3	batch2	w8_late	0.036552	0	1	0	0	0	2	3	1	1	1	2	1	2	1	1	9	9	8	7	7	7	5	4	3	4	1	Liver	ILC1_c	Group 1 ILC	0	1	0	0	0	2
CAGTTAGTCGCCAGTG_2	SeuratProject	12256	3038	1511	5	Hashtag3	Hashtag6	3.14324	Hashtag3	Singlet	Hashtag3	batch2	w8_late	0.0403884	1	2	2	2	2	3	2	4	3	3	5	5	4	3	2	5	1	1	14	0	15	8	14	13	15	3	Liver	Pre-ILC1	Group 1 ILC	1	2	2	3	2	3
CATAAGCTCTGCTAGA_2	SeuratProject	7327	2070	2173	5	Hashtag3	Hashtag5	3.49033	Hashtag3	Singlet	Hashtag3	batch2	w8_late	0.0416269	0	3	3	5	5	6	5	6	6	6	15	9	10	11	8	12	11	12	11	39	39	39	39	40	38	6	Liver	ILC1_d	Group 1 ILC	0	0	3	2	5	6
CATACCCTCCCATAGA_2	SeuratProject	29552	5019	599	4	Hashtag3	Hashtag5	2.2377	Hashtag3	Singlet	Hashtag3	batch2	w8_late	0.0521792	1	2	2	2	2	3	2	4	3	3	5	5	4	3	2	5	1	1	21	0	21	19	18	17	17	3	Liver	Pre-ILC1	Group 1 ILC	1	2	2	3	2	3
CATTCATGTATATGGA_2	SeuratProject	21401	3993	4511	3	Hashtag3	Hashtag2	4.54665	Hashtag3	Singlet	Hashtag3	batch2	w8_late	0.0346246	1	2	2	3	3	4	9	9	10	10	5	5	4	3	2	50	1	53	55	58	56	59	62	64	65	10	Liver	Pre-ILC1	Group 1 ILC	1	2	2	4	3	4
CCCGAAGGTGGCTGAA_2	SeuratProject	7138	2187	1751	4	Hashtag3	Hashtag4	3.24837	Hashtag3	Singlet	Hashtag3	batch2	w8_late	0.0302606	1	2	2	2	2	3	2	4	3	3	5	5	4	3	2	5	1	1	21	0	21	19	18	17	17	3	Liver	Pre-ILC1	Group 1 ILC	1	2	2	3	2	3
CCCGAAGTCCTGGGAC_2	SeuratProject	14428	3667	3320	4	Hashtag3	Hashtag4	3.94886	Hashtag3	Singlet	Hashtag3	batch2	w8_late	0.0412393	1	2	2	3	3	4	6	7	7	7	5	5	4	3	2	5	1	1	21	0	21	19	18	17	17	7	Liver	Pre-ILC1	Group 1 ILC	1	2	2	4	3	4
CCCTCAATCGCATAGT_2	SeuratProject	18524	4421	1207	4	Hashtag3	Hashtag2	2.8874	Hashtag3	Singlet	Hashtag3	batch2	w8_late	0.0400561	1	2	2	2	2	3	2	4	3	3	5	5	4	3	2	5	1	1	21	0	21	19	18	17	17	3	Liver	Pre-ILC1	Group 1 ILC	1	2	2	3	2	3
CCCTTAGAGAAACTAC_2	SeuratProject	12552	3328	3154	4	Hashtag3	Hashtag1	4.044	Hashtag3	Singlet	Hashtag3	batch2	w8_late	0.0518642	1	2	2	3	3	4	6	7	7	7	5	5	4	3	2	5	1	1	21	0	21	19	18	17	17	7	Liver	Pre-ILC1	Group 1 ILC	1	2	2	4	3	4
CCGTAGGCAGACCATT_2	SeuratProject	15208	3251	358	4	Hashtag3	Hashtag5	1.76957	Hashtag3	Singlet	Hashtag3	batch2	w8_late	0.0449763	1	2	2	2	2	3	2	4	3	3	5	5	4	3	2	5	1	1	14	0	15	8	14	13	15	3	Liver	Pre-ILC1	Group 1 ILC	1	2	2	3	2	3
CCTAAGATCCAGGACC_2	SeuratProject	6934	2041	277	3	Hashtag3	Hashtag4	1.43463	Hashtag3	Singlet	Hashtag3	batch2	w8_late	0.0471589	0	1	0	0	0	1	0	0	0	0	2	1	2	1	1	9	9	8	7	7	7	5	4	3	4	0	Liver	ILC1_c	Group 1 ILC	0	1	0	0	0	1
CCTACGTCACGTAGAG_2	SeuratProject	16129	4039	3381	4	Hashtag3	Hashtag2	3.71556	Hashtag3	Singlet	Hashtag3	batch2	w8_late	0.0528241	1	2	2	2	2	3	2	4	3	3	5	5	4	3	2	5	1	1	14	0	15	8	14	13	15	3	Liver	Pre-ILC1	Group 1 ILC	1	2	2	3	2	3
CCTCAGTCACGACCTG_2	SeuratProject	10189	2834	720	4	Hashtag3	Hashtag2	2.00313	Hashtag3	Singlet	Hashtag3	batch2	w8_late	0.0859751	1	2	2	2	2	3	2	4	3	3	5	5	4	3	2	5	1	1	14	0	15	8	14	13	15	3	Liver	Pre-ILC1	Group 1 ILC	1	2	2	3	2	3
CCTTCAGAGACTTCAC_2	SeuratProject	5596	1926	1650	5	Hashtag3	Hashtag5	2.8891	Hashtag3	Singlet	Hashtag3	batch2	w8_late	0.0430665	0	3	3	5	5	6	5	6	6	6	2	1	2	1	1	9	9	8	7	7	7	5	4	3	4	6	Liver	ILC1_d	Group 1 ILC	0	0	3	2	5	6
CCTTTGGTCCTTACCG_2	SeuratProject	7208	2318	4195	5	Hashtag3	Hashtag5	4.14016	Hashtag3	Singlet	Hashtag3	batch2	w8_late	0.0409267	0	3	3	5	5	6	5	6	6	6	15	9	10	11	8	12	11	12	11	7	7	5	4	3	4	6	Liver	ILC1_d	Group 1 ILC	0	0	3	2	5	6
CGAGAAGCAGGCTACC_2	SeuratProject	5169	1630	2423	5	Hashtag3	Hashtag5	3.26856	Hashtag3	Singlet	Hashtag3	batch2	w8_late	0.0410137	0	3	3	5	5	6	5	6	6	6	15	9	10	11	8	12	11	12	11	39	39	39	39	40	38	6	Liver	ILC1_d	Group 1 ILC	0	0	3	2	5	6
CGAGGAATCCCAGCGA_2	SeuratProject	5308	1846	5500	3	Hashtag3	Hashtag4	4.52567	Hashtag3	Singlet	Hashtag3	batch2	w8_late	0.0371138	0	1	0	0	0	1	0	0	0	0	2	1	2	1	1	9	9	8	7	7	7	5	4	3	4	0	Liver	ILC1_c	Group 1 ILC	0	1	0	0	0	1
CGCCATTTCAGATTGC_2	SeuratProject	5814	1944	1539	4	Hashtag3	Hashtag4	2.93356	Hashtag3	Singlet	Hashtag3	batch2	w8_late	0.0347437	0	0	1	4	4	8	10	10	11	11	2	1	2	1	1	9	9	8	7	7	7	5	4	3	4	11	Liver	ILC1_b	Group 1 ILC	0	0	1	3	4	5
CGGAATTGTCTGATCA_2	SeuratProject	28118	4582	231	4	Hashtag3	Hashtag5	1.04387	Hashtag3	Singlet	Hashtag3	batch2	w8_late	0.0740095	1	2	2	2	2	3	2	4	3	3	5	5	4	3	2	5	1	1	21	0	21	19	18	17	17	3	Liver	Pre-ILC1	Group 1 ILC	1	2	2	3	2	3
CGGACACGTCTGTAGT_2	SeuratProject	4259	1523	2058	4	Hashtag3	Hashtag5	3.4364	Hashtag3	Singlet	Hashtag3	batch2	w8_late	0.042733	0	3	3	5	5	6	5	6	6	6	15	9	10	11	8	12	11	12	7	23	29	27	26	26	24	6	Liver	ILC1_d	Group 1 ILC	0	0	3	2	5	6
CGTAATGGTTTGACAC_2	SeuratProject	8457	2505	2115	3	Hashtag3	Hashtag5	3.46419	Hashtag3	Singlet	Hashtag3	batch2	w8_late	0.0436325	1	2	2	2	2	3	2	11	9	9	5	5	4	3	2	5	1	1	14	0	15	8	14	13	15	9	Liver	Pre-ILC1	Group 1 ILC	1	2	2	3	2	3
CGTCAAACAGGGTTGA_2	SeuratProject	5919	1936	2510	3	Hashtag3	Hashtag1	3.82033	Hashtag3	Singlet	Hashtag3	batch2	w8_late	0.0520358	0	2	2	2	2	3	2	11	9	9	5	5	4	3	2	5	1	1	14	0	15	8	14	13	15	9	Liver	Pre-ILC1	Group 1 ILC	0	2	2	3	2	3
CGTTAGATCTGAGCAT_2	SeuratProject	5843	1888	1990	4	Hashtag3	Hashtag4	3.52007	Hashtag3	Singlet	Hashtag3	batch2	w8_late	0.0306349	0	1	0	0	0	1	0	0	0	0	2	1	2	1	1	9	9	8	7	7	7	5	4	3	4	0	Liver	ILC1_c	Group 1 ILC	0	1	0	0	0	1
CTAACCCTCATGCATG_2	SeuratProject	16246	3666	768	5	Hashtag3	Hashtag1	2.43506	Hashtag3	Singlet	Hashtag3	batch2	w8_late	0.0279453	1	2	2	3	3	4	6	7	7	7	5	5	4	3	2	5	1	1	21	0	21	19	18	17	17	7	Liver	Pre-ILC1	Group 1 ILC	1	2	2	4	3	4
CTACATTCATCCGGTG_2	SeuratProject	7781	2195	537	4	Hashtag3	Hashtag1	2.09651	Hashtag3	Singlet	Hashtag3	batch2	w8_late	0.0481943	0	1	0	0	0	1	0	0	0	0	2	1	2	1	1	9	9	8	7	7	7	5	4	3	4	0	Liver	ILC1_c	Group 1 ILC	0	1	0	0	0	1
CTACCCAAGGTACAGC_2	SeuratProject	18640	3874	3217	2	Hashtag3	Hashtag4	4.16384	Hashtag3	Singlet	Hashtag3	batch2	w8_late	0.0316524	1	2	2	3	3	4	6	7	7	7	5	5	4	3	2	5	1	1	21	0	21	19	18	17	17	7	Liver	Pre-ILC1	Group 1 ILC	1	2	2	4	3	4
CTATCTACATGTGACT_2	SeuratProject	16544	3714	4499	4	Hashtag3	Hashtag5	4.2091	Hashtag3	Singlet	Hashtag3	batch2	w8_late	0.0398332	1	2	2	3	3	4	6	7	7	7	5	5	4	3	2	5	1	1	21	0	21	19	18	17	17	7	Liver	Pre-ILC1	Group 1 ILC	1	2	2	4	3	4
CTCAACCAGCAGGCAT_2	SeuratProject	12446	3532	4363	5	Hashtag3	Hashtag5	3.60413	Hashtag3	Singlet	Hashtag3	batch2	w8_late	0.0433874	1	2	2	3	3	4	6	7	7	7	5	5	4	3	2	5	1	1	21	0	21	19	18	17	17	7	Liver	Pre-ILC1	Group 1 ILC	1	2	2	4	3	4
CTCATGCTCGCGTGCA_2	SeuratProject	7104	1974	1794	3	Hashtag3	Hashtag4	3.27329	Hashtag3	Singlet	Hashtag3	batch2	w8_late	0.0498311	0	1	0	0	0	1	0	0	0	0	2	1	2	1	1	9	9	8	7	7	7	5	4	3	4	0	Liver	ILC1_c	Group 1 ILC	0	1	0	0	0	1
CTCCCAATCATACAGC_2	SeuratProject	12687	3185	353	4	Hashtag3	Hashtag6	1.76783	Hashtag3	Singlet	Hashtag3	batch2	w8_late	0.0386222	1	2	2	2	2	3	2	4	3	3	5	5	4	3	2	5	1	1	14	0	15	8	14	13	15	3	Liver	Pre-ILC1	Group 1 ILC	1	2	2	3	2	3
CTCCGATCAGAACCGA_2	SeuratProject	10188	2611	1329	4	Hashtag3	Hashtag6	3.01599	Hashtag3	Singlet	Hashtag3	batch2	w8_late	0.0447585	0	0	0	4	4	8	10	10	11	11	2	9	2	1	8	9	9	8	7	7	7	5	4	3	4	11	Liver	ILC1_c	Group 1 ILC	0	0	1	3	4	5
CTCCGATCAGAACTTC_2	SeuratProject	17077	3948	2691	4	Hashtag3	Hashtag1	3.88746	Hashtag3	Singlet	Hashtag3	batch2	w8_late	0.0340809	1	2	2	2	2	3	2	4	3	3	5	5	4	3	2	5	1	1	21	0	21	19	18	17	17	3	Liver	Pre-ILC1	Group 1 ILC	1	2	2	3	2	3
CTGCCATAGGTGGCTA_2	SeuratProject	6502	1993	2965	3	Hashtag3	Hashtag4	3.91339	Hashtag3	Singlet	Hashtag3	batch2	w8_late	0.0273762	0	1	0	0	0	1	0	0	0	0	2	1	2	1	1	9	9	8	7	7	7	5	4	3	4	0	Liver	ILC1_c	Group 1 ILC	0	1	0	0	0	1
CTGCCATGTGCATTAC_2	SeuratProject	27404	4950	4081	4	Hashtag3	Hashtag1	4.29922	Hashtag3	Singlet	Hashtag3	batch2	w8_late	0.0272223	1	2	2	2	2	3	2	4	3	3	5	5	4	3	2	5	1	1	14	0	15	8	14	13	15	3	Liver	Pre-ILC1	Group 1 ILC	1	2	2	3	2	3
CTGTCGTCAAGTGACG_2	SeuratProject	7754	2230	590	4	Hashtag3	Hashtag6	1.90051	Hashtag3	Singlet	Hashtag3	batch2	w8_late	0.0390766	0	1	0	0	0	1	0	0	0	0	2	1	2	1	1	9	9	8	7	7	7	5	4	3	4	0	Liver	ILC1_c	Group 1 ILC	0	1	0	0	0	1
CTTACCGTCTTAATCC_2	SeuratProject	13451	3407	183	5	Hashtag3	Hashtag6	1.17505	Hashtag3	Singlet	Hashtag3	batch2	w8_late	0.0310014	1	2	2	2	2	3	2	4	3	3	5	5	4	3	2	5	1	1	14	0	15	8	14	13	15	3	Liver	Pre-ILC1	Group 1 ILC	1	2	2	3	2	3
CTTCAATAGCTCTGTA_2	SeuratProject	9871	2772	1064	2	Hashtag3	Hashtag2	3.13	Hashtag3	Singlet	Hashtag3	batch2	w8_late	0.0318104	1	2	2	3	3	4	9	9	10	10	5	5	4	3	2	50	1	53	55	58	56	59	62	64	65	10	Liver	Pre-ILC1	Group 1 ILC	1	2	2	4	3	4
CTTCCGAAGGGTAGCT_2	SeuratProject	11100	2779	275	2	Hashtag3	Hashtag1	1.73032	Hashtag3	Singlet	Hashtag3	batch2	w8_late	0.0422523	1	2	2	2	2	3	2	4	3	3	5	5	4	3	2	5	1	1	14	0	15	8	14	13	15	3	Liver	Pre-ILC1	Group 1 ILC	1	2	2	3	2	3
CTTCCTTTCCGTTGGG_2	SeuratProject	9332	2762	816	3	Hashtag3	Hashtag2	2.80258	Hashtag3	Singlet	Hashtag3	batch2	w8_late	0.0576511	1	2	2	3	3	4	6	7	7	7	5	5	4	3	2	50	1	53	55	58	56	59	62	64	65	7	Liver	Pre-ILC1	Group 1 ILC	1	2	2	4	3	4
CTTGATTAGAGGTCAC_2	SeuratProject	11928	2978	3377	4	Hashtag3	Hashtag5	3.92533	Hashtag3	Singlet	Hashtag3	batch2	w8_late	0.027163	0	1	0	0	0	1	0	0	0	0	2	1	2	1	1	9	9	8	7	7	7	5	4	3	4	0	Liver	ILC1_c	Group 1 ILC	0	1	0	0	0	1
GAAATGAAGCGTACAG_2	SeuratProject	13099	3297	2235	5	Hashtag3	Hashtag5	3.51404	Hashtag3	Singlet	Hashtag3	batch2	w8_late	0.0359569	1	2	2	2	2	3	2	4	3	3	5	5	4	3	2	5	1	1	14	0	15	8	14	13	15	3	Liver	Pre-ILC1	Group 1 ILC	1	2	2	3	2	3
GAAGCGAAGTGCAGCA_2	SeuratProject	7838	2159	2545	5	Hashtag3	Hashtag6	3.3273	Hashtag3	Singlet	Hashtag3	batch2	w8_late	0.0482266	0	1	0	0	0	1	0	0	11	11	2	1	2	1	1	9	9	8	7	7	7	5	4	3	4	11	Liver	ILC1_c	Group 1 ILC	0	1	0	0	0	1
GAAGTAATCATGCTAG_2	SeuratProject	11094	2917	3910	3	Hashtag3	Hashtag2	4.20926	Hashtag3	Singlet	Hashtag3	batch2	w8_late	0.04543	0	1	0	0	0	1	0	0	0	0	2	1	2	1	1	9	9	8	7	7	7	5	4	3	4	0	Liver	ILC1_c	Group 1 ILC	0	1	0	0	0	1
GAATCGTAGGTAATCA_2	SeuratProject	5503	1630	1131	4	Hashtag3	Hashtag4	2.82117	Hashtag3	Singlet	Hashtag3	batch2	w8_late	0.0334363	0	1	0	0	0	1	0	0	0	0	2	1	2	1	1	9	9	8	7	7	7	5	4	3	4	0	Liver	ILC1_c	Group 1 ILC	0	1	0	0	0	1
GACCCAGTCTCATTTG_2	SeuratProject	7490	2082	464	6	Hashtag3	Hashtag5	1.9971	Hashtag3	Singlet	Hashtag3	batch2	w8_late	0.0337784	0	0	3	4	4	5	4	3	2	2	15	9	10	11	8	12	11	12	11	39	39	39	39	40	38	2	Liver	ILC1_d	Group 1 ILC	0	0	3	2	4	5
GACCCTTGTGACTGAG_2	SeuratProject	3207	1320	1046	5	Hashtag3	Hashtag1	2.38302	Hashtag3	Singlet	Hashtag3	batch2	w8_late	0.0542563	0	3	3	5	5	6	5	6	6	6	15	9	10	11	8	12	11	12	11	39	39	39	39	40	38	6	Liver	ILC1_d	Group 1 ILC	0	0	3	2	5	6
GACCCTTTCTCTTCAA_2	SeuratProject	14716	3401	438	4	Hashtag3	Hashtag6	1.95808	Hashtag3	Singlet	Hashtag3	batch2	w8_late	0.0326855	1	2	2	2	2	3	2	11	9	9	5	5	4	3	2	5	1	1	14	0	15	8	14	13	15	9	Liver	Pre-ILC1	Group 1 ILC	1	2	2	3	2	3
GACGTTAAGGAAGTCC_2	SeuratProject	7709	2206	3103	4	Hashtag3	Hashtag5	3.5144	Hashtag3	Singlet	Hashtag3	batch2	w8_late	0.0368401	0	1	0	4	4	8	10	10	11	11	2	1	2	1	1	9	9	8	7	7	7	5	4	3	4	11	Liver	ILC1_c	Group 1 ILC	0	1	0	0	4	1
GACTATGGTTCAGTAC_2	SeuratProject	6932	2067	2031	4	Hashtag3	Hashtag1	3.61027	Hashtag3	Singlet	Hashtag3	batch2	w8_late	0.0461627	0	1	0	0	0	1	0	0	0	0	2	1	2	1	1	9	9	8	7	7	7	5	4	3	4	0	Liver	ILC1_c	Group 1 ILC	0	1	0	0	0	1
GACTCAAGTATCGTAC_2	SeuratProject	4615	1638	1019	3	Hashtag3	Hashtag2	2.7742	Hashtag3	Singlet	Hashtag3	batch2	w8_late	0.0270856	0	1	0	4	4	8	10	10	11	11	2	1	2	1	1	9	9	8	7	7	7	5	4	3	4	11	Liver	ILC1_c	Group 1 ILC	0	1	0	0	4	5
GACTGATAGTACTGTC_2	SeuratProject	18098	3785	682	4	Hashtag3	Hashtag1	2.32198	Hashtag3	Singlet	Hashtag3	batch2	w8_late	0.0356393	1	2	2	3	3	4	6	7	7	7	5	5	4	3	2	5	1	1	21	0	21	19	18	17	17	7	Liver	Pre-ILC1	Group 1 ILC	1	2	2	4	3	4
GAGCCTGAGTTTGGCT_2	SeuratProject	8365	2272	1029	3	Hashtag3	Hashtag1	2.94965	Hashtag3	Singlet	Hashtag3	batch2	w8_late	0.0343096	0	1	0	2	2	3	2	11	9	9	5	5	4	3	2	5	1	1	14	0	15	8	14	13	15	9	Liver	ILC1_c	Group 1 ILC	0	1	0	3	2	3
GAGCCTGCATTCACAG_2	SeuratProject	11293	3022	1749	3	Hashtag3	Hashtag4	3.47426	Hashtag3	Singlet	Hashtag3	batch2	w8_late	0.0525104	1	2	2	2	2	3	2	4	3	3	5	5	4	3	2	5	1	1	14	0	15	8	14	13	15	3	Liver	Pre-ILC1	Group 1 ILC	1	2	2	3	2	3
GAGGCCTAGTCCGCGT_2	SeuratProject	14325	3246	2258	5	Hashtag3	Hashtag1	3.48152	Hashtag3	Singlet	Hashtag3	batch2	w8_late	0.0460035	1	2	2	2	2	3	2	4	3	3	5	5	4	3	2	5	1	1	21	0	21	19	18	17	17	3	Liver	Pre-ILC1	Group 1 ILC	1	2	2	3	2	3
GAGTCATCAGCGTACC_2	SeuratProject	12334	3027	2635	4	Hashtag3	Hashtag1	3.44518	Hashtag3	Singlet	Hashtag3	batch2	w8_late	0.0326739	1	2	2	2	2	3	2	4	3	3	5	5	4	3	2	5	1	1	14	0	15	8	14	13	15	3	Liver	Pre-ILC1	Group 1 ILC	1	2	2	3	2	3
GAGTGAGGTTTACCTT_2	SeuratProject	26677	4617	454	5	Hashtag3	Hashtag1	1.93193	Hashtag3	Singlet	Hashtag3	batch2	w8_late	0.046557	1	2	2	3	3	4	6	7	7	7	5	5	4	3	2	5	1	1	21	0	21	19	18	17	17	7	Liver	Pre-ILC1	Group 1 ILC	1	2	2	4	3	4
GAGTGTTCAATTCTTC_2	SeuratProject	8970	2579	1736	4	Hashtag3	Hashtag6	3.27667	Hashtag3	Singlet	Hashtag3	batch2	w8_late	0.0460424	0	1	0	0	0	1	0	0	0	0	2	1	2	1	1	9	9	8	7	7	15	8	14	13	15	0	Liver	ILC1_c	Group 1 ILC	0	1	0	0	0	1
GATAGCTGTACTCGTA_2	SeuratProject	7575	2381	3165	5	Hashtag3	Hashtag5	3.53302	Hashtag3	Singlet	Hashtag3	batch2	w8_late	0.0256106	0	1	0	0	0	1	0	0	0	0	2	1	2	1	1	9	9	8	7	7	7	5	4	3	4	0	Liver	ILC1_c	Group 1 ILC	0	1	0	0	0	1
GATAGCTGTGCGTTTA_2	SeuratProject	3519	1440	485	4	Hashtag3	Hashtag4	2.16102	Hashtag3	Singlet	Hashtag3	batch2	w8_late	0.0610969	0	1	0	0	0	2	3	1	1	1	2	1	2	1	1	20	19	18	17	14	18	15	12	11	14	1	Liver	ILC1_c	Group 1 ILC	0	1	0	0	0	2
GATCGTATCATAGACC_2	SeuratProject	5894	1821	612	3	Hashtag3	Hashtag2	2.28399	Hashtag3	Singlet	Hashtag3	batch2	w8_late	0.0383441	0	0	3	4	4	5	4	3	2	2	2	9	10	11	8	9	9	8	7	23	29	27	26	26	24	2	Liver	ILC1_d	Group 1 ILC	0	0	3	2	4	5
GATGATCTCGATACAC_2	SeuratProject	6158	1963	253	2	Hashtag3	Hashtag4	1.57755	Hashtag3	Singlet	Hashtag3	batch2	w8_late	0.0417343	0	1	0	0	0	1	0	0	0	0	2	1	2	1	1	9	9	8	7	7	7	5	4	3	4	0	Liver	ILC1_c	Group 1 ILC	0	1	0	0	0	1
GATTCTTTCCGGTTCT_2	SeuratProject	8758	2616	559	2	Hashtag3	Hashtag2	2.59416	Hashtag3	Singlet	Hashtag3	batch2	w8_late	0.0313999	0	0	3	4	4	5	4	3	2	2	15	9	10	11	8	9	11	1	14	23	15	8	14	13	15	2	Liver	ILC1_d	Group 1 ILC	0	0	3	2	4	5
GCAGCCATCCGGACGT_2	SeuratProject	13837	3228	3583	3	Hashtag3	Hashtag4	4.18096	Hashtag3	Singlet	Hashtag3	batch2	w8_late	0.0516008	1	2	2	2	2	3	2	4	3	3	5	5	4	3	2	5	1	1	14	0	15	8	14	13	15	3	Liver	Pre-ILC1	Group 1 ILC	1	2	2	3	2	3
GCAGCTGTCCAATCTT_2	SeuratProject	9705	2589	355	6	Hashtag3	Hashtag2	1.03624	Hashtag3	Singlet	Hashtag3	batch2	w8_late	0.0405976	0	1	0	0	0	1	0	0	11	11	2	1	2	1	1	9	9	8	7	7	7	5	4	3	4	11	Liver	ILC1_c	Group 1 ILC	0	1	0	0	0	1
GCCAGCACAGACCTGC_2	SeuratProject	20270	4249	5242	5	Hashtag3	Hashtag6	4.36949	Hashtag3	Singlet	Hashtag3	batch2	w8_late	0.0351751	1	2	2	3	3	4	9	9	10	10	5	5	4	3	2	50	1	53	55	58	56	59	62	64	65	10	Liver	Pre-ILC1	Group 1 ILC	1	2	2	4	3	4
GCCGATGCATTGACCA_2	SeuratProject	14126	3510	2729	4	Hashtag3	Hashtag1	3.90094	Hashtag3	Singlet	Hashtag3	batch2	w8_late	0.0484214	1	2	2	3	3	4	6	7	7	7	5	5	4	3	2	5	1	1	21	0	21	19	18	17	17	7	Liver	Pre-ILC1	Group 1 ILC	1	2	2	4	3	4
GCGATCGTCCGCTAGG_2	SeuratProject	8559	2665	243	4	Hashtag3	Hashtag6	1.43779	Hashtag3	Singlet	Hashtag3	batch2	w8_late	0.0337656	1	2	2	3	3	4	9	9	10	10	5	5	4	3	2	50	1	53	55	58	56	59	62	64	65	10	Liver	Pre-ILC1	Group 1 ILC	1	2	2	4	3	4
GCGTGCATCCTCAGGG_2	SeuratProject	7954	2106	488	3	Hashtag3	Hashtag4	2.01849	Hashtag3	Singlet	Hashtag3	batch2	w8_late	0.0448831	0	1	0	0	0	1	0	0	0	0	2	1	2	1	1	9	9	8	7	7	7	5	4	3	4	0	Liver	ILC1_c	Group 1 ILC	0	1	0	0	0	1
GCTGCAGCACACTTAG_2	SeuratProject	8954	2784	2632	4	Hashtag3	Hashtag1	3.6324	Hashtag3	Singlet	Hashtag3	batch2	w8_late	0.0381952	0	1	0	0	0	1	0	0	0	0	2	1	2	1	1	9	9	8	7	7	7	5	4	3	4	0	Liver	ILC1_c	Group 1 ILC	0	1	0	0	0	1
GCTTCACTCAGCGTCG_2	SeuratProject	5292	1889	230	4	Hashtag3	Hashtag6	1.37545	Hashtag3	Singlet	Hashtag3	batch2	w8_late	0.0470522	0	1	0	0	0	1	0	11	9	9	2	1	2	1	1	20	19	18	17	14	18	15	12	11	14	9	Liver	ILC1_c	Group 1 ILC	0	1	0	0	0	1
GGAGATGCAGTCAGAG_2	SeuratProject	3953	1375	2103	3	Hashtag3	Hashtag4	3.74419	Hashtag3	Singlet	Hashtag3	batch2	w8_late	0.0419934	0	1	3	4	4	5	4	3	2	2	2	1	2	1	1	9	9	8	7	7	7	5	4	3	4	2	Liver	ILC1_d	Group 1 ILC	0	0	3	2	4	5
GGAGGTAGTATGAGCG_2	SeuratProject	24772	4388	430	5	Hashtag3	Hashtag1	1.69335	Hashtag3	Singlet	Hashtag3	batch2	w8_late	0.0473518	1	2	2	2	2	3	2	4	3	3	5	5	4	3	2	5	1	1	21	0	21	19	18	17	17	3	Liver	Pre-ILC1	Group 1 ILC	1	2	2	3	2	3
GGCACGTTCGGCTGGT_2	SeuratProject	6197	2031	602	3	Hashtag3	Hashtag4	2.44787	Hashtag3	Singlet	Hashtag3	batch2	w8_late	0.0493787	0	0	3	4	4	5	4	3	2	2	15	9	10	11	8	12	11	12	11	39	39	39	39	40	38	2	Liver	ILC1_d	Group 1 ILC	0	0	3	2	4	5
GGCAGTCTCCAATCTT_2	SeuratProject	11178	2966	621	4	Hashtag3	Hashtag4	2.38864	Hashtag3	Singlet	Hashtag3	batch2	w8_late	0.0339953	1	2	2	3	3	4	9	9	10	10	5	5	4	3	2	5	1	1	14	0	15	8	14	13	15	10	Liver	Pre-ILC1	Group 1 ILC	1	2	2	4	3	4
GGGAAGTCACTACTTT_2	SeuratProject	14208	3634	189	4	Hashtag3	Hashtag1	1.38533	Hashtag3	Singlet	Hashtag3	batch2	w8_late	0.0384291	1	2	2	3	3	4	6	7	7	7	5	5	4	3	2	5	1	1	21	0	21	19	18	17	17	7	Liver	Pre-ILC1	Group 1 ILC	1	2	2	4	3	4
GGGAGATCACCCGTAG_2	SeuratProject	11662	3083	2795	5	Hashtag3	Hashtag1	3.69357	Hashtag3	Singlet	Hashtag3	batch2	w8_late	0.0418453	1	2	2	3	3	4	6	7	7	7	5	5	4	3	2	5	1	1	21	0	21	19	18	17	17	7	Liver	Pre-ILC1	Group 1 ILC	1	2	2	4	3	4
GGGTAGACACAGTGTT_2	SeuratProject	4056	1530	463	5	Hashtag3	Hashtag1	1.76027	Hashtag3	Singlet	Hashtag3	batch2	w8_late	0.0527613	0	3	3	5	5	6	5	6	6	6	15	9	10	11	8	12	11	12	11	39	39	39	39	40	38	6	Liver	ILC1_d	Group 1 ILC	0	0	3	2	5	6
GGGTCACGTTCCTACC_2	SeuratProject	6461	1885	1499	6	Hashtag3	Hashtag5	3.12638	Hashtag3	Singlet	Hashtag3	batch2	w8_late	0.0342052	0	1	0	0	0	1	0	0	9	9	2	1	2	1	1	9	9	8	7	7	7	5	4	3	4	9	Liver	ILC1_c	Group 1 ILC	0	1	0	0	0	1
GGGTCACGTTGCACGC_2	SeuratProject	15308	3455	517	4	Hashtag3	Hashtag1	2.05556	Hashtag3	Singlet	Hashtag3	batch2	w8_late	0.0440946	1	2	2	2	2	3	2	4	3	3	5	5	4	3	2	5	1	1	14	0	15	8	14	13	15	3	Liver	Pre-ILC1	Group 1 ILC	1	2	2	3	2	3
GGTAGAGGTATCGCGC_2	SeuratProject	6236	1953	1377	4	Hashtag3	Hashtag1	3.23044	Hashtag3	Singlet	Hashtag3	batch2	w8_late	0.0508339	0	1	0	0	0	1	0	0	0	0	2	1	2	1	1	9	9	8	7	7	7	5	4	3	4	0	Liver	ILC1_c	Group 1 ILC	0	1	0	0	0	1
GGTGATTTCCTTACCG_2	SeuratProject	11120	3086	1437	5	Hashtag3	Hashtag5	2.75414	Hashtag3	Singlet	Hashtag3	batch2	w8_late	0.036241	1	2	2	2	2	3	2	4	3	3	5	5	4	3	2	5	1	1	14	0	15	8	14	13	15	3	Liver	Pre-ILC1	Group 1 ILC	1	2	2	3	2	3
GGTTCTCGTCTGTGCG_2	SeuratProject	7238	2460	1610	4	Hashtag3	Hashtag4	3.23684	Hashtag3	Singlet	Hashtag3	batch2	w8_late	0.0392374	0	0	3	4	4	5	4	3	2	2	15	9	10	11	8	12	11	12	11	23	29	27	26	26	24	2	Liver	ILC1_d	Group 1 ILC	0	0	3	2	4	5
GTAACACAGTGTAGAT_2	SeuratProject	13113	3433	6315	5	Hashtag3	Hashtag5	4.54631	Hashtag3	Singlet	Hashtag3	batch2	w8_late	0.0534584	1	2	2	3	3	4	6	7	7	7	5	5	4	3	2	5	1	1	21	0	21	19	18	17	17	7	Liver	Pre-ILC1	Group 1 ILC	1	2	2	4	3	4
GTAACCAGTCTCACGG_2	SeuratProject	4626	1592	675	5	Hashtag3	Hashtag5	2.35701	Hashtag3	Singlet	Hashtag3	batch2	w8_late	0.0306961	0	1	0	4	4	8	10	10	11	11	2	1	2	1	1	9	9	8	7	7	7	5	4	3	4	11	Liver	ILC1_c	Group 1 ILC	0	1	0	0	4	1
GTAACCATCTTCCCAG_2	SeuratProject	14290	3445	1338	3	Hashtag3	Hashtag4	2.98639	Hashtag3	Singlet	Hashtag3	batch2	w8_late	0.030161	1	2	2	3	3	4	6	7	7	7	5	5	4	3	2	5	1	1	21	0	21	19	18	17	17	7	Liver	Pre-ILC1	Group 1 ILC	1	2	2	4	3	4
GTACAACAGGGACCAT_2	SeuratProject	8803	2175	731	5	Hashtag3	Hashtag4	2.33078	Hashtag3	Singlet	Hashtag3	batch2	w8_late	0.039532	0	1	0	0	0	1	0	0	0	0	2	1	2	1	1	20	19	18	17	14	18	15	12	11	14	0	Liver	ILC1_c	Group 1 ILC	0	1	0	0	0	1
GTAGAGGGTCCGTACG_2	SeuratProject	7647	2180	1120	4	Hashtag3	Hashtag5	2.84289	Hashtag3	Singlet	Hashtag3	batch2	w8_late	0.045508	1	2	2	2	2	3	2	11	9	9	5	5	4	3	2	5	1	1	14	0	15	8	14	13	15	9	Liver	Pre-ILC1	Group 1 ILC	1	2	2	3	2	3
GTAGGAGCAGTGACCC_2	SeuratProject	7031	2050	1428	5	Hashtag3	Hashtag5	2.74936	Hashtag3	Singlet	Hashtag3	batch2	w8_late	0.0429526	0	1	0	0	0	1	0	0	0	0	2	1	2	1	1	9	9	8	7	7	7	5	4	3	4	0	Liver	ILC1_c	Group 1 ILC	0	1	0	0	0	1
GTATTGGAGCATTGTC_2	SeuratProject	12190	3062	5707	5	Hashtag3	Hashtag5	4.11823	Hashtag3	Singlet	Hashtag3	batch2	w8_late	0.0401969	1	2	2	3	3	4	6	7	7	7	5	5	4	3	2	5	1	1	21	0	21	19	18	17	17	7	Liver	Pre-ILC1	Group 1 ILC	1	2	2	4	3	4
GTCATCCCAAGTTCCA_2	SeuratProject	7355	2269	1105	3	Hashtag3	Hashtag2	3.09456	Hashtag3	Singlet	Hashtag3	batch2	w8_late	0.0383413	0	1	0	0	0	1	0	10	11	11	2	1	2	1	1	9	9	8	7	7	7	5	4	3	4	11	Liver	ILC1_c	Group 1 ILC	0	1	0	0	0	1
GTCATTTTCGCAGTGC_2	SeuratProject	5217	1788	2572	3	Hashtag3	Hashtag4	3.94271	Hashtag3	Singlet	Hashtag3	batch2	w8_late	0.0254936	0	1	0	0	0	1	0	0	0	0	2	1	2	1	1	9	9	8	7	7	7	5	4	3	4	0	Liver	ILC1_c	Group 1 ILC	0	1	0	0	0	1
GTCCCATGTCAACACT_2	SeuratProject	3564	1291	560	5	Hashtag3	Hashtag1	2.1308	Hashtag3	Singlet	Hashtag3	batch2	w8_late	0.0375982	0	1	0	0	0	1	0	0	0	0	2	1	2	1	1	9	9	8	7	7	7	5	4	3	4	0	Liver	ILC1_c	Group 1 ILC	0	1	0	0	0	1
GTCGAATAGGAACGCT_2	SeuratProject	4241	1418	1859	3	Hashtag3	Hashtag2	3.60177	Hashtag3	Singlet	Hashtag3	batch2	w8_late	0.0575336	0	3	3	5	5	6	5	6	6	6	15	9	10	11	8	12	11	12	11	39	39	39	39	40	38	6	Liver	ILC1_d	Group 1 ILC	0	0	3	2	5	6
GTCGTTCTCTATTGTC_2	SeuratProject	11659	2976	981	4	Hashtag3	Hashtag1	2.90069	Hashtag3	Singlet	Hashtag3	batch2	w8_late	0.0318209	1	2	2	3	3	4	6	7	7	7	5	5	4	3	2	50	1	53	55	58	56	59	62	64	65	7	Liver	Pre-ILC1	Group 1 ILC	1	2	2	4	3	4
GTCTCACAGAGTATAC_2	SeuratProject	7790	2328	1272	6	Hashtag3	Hashtag5	2.96333	Hashtag3	Singlet	Hashtag3	batch2	w8_late	0.0464698	0	0	1	2	2	8	10	10	11	11	5	5	4	3	2	9	1	1	14	0	15	8	14	13	15	11	Liver	ILC1_b	Group 1 ILC	0	0	1	3	2	3
GTGCAGCCATTGTCGA_2	SeuratProject	6088	1925	3216	2	Hashtag3	Hashtag4	4.16353	Hashtag3	Singlet	Hashtag3	batch2	w8_late	0.0428712	0	3	3	5	5	6	5	6	6	6	15	9	10	11	8	12	11	12	11	23	29	27	26	26	24	6	Liver	ILC1_d	Group 1 ILC	0	0	3	2	5	6
GTGGAGACAGGGACTA_2	SeuratProject	17527	3698	819	4	Hashtag3	Hashtag1	2.30506	Hashtag3	Singlet	Hashtag3	batch2	w8_late	0.0423917	1	2	2	2	2	3	2	4	3	3	5	5	4	3	2	5	1	1	21	0	21	19	18	17	17	3	Liver	Pre-ILC1	Group 1 ILC	1	2	2	3	2	3
GTTACGAGTGCTCCGA_2	SeuratProject	10845	2997	2906	5	Hashtag3	Hashtag6	3.78391	Hashtag3	Singlet	Hashtag3	batch2	w8_late	0.0429691	1	2	2	3	3	4	6	7	7	7	5	5	4	3	2	5	1	1	21	0	21	19	18	17	17	7	Liver	Pre-ILC1	Group 1 ILC	1	2	2	4	3	4
GTTAGACCAATGACCT_2	SeuratProject	11127	2964	458	4	Hashtag3	Hashtag1	2.18194	Hashtag3	Singlet	Hashtag3	batch2	w8_late	0.0338815	1	2	2	2	2	3	2	4	3	3	5	5	4	3	2	5	1	1	14	0	15	8	14	13	15	3	Liver	Pre-ILC1	Group 1 ILC	1	2	2	3	2	3
TAATCTCCACCCAAGC_2	SeuratProject	14770	3615	1347	4	Hashtag3	Hashtag1	3.20827	Hashtag3	Singlet	Hashtag3	batch2	w8_late	0.0451591	1	2	2	3	3	4	9	9	10	10	5	5	4	3	2	50	1	53	55	58	56	59	62	64	65	10	Liver	Pre-ILC1	Group 1 ILC	1	2	2	4	3	4
TACCTCGAGCGAGGAG_2	SeuratProject	8657	2600	1586	4	Hashtag3	Hashtag4	3.22213	Hashtag3	Singlet	Hashtag3	batch2	w8_late	0.0354626	0	2	2	2	2	3	2	11	9	9	5	5	4	3	2	5	1	1	14	0	15	8	14	13	15	9	Liver	Pre-ILC1	Group 1 ILC	0	2	2	3	2	3
TACGGTACAACTACGT_2	SeuratProject	5461	1757	1562	6	Hashtag3	Hashtag4	3.06811	Hashtag3	Singlet	Hashtag3	batch2	w8_late	0.034609	0	3	3	5	5	6	5	6	6	6	15	9	10	11	8	12	11	12	11	39	39	39	39	40	38	6	Liver	ILC1_d	Group 1 ILC	0	0	3	2	5	6
TACTTGTTCCGAGAAG_2	SeuratProject	12298	3201	5286	5	Hashtag3	Hashtag2	4.20295	Hashtag3	Singlet	Hashtag3	batch2	w8_late	0.0340706	1	2	2	3	3	4	6	7	7	7	5	5	4	3	2	5	1	1	21	0	21	19	18	17	17	7	Liver	Pre-ILC1	Group 1 ILC	1	2	2	4	3	4
TAGAGTCCACGGCGTT_2	SeuratProject	7583	2263	277	5	Hashtag3	Hashtag4	1.16705	Hashtag3	Singlet	Hashtag3	batch2	w8_late	0.057497	0	1	0	0	0	1	0	11	9	9	5	5	4	3	2	5	1	1	14	0	15	8	14	13	15	9	Liver	ILC1_c	Group 1 ILC	0	1	0	0	0	1
TAGATCGTCGCAGTTA_2	SeuratProject	7869	2288	1433	5	Hashtag3	Hashtag5	2.75141	Hashtag3	Singlet	Hashtag3	batch2	w8_late	0.0379972	0	1	0	0	1	1	0	2	0	0	5	5	4	3	2	5	1	1	14	0	15	8	14	13	15	0	Liver	ILC1_c	Group 1 ILC	0	1	0	0	0	1
TAGCACAGTCCACACG_2	SeuratProject	6664	2339	1701	3	Hashtag3	Hashtag4	3.15369	Hashtag3	Singlet	Hashtag3	batch2	w8_late	0.027461	0	1	0	0	0	1	0	0	0	0	2	1	2	1	1	9	9	8	7	7	7	5	4	3	4	0	Liver	ILC1_c	Group 1 ILC	0	1	0	0	0	1
TAGGTTGCAAAGGCTG_2	SeuratProject	17743	3903	3127	3	Hashtag3	Hashtag2	4.18393	Hashtag3	Singlet	Hashtag3	batch2	w8_late	0.055064	1	2	2	3	3	4	6	7	7	7	5	5	4	3	2	5	1	1	21	0	21	19	18	17	17	7	Liver	Pre-ILC1	Group 1 ILC	1	2	2	4	3	4
TAGGTTGCAGTCGGTC_2	SeuratProject	5303	1598	449	5	Hashtag3	Hashtag4	1.86523	Hashtag3	Singlet	Hashtag3	batch2	w8_late	0.0543089	0	1	0	0	0	1	0	0	0	0	2	1	2	1	1	9	9	8	7	7	7	5	4	3	4	0	Liver	ILC1_c	Group 1 ILC	0	1	0	0	0	1
TATACCTCAAGCGAGT_2	SeuratProject	17636	3889	6050	3	Hashtag3	Hashtag4	4.78961	Hashtag3	Singlet	Hashtag3	batch2	w8_late	0.0470061	1	2	2	3	3	4	6	7	7	7	5	5	4	3	2	5	1	1	21	0	21	19	18	17	17	7	Liver	Pre-ILC1	Group 1 ILC	1	2	2	4	3	4
TATCAGGTCGACCACG_2	SeuratProject	5448	1923	2452	3	Hashtag3	Hashtag2	3.80879	Hashtag3	Singlet	Hashtag3	batch2	w8_late	0.0627753	0	3	3	5	5	6	5	6	6	6	15	9	10	11	8	12	11	12	11	23	29	27	26	26	24	6	Liver	ILC1_d	Group 1 ILC	0	0	3	2	5	6
TATGTTCCAAGTACCT_2	SeuratProject	5867	2068	4244	4	Hashtag3	Hashtag2	3.71742	Hashtag3	Singlet	Hashtag3	batch2	w8_late	0.0265894	0	3	3	5	5	6	5	6	6	6	15	9	10	11	8	12	11	12	11	23	29	27	26	26	24	6	Liver	ILC1_d	Group 1 ILC	0	0	3	2	5	6
TCAAGACCACGACGTC_2	SeuratProject	11336	2882	4347	3	Hashtag3	Hashtag2	4.50994	Hashtag3	Singlet	Hashtag3	batch2	w8_late	0.0400494	1	2	2	3	3	4	9	9	10	10	5	5	4	3	2	50	1	53	55	58	56	59	62	64	65	10	Liver	Pre-ILC1	Group 1 ILC	1	2	2	4	3	4
TCACACCCAATGGCCC_2	SeuratProject	23277	4447	1431	4	Hashtag3	Hashtag5	3.07972	Hashtag3	Singlet	Hashtag3	batch2	w8_late	0.043863	1	2	2	3	3	4	6	7	7	7	5	5	4	3	2	5	1	1	21	0	21	19	18	17	17	7	Liver	Pre-ILC1	Group 1 ILC	1	2	2	4	3	4
TCAGCCTGTCTTACAG_2	SeuratProject	5417	1902	3361	3	Hashtag3	Hashtag2	4.25525	Hashtag3	Singlet	Hashtag3	batch2	w8_late	0.0359978	0	1	0	0	0	1	0	0	0	0	2	1	2	1	1	9	9	8	7	7	7	5	4	3	4	0	Liver	ILC1_c	Group 1 ILC	0	1	0	0	0	1
TCAGTTTCAAGTTTGC_2	SeuratProject	19741	4233	2134	3	Hashtag3	Hashtag2	3.80747	Hashtag3	Singlet	Hashtag3	batch2	w8_late	0.0484271	1	2	2	3	3	4	9	9	10	10	5	5	4	3	2	50	1	53	55	58	56	59	62	64	65	10	Liver	Pre-ILC1	Group 1 ILC	1	2	2	4	3	4
TCAGTTTTCACTTATC_2	SeuratProject	15630	3699	6402	4	Hashtag3	Hashtag1	4.51479	Hashtag3	Singlet	Hashtag3	batch2	w8_late	0.0432502	1	2	2	3	3	4	9	9	10	10	5	5	4	3	2	50	1	53	55	58	56	59	62	64	65	10	Liver	Pre-ILC1	Group 1 ILC	1	2	2	4	3	4
TCATACTCAAAGCTAA_2	SeuratProject	25509	4545	384	3	Hashtag3	Hashtag4	1.72849	Hashtag3	Singlet	Hashtag3	batch2	w8_late	0.0544906	1	2	2	3	3	4	6	7	7	7	5	5	4	3	2	5	1	1	21	0	21	19	18	17	17	7	Liver	Pre-ILC1	Group 1 ILC	1	2	2	4	3	4
TCATCCGCACTCCCTA_2	SeuratProject	21416	4361	4551	5	Hashtag3	Hashtag1	4.17569	Hashtag3	Singlet	Hashtag3	batch2	w8_late	0.0410441	1	2	2	3	3	4	6	7	7	7	5	5	4	3	2	50	1	53	55	58	56	59	62	64	65	7	Liver	Pre-ILC1	Group 1 ILC	1	2	2	4	3	4
TCATGAGTCGCAGTGC_2	SeuratProject	12210	3041	142	5	Hashtag3	Hashtag5	0.979028	Hashtag3	Singlet	Hashtag3	batch2	w8_late	0.0619984	1	2	2	2	2	3	2	4	3	3	5	5	4	3	2	5	1	1	21	0	21	19	18	17	17	3	Liver	Pre-ILC1	Group 1 ILC	1	2	2	3	2	3
TCATTTGGTCACTTAG_2	SeuratProject	10532	2951	144	3	Hashtag3	Hashtag4	0.934399	Hashtag3	Singlet	Hashtag3	batch2	w8_late	0.031428	1	2	2	2	2	3	2	4	3	3	5	5	4	3	2	5	1	1	14	0	15	8	14	13	15	3	Liver	Pre-ILC1	Group 1 ILC	1	2	2	3	2	3
TCCGATCGTTCCGCAG_2	SeuratProject	6165	1852	1960	2	Hashtag3	Hashtag2	3.52803	Hashtag3	Singlet	Hashtag3	batch2	w8_late	0.0288727	0	0	0	4	4	1	0	0	2	2	2	1	2	1	1	9	9	8	7	7	7	5	4	3	4	2	Liver	ILC1_c	Group 1 ILC	0	0	0	0	4	1
TCCGGGAAGTTTCGAC_2	SeuratProject	9142	2750	3550	5	Hashtag3	Hashtag5	3.40102	Hashtag3	Singlet	Hashtag3	batch2	w8_late	0.0573179	1	2	2	2	2	3	2	4	3	3	5	5	4	3	2	5	1	1	14	0	15	8	14	13	15	3	Liver	Pre-ILC1	Group 1 ILC	1	2	2	3	2	3
TCCGTGTTCGTTGTTT_2	SeuratProject	5688	1743	1356	3	Hashtag3	Hashtag4	2.36181	Hashtag3	Singlet	Hashtag3	batch2	w8_late	0.0423699	0	0	1	1	1	1	0	11	9	9	2	1	2	1	1	9	9	8	7	7	7	5	4	3	4	9	Liver	ILC1_b	Group 1 ILC	0	0	1	1	1	1
TCCTCCCGTACCTGTA_2	SeuratProject	4716	1693	1131	4	Hashtag3	Hashtag1	2.80582	Hashtag3	Singlet	Hashtag3	batch2	w8_late	0.0379559	0	1	0	0	0	1	0	0	0	0	2	1	2	1	1	9	9	8	7	7	7	5	4	3	4	0	Liver	ILC1_c	Group 1 ILC	0	1	0	0	0	1
TCGACGGAGTGTAGAT_2	SeuratProject	7225	1829	2459	4	Hashtag3	Hashtag6	3.61889	Hashtag3	Singlet	Hashtag3	batch2	w8_late	0.0412457	0	1	0	0	0	1	0	11	9	9	2	1	2	1	1	9	9	8	7	7	7	5	4	3	4	9	Liver	ILC1_c	Group 1 ILC	0	1	0	0	0	1
TCGGGACCAGCATCTA_2	SeuratProject	3870	1414	1403	4	Hashtag3	Hashtag1	3.24867	Hashtag3	Singlet	Hashtag3	batch2	w8_late	0.0509044	0	3	3	5	5	6	5	6	6	6	15	9	10	11	8	12	11	12	11	39	39	39	39	40	38	6	Liver	ILC1_d	Group 1 ILC	0	0	3	2	5	6
TCGGGACGTGCACATT_2	SeuratProject	13443	3241	1301	2	Hashtag3	Hashtag4	2.95981	Hashtag3	Singlet	Hashtag3	batch2	w8_late	0.0448561	1	2	2	3	3	4	6	7	7	7	5	5	4	3	2	5	1	1	21	0	21	19	18	17	17	7	Liver	Pre-ILC1	Group 1 ILC	1	2	2	4	3	4
TCGGGTGAGATACGAT_2	SeuratProject	11049	2793	2886	4	Hashtag3	Hashtag2	3.84968	Hashtag3	Singlet	Hashtag3	batch2	w8_late	0.0495067	0	1	0	0	0	1	0	0	0	0	2	1	2	1	1	9	9	8	7	7	7	5	4	3	4	0	Liver	ILC1_c	Group 1 ILC	0	1	0	0	0	1
TCGGGTGGTATGTCCA_2	SeuratProject	5853	1788	1106	5	Hashtag3	Hashtag4	2.61214	Hashtag3	Singlet	Hashtag3	batch2	w8_late	0.0411755	0	0	3	4	4	5	4	3	2	2	15	9	10	11	8	12	11	12	11	39	39	39	39	40	38	2	Liver	ILC1_d	Group 1 ILC	0	0	3	2	4	5
TCTAACTGTGGAGGTT_2	SeuratProject	10753	2785	990	3	Hashtag3	Hashtag2	2.98836	Hashtag3	Singlet	Hashtag3	batch2	w8_late	0.0504045	0	0	0	4	4	1	0	10	11	11	2	1	2	1	1	9	9	8	7	7	15	8	14	13	15	11	Liver	ILC1_c	Group 1 ILC	0	0	0	0	4	5
TCTACATCAAGACCTT_2	SeuratProject	15151	3445	1252	4	Hashtag3	Hashtag1	3.13862	Hashtag3	Singlet	Hashtag3	batch2	w8_late	0.0444855	1	2	2	3	3	4	9	9	10	10	5	5	4	3	2	50	1	53	55	58	56	59	62	64	65	10	Liver	Pre-ILC1	Group 1 ILC	1	2	2	4	3	4
TCTATACTCCCGTTCA_2	SeuratProject	12939	3481	3597	3	Hashtag3	Hashtag2	4.12632	Hashtag3	Singlet	Hashtag3	batch2	w8_late	0.0377927	1	2	2	3	3	4	6	7	7	7	5	5	4	3	2	5	1	1	21	0	21	19	18	17	17	7	Liver	Pre-ILC1	Group 1 ILC	1	2	2	4	3	4
TCTGCCAGTCAGGTAG_2	SeuratProject	6291	1975	948	3	Hashtag3	Hashtag1	2.86971	Hashtag3	Singlet	Hashtag3	batch2	w8_late	0.0475282	0	1	0	0	0	1	0	0	0	0	2	1	2	1	1	9	9	8	7	7	7	5	4	3	4	0	Liver	ILC1_c	Group 1 ILC	0	1	0	0	0	1
TCTTAGTGTCGCTCGA_2	SeuratProject	6922	2033	493	4	Hashtag3	Hashtag6	2.06801	Hashtag3	Singlet	Hashtag3	batch2	w8_late	0.0433401	0	1	0	0	0	1	0	0	0	0	2	1	2	1	1	9	9	8	7	7	7	5	4	3	4	0	Liver	ILC1_c	Group 1 ILC	0	1	0	0	0	1
TCTTTGAGTCCGCAGT_2	SeuratProject	10070	2721	944	3	Hashtag3	Hashtag6	2.68721	Hashtag3	Singlet	Hashtag3	batch2	w8_late	0.0373386	1	2	2	2	2	3	2	11	9	9	5	5	4	3	2	5	1	1	14	0	15	8	14	13	15	9	Liver	Pre-ILC1	Group 1 ILC	1	2	2	3	2	3
TGAACGTAGAGAACCC_2	SeuratProject	8577	2244	1518	4	Hashtag3	Hashtag4	3.04326	Hashtag3	Singlet	Hashtag3	batch2	w8_late	0.0123586	0	0	1	1	1	0	8	8	8	8	5	5	4	3	2	5	1	1	14	0	15	8	14	13	15	8	Liver	ILC1_b	Group 1 ILC	0	0	1	1	1	0
TGACCCTCATCGTTCC_2	SeuratProject	4627	1657	5093	4	Hashtag3	Hashtag5	4.33243	Hashtag3	Singlet	Hashtag3	batch2	w8_late	0.0412794	0	1	0	0	0	2	3	1	1	1	2	1	2	1	1	20	19	18	17	14	18	15	12	11	14	1	Liver	ILC1_c	Group 1 ILC	0	1	0	0	0	2
TGAGCATGTCCGACGT_2	SeuratProject	4949	1683	2006	5	Hashtag3	Hashtag1	3.36299	Hashtag3	Singlet	Hashtag3	batch2	w8_late	0.0357648	0	3	3	5	5	6	5	6	6	6	15	9	10	11	8	12	11	12	11	39	39	39	39	40	38	6	Liver	ILC1_d	Group 1 ILC	0	0	3	2	5	6
TGAGGGAAGTTGAAAC_2	SeuratProject	6760	1847	1405	3	Hashtag3	Hashtag4	3.1792	Hashtag3	Singlet	Hashtag3	batch2	w8_late	0.0298817	0	0	1	4	4	8	10	10	11	11	5	5	4	3	2	5	1	1	14	0	15	8	14	13	15	11	Liver	ILC1_b	Group 1 ILC	0	0	1	3	4	5
TGATCTTGTACGTGAG_2	SeuratProject	17979	3919	2018	4	Hashtag3	Hashtag1	3.18041	Hashtag3	Singlet	Hashtag3	batch2	w8_late	0.031648	1	2	2	2	2	3	2	4	3	3	5	5	4	3	2	5	1	1	14	0	15	8	14	13	15	3	Liver	Pre-ILC1	Group 1 ILC	1	2	2	3	2	3
TGCATCCGTTACCTTT_2	SeuratProject	11535	2975	454	2	Hashtag3	Hashtag2	2.32507	Hashtag3	Singlet	Hashtag3	batch2	w8_late	0.0406589	1	2	2	2	2	3	2	4	3	3	5	5	4	3	2	5	1	1	14	0	15	8	14	13	15	3	Liver	Pre-ILC1	Group 1 ILC	1	2	2	3	2	3
TGCGACGGTCTGTCCT_2	SeuratProject	19011	3890	490	4	Hashtag3	Hashtag1	2.24644	Hashtag3	Singlet	Hashtag3	batch2	w8_late	0.0487612	1	2	2	2	2	3	2	4	3	3	5	5	4	3	2	5	1	1	14	0	15	8	14	13	15	3	Liver	Pre-ILC1	Group 1 ILC	1	2	2	3	2	3
TGCTCGTCAGTTGTTG_2	SeuratProject	3944	1538	1633	4	Hashtag3	Hashtag4	3.11242	Hashtag3	Singlet	Hashtag3	batch2	w8_late	0.0395538	0	1	0	0	0	1	0	0	0	0	2	1	2	1	1	9	9	8	7	7	7	5	4	3	4	0	Liver	ILC1_c	Group 1 ILC	0	1	0	0	0	1
TGCTTGCCACACTGGC_2	SeuratProject	11241	3118	4899	4	Hashtag3	Hashtag1	4.05965	Hashtag3	Singlet	Hashtag3	batch2	w8_late	0.0408327	1	2	2	3	3	4	9	9	10	10	5	5	4	3	2	50	1	53	55	58	56	59	62	64	65	10	Liver	Pre-ILC1	Group 1 ILC	1	2	2	4	3	4
TGGCGTGGTACACTCA_2	SeuratProject	9395	2799	3106	5	Hashtag3	Hashtag1	3.60886	Hashtag3	Singlet	Hashtag3	batch2	w8_late	0.0393827	1	2	2	3	3	4	6	7	7	7	5	5	4	3	2	5	1	1	21	0	21	19	18	17	17	7	Liver	Pre-ILC1	Group 1 ILC	1	2	2	4	3	4
TGGGAGAAGCGCTGAA_2	SeuratProject	12069	2950	648	4	Hashtag3	Hashtag4	2.15555	Hashtag3	Singlet	Hashtag3	batch2	w8_late	0.0545198	1	2	2	2	2	3	2	4	3	3	5	5	4	3	2	5	1	1	14	0	15	8	14	13	15	3	Liver	Pre-ILC1	Group 1 ILC	1	2	2	3	2	3
TGGGCTGCACACCAGC_2	SeuratProject	9353	2560	1985	4	Hashtag3	Hashtag4	3.36968	Hashtag3	Singlet	Hashtag3	batch2	w8_late	0.0506789	0	1	0	0	0	1	0	0	0	0	2	1	2	1	1	9	9	8	7	7	7	5	4	3	4	0	Liver	ILC1_c	Group 1 ILC	0	1	0	0	0	1
TGGGCTGCAGTTCCAA_2	SeuratProject	8940	2601	1544	4	Hashtag3	Hashtag4	3.2707	Hashtag3	Singlet	Hashtag3	batch2	w8_late	0.0442953	0	0	1	4	4	8	10	10	11	11	2	1	2	1	1	9	9	8	7	7	7	5	4	3	4	11	Liver	ILC1_b	Group 1 ILC	0	0	1	3	4	5
TGGTAGTTCACTACTT_2	SeuratProject	13366	2980	418	3	Hashtag3	Hashtag2	2.17561	Hashtag3	Singlet	Hashtag3	batch2	w8_late	0.0336675	1	2	2	2	2	3	2	4	3	3	5	5	4	3	2	5	1	1	14	0	15	8	14	13	15	3	Liver	Pre-ILC1	Group 1 ILC	1	2	2	3	2	3
TGTACAGCACCTTCCA_2	SeuratProject	14493	3307	251	4	Hashtag3	Hashtag2	0.962661	Hashtag3	Singlet	Hashtag3	batch2	w8_late	0.0507141	1	2	2	3	3	4	6	7	7	7	5	5	4	3	2	5	1	1	21	0	21	19	18	17	17	7	Liver	Pre-ILC1	Group 1 ILC	1	2	2	4	3	4
TGTACAGTCCACTGGG_2	SeuratProject	10589	2728	595	4	Hashtag3	Hashtag4	2.1369	Hashtag3	Singlet	Hashtag3	batch2	w8_late	0.0458022	1	2	2	2	2	3	2	4	3	3	5	5	4	3	2	5	1	1	14	0	15	8	14	13	15	3	Liver	Pre-ILC1	Group 1 ILC	1	2	2	3	2	3
TGTAGACCAGAGTGAC_2	SeuratProject	13977	3598	437	3	Hashtag3	Hashtag6	1.63489	Hashtag3	Singlet	Hashtag3	batch2	w8_late	0.0351291	1	2	2	2	2	3	2	4	3	3	5	5	4	3	2	5	1	1	14	0	15	8	14	13	15	3	Liver	Pre-ILC1	Group 1 ILC	1	2	2	3	2	3
TGTCCCATCTAGAGCT_2	SeuratProject	3533	1265	1396	4	Hashtag3	Hashtag4	3.09741	Hashtag3	Singlet	Hashtag3	batch2	w8_late	0.0469856	0	3	3	5	5	6	5	6	6	6	15	9	10	11	8	12	11	12	11	39	39	39	39	40	38	6	Liver	ILC1_d	Group 1 ILC	0	0	3	2	5	6
TGTCCTGGTACCGTCG_2	SeuratProject	11619	3138	2243	4	Hashtag3	Hashtag6	3.52863	Hashtag3	Singlet	Hashtag3	batch2	w8_late	0.0353731	1	2	2	3	3	4	6	7	7	7	5	5	4	3	2	5	1	1	21	0	21	19	18	17	17	7	Liver	Pre-ILC1	Group 1 ILC	1	2	2	4	3	4
TGTGATGAGTTCTACG_2	SeuratProject	2999	1125	522	3	Hashtag3	Hashtag2	1.98261	Hashtag3	Singlet	Hashtag3	batch2	w8_late	0.0443481	0	1	0	0	0	2	3	1	1	1	2	1	2	1	1	20	19	18	17	14	18	15	12	11	14	1	Liver	ILC1_c	Group 1 ILC	0	1	0	0	0	2
TGTTGAGTCATTGCTT_2	SeuratProject	4776	1570	965	4	Hashtag3	Hashtag2	1.95394	Hashtag3	Singlet	Hashtag3	batch2	w8_late	0.0439698	0	1	0	0	0	2	3	1	1	1	2	1	2	1	1	9	9	8	7	7	7	5	4	3	4	1	Liver	ILC1_c	Group 1 ILC	0	1	0	0	0	2
TGTTGGAGTCCAACGC_2	SeuratProject	8295	2364	1356	3	Hashtag3	Hashtag1	2.79439	Hashtag3	Singlet	Hashtag3	batch2	w8_late	0.0368897	0	0	3	4	4	5	4	3	2	2	15	9	10	11	8	12	11	12	11	39	39	39	39	40	38	2	Liver	ILC1_d	Group 1 ILC	0	0	3	2	4	5
TTAATCCTCAATCCGA_2	SeuratProject	6838	2017	896	2	Hashtag3	Hashtag2	1.88387	Hashtag3	Singlet	Hashtag3	batch2	w8_late	0.0479672	0	1	0	0	0	1	0	11	9	9	2	1	2	1	1	9	9	8	7	7	7	5	4	3	4	9	Liver	ILC1_c	Group 1 ILC	0	1	0	0	0	1
TTACGTTCACGTTGGC_2	SeuratProject	6069	1923	667	3	Hashtag3	Hashtag2	2.54421	Hashtag3	Singlet	Hashtag3	batch2	w8_late	0.0408634	0	0	1	4	4	8	10	10	11	11	6	7	6	5	4	2	4	0	3	3	15	1	0	13	0	11	Liver	ILC1_b	Group 1 ILC	0	0	1	3	4	5
TTAGGGTTCATTTCCA_2	SeuratProject	6910	2185	3244	3	Hashtag3	Hashtag2	4.02406	Hashtag3	Singlet	Hashtag3	batch2	w8_late	0.0494935	0	0	3	4	4	5	4	3	2	2	2	9	10	1	8	9	9	8	7	7	7	5	4	3	4	2	Liver	ILC1_d	Group 1 ILC	0	0	3	2	4	5
TTCATGTCACCATTCC_2	SeuratProject	4903	1694	952	4	Hashtag3	Hashtag1	2.63803	Hashtag3	Singlet	Hashtag3	batch2	w8_late	0.0442586	0	0	3	4	4	5	4	3	2	2	15	9	10	11	8	12	11	12	11	39	39	39	39	40	38	2	Liver	ILC1_d	Group 1 ILC	0	0	3	2	4	5
TTCATTGCACATTACG_2	SeuratProject	14211	3337	752	5	Hashtag3	Hashtag6	2.46185	Hashtag3	Singlet	Hashtag3	batch2	w8_late	0.0415875	1	2	2	2	2	3	2	4	3	3	5	5	4	3	2	5	1	1	14	0	15	8	14	13	15	3	Liver	Pre-ILC1	Group 1 ILC	1	2	2	3	2	3
TTCATTGCATAGCACT_2	SeuratProject	14176	3511	1107	5	Hashtag3	Hashtag5	2.50201	Hashtag3	Singlet	Hashtag3	batch2	w8_late	0.0362585	1	2	2	3	3	4	9	9	10	10	5	5	4	3	2	50	1	53	55	58	56	59	62	64	65	10	Liver	Pre-ILC1	Group 1 ILC	1	2	2	4	3	4
TTCCAATGTGTATTCG_2	SeuratProject	10021	2876	447	4	Hashtag3	Hashtag1	1.29994	Hashtag3	Singlet	Hashtag3	batch2	w8_late	0.0437082	1	2	2	2	2	3	2	11	9	9	5	5	4	3	2	5	1	1	14	0	15	8	14	13	15	9	Liver	Pre-ILC1	Group 1 ILC	1	2	2	3	2	3
TTCCGGTGTAGTGCGA_2	SeuratProject	7985	2156	2659	4	Hashtag3	Hashtag1	3.87639	Hashtag3	Singlet	Hashtag3	batch2	w8_late	0.045335	1	2	2	2	2	3	2	11	9	9	5	5	4	3	2	5	1	1	14	0	15	8	14	13	15	9	Liver	Pre-ILC1	Group 1 ILC	1	2	2	3	2	3
TTCGATTAGCTTAAGA_2	SeuratProject	3956	1469	1851	4	Hashtag3	Hashtag1	3.51966	Hashtag3	Singlet	Hashtag3	batch2	w8_late	0.0470172	0	1	0	0	0	1	0	0	0	0	2	1	2	1	1	9	9	8	7	7	7	5	4	3	4	0	Liver	ILC1_c	Group 1 ILC	0	1	0	0	0	1
TTGATGGTCTGTCCGT_2	SeuratProject	9388	2630	973	3	Hashtag3	Hashtag4	2.90351	Hashtag3	Singlet	Hashtag3	batch2	w8_late	0.033873	0	0	1	4	4	8	10	10	11	11	2	9	2	1	1	9	9	8	7	7	7	5	4	3	4	11	Liver	ILC1_b	Group 1 ILC	0	0	1	3	4	5
TTGCATTGTGCGGATA_2	SeuratProject	13478	3172	3825	5	Hashtag3	Hashtag6	3.73286	Hashtag3	Singlet	Hashtag3	batch2	w8_late	0.0374685	1	2	2	3	3	4	9	9	10	10	5	5	4	3	2	50	1	53	55	58	56	59	62	64	65	10	Liver	Pre-ILC1	Group 1 ILC	1	2	2	4	3	4
TTTGACTTCGCTCTAC_2	SeuratProject	10377	2984	9513	4	Hashtag3	Hashtag1	4.90909	Hashtag3	Singlet	Hashtag3	batch2	w8_late	0.0291028	1	2	2	2	2	3	2	4	3	3	5	5	4	3	2	5	1	1	14	0	15	8	14	13	15	3	Liver	Pre-ILC1	Group 1 ILC	1	2	2	3	2	3
TTTGGAGAGTTTCAGC_2	SeuratProject	10686	3039	211	5	Hashtag3	Hashtag4	0.989064	Hashtag3	Singlet	Hashtag3	batch2	w8_late	0.0368707	1	2	2	3	3	4	6	7	7	7	5	5	4	3	2	5	1	1	21	0	21	19	18	17	17	7	Liver	Pre-ILC1	Group 1 ILC	1	2	2	4	3	4
TTTGGAGTCATCCTGC_2	SeuratProject	20456	4170	322	4	Hashtag3	Hashtag5	1.08998	Hashtag3	Singlet	Hashtag3	batch2	w8_late	0.0418459	1	2	2	2	2	3	2	4	3	3	5	5	4	3	2	5	1	1	21	0	21	19	18	17	17	3	Liver	Pre-ILC1	Group 1 ILC	1	2	2	3	2	3
TTTGTTGCACCAGCGT_2	SeuratProject	19382	4076	3093	5	Hashtag3	Hashtag1	3.60503	Hashtag3	Singlet	Hashtag3	batch2	w8_late	0.042978	1	2	2	3	3	4	9	9	10	10	5	5	4	3	2	50	1	53	55	58	56	59	62	64	65	10	Liver	Pre-ILC1	Group 1 ILC	1	2	2	4	3	4
TTTGTTGTCGTCTCAC_2	SeuratProject	8197	2406	4116	5	Hashtag3	Hashtag5	4.12035	Hashtag3	Singlet	Hashtag3	batch2	w8_late	0.0263511	1	2	2	3	3	4	6	7	7	7	5	5	4	3	2	5	1	1	21	0	21	19	18	17	17	7	Liver	Pre-ILC1	Group 1 ILC	1	2	2	4	3	4
AACACACGTTCTCCTG_2	SeuratProject	16049	3477	65	5	Hashtag6	Hashtag1	3.07813	Hashtag6	Singlet	Hashtag6	batch2	w8_late	0.0538974	1	2	2	2	2	3	2	4	3	3	5	5	4	3	2	5	1	1	14	0	15	8	14	13	15	3	Thymus	Pre-ILC1	Group 1 ILC	1	2	2	3	2	3
AACCAACTCGAACACT_2	SeuratProject	11293	2889	3760	6	Hashtag6	Hashtag5	6.92834	Hashtag6	Singlet	Hashtag6	batch2	w8_late	0.0568494	0	0	3	4	4	8	10	10	11	11	15	9	10	11	8	12	11	12	11	23	29	27	26	26	24	11	Thymus	ILC1_d	Group 1 ILC	0	0	1	3	4	5
ACCAAACGTACCTAAC_2	SeuratProject	12879	3096	374	6	Hashtag6	Hashtag5	4.08852	Hashtag6	Singlet	Hashtag6	batch2	w8_late	0.0478298	1	2	2	3	3	4	6	7	7	7	5	5	4	3	2	5	1	1	21	0	21	19	18	17	17	7	Thymus	Pre-ILC1	Group 1 ILC	1	2	2	4	3	4
ACCGTTCAGGCAGTCA_2	SeuratProject	7099	2063	2161	6	Hashtag6	Hashtag2	6.62438	Hashtag6	Singlet	Hashtag6	batch2	w8_late	0.0680378	0	1	0	0	0	1	0	0	0	0	2	1	2	1	1	20	19	18	17	14	18	15	12	11	14	0	Thymus	ILC1_c	Group 1 ILC	0	1	0	0	0	1
ACGTTCCCAGGACTAG_2	SeuratProject	3527	1318	112	3	Hashtag6	Hashtag2	3.8393	Hashtag6	Singlet	Hashtag6	batch2	w8_late	0.0861922	0	1	0	0	0	2	3	1	1	1	2	1	2	1	1	20	19	18	17	14	18	15	12	11	14	1	Thymus	ILC1_c	Group 1 ILC	0	1	0	0	0	2
ACTATGGCATGACGAG_2	SeuratProject	9903	2751	2820	6	Hashtag6	Hashtag5	6.96595	Hashtag6	Singlet	Hashtag6	batch2	w8_late	0.0645259	0	0	1	2	2	3	10	10	11	11	5	7	6	5	4	2	4	0	14	0	15	8	14	13	15	11	Thymus	ILC1_b	Group 1 ILC	0	0	1	3	2	3
AGCGCCACAGGTCAAG_2	SeuratProject	3026	1219	1565	6	Hashtag6	Hashtag1	6.13968	Hashtag6	Singlet	Hashtag6	batch2	w8_late	0.0442829	0	0	1	1	1	0	1	5	4	4	6	7	6	5	4	2	4	0	3	3	2	1	0	0	0	4	Thymus	ILC1_b	Group 1 ILC	0	0	1	1	1	0
AGTCATGCAGAATTCC_2	SeuratProject	6801	2208	732	5	Hashtag6	Hashtag1	5.53515	Hashtag6	Singlet	Hashtag6	batch2	w8_late	0.0679312	0	0	3	4	4	5	4	3	2	2	15	9	10	11	8	12	11	12	11	23	29	27	26	26	24	2	Thymus	ILC1_d	Group 1 ILC	0	0	3	2	4	5
ATGGATCAGAGACAAG_2	SeuratProject	5213	1765	292	5	Hashtag6	Hashtag1	4.52688	Hashtag6	Singlet	Hashtag6	batch2	w8_late	0.0454633	0	0	1	1	1	0	1	3	2	2	6	7	6	5	4	2	4	0	3	3	2	1	0	0	0	2	Thymus	ILC1_b	Group 1 ILC	0	0	1	1	1	0
ATTCATCCAGCAGTCC_2	SeuratProject	13270	3332	1890	4	Hashtag6	Hashtag4	6.46275	Hashtag6	Singlet	Hashtag6	batch2	w8_late	0.0415976	1	2	2	2	2	3	2	4	3	3	5	5	4	3	2	5	1	1	14	0	15	8	14	13	15	3	Thymus	Pre-ILC1	Group 1 ILC	1	2	2	3	2	3
ATTCTACCAAAGCAAT_2	SeuratProject	6817	1921	4022	6	Hashtag6	Hashtag5	6.99427	Hashtag6	Singlet	Hashtag6	batch2	w8_late	0.0478216	0	0	3	4	4	5	4	3	2	2	15	9	10	11	8	12	11	12	11	39	39	39	39	40	38	2	Thymus	ILC1_d	Group 1 ILC	0	0	3	2	4	5
CAATGACTCATCGCCT_2	SeuratProject	3631	1307	292	4	Hashtag6	Hashtag3	4.75229	Hashtag6	Singlet	Hashtag6	batch2	w8_late	0.0448912	0	1	0	4	4	8	10	10	11	11	2	1	2	1	1	20	19	18	17	14	18	15	12	11	14	11	Thymus	ILC1_c	Group 1 ILC	0	1	0	0	4	5
CAATTTCCACCTGCTT_2	SeuratProject	9171	2694	1397	4	Hashtag6	Hashtag3	6.43747	Hashtag6	Singlet	Hashtag6	batch2	w8_late	0.0314033	0	0	3	4	4	5	4	3	2	2	6	7	6	5	4	2	4	0	3	3	2	1	0	0	0	2	Thymus	ILC1_d	Group 1 ILC	0	0	3	2	4	5
CAGGGCTCAGCAGTCC_2	SeuratProject	7323	2125	679	4	Hashtag6	Hashtag3	5.46969	Hashtag6	Singlet	Hashtag6	batch2	w8_late	0.0464291	0	0	1	1	1	0	1	3	2	2	6	7	6	5	4	2	4	0	3	23	29	27	26	26	24	2	Thymus	ILC1_b	Group 1 ILC	0	0	1	1	1	0
CATGCGGTCTATTCGT_2	SeuratProject	21343	4018	7159	5	Hashtag6	Hashtag5	7.5735	Hashtag6	Singlet	Hashtag6	batch2	w8_late	0.0561308	1	2	2	3	3	4	9	9	10	10	5	5	4	3	2	50	1	53	55	58	56	59	62	64	65	10	Thymus	Pre-ILC1	Group 1 ILC	1	2	2	4	3	4
CATTGAGTCCTAAGTG_2	SeuratProject	5525	1589	1478	5	Hashtag6	Hashtag5	5.98219	Hashtag6	Singlet	Hashtag6	batch2	w8_late	0.0553846	0	3	3	5	5	6	5	6	6	6	15	9	10	11	8	12	11	12	11	23	29	27	26	26	24	6	Thymus	ILC1_d	Group 1 ILC	0	0	3	2	5	6
CCAAGCGAGAGCCCAA_2	SeuratProject	27933	4776	3588	4	Hashtag6	Hashtag3	7.16171	Hashtag6	Singlet	Hashtag6	batch2	w8_late	0.0752157	1	2	2	2	2	3	2	4	3	3	5	5	4	3	2	5	1	1	21	0	21	19	18	17	17	3	Thymus	Pre-ILC1	Group 1 ILC	1	2	2	3	2	3
CCAATGACATGCGTGC_2	SeuratProject	6134	1713	591	5	Hashtag6	Hashtag2	4.94795	Hashtag6	Singlet	Hashtag6	batch2	w8_late	0.0528203	0	0	1	1	1	0	1	3	2	2	6	7	6	5	4	2	4	0	3	3	2	1	0	0	0	2	Thymus	ILC1_b	Group 1 ILC	0	0	1	1	1	0
CCACGAGCAATGTTGC_2	SeuratProject	4415	1520	3183	5	Hashtag6	Hashtag4	7.05528	Hashtag6	Singlet	Hashtag6	batch2	w8_late	0.0509626	0	1	0	0	0	1	0	0	0	0	2	1	2	1	1	9	9	8	7	7	7	5	4	3	4	0	Thymus	ILC1_c	Group 1 ILC	0	1	0	0	0	1
CCATCACAGTCGAAAT_2	SeuratProject	6521	1939	521	3	Hashtag6	Hashtag3	5.4114	Hashtag6	Singlet	Hashtag6	batch2	w8_late	0.0461586	0	0	1	4	4	8	10	10	11	11	6	7	6	5	4	2	4	0	7	3	2	1	0	0	0	11	Thymus	ILC1_b	Group 1 ILC	0	0	1	1	4	5
CCCAACTAGAATTTGG_2	SeuratProject	4121	1447	4700	6	Hashtag6	Hashtag5	7.14968	Hashtag6	Singlet	Hashtag6	batch2	w8_late	0.0339723	0	1	0	0	0	2	3	1	1	1	2	1	2	1	1	20	19	18	17	14	18	15	12	11	14	1	Thymus	ILC1_c	Group 1 ILC	0	1	0	0	0	2
CCTTTGGTCACATTGG_2	SeuratProject	3872	1381	1372	5	Hashtag6	Hashtag1	5.83719	Hashtag6	Singlet	Hashtag6	batch2	w8_late	0.0198864	0	0	3	4	4	5	4	3	2	2	2	1	2	1	1	9	9	8	7	7	7	5	4	3	4	2	Thymus	ILC1_d	Group 1 ILC	0	0	3	2	4	5
CGAGGAACATGAAGCG_2	SeuratProject	17186	3801	4128	6	Hashtag6	Hashtag5	7.01947	Hashtag6	Singlet	Hashtag6	batch2	w8_late	0.0580123	1	2	2	3	3	4	6	7	7	7	5	5	4	3	2	5	1	1	21	0	21	19	18	17	17	7	Thymus	Pre-ILC1	Group 1 ILC	1	2	2	4	3	4
CGAGGCTCAGCTGTGC_2	SeuratProject	12938	3310	42	5	Hashtag6	Hashtag1	2.41846	Hashtag6	Singlet	Hashtag6	batch2	w8_late	0.0540269	1	2	2	3	3	4	9	9	10	10	5	5	4	3	2	50	1	53	55	58	56	59	62	64	65	10	Thymus	Pre-ILC1	Group 1 ILC	1	2	2	4	3	4
CGCGTGAGTGAGACGT_2	SeuratProject	4892	1618	53	5	Hashtag6	Hashtag1	2.18678	Hashtag6	Singlet	Hashtag6	batch2	w8_late	0.0353639	0	0	3	4	4	5	4	3	2	2	15	9	10	11	8	12	11	12	11	23	29	27	26	26	24	2	Thymus	ILC1_d	Group 1 ILC	0	0	3	2	4	5
CGGCAGTGTGGCTGCT_2	SeuratProject	9507	2479	3327	5	Hashtag6	Hashtag1	7.08596	Hashtag6	Singlet	Hashtag6	batch2	w8_late	0.0437572	1	2	2	2	2	3	2	4	3	3	5	5	4	3	2	5	1	1	14	0	15	8	14	13	15	3	Thymus	Pre-ILC1	Group 1 ILC	1	2	2	3	2	3
CTAGACACAAAGTGTA_2	SeuratProject	11003	2890	86	4	Hashtag6	Hashtag3	3.4537	Hashtag6	Singlet	Hashtag6	batch2	w8_late	0.0511679	0	0	3	4	4	5	4	3	2	2	15	9	10	11	8	12	11	12	11	23	29	27	26	26	24	2	Thymus	ILC1_d	Group 1 ILC	0	0	3	2	4	5
CTCAGAACATTGACTG_2	SeuratProject	6339	2052	36	4	Hashtag6	Hashtag4	0.600569	Hashtag6	Singlet	Hashtag6	batch2	w8_late	0.0593153	0	0	1	1	6	7	7	5	4	4	6	7	6	5	4	2	4	0	3	3	2	1	0	0	0	4	Thymus	ILC1_b	Group 1 ILC	0	0	1	1	1	7
CTGTAGAGTATTCCTT_2	SeuratProject	10446	2924	3167	6	Hashtag6	Hashtag5	6.75037	Hashtag6	Singlet	Hashtag6	batch2	w8_late	0.0352288	1	2	2	3	3	4	6	7	7	7	5	5	4	3	2	5	1	1	21	0	21	19	18	17	17	7	Thymus	Pre-ILC1	Group 1 ILC	1	2	2	4	3	4
CTTTCGGGTGGGTATG_2	SeuratProject	4762	1515	135	3	Hashtag6	Hashtag4	4.07465	Hashtag6	Singlet	Hashtag6	batch2	w8_late	0.0346493	0	0	1	1	1	0	1	2	5	5	6	7	6	5	4	2	4	0	3	3	2	1	0	0	0	5	Thymus	ILC1_b	Group 1 ILC	0	0	1	1	1	0
GAATCGTGTGCCTTCT_2	SeuratProject	4087	1466	2708	5	Hashtag6	Hashtag1	6.53383	Hashtag6	Singlet	Hashtag6	batch2	w8_late	0.0293614	0	0	3	4	4	5	4	3	2	2	15	9	10	11	8	9	9	8	7	7	7	5	4	3	4	2	Thymus	ILC1_d	Group 1 ILC	0	0	3	2	4	5
GAGCCTGCAATAGTAG_2	SeuratProject	8469	2158	525	6	Hashtag6	Hashtag3	5.11319	Hashtag6	Singlet	Hashtag6	batch2	w8_late	0.0362499	0	0	1	1	1	0	1	3	2	2	6	7	6	5	4	2	4	0	3	3	2	1	0	0	0	2	Thymus	ILC1_b	Group 1 ILC	0	0	1	1	1	0
GCCGATGAGAGCTTTC_2	SeuratProject	6398	1794	271	4	Hashtag6	Hashtag3	4.61379	Hashtag6	Singlet	Hashtag6	batch2	w8_late	0.0564239	0	0	3	4	4	5	4	3	2	2	6	7	6	5	4	2	4	0	3	3	2	1	0	0	0	2	Thymus	ILC1_d	Group 1 ILC	0	0	3	2	4	5
GCGGATCGTTGCATGT_2	SeuratProject	8184	2223	2540	6	Hashtag6	Hashtag5	6.86383	Hashtag6	Singlet	Hashtag6	batch2	w8_late	0.049609	0	0	3	4	4	5	4	3	2	2	15	9	10	11	8	12	11	12	11	23	29	27	26	26	24	2	Thymus	ILC1_d	Group 1 ILC	0	0	1	2	4	5
GCTGGGTCAATAAGGT_2	SeuratProject	4789	1575	42	4	Hashtag6	Hashtag3	1.74138	Hashtag6	Singlet	Hashtag6	batch2	w8_late	0.0668198	0	0	3	4	4	8	10	10	11	11	2	9	2	1	8	9	9	8	7	7	7	5	4	3	4	11	Thymus	ILC1_d	Group 1 ILC	0	0	1	3	4	5
GGAGGATCATGAGTAA_2	SeuratProject	5312	1858	253	4	Hashtag6	Hashtag3	4.68732	Hashtag6	Singlet	Hashtag6	batch2	w8_late	0.0935617	0	2	1	2	2	3	2	11	9	9	6	7	6	5	4	2	4	0	14	0	15	8	14	13	15	9	Thymus	ILC1_b	Group 1 ILC	0	2	1	3	2	3
GGCTTGGAGTAAAGCT_2	SeuratProject	6051	1745	485	5	Hashtag6	Hashtag4	5.14362	Hashtag6	Singlet	Hashtag6	batch2	w8_late	0.0432986	0	1	0	0	0	2	3	1	1	1	2	1	2	1	1	20	19	18	17	14	18	15	12	11	14	1	Thymus	ILC1_c	Group 1 ILC	0	1	0	0	0	2
GGCTTGGCACAGTCAT_2	SeuratProject	6765	2060	26	4	Hashtag6	Hashtag2	1.44378	Hashtag6	Singlet	Hashtag6	batch2	w8_late	0.0357724	0	0	1	1	1	0	1	5	4	4	6	7	6	5	4	2	4	0	3	3	2	1	0	0	0	4	Thymus	ILC1_b	Group 1 ILC	0	0	1	1	1	0
GGGATCCCACACTTAG_2	SeuratProject	16981	3948	2310	5	Hashtag6	Hashtag5	6.76458	Hashtag6	Singlet	Hashtag6	batch2	w8_late	0.0530004	1	2	2	3	3	4	6	7	7	7	5	5	4	3	2	5	1	1	21	0	21	19	18	17	17	7	Thymus	Pre-ILC1	Group 1 ILC	1	2	2	4	3	4
GGGTTTATCTCCTGTG_2	SeuratProject	10811	2875	3079	4	Hashtag6	Hashtag5	7.05698	Hashtag6	Singlet	Hashtag6	batch2	w8_late	0.0517066	0	0	0	0	0	1	0	0	0	0	2	1	2	1	1	9	9	8	7	7	7	5	4	3	4	0	Thymus	ILC1_c	Group 1 ILC	0	0	0	0	0	1
GTCACTCCAACCGCTG_2	SeuratProject	7656	2206	234	5	Hashtag6	Hashtag4	4.51357	Hashtag6	Singlet	Hashtag6	batch2	w8_late	0.0306949	0	0	1	1	1	0	1	2	5	5	6	7	6	5	4	2	4	0	7	3	2	1	0	0	0	5	Thymus	ILC1_b	Group 1 ILC	0	0	1	1	1	0
GTGGTTACAGCCTACG_2	SeuratProject	4249	1359	4501	4	Hashtag6	Hashtag3	7.34775	Hashtag6	Singlet	Hashtag6	batch2	w8_late	0.0367145	0	1	0	0	0	2	3	1	1	1	2	1	2	1	1	20	19	18	17	14	18	15	12	11	14	1	Thymus	ILC1_c	Group 1 ILC	0	1	0	0	0	2
GTTAGACGTCTACAAC_2	SeuratProject	11986	3073	268	4	Hashtag6	Hashtag2	3.89536	Hashtag6	Singlet	Hashtag6	batch2	w8_late	0.0812615	1	2	2	3	3	4	6	7	7	7	5	5	4	3	2	5	1	1	21	0	21	19	18	17	17	7	Thymus	Pre-ILC1	Group 1 ILC	1	2	2	4	3	4
GTTTGGACACAAATCC_2	SeuratProject	17226	3780	33	5	Hashtag6	Hashtag3	1.87204	Hashtag6	Singlet	Hashtag6	batch2	w8_late	0.0545687	1	2	2	3	3	4	6	7	7	7	5	5	4	3	2	5	1	1	21	0	21	19	18	17	17	7	Thymus	Pre-ILC1	Group 1 ILC	1	2	2	4	3	4
TACCCGTTCACTTCTA_2	SeuratProject	8721	2680	3267	4	Hashtag6	Hashtag5	7.1146	Hashtag6	Singlet	Hashtag6	batch2	w8_late	0.0548102	1	2	2	2	2	3	2	4	3	3	5	5	4	3	2	5	1	1	21	0	21	19	18	17	17	3	Thymus	Pre-ILC1	Group 1 ILC	1	2	2	3	2	3
TAGGTACGTGTATTCG_2	SeuratProject	12406	2815	124	4	Hashtag6	Hashtag3	3.85752	Hashtag6	Singlet	Hashtag6	batch2	w8_late	0.0556182	1	2	2	2	2	3	2	4	3	3	5	5	4	3	2	5	1	1	21	0	21	19	18	17	17	3	Thymus	Pre-ILC1	Group 1 ILC	1	2	2	3	2	3
TCACGCTAGCCTTGAT_2	SeuratProject	3230	1232	570	4	Hashtag6	Hashtag4	5.38091	Hashtag6	Singlet	Hashtag6	batch2	w8_late	0.0421053	0	1	0	0	0	2	3	1	1	1	2	1	2	1	1	20	19	18	17	14	18	15	12	11	14	1	Thymus	ILC1_c	Group 1 ILC	0	1	0	0	0	2
TCACTATCACACCTAA_2	SeuratProject	9141	2697	2569	4	Hashtag6	Hashtag4	6.98918	Hashtag6	Singlet	Hashtag6	batch2	w8_late	0.0396018	0	0	1	1	1	0	1	2	5	5	6	7	6	5	4	2	4	0	3	3	2	1	0	0	0	5	Thymus	ILC1_b	Group 1 ILC	0	0	1	1	1	0
TCATTACGTATCGCAT_2	SeuratProject	3665	1420	1658	5	Hashtag6	Hashtag5	6.41918	Hashtag6	Singlet	Hashtag6	batch2	w8_late	0.0485675	0	1	0	0	0	2	3	1	1	1	2	1	2	1	1	20	19	18	17	14	18	15	12	11	14	1	Thymus	ILC1_c	Group 1 ILC	0	1	0	0	0	2
TCCATCGGTTGTGGAG_2	SeuratProject	3063	1095	119	6	Hashtag6	Hashtag5	3.50102	Hashtag6	Singlet	Hashtag6	batch2	w8_late	0.0767222	0	1	0	0	0	2	3	1	1	1	2	1	2	1	1	20	19	18	17	14	18	15	12	11	14	1	Thymus	ILC1_c	Group 1 ILC	0	1	0	0	0	2
TCGAACAGTGTTCCTC_2	SeuratProject	8398	2367	831	4	Hashtag6	Hashtag4	5.76023	Hashtag6	Singlet	Hashtag6	batch2	w8_late	0.0620386	0	0	0	4	4	8	10	10	11	11	2	1	2	1	1	9	9	8	7	7	7	5	4	3	4	11	Thymus	ILC1_c	Group 1 ILC	0	0	0	0	4	5
TCGAACATCCTACGGG_2	SeuratProject	5955	1805	1273	5	Hashtag6	Hashtag3	5.84276	Hashtag6	Singlet	Hashtag6	batch2	w8_late	0.0520571	0	1	0	0	0	1	0	0	0	0	2	1	2	1	1	9	9	8	7	7	7	5	4	3	4	0	Thymus	ILC1_c	Group 1 ILC	0	1	0	0	0	1
TCGCACTTCATTGAGC_2	SeuratProject	8460	2268	664	4	Hashtag6	Hashtag2	5.23954	Hashtag6	Singlet	Hashtag6	batch2	w8_late	0.0358156	0	0	1	1	1	0	1	5	5	5	6	7	6	5	4	2	4	0	3	3	2	1	0	0	0	5	Thymus	ILC1_b	Group 1 ILC	0	0	1	1	1	0
TCGGGTGTCCCGTTCA_2	SeuratProject	7383	2245	1205	4	Hashtag6	Hashtag3	6.23161	Hashtag6	Singlet	Hashtag6	batch2	w8_late	0.0468644	0	0	1	4	4	8	10	10	11	11	6	7	6	5	4	2	4	0	3	3	2	1	0	0	0	11	Thymus	ILC1_b	Group 1 ILC	0	0	1	1	4	5
TCGTCCATCGAGAAAT_2	SeuratProject	3893	1371	1805	4	Hashtag6	Hashtag2	6.65628	Hashtag6	Singlet	Hashtag6	batch2	w8_late	0.0637041	0	1	0	0	0	1	0	0	0	0	2	1	2	1	1	20	19	18	17	14	18	15	12	11	14	0	Thymus	ILC1_c	Group 1 ILC	0	1	0	0	0	1
TCTCAGCCATCTGCGG_2	SeuratProject	8207	2297	75	4	Hashtag6	Hashtag1	3.3834	Hashtag6	Singlet	Hashtag6	batch2	w8_late	0.0509321	0	0	3	4	4	5	4	3	2	2	15	9	10	11	8	12	11	12	11	23	29	27	26	26	24	2	Thymus	ILC1_d	Group 1 ILC	0	0	3	2	4	5
TGAATGCAGGGCAATC_2	SeuratProject	9131	2618	2196	4	Hashtag6	Hashtag3	6.91292	Hashtag6	Singlet	Hashtag6	batch2	w8_late	0.0502683	0	0	3	4	4	5	4	3	2	2	15	9	10	11	8	12	11	12	11	23	29	27	26	26	24	2	Thymus	ILC1_d	Group 1 ILC	0	0	3	2	4	5
TGCGACGCAATACCCA_2	SeuratProject	7719	2254	922	5	Hashtag6	Hashtag1	5.78515	Hashtag6	Singlet	Hashtag6	batch2	w8_late	0.0669776	0	0	1	1	1	0	1	2	5	5	6	7	6	5	4	2	4	0	7	3	2	1	0	0	0	5	Thymus	ILC1_b	Group 1 ILC	0	0	1	1	1	0
TGCGACGGTCTTGTCC_2	SeuratProject	8386	2226	639	5	Hashtag6	Hashtag5	5.12532	Hashtag6	Singlet	Hashtag6	batch2	w8_late	0.0515144	0	1	0	0	0	1	0	0	0	0	2	1	2	1	1	9	9	8	7	7	7	5	4	3	4	0	Thymus	ILC1_c	Group 1 ILC	0	1	0	0	0	1
TGGAGAGAGATGTTAG_2	SeuratProject	5156	1757	1693	6	Hashtag6	Hashtag1	6.40772	Hashtag6	Singlet	Hashtag6	batch2	w8_late	0.0382079	0	0	1	1	1	0	1	5	4	4	6	7	6	5	4	2	4	0	3	3	2	1	0	0	0	4	Thymus	ILC1_b	Group 1 ILC	0	0	1	1	1	0
TGGGAAGCATCGAACT_2	SeuratProject	14994	3316	109	5	Hashtag6	Hashtag1	3.46755	Hashtag6	Singlet	Hashtag6	batch2	w8_late	0.0558223	0	0	3	4	4	5	4	3	2	2	15	9	10	11	8	12	11	12	11	23	29	27	26	26	24	2	Thymus	ILC1_d	Group 1 ILC	0	0	3	2	4	5
TGGTGATGTGTCCGTG_2	SeuratProject	4366	1432	1269	6	Hashtag6	Hashtag5	6.1586	Hashtag6	Singlet	Hashtag6	batch2	w8_late	0.0673385	0	1	0	0	0	2	3	1	1	1	2	1	2	1	1	20	19	18	17	14	18	15	12	11	14	1	Thymus	ILC1_c	Group 1 ILC	0	1	0	0	0	2
TGTGCGGTCTGGCCTT_2	SeuratProject	6085	1770	209	6	Hashtag6	Hashtag5	3.88071	Hashtag6	Singlet	Hashtag6	batch2	w8_late	0.0555464	0	0	3	4	4	5	4	3	2	2	2	9	2	1	8	9	9	8	7	7	7	5	4	3	4	2	Thymus	ILC1_d	Group 1 ILC	0	0	3	2	4	5
TTTGATCAGCTAAACA_2	SeuratProject	7998	2478	1935	6	Hashtag6	Hashtag5	6.58161	Hashtag6	Singlet	Hashtag6	batch2	w8_late	0.0433858	1	2	2	3	3	4	6	7	7	7	5	5	4	3	2	5	1	1	21	0	21	19	18	17	17	7	Thymus	Pre-ILC1	Group 1 ILC	1	2	2	4	3	4
AATAGAGTCCGTACGG_2	SeuratProject	4302	1269	797	5	Hashtag5	Hashtag3	5.79767	Hashtag5	Singlet	Hashtag5	batch2	w8_late	0.10344	0	1	0	0	5	1	0	0	0	0	6	9	10	11	8	9	9	8	7	23	29	27	26	26	24	0	Spleen	ILC1_c	Group 1 ILC	0	0	0	0	5	1
ACCTGAAAGGTAATCA_2	SeuratProject	6276	2304	621	5	Hashtag5	Hashtag1	5.65121	Hashtag5	Singlet	Hashtag5	batch2	w8_late	0.042065	1	2	2	2	2	3	2	4	3	3	5	5	4	3	2	5	1	1	14	0	15	8	14	13	15	3	Spleen	Pre-ILC1	Group 1 ILC	1	2	2	3	2	3
CACTAAGGTATCGAAA_2	SeuratProject	11960	2866	643	5	Hashtag5	Hashtag3	5.59116	Hashtag5	Singlet	Hashtag5	batch2	w8_late	0.0561037	1	2	2	2	2	3	2	4	3	3	5	5	4	3	2	5	1	1	14	0	15	8	14	13	15	3	Spleen	Pre-ILC1	Group 1 ILC	1	2	2	3	2	3
CCGTAGGCAGTCTGGC_2	SeuratProject	8140	2307	3510	3	Hashtag5	Hashtag3	7.33561	Hashtag5	Singlet	Hashtag5	batch2	w8_late	0.0520885	1	2	2	3	3	4	9	9	10	10	5	5	4	3	2	50	1	53	55	58	56	59	62	64	65	10	Spleen	Pre-ILC1	Group 1 ILC	1	2	2	4	3	4
CGCCAGATCTTTCTAG_2	SeuratProject	5074	1679	769	5	Hashtag5	Hashtag3	5.8124	Hashtag5	Singlet	Hashtag5	batch2	w8_late	0.0374458	0	0	3	4	4	5	4	3	2	2	15	9	10	11	8	12	11	12	11	39	39	39	39	40	38	2	Spleen	ILC1_d	Group 1 ILC	0	0	3	2	4	5
CTCTGGTCAGACACAG_2	SeuratProject	13345	3746	1185	5	Hashtag5	Hashtag1	6.29691	Hashtag5	Singlet	Hashtag5	batch2	w8_late	0.0295991	1	2	2	2	2	3	2	4	3	3	5	5	4	3	2	5	1	1	21	0	21	19	18	17	17	3	Spleen	Pre-ILC1	Group 1 ILC	1	2	2	3	2	3
CTTCGGTGTCCAGCGT_2	SeuratProject	6816	2160	2111	6	Hashtag5	Hashtag3	6.14646	Hashtag5	Singlet	Hashtag5	batch2	w8_late	0.0465082	0	0	0	0	1	1	0	2	5	5	6	9	10	11	8	9	11	12	7	23	29	27	26	26	24	5	Spleen	ILC1_c	Group 1 ILC	0	0	0	0	0	1
GATCCCTCAGCCCAGT_2	SeuratProject	9854	2973	3395	3	Hashtag5	Hashtag4	7.3748	Hashtag5	Singlet	Hashtag5	batch2	w8_late	0.0480008	1	2	2	3	3	4	6	7	7	7	5	5	4	3	2	5	1	1	21	0	21	19	18	17	17	7	Spleen	Pre-ILC1	Group 1 ILC	1	2	2	4	3	4
GGTGAAGTCGACGACC_2	SeuratProject	9590	2731	1052	4	Hashtag5	Hashtag4	6.28498	Hashtag5	Singlet	Hashtag5	batch2	w8_late	0.0541189	1	2	2	2	2	3	2	11	9	9	5	5	4	3	2	5	1	1	14	0	15	8	14	13	15	9	Spleen	Pre-ILC1	Group 1 ILC	1	2	2	3	2	3
GGTGATTAGTCATGAA_2	SeuratProject	17658	3740	265	4	Hashtag5	Hashtag3	4.69786	Hashtag5	Singlet	Hashtag5	batch2	w8_late	0.0687507	1	2	2	2	2	3	2	4	3	3	5	5	4	3	2	5	1	1	21	0	21	19	18	17	17	3	Spleen	Pre-ILC1	Group 1 ILC	1	2	2	3	2	3
GTGAGGACACTGTGTA_2	SeuratProject	24944	4474	301	4	Hashtag5	Hashtag3	4.86955	Hashtag5	Singlet	Hashtag5	batch2	w8_late	0.057569	1	2	2	3	3	4	6	7	7	7	5	5	4	3	2	5	1	1	21	0	21	19	18	17	17	7	Spleen	Pre-ILC1	Group 1 ILC	1	2	2	4	3	4
AAATGGATCGCCAGAC_3	SeuratProject	15196	3612	1032	3	Hashtag2	Hashtag1	2.4008	Hashtag2	Singlet	Hashtag2	batch3	w10	0.0631087	1	2	2	2	2	3	2	4	3	3	5	5	4	3	2	5	1	1	14	0	15	8	14	13	15	3	Intestine	Pre-ILC1	Group 1 ILC	1	2	2	3	2	3
AGCCAATTCGTAGTGT_3	SeuratProject	2343	1068	2467	3	Hashtag2	Hashtag1	3.09277	Hashtag2	Singlet	Hashtag2	batch3	w10	0.0763978	0	0	1	1	1	0	1	2	5	5	6	7	6	5	4	2	4	0	3	3	2	1	0	0	0	5	Intestine	ILC1_b	Group 1 ILC	0	0	1	1	1	0
AGTCATGTCCAAGGGA_3	SeuratProject	4915	1840	911	3	Hashtag2	Hashtag1	2.24635	Hashtag2	Singlet	Hashtag2	batch3	w10	0.100102	0	1	0	0	0	1	0	0	0	0	2	1	2	1	1	9	9	8	7	7	7	5	4	3	4	0	Intestine	ILC1_c	Group 1 ILC	0	1	0	0	0	1
ATCCGTCGTACTGGGA_3	SeuratProject	17301	3523	438	3	Hashtag2	Hashtag1	1.46895	Hashtag2	Singlet	Hashtag2	batch3	w10	0.0836946	1	2	2	2	2	3	2	4	3	9	5	5	4	3	2	5	1	1	14	0	15	8	14	13	15	9	Intestine	Pre-ILC1	Group 1 ILC	1	2	2	3	2	3
ATTATCCTCCAATCCC_3	SeuratProject	13311	3427	860	3	Hashtag2	Hashtag3	2.26339	Hashtag2	Singlet	Hashtag2	batch3	w10	0.0587484	1	2	2	2	2	3	2	11	9	9	5	5	4	3	2	5	1	1	14	0	15	8	14	13	15	9	Intestine	Pre-ILC1	Group 1 ILC	1	2	2	3	2	3
CAACAGTGTATCGTGT_3	SeuratProject	16530	3900	3163	3	Hashtag2	Hashtag1	3.52186	Hashtag2	Singlet	Hashtag2	batch3	w10	0.0476709	1	2	2	2	2	3	2	4	3	3	5	5	4	3	2	5	1	1	14	0	15	8	14	13	15	3	Intestine	Pre-ILC1	Group 1 ILC	1	2	2	3	2	3
CACACAAGTCTCTCTG_3	SeuratProject	6090	2164	1086	3	Hashtag2	Hashtag1	2.42252	Hashtag2	Singlet	Hashtag2	batch3	w10	0.0453202	0	0	3	4	4	5	4	3	2	2	15	14	12	12	2	10	1	1	14	0	15	8	14	13	15	2	Intestine	ILC1_d	Group 1 ILC	0	0	3	2	4	5
CACCAAATCGGACCAC_3	SeuratProject	16427	4073	1408	3	Hashtag2	Hashtag1	2.67788	Hashtag2	Singlet	Hashtag2	batch3	w10	0.0557619	1	2	2	2	2	3	2	4	3	3	5	5	4	3	2	5	1	1	14	0	15	8	14	13	15	3	Intestine	Pre-ILC1	Group 1 ILC	1	2	2	3	2	3
CACGGGTTCGAATGCT_3	SeuratProject	25210	4813	1042	3	Hashtag2	Hashtag3	2.42311	Hashtag2	Singlet	Hashtag2	batch3	w10	0.0591432	1	2	2	3	3	4	6	7	7	7	5	5	4	3	2	5	1	1	21	0	21	19	18	17	17	7	Intestine	Pre-ILC1	Group 1 ILC	1	2	2	4	3	4
CCACGTTCATGACTTG_3	SeuratProject	15205	4193	1075	3	Hashtag2	Hashtag1	2.2736	Hashtag2	Singlet	Hashtag2	batch3	w10	0.0639921	1	2	2	3	3	4	6	7	7	7	5	5	4	3	2	5	1	1	21	0	21	19	18	17	17	7	Intestine	Pre-ILC1	Group 1 ILC	1	2	2	4	3	4
CCGGACAAGTGCGACA_3	SeuratProject	11641	3018	371	3	Hashtag2	Hashtag1	1.26397	Hashtag2	Singlet	Hashtag2	batch3	w10	0.0952667	1	2	2	2	2	3	2	11	9	9	5	5	4	3	2	5	1	1	14	0	15	8	14	13	15	9	Intestine	Pre-ILC1	Group 1 ILC	1	2	2	3	2	3
CCTATCGTCCCTTGGT_3	SeuratProject	23744	4800	698	3	Hashtag2	Hashtag1	1.1787	Hashtag2	Singlet	Hashtag2	batch3	w10	0.0629633	1	2	2	3	3	4	6	7	7	7	5	5	4	3	2	5	1	1	14	0	15	8	14	13	15	7	Intestine	Pre-ILC1	Group 1 ILC	1	2	2	4	3	4
CGAGTTACACCAGGTC_3	SeuratProject	32679	5177	624	3	Hashtag2	Hashtag1	1.86584	Hashtag2	Singlet	Hashtag2	batch3	w10	0.0484103	1	2	2	2	2	3	2	4	3	3	5	5	4	3	2	5	1	1	21	0	21	19	18	17	17	3	Intestine	Pre-ILC1	Group 1 ILC	1	2	2	3	2	3
CGGAGAATCGCCACTT_3	SeuratProject	30892	5413	957	3	Hashtag2	Hashtag3	2.12373	Hashtag2	Singlet	Hashtag2	batch3	w10	0.0593681	1	2	2	2	2	3	2	4	3	3	5	5	4	3	2	5	1	1	14	0	15	8	14	13	15	3	Intestine	Pre-ILC1	Group 1 ILC	1	2	2	3	2	3
CTACTATTCAACTACG_3	SeuratProject	3317	1472	330	3	Hashtag2	Hashtag3	1.32855	Hashtag2	Singlet	Hashtag2	batch3	w10	0.176666	0	1	0	2	2	3	2	11	9	9	5	5	4	3	2	5	1	1	14	0	15	8	14	13	15	9	Intestine	ILC1_c	Group 1 ILC	0	1	0	3	2	3
CTTAGGAGTGACCTGC_3	SeuratProject	3670	1311	1045	3	Hashtag2	Hashtag1	2.48293	Hashtag2	Singlet	Hashtag2	batch3	w10	0.0504087	0	0	3	4	4	5	4	3	2	2	15	9	10	11	8	12	11	12	11	39	39	39	39	40	38	2	Intestine	ILC1_d	Group 1 ILC	0	0	3	2	4	5
GATGACTGTGCTGCAC_3	SeuratProject	6875	2331	271	3	Hashtag2	Hashtag3	1.10136	Hashtag2	Singlet	Hashtag2	batch3	w10	0.199127	1	2	2	2	2	3	2	4	3	3	5	5	4	3	2	5	1	1	14	0	15	8	14	13	15	3	Intestine	Pre-ILC1	Group 1 ILC	1	2	2	3	2	3
GGGCTCATCTGTAACG_3	SeuratProject	2288	1140	592	3	Hashtag2	Hashtag3	0.644238	Hashtag2	Singlet	Hashtag2	batch3	w10	0.0537587	1	2	2	2	2	3	2	4	3	3	5	5	4	3	2	5	1	1	14	0	15	8	14	13	15	3	Intestine	Pre-ILC1	Group 1 ILC	1	2	2	3	2	3
TACTTCAGTCCATAGT_3	SeuratProject	19954	4476	545	3	Hashtag2	Hashtag1	1.65234	Hashtag2	Singlet	Hashtag2	batch3	w10	0.0639471	1	2	2	2	2	3	2	11	9	9	5	5	4	3	2	5	1	1	14	0	15	8	14	13	15	9	Intestine	Pre-ILC1	Group 1 ILC	1	2	2	3	2	3
TAGAGTCTCTGCCTCA_3	SeuratProject	16151	3727	2101	3	Hashtag2	Hashtag3	3.17133	Hashtag2	Singlet	Hashtag2	batch3	w10	0.0642685	1	2	2	2	2	3	2	11	9	9	2	1	2	1	1	20	19	18	17	14	18	15	12	11	14	9	Intestine	Pre-ILC1	Group 1 ILC	1	2	2	3	2	3
TATTGGGAGAAGATCT_3	SeuratProject	17733	3954	881	3	Hashtag2	Hashtag3	2.26549	Hashtag2	Singlet	Hashtag2	batch3	w10	0.0735352	1	2	2	2	2	3	2	11	9	9	5	5	4	3	2	5	1	1	14	0	15	8	14	13	15	9	Intestine	Pre-ILC1	Group 1 ILC	1	2	2	3	2	3
TGTGCGGTCAACGCTA_3	SeuratProject	32762	5319	1436	3	Hashtag2	Hashtag3	2.71378	Hashtag2	Singlet	Hashtag2	batch3	w10	0.0497528	1	2	2	3	3	4	6	7	7	7	5	5	4	3	2	5	1	1	21	0	21	19	18	17	17	7	Intestine	Pre-ILC1	Group 1 ILC	1	2	2	4	3	4
TGTTCTATCCGTAGGC_3	SeuratProject	6176	1913	2573	3	Hashtag2	Hashtag1	3.3448	Hashtag2	Singlet	Hashtag2	batch3	w10	0.0796632	0	3	3	5	5	6	5	6	6	6	15	9	10	11	8	12	11	12	11	39	39	39	39	40	38	6	Intestine	ILC1_d	Group 1 ILC	0	0	3	2	5	6
TTACGTTAGGATACAT_3	SeuratProject	31819	4879	1230	3	Hashtag2	Hashtag1	2.51296	Hashtag2	Singlet	Hashtag2	batch3	w10	0.045916	1	2	2	2	2	3	2	4	3	3	5	5	4	3	2	5	1	1	14	0	15	8	14	13	15	3	Intestine	Pre-ILC1	Group 1 ILC	1	2	2	3	2	3
TTCTAGTTCCTGGTCT_3	SeuratProject	26928	4991	580	3	Hashtag2	Hashtag1	1.84506	Hashtag2	Singlet	Hashtag2	batch3	w10	0.0527704	1	2	2	3	3	4	6	7	7	7	5	5	4	3	2	5	1	1	21	0	21	19	18	17	17	7	Intestine	Pre-ILC1	Group 1 ILC	1	2	2	4	3	4
AACAAGAGTTCGTTCC_3	SeuratProject	5139	1887	3479	3	Hashtag1	Hashtag2	4.35916	Hashtag1	Singlet	Hashtag1	batch3	w10	0.051761	0	0	1	1	1	1	0	2	0	9	2	1	2	1	1	9	9	8	7	7	7	5	4	3	4	9	Lung	ILC1_b	Group 1 ILC	0	0	1	1	1	1
AACCCAATCAAGCGTT_3	SeuratProject	5633	1774	2162	3	Hashtag1	Hashtag3	4.04512	Hashtag1	Singlet	Hashtag1	batch3	w10	0.0754483	0	3	3	5	5	6	5	6	6	6	2	1	2	1	1	9	9	8	7	7	7	5	4	3	4	6	Lung	ILC1_d	Group 1 ILC	0	0	3	2	5	6
AAGACAAGTTGGACTT_3	SeuratProject	3693	1402	944	3	Hashtag1	Hashtag3	3.21754	Hashtag1	Singlet	Hashtag1	batch3	w10	0.0823179	0	3	3	5	5	6	5	6	6	6	15	9	10	11	8	12	11	12	11	39	39	39	39	40	38	6	Lung	ILC1_d	Group 1 ILC	0	0	3	2	5	6
AAGTTCGAGACCGTTT_3	SeuratProject	4666	1884	2133	3	Hashtag1	Hashtag2	4.01034	Hashtag1	Singlet	Hashtag1	batch3	w10	0.0942992	0	0	3	4	4	5	4	3	2	2	15	9	10	11	8	12	11	12	11	23	39	39	39	40	38	2	Lung	ILC1_d	Group 1 ILC	0	0	3	2	4	5
ACAGCCGTCTCATGGA_3	SeuratProject	4278	1596	1528	3	Hashtag1	Hashtag2	3.4453	Hashtag1	Singlet	Hashtag1	batch3	w10	0.0797101	0	3	3	5	5	6	5	6	6	6	15	9	10	11	8	12	11	12	11	39	39	39	39	40	38	6	Lung	ILC1_d	Group 1 ILC	0	0	3	2	5	6
ACAGGGAGTATTCCGA_3	SeuratProject	4333	1615	1114	3	Hashtag1	Hashtag3	3.37647	Hashtag1	Singlet	Hashtag1	batch3	w10	0.0590815	0	1	0	4	4	8	10	10	11	11	2	1	2	1	1	9	9	8	7	7	7	5	4	3	4	11	Lung	ILC1_c	Group 1 ILC	0	1	0	0	4	1
ACCACAAAGAAACCAT_3	SeuratProject	4702	1789	3051	3	Hashtag1	Hashtag2	4.31499	Hashtag1	Singlet	Hashtag1	batch3	w10	0.0640153	0	3	3	5	5	6	5	6	6	6	15	9	10	11	8	12	11	12	11	39	39	39	39	40	38	6	Lung	ILC1_d	Group 1 ILC	0	0	3	2	5	6
ACCATTTAGATAGCAT_3	SeuratProject	5564	2073	433	3	Hashtag1	Hashtag2	1.9714	Hashtag1	Singlet	Hashtag1	batch3	w10	0.0889648	0	0	1	1	1	0	1	3	2	2	15	9	10	11	8	12	11	12	11	23	29	27	26	26	24	2	Lung	ILC1_b	Group 1 ILC	0	0	1	1	1	0
ACCCTTGTCATGGAGG_3	SeuratProject	6841	2281	1796	3	Hashtag1	Hashtag2	3.6918	Hashtag1	Singlet	Hashtag1	batch3	w10	0.0539395	0	0	3	5	5	1	0	0	11	11	15	9	10	11	8	12	11	12	11	23	29	27	26	26	24	11	Lung	ILC1_d	Group 1 ILC	0	0	3	2	5	1
AGAAGTAAGAGTCACG_3	SeuratProject	5770	1858	3457	3	Hashtag1	Hashtag3	4.40534	Hashtag1	Singlet	Hashtag1	batch3	w10	0.0708839	0	0	3	5	5	6	5	6	6	6	15	9	10	11	8	12	11	12	11	23	29	27	26	26	24	6	Lung	ILC1_d	Group 1 ILC	0	0	3	2	5	6
AGAGAGCGTATCGTTG_3	SeuratProject	9057	2669	3516	3	Hashtag1	Hashtag2	4.07353	Hashtag1	Singlet	Hashtag1	batch3	w10	0.0855692	0	0	1	4	4	5	4	2	2	2	15	9	10	11	8	12	11	12	11	23	29	27	26	26	24	2	Lung	ILC1_b	Group 1 ILC	0	0	1	1	4	5
AGCCAGCAGACGAAGA_3	SeuratProject	5885	1845	1306	3	Hashtag1	Hashtag2	3.17357	Hashtag1	Singlet	Hashtag1	batch3	w10	0.0944775	0	0	3	5	4	5	4	3	2	2	15	9	10	11	8	12	11	12	11	39	39	39	39	40	38	2	Lung	ILC1_d	Group 1 ILC	0	0	3	2	5	5
AGCGCCAAGGTGAGAA_3	SeuratProject	8741	2623	3038	3	Hashtag1	Hashtag3	4.34911	Hashtag1	Singlet	Hashtag1	batch3	w10	0.0403844	0	0	0	0	1	1	0	2	5	5	6	1	2	5	4	9	9	8	7	7	7	5	4	3	4	5	Lung	ILC1_c	Group 1 ILC	0	0	0	0	5	1
AGCTTCCCACCAAAGG_3	SeuratProject	7586	2248	2882	3	Hashtag1	Hashtag3	4.31779	Hashtag1	Singlet	Hashtag1	batch3	w10	0.0483786	0	0	3	4	4	5	4	3	2	2	15	9	10	11	8	12	11	12	11	23	29	27	26	26	24	2	Lung	ILC1_d	Group 1 ILC	0	0	3	2	4	5
AGGCCACCAGTTCACA_3	SeuratProject	5890	2058	1541	3	Hashtag1	Hashtag3	3.67834	Hashtag1	Singlet	Hashtag1	batch3	w10	0.0692699	0	0	3	5	5	6	5	2	5	5	15	9	10	11	8	12	11	12	11	23	29	27	26	26	24	5	Lung	ILC1_d	Group 1 ILC	0	0	3	2	5	6
AGGGCCTAGAATACAC_3	SeuratProject	5670	2047	2560	3	Hashtag1	Hashtag2	4.21026	Hashtag1	Singlet	Hashtag1	batch3	w10	0.0645503	0	0	3	5	5	6	5	6	6	6	15	9	10	11	8	12	11	12	11	23	29	27	26	26	24	6	Lung	ILC1_d	Group 1 ILC	0	0	3	2	5	6
ATAGAGATCTCCACTG_3	SeuratProject	4562	1635	847	3	Hashtag1	Hashtag2	2.98188	Hashtag1	Singlet	Hashtag1	batch3	w10	0.060719	0	0	3	5	5	6	5	6	6	6	15	9	10	11	8	12	11	12	11	23	29	27	26	26	24	6	Lung	ILC1_d	Group 1 ILC	0	0	3	2	5	6
ATCACTTGTAGCACGA_3	SeuratProject	6713	2154	1914	3	Hashtag1	Hashtag3	3.82316	Hashtag1	Singlet	Hashtag1	batch3	w10	0.054819	0	0	1	1	1	0	1	5	4	4	6	7	6	5	4	2	4	0	3	3	2	1	0	0	0	4	Lung	ILC1_b	Group 1 ILC	0	0	1	1	1	0
ATCTCTAAGGGCCTCT_3	SeuratProject	6825	2325	2184	3	Hashtag1	Hashtag3	4.07785	Hashtag1	Singlet	Hashtag1	batch3	w10	0.0413187	0	3	3	5	5	6	5	6	6	6	15	9	10	11	8	12	11	12	11	23	29	27	26	26	24	6	Lung	ILC1_d	Group 1 ILC	0	0	3	2	5	6
ATGACCACAGCTGCCA_3	SeuratProject	4615	1712	1850	3	Hashtag1	Hashtag2	3.90408	Hashtag1	Singlet	Hashtag1	batch3	w10	0.0686891	0	1	0	0	0	1	0	0	0	0	2	1	2	1	1	9	9	8	7	7	7	5	4	3	4	0	Lung	ILC1_c	Group 1 ILC	0	1	0	0	0	1
ATGAGTCGTAGCTCGC_3	SeuratProject	4758	1626	2396	3	Hashtag1	Hashtag3	4.0565	Hashtag1	Singlet	Hashtag1	batch3	w10	0.0327869	0	1	0	0	0	1	0	0	11	11	2	1	2	1	1	9	9	8	7	7	7	5	4	3	4	11	Lung	ILC1_c	Group 1 ILC	0	1	0	0	0	1
ATGTCTTAGCGTTCAT_3	SeuratProject	4707	1660	1518	3	Hashtag1	Hashtag2	3.29559	Hashtag1	Singlet	Hashtag1	batch3	w10	0.0461016	0	1	0	0	0	1	0	0	0	0	2	1	2	1	1	9	9	8	7	7	7	5	4	3	4	0	Lung	ILC1_c	Group 1 ILC	0	1	0	0	0	1
ATTCACTCAGACAAGC_3	SeuratProject	11706	3033	1553	3	Hashtag1	Hashtag3	3.72273	Hashtag1	Singlet	Hashtag1	batch3	w10	0.0639843	0	3	3	5	5	6	5	6	6	6	15	9	10	11	8	12	11	12	11	23	29	27	26	26	24	6	Lung	ILC1_d	Group 1 ILC	0	0	3	2	5	6
ATTCCCGCAAGTACCT_3	SeuratProject	12898	3616	177	3	Hashtag1	Hashtag2	1.20797	Hashtag1	Singlet	Hashtag1	batch3	w10	0.0634982	1	2	2	2	2	3	2	4	3	3	5	5	4	3	2	5	1	1	21	0	21	19	18	17	17	3	Lung	Pre-ILC1	Group 1 ILC	1	2	2	3	2	3
ATTTCACGTTGTGTTG_3	SeuratProject	4519	1622	750	3	Hashtag1	Hashtag3	3.0258	Hashtag1	Singlet	Hashtag1	batch3	w10	0.0741314	0	0	3	4	4	5	4	3	2	2	2	9	2	1	8	9	9	8	7	7	7	5	4	3	4	2	Lung	ILC1_d	Group 1 ILC	0	0	3	2	4	5
CAATCGAGTTCCGTTC_3	SeuratProject	9690	2713	4416	3	Hashtag1	Hashtag2	4.76146	Hashtag1	Singlet	Hashtag1	batch3	w10	0.0369453	0	3	3	5	5	6	5	6	6	6	15	9	10	11	8	12	11	12	11	23	29	27	26	26	24	6	Lung	ILC1_d	Group 1 ILC	0	0	3	2	5	6
CACAGATGTTACGATC_3	SeuratProject	5289	1847	1464	3	Hashtag1	Hashtag2	3.29847	Hashtag1	Singlet	Hashtag1	batch3	w10	0.0364908	0	0	3	5	5	1	5	0	2	2	15	9	10	11	8	12	11	12	11	23	29	27	26	26	24	2	Lung	ILC1_d	Group 1 ILC	0	0	3	2	5	1
CACATGAGTGACTGTT_3	SeuratProject	15066	3684	1405	3	Hashtag1	Hashtag2	3.56588	Hashtag1	Singlet	Hashtag1	batch3	w10	0.0625249	1	2	2	2	2	3	2	4	3	3	5	5	4	3	2	5	1	1	14	0	15	8	14	13	15	3	Lung	Pre-ILC1	Group 1 ILC	1	2	2	3	2	3
CACGAATTCTTACACT_3	SeuratProject	6582	2464	1846	3	Hashtag1	Hashtag2	4.09002	Hashtag1	Singlet	Hashtag1	batch3	w10	0.0393497	0	0	1	1	1	0	1	2	5	5	6	7	6	5	4	2	4	0	3	3	2	1	0	0	0	5	Lung	ILC1_b	Group 1 ILC	0	0	1	1	1	0
CACTGAACAATCTCTT_3	SeuratProject	4121	1592	1179	3	Hashtag1	Hashtag3	3.39883	Hashtag1	Singlet	Hashtag1	batch3	w10	0.0524145	0	1	0	0	0	1	0	0	0	0	2	1	2	1	1	9	9	8	7	7	7	5	4	3	4	0	Lung	ILC1_c	Group 1 ILC	0	1	0	0	0	1
CACTGGGTCCGTGTAA_3	SeuratProject	4465	1743	2273	3	Hashtag1	Hashtag2	3.9842	Hashtag1	Singlet	Hashtag1	batch3	w10	0.109295	0	3	3	5	5	6	5	6	6	6	15	9	10	11	8	12	11	12	11	39	39	39	39	40	38	6	Lung	ILC1_d	Group 1 ILC	0	0	3	2	5	6
CAGATCATCGTTACCC_3	SeuratProject	2789	1369	1641	3	Hashtag1	Hashtag2	3.93072	Hashtag1	Singlet	Hashtag1	batch3	w10	0.041592	0	0	1	1	1	0	1	2	5	5	2	1	2	1	1	9	9	8	7	7	7	5	4	3	4	5	Lung	ILC1_b	Group 1 ILC	0	0	1	1	1	0
CAGGTATAGCGCCCAT_3	SeuratProject	4239	1558	707	3	Hashtag1	Hashtag2	2.79388	Hashtag1	Singlet	Hashtag1	batch3	w10	0.0733664	0	0	3	4	4	8	10	10	11	11	15	9	10	11	8	12	11	12	11	23	29	27	26	26	24	11	Lung	ILC1_d	Group 1 ILC	0	0	3	2	4	5
CATAGACTCAGTCTTT_3	SeuratProject	5626	2016	1779	3	Hashtag1	Hashtag2	3.82266	Hashtag1	Singlet	Hashtag1	batch3	w10	0.0487025	0	3	3	5	5	6	5	6	6	6	15	9	10	11	8	12	11	12	11	23	29	27	26	26	24	6	Lung	ILC1_d	Group 1 ILC	0	0	3	2	5	6
CATCCCATCTGAATCG_3	SeuratProject	12005	3191	3310	3	Hashtag1	Hashtag2	4.48037	Hashtag1	Singlet	Hashtag1	batch3	w10	0.0541441	0	0	1	1	1	0	1	2	5	5	6	7	6	5	4	2	4	0	3	23	2	1	0	0	0	5	Lung	ILC1_b	Group 1 ILC	0	0	1	1	1	0
CATTCATCATAATCCG_3	SeuratProject	10076	3253	3847	3	Hashtag1	Hashtag3	4.66656	Hashtag1	Singlet	Hashtag1	batch3	w10	0.047638	1	2	2	2	2	3	2	4	3	3	5	5	4	3	2	5	1	1	14	0	15	8	14	13	15	3	Lung	Pre-ILC1	Group 1 ILC	1	2	2	3	2	3
CATTCCGCACAAGGTG_3	SeuratProject	5145	1767	547	3	Hashtag1	Hashtag3	2.62834	Hashtag1	Singlet	Hashtag1	batch3	w10	0.0635569	0	0	3	5	5	6	5	6	5	5	15	9	10	11	8	12	11	12	11	23	29	27	26	26	24	5	Lung	ILC1_d	Group 1 ILC	0	0	3	2	5	6
CATTGCCAGGTACATA_3	SeuratProject	13598	3411	2320	3	Hashtag1	Hashtag2	4.09439	Hashtag1	Singlet	Hashtag1	batch3	w10	0.0641271	1	2	2	3	3	4	6	7	7	7	5	5	4	3	2	5	1	1	21	0	21	19	18	17	17	7	Lung	Pre-ILC1	Group 1 ILC	1	2	2	4	3	4
CATTTCAAGACCATGG_3	SeuratProject	5833	1890	1659	3	Hashtag1	Hashtag2	3.70584	Hashtag1	Singlet	Hashtag1	batch3	w10	0.0409738	0	0	1	1	1	0	1	2	5	5	15	9	10	11	8	12	11	12	11	23	29	27	26	26	24	5	Lung	ILC1_b	Group 1 ILC	0	0	1	1	1	0
CCAAGCGAGCACACCC_3	SeuratProject	10582	2755	1503	3	Hashtag1	Hashtag2	3.15693	Hashtag1	Singlet	Hashtag1	batch3	w10	0.0736156	0	0	1	4	4	5	4	3	2	2	15	9	10	11	8	12	11	12	11	23	29	27	26	26	24	2	Lung	ILC1_b	Group 1 ILC	0	0	1	1	4	5
CCACTTGTCGCCTATC_3	SeuratProject	5561	1862	2047	3	Hashtag1	Hashtag3	3.96654	Hashtag1	Singlet	Hashtag1	batch3	w10	0.0544866	0	3	3	5	5	6	5	6	6	6	15	9	10	11	8	12	11	12	11	23	29	27	26	26	24	6	Lung	ILC1_d	Group 1 ILC	0	0	3	2	5	6
CCGGTAGAGGTACATA_3	SeuratProject	3719	1373	1178	3	Hashtag1	Hashtag2	3.4042	Hashtag1	Singlet	Hashtag1	batch3	w10	0.0795913	0	3	3	5	5	6	5	6	6	6	15	9	10	11	8	12	11	12	11	39	39	39	39	40	38	6	Lung	ILC1_d	Group 1 ILC	0	0	3	2	5	6
CCTACGTCACGTCGTG_3	SeuratProject	8810	2656	4711	3	Hashtag1	Hashtag2	4.85945	Hashtag1	Singlet	Hashtag1	batch3	w10	0.0430193	1	2	2	2	2	3	2	4	3	3	5	5	4	3	2	5	1	1	14	0	15	8	14	13	15	3	Lung	Pre-ILC1	Group 1 ILC	1	2	2	3	2	3
CCTACGTTCTCGCCTA_3	SeuratProject	13754	3566	568	3	Hashtag1	Hashtag3	2.11214	Hashtag1	Singlet	Hashtag1	batch3	w10	0.0431147	1	2	2	3	3	4	6	7	7	7	5	5	4	3	2	5	1	1	21	0	21	19	18	17	17	7	Lung	Pre-ILC1	Group 1 ILC	1	2	2	4	3	4
CGATGGCCAGAGAATT_3	SeuratProject	6088	1870	1438	3	Hashtag1	Hashtag3	3.64702	Hashtag1	Singlet	Hashtag1	batch3	w10	0.0459921	0	1	0	0	0	2	3	1	1	1	2	1	2	1	1	20	19	18	17	14	18	15	12	11	14	1	Lung	ILC1_c	Group 1 ILC	0	1	0	0	0	2
CGGGCATCATAATCCG_3	SeuratProject	5251	1842	2559	3	Hashtag1	Hashtag2	4.17957	Hashtag1	Singlet	Hashtag1	batch3	w10	0.069701	0	1	0	0	0	1	0	0	0	0	2	1	2	1	1	9	9	8	7	7	7	5	4	3	4	0	Lung	ILC1_c	Group 1 ILC	0	1	0	0	0	1
CTACCCAGTCACCACG_3	SeuratProject	6656	2268	1467	3	Hashtag1	Hashtag2	3.61909	Hashtag1	Singlet	Hashtag1	batch3	w10	0.0770733	0	0	1	1	1	1	5	2	5	5	6	7	6	5	4	2	4	0	7	23	29	27	26	26	24	5	Lung	ILC1_b	Group 1 ILC	0	0	1	1	5	1
CTACCCAGTTCACGAT_3	SeuratProject	7241	2342	3703	3	Hashtag1	Hashtag3	4.48799	Hashtag1	Singlet	Hashtag1	batch3	w10	0.0596603	0	3	3	5	5	6	5	6	6	6	15	9	10	11	8	12	11	12	11	39	39	39	39	40	38	6	Lung	ILC1_d	Group 1 ILC	0	0	3	2	5	6
CTCCCTCCAGCCTACG_3	SeuratProject	6947	2071	1539	3	Hashtag1	Hashtag2	3.24904	Hashtag1	Singlet	Hashtag1	batch3	w10	0.178494	0	3	3	5	5	6	5	6	6	6	15	9	10	11	8	12	11	12	11	23	29	27	26	26	24	6	Lung	ILC1_d	Group 1 ILC	0	0	3	2	5	6
CTCCTTTCATGCAGCC_3	SeuratProject	4625	1886	623	3	Hashtag1	Hashtag2	2.69226	Hashtag1	Singlet	Hashtag1	batch3	w10	0.0397838	0	3	3	5	5	6	5	6	6	6	2	1	2	1	1	9	9	8	7	7	7	5	4	3	4	6	Lung	ILC1_d	Group 1 ILC	0	0	3	2	5	6
CTGCGAGTCTTGCGCT_3	SeuratProject	2247	1057	697	3	Hashtag1	Hashtag2	2.92543	Hashtag1	Singlet	Hashtag1	batch3	w10	0.082332	0	3	3	5	5	6	5	6	6	6	15	9	10	11	8	12	11	12	11	23	29	27	26	26	24	6	Lung	ILC1_d	Group 1 ILC	0	0	3	2	5	6
GAAACCTCACAAAGTA_3	SeuratProject	14646	3556	774	3	Hashtag1	Hashtag3	3.0708	Hashtag1	Singlet	Hashtag1	batch3	w10	0.062611	1	2	2	2	2	3	2	4	3	3	5	5	4	3	2	5	1	1	14	0	15	8	14	13	15	3	Lung	Pre-ILC1	Group 1 ILC	1	2	2	3	2	3
GAATCGTTCGCATTGA_3	SeuratProject	14289	3797	1952	3	Hashtag1	Hashtag2	4.10463	Hashtag1	Singlet	Hashtag1	batch3	w10	0.0722934	1	2	2	3	3	4	6	7	7	7	5	5	4	3	2	5	1	1	21	0	21	19	18	17	17	7	Lung	Pre-ILC1	Group 1 ILC	1	2	2	4	3	4
GACAGCCAGCTTTCTT_3	SeuratProject	7977	2524	2209	3	Hashtag1	Hashtag2	4.04335	Hashtag1	Singlet	Hashtag1	batch3	w10	0.0594208	0	0	3	5	5	6	5	6	6	6	15	9	10	11	8	12	11	12	11	23	29	27	26	26	24	6	Lung	ILC1_d	Group 1 ILC	0	0	3	2	5	6
GACCTTCAGCTATCCA_3	SeuratProject	27647	4983	3306	3	Hashtag1	Hashtag2	4.41608	Hashtag1	Singlet	Hashtag1	batch3	w10	0.0631172	0	0	3	4	4	5	4	3	2	2	5	5	4	3	2	5	1	1	21	0	21	19	18	17	17	2	Lung	ILC1_d	Group 1 ILC	0	0	3	2	4	5
GAGACTTCAAGGTCGA_3	SeuratProject	6351	2033	3125	3	Hashtag1	Hashtag2	4.33475	Hashtag1	Singlet	Hashtag1	batch3	w10	0.0590458	0	0	1	1	1	1	0	2	5	5	15	9	10	11	8	12	11	12	7	23	29	27	26	26	24	5	Lung	ILC1_b	Group 1 ILC	0	0	1	1	1	1
GAGTGAGAGCACTCCG_3	SeuratProject	12483	3144	5310	3	Hashtag1	Hashtag2	4.83033	Hashtag1	Singlet	Hashtag1	batch3	w10	0.126332	0	0	1	1	1	0	1	2	5	5	6	7	6	5	4	2	4	0	3	3	2	1	0	0	0	5	Lung	ILC1_b	Group 1 ILC	0	0	1	1	1	0
GATGACTTCTTACCGC_3	SeuratProject	5675	2027	984	3	Hashtag1	Hashtag3	3.1467	Hashtag1	Singlet	Hashtag1	batch3	w10	0.0502203	0	0	3	5	5	6	5	6	6	6	15	9	10	11	8	12	11	12	11	23	29	27	26	26	24	6	Lung	ILC1_d	Group 1 ILC	0	0	3	2	5	6
GATGAGGGTAATACCC_3	SeuratProject	5014	1666	2948	3	Hashtag1	Hashtag3	4.31393	Hashtag1	Singlet	Hashtag1	batch3	w10	0.047866	0	1	0	0	0	1	0	0	0	11	2	1	2	1	1	9	9	8	7	7	7	5	4	3	4	11	Lung	ILC1_c	Group 1 ILC	0	1	0	0	0	1
GATGCTAGTATTCCTT_3	SeuratProject	5577	1756	1981	3	Hashtag1	Hashtag2	3.88174	Hashtag1	Singlet	Hashtag1	batch3	w10	0.068137	0	0	3	5	5	6	5	6	6	6	2	9	10	11	8	9	9	8	7	23	29	27	26	26	24	6	Lung	ILC1_d	Group 1 ILC	0	0	3	2	5	6
GCCGATGGTGCGGTAA_3	SeuratProject	5615	1904	1558	3	Hashtag1	Hashtag2	3.57757	Hashtag1	Singlet	Hashtag1	batch3	w10	0.0699911	0	0	1	1	1	0	1	2	5	5	6	9	10	11	8	12	11	12	11	23	29	27	26	26	24	5	Lung	ILC1_b	Group 1 ILC	0	0	1	1	1	0
GCTGGGTGTTTATGCG_3	SeuratProject	7886	2367	3537	3	Hashtag1	Hashtag2	4.46978	Hashtag1	Singlet	Hashtag1	batch3	w10	0.0615014	0	3	3	5	5	6	5	6	6	6	15	9	10	11	8	12	11	12	11	39	39	39	39	40	38	6	Lung	ILC1_d	Group 1 ILC	0	0	3	2	5	6
GGAACCCCAGACACAG_3	SeuratProject	5786	1783	2061	3	Hashtag1	Hashtag3	3.88815	Hashtag1	Singlet	Hashtag1	batch3	w10	0.0672312	0	0	3	5	1	6	5	2	5	5	15	9	10	11	8	12	11	12	11	23	29	27	26	26	24	5	Lung	ILC1_d	Group 1 ILC	0	0	3	2	5	6
GGATCTAAGCCGTCGT_3	SeuratProject	5250	1813	863	3	Hashtag1	Hashtag2	2.64037	Hashtag1	Singlet	Hashtag1	batch3	w10	0.0506667	0	1	0	0	0	1	0	0	0	0	2	1	2	1	1	9	9	8	7	7	7	5	4	3	4	0	Lung	ILC1_c	Group 1 ILC	0	1	0	0	0	1
GGGAAGTGTCATCCGG_3	SeuratProject	4017	1523	1164	3	Hashtag1	Hashtag2	3.3034	Hashtag1	Singlet	Hashtag1	batch3	w10	0.0495395	0	3	3	5	5	6	5	6	6	6	15	9	10	11	8	12	11	12	11	23	29	27	26	26	24	6	Lung	ILC1_d	Group 1 ILC	0	0	3	2	5	6
GGGACTCTCGACACTA_3	SeuratProject	5837	2010	2447	3	Hashtag1	Hashtag2	4.18644	Hashtag1	Singlet	Hashtag1	batch3	w10	0.0477985	0	0	3	4	4	8	10	10	11	11	15	9	10	11	8	12	11	12	11	23	29	27	26	26	24	11	Lung	ILC1_d	Group 1 ILC	0	0	3	2	4	5
GGGATGAAGTGCACAG_3	SeuratProject	5940	1979	1305	3	Hashtag1	Hashtag3	3.48943	Hashtag1	Singlet	Hashtag1	batch3	w10	0.0378788	0	0	3	4	4	5	4	3	2	2	15	9	10	11	8	12	11	12	11	23	29	27	26	26	24	2	Lung	ILC1_d	Group 1 ILC	0	0	3	2	4	5
GGGCTACAGCGCCTCA_3	SeuratProject	6711	2534	1706	3	Hashtag1	Hashtag2	3.9123	Hashtag1	Singlet	Hashtag1	batch3	w10	0.0567725	0	0	3	5	5	6	5	6	6	6	15	9	10	11	8	12	11	12	11	23	29	27	26	26	24	6	Lung	ILC1_d	Group 1 ILC	0	0	3	2	5	6
GGGTTATAGTAACCTC_3	SeuratProject	4750	1794	1210	3	Hashtag1	Hashtag2	3.40583	Hashtag1	Singlet	Hashtag1	batch3	w10	0.0530526	0	3	3	5	5	6	5	6	6	6	15	9	10	11	8	12	11	12	11	39	39	39	39	40	38	6	Lung	ILC1_d	Group 1 ILC	0	0	3	2	5	6
GGTAACTTCCCTGTTG_3	SeuratProject	4192	1493	2047	3	Hashtag1	Hashtag2	3.87408	Hashtag1	Singlet	Hashtag1	batch3	w10	0.0703721	0	0	1	1	1	0	1	2	5	5	6	7	6	5	4	2	4	0	3	23	29	27	26	26	24	5	Lung	ILC1_b	Group 1 ILC	0	0	1	1	1	0
GGTGAAGTCATGAAAG_3	SeuratProject	3841	1433	3196	3	Hashtag1	Hashtag2	4.26447	Hashtag1	Singlet	Hashtag1	batch3	w10	0.0752408	0	1	0	0	0	1	0	0	0	0	2	1	2	1	1	20	19	18	17	14	18	15	12	11	14	0	Lung	ILC1_c	Group 1 ILC	0	1	0	0	0	1
GTAACACCAGTTGTCA_3	SeuratProject	7090	2439	1706	3	Hashtag1	Hashtag2	3.99757	Hashtag1	Singlet	Hashtag1	batch3	w10	0.0960508	0	0	1	1	1	0	1	2	5	5	6	7	6	5	4	2	4	0	3	3	2	1	0	0	0	5	Lung	ILC1_b	Group 1 ILC	0	0	1	1	1	0
GTACAACCACTGGACC_3	SeuratProject	7554	2356	3827	3	Hashtag1	Hashtag2	4.06134	Hashtag1	Singlet	Hashtag1	batch3	w10	0.0430236	0	0	3	4	4	5	4	3	2	2	15	9	10	11	8	12	11	12	11	23	29	27	26	26	24	2	Lung	ILC1_d	Group 1 ILC	0	0	3	2	4	5
GTATTGGCAGTATACC_3	SeuratProject	4713	1734	1357	3	Hashtag1	Hashtag2	3.54256	Hashtag1	Singlet	Hashtag1	batch3	w10	0.0802037	0	3	3	5	5	6	5	6	6	6	15	9	10	11	8	12	11	12	11	39	39	39	39	40	38	6	Lung	ILC1_d	Group 1 ILC	0	0	3	2	5	6
GTCTGTCCACAGCTTA_3	SeuratProject	4022	1533	1205	3	Hashtag1	Hashtag2	3.38084	Hashtag1	Singlet	Hashtag1	batch3	w10	0.0527101	0	3	3	5	5	6	5	6	6	6	15	9	10	11	8	12	11	12	11	39	39	39	39	40	38	6	Lung	ILC1_d	Group 1 ILC	0	0	3	2	5	6
GTGACGCAGCATCCTA_3	SeuratProject	4970	1697	1347	3	Hashtag1	Hashtag2	3.37535	Hashtag1	Singlet	Hashtag1	batch3	w10	0.0639839	0	1	0	0	0	1	0	0	0	0	2	1	2	1	1	20	19	18	17	14	18	15	12	11	14	0	Lung	ILC1_c	Group 1 ILC	0	1	0	0	0	1
GTGAGGAAGAAGCGGG_3	SeuratProject	4881	1670	2985	3	Hashtag1	Hashtag3	4.19187	Hashtag1	Singlet	Hashtag1	batch3	w10	0.0753944	0	0	1	1	1	0	1	2	5	5	6	9	10	11	8	12	11	12	11	23	29	27	26	26	24	5	Lung	ILC1_b	Group 1 ILC	0	0	1	1	1	0
GTGGTTACACAGCCAC_3	SeuratProject	4810	1676	1886	3	Hashtag1	Hashtag2	3.7393	Hashtag1	Singlet	Hashtag1	batch3	w10	0.0432432	0	1	0	0	0	2	3	1	1	1	2	1	2	1	1	20	19	18	17	14	18	15	12	11	14	1	Lung	ILC1_c	Group 1 ILC	0	1	0	0	0	2
GTGTGATTCCTTGGAA_3	SeuratProject	2963	1282	1386	3	Hashtag1	Hashtag2	3.55921	Hashtag1	Singlet	Hashtag1	batch3	w10	0.0664867	0	0	0	4	4	8	10	10	11	11	2	9	2	1	8	9	9	8	7	7	7	5	4	3	4	11	Lung	ILC1_c	Group 1 ILC	0	0	1	3	4	5
GTTGTCCGTATCGCTA_3	SeuratProject	13003	3469	4579	3	Hashtag1	Hashtag2	4.78431	Hashtag1	Singlet	Hashtag1	batch3	w10	0.0602169	1	2	2	3	3	4	6	7	7	7	5	5	4	3	2	5	1	1	21	0	21	19	18	17	17	7	Lung	Pre-ILC1	Group 1 ILC	1	2	2	4	3	4
TAACCAGTCCTTACCG_3	SeuratProject	12438	3218	2655	3	Hashtag1	Hashtag3	3.45774	Hashtag1	Singlet	Hashtag1	batch3	w10	0.177119	0	0	1	1	1	0	1	2	5	5	6	9	10	11	8	12	11	12	11	23	29	27	26	26	24	5	Lung	ILC1_b	Group 1 ILC	0	0	1	1	1	0
TAAGTCGAGGGAGGGT_3	SeuratProject	3869	1518	1603	3	Hashtag1	Hashtag2	3.73951	Hashtag1	Singlet	Hashtag1	batch3	w10	0.0674593	0	3	3	5	5	6	5	6	6	6	15	9	10	11	8	12	11	12	11	23	29	27	26	26	24	6	Lung	ILC1_d	Group 1 ILC	0	0	3	2	5	6
TACCGAACAAATAGCA_3	SeuratProject	6227	2113	260	3	Hashtag1	Hashtag3	1.12882	Hashtag1	Singlet	Hashtag1	batch3	w10	0.0526738	0	1	0	0	0	2	3	1	1	1	2	1	2	1	1	20	19	18	17	14	18	15	12	11	14	1	Lung	ILC1_c	Group 1 ILC	0	1	0	0	0	2
TACCTCGCAGCTGTAT_3	SeuratProject	5437	1793	1756	3	Hashtag1	Hashtag2	3.88659	Hashtag1	Singlet	Hashtag1	batch3	w10	0.0277727	0	3	3	5	5	6	5	6	6	6	15	9	10	11	8	12	11	12	11	39	39	39	39	40	38	6	Lung	ILC1_d	Group 1 ILC	0	0	3	2	5	6
TACGCTCGTATCGCTA_3	SeuratProject	10363	3134	1862	3	Hashtag1	Hashtag3	3.88706	Hashtag1	Singlet	Hashtag1	batch3	w10	0.0648461	0	0	1	1	1	0	4	3	2	2	15	9	10	11	8	12	11	12	11	23	29	27	26	26	24	2	Lung	ILC1_b	Group 1 ILC	0	0	1	1	1	0
TAGACTGTCGGATTAC_3	SeuratProject	5473	1922	167	3	Hashtag1	Hashtag3	1.38476	Hashtag1	Singlet	Hashtag1	batch3	w10	0.0809428	0	0	1	1	1	0	1	2	5	5	5	7	6	5	4	2	4	0	14	0	15	8	14	13	15	5	Lung	ILC1_b	Group 1 ILC	0	0	1	1	1	0
TCCCATGTCATTACCT_3	SeuratProject	22420	4345	1124	3	Hashtag1	Hashtag3	3.36519	Hashtag1	Singlet	Hashtag1	batch3	w10	0.0542819	1	2	2	3	3	4	6	7	7	7	5	5	4	3	2	5	1	1	21	0	21	19	18	17	17	7	Lung	Pre-ILC1	Group 1 ILC	1	2	2	4	3	4
TCCTGCAAGTTGAAAC_3	SeuratProject	5541	1808	1929	3	Hashtag1	Hashtag3	3.8535	Hashtag1	Singlet	Hashtag1	batch3	w10	0.0739939	0	1	0	0	0	1	0	0	0	0	2	1	2	1	1	9	9	8	7	7	7	5	4	3	4	0	Lung	ILC1_c	Group 1 ILC	0	1	0	0	0	1
TCGAAGTTCTAAGAAG_3	SeuratProject	5465	1793	404	3	Hashtag1	Hashtag2	2.23078	Hashtag1	Singlet	Hashtag1	batch3	w10	0.0512351	0	0	1	1	1	0	1	2	5	5	2	1	6	1	1	2	4	8	7	7	7	5	4	3	4	5	Lung	ILC1_b	Group 1 ILC	0	0	1	1	1	0
TCGCACTGTCGAATGG_3	SeuratProject	5762	2069	3252	3	Hashtag1	Hashtag2	4.42717	Hashtag1	Singlet	Hashtag1	batch3	w10	0.0675113	0	1	0	0	0	1	0	0	0	0	2	1	2	1	1	9	9	8	7	7	7	5	4	3	4	0	Lung	ILC1_c	Group 1 ILC	0	1	0	0	0	1
TCGTCCAAGGTATTGA_3	SeuratProject	2684	1132	494	3	Hashtag1	Hashtag3	2.73932	Hashtag1	Singlet	Hashtag1	batch3	w10	0.0510432	0	3	3	5	5	6	5	6	6	6	15	9	10	11	8	12	11	12	11	39	39	39	39	40	38	6	Lung	ILC1_d	Group 1 ILC	0	0	3	2	5	6
TCTATACCAACTGCCG_3	SeuratProject	5471	2099	1413	3	Hashtag1	Hashtag2	3.63425	Hashtag1	Singlet	Hashtag1	batch3	w10	0.0504478	0	3	3	5	5	6	5	6	6	6	15	9	10	11	8	12	11	12	11	39	39	39	39	40	38	6	Lung	ILC1_d	Group 1 ILC	0	0	3	2	5	6
TGAGGTTAGCGGTAAC_3	SeuratProject	5135	1771	1384	3	Hashtag1	Hashtag3	3.47269	Hashtag1	Singlet	Hashtag1	batch3	w10	0.0609542	0	3	3	5	5	6	5	6	6	6	15	9	10	11	8	12	11	12	11	23	29	27	26	26	24	6	Lung	ILC1_d	Group 1 ILC	0	0	3	2	5	6
TGATCTTCAACACTAC_3	SeuratProject	23294	4983	5571	3	Hashtag1	Hashtag3	4.44315	Hashtag1	Singlet	Hashtag1	batch3	w10	0.0520735	0	3	3	5	5	6	5	6	6	6	5	5	4	3	2	5	1	1	21	0	21	19	18	17	17	6	Lung	ILC1_d	Group 1 ILC	0	0	3	2	5	6
TGCATGATCGCAATGT_3	SeuratProject	11182	3439	1412	3	Hashtag1	Hashtag2	3.74899	Hashtag1	Singlet	Hashtag1	batch3	w10	0.0432838	1	2	2	3	3	4	6	7	7	7	5	5	4	3	2	5	1	1	21	0	21	19	18	17	17	7	Lung	Pre-ILC1	Group 1 ILC	1	2	2	4	3	4
TGGAACTGTAGACGTG_3	SeuratProject	5049	1646	1043	3	Hashtag1	Hashtag2	3.26146	Hashtag1	Singlet	Hashtag1	batch3	w10	0.0794217	0	1	0	0	0	1	0	0	0	0	2	1	2	1	1	20	19	18	17	14	18	15	12	11	14	0	Lung	ILC1_c	Group 1 ILC	0	1	0	0	0	1
TGTCCTGTCACACCGG_3	SeuratProject	2445	1062	635	3	Hashtag1	Hashtag3	1.7849	Hashtag1	Singlet	Hashtag1	batch3	w10	0.0826176	0	0	1	1	1	0	1	2	5	5	6	7	6	5	4	2	4	0	3	3	2	1	0	0	0	5	Lung	ILC1_b	Group 1 ILC	0	0	1	1	1	0
TTCCTCTTCTGGGCGT_3	SeuratProject	4531	1721	955	3	Hashtag1	Hashtag3	3.28574	Hashtag1	Singlet	Hashtag1	batch3	w10	0.0975502	0	3	3	5	5	6	5	6	6	6	15	9	10	11	8	12	11	12	11	39	39	39	39	40	38	6	Lung	ILC1_d	Group 1 ILC	0	0	3	2	5	6
TTCTGTAGTATCGTTG_3	SeuratProject	12917	3573	1679	3	Hashtag1	Hashtag2	3.81073	Hashtag1	Singlet	Hashtag1	batch3	w10	0.0423473	0	0	3	5	5	6	5	6	6	6	5	7	6	5	4	2	4	0	14	0	15	8	14	13	15	6	Lung	ILC1_d	Group 1 ILC	0	0	3	2	5	6
TTGCGTCTCGAACTCA_3	SeuratProject	12927	3261	4048	3	Hashtag1	Hashtag2	4.70597	Hashtag1	Singlet	Hashtag1	batch3	w10	0.0652123	1	2	2	3	3	4	6	7	7	7	5	5	4	3	2	5	1	1	21	0	21	19	18	17	17	7	Lung	Pre-ILC1	Group 1 ILC	1	2	2	4	3	4
TTGTTCAGTCCAGAAG_3	SeuratProject	16996	3968	423	3	Hashtag1	Hashtag3	2.43291	Hashtag1	Singlet	Hashtag1	batch3	w10	0.0643092	1	2	2	3	3	4	6	7	7	7	5	5	4	3	2	5	1	1	21	0	21	19	18	17	17	7	Lung	Pre-ILC1	Group 1 ILC	1	2	2	4	3	4
TTTCACATCGGACAAG_3	SeuratProject	3361	1344	1677	3	Hashtag1	Hashtag2	3.74117	Hashtag1	Singlet	Hashtag1	batch3	w10	0.0696221	0	3	3	5	5	6	5	6	6	6	15	9	10	11	8	12	11	12	11	23	29	27	26	26	24	6	Lung	ILC1_d	Group 1 ILC	0	0	3	2	5	6
AAGAACATCGGTCTGG_3	SeuratProject	3215	1396	1405	3	Hashtag3	Hashtag2	1.84191	Hashtag3	Singlet	Hashtag3	batch3	w10	0.0628305	0	0	1	1	1	0	1	2	5	5	6	7	6	5	4	2	4	0	3	3	2	1	0	0	0	5	Liver	ILC1_b	Group 1 ILC	0	0	1	1	1	0
AAGTGAATCTCCGTGT_3	SeuratProject	4061	1475	2294	3	Hashtag3	Hashtag2	2.0223	Hashtag3	Singlet	Hashtag3	batch3	w10	0.157843	0	1	0	0	0	1	0	0	0	0	2	1	2	1	1	9	9	8	7	7	7	5	4	3	4	0	Liver	ILC1_c	Group 1 ILC	0	1	0	0	0	1
AAGTTCGGTCTGCATA_3	SeuratProject	3859	1606	2425	3	Hashtag3	Hashtag2	2.22415	Hashtag3	Singlet	Hashtag3	batch3	w10	0.0378336	0	1	0	0	0	1	0	0	0	0	2	1	2	1	1	9	9	8	7	7	7	5	4	3	4	0	Liver	ILC1_c	Group 1 ILC	0	1	0	0	0	1
ACAAAGACATAACGGG_3	SeuratProject	9257	2725	3200	3	Hashtag3	Hashtag1	2.5248	Hashtag3	Singlet	Hashtag3	batch3	w10	0.053149	0	0	1	4	4	8	10	10	11	11	5	5	4	3	2	5	1	1	21	0	21	19	18	17	17	11	Liver	ILC1_b	Group 1 ILC	0	0	1	4	4	5
ACTGCAAAGATGCTGG_3	SeuratProject	5305	1917	1776	3	Hashtag3	Hashtag2	2.00941	Hashtag3	Singlet	Hashtag3	batch3	w10	0.0508954	0	0	3	5	5	6	5	2	5	5	15	9	10	11	8	12	11	12	11	23	29	27	26	26	24	5	Liver	ILC1_d	Group 1 ILC	0	0	1	2	5	6
ACTGCAATCGCCAGTG_3	SeuratProject	2592	1143	609	3	Hashtag3	Hashtag1	1.11084	Hashtag3	Singlet	Hashtag3	batch3	w10	0.0324074	0	1	0	0	0	2	3	1	1	1	2	1	2	1	1	9	9	8	7	7	7	5	4	3	4	1	Liver	ILC1_c	Group 1 ILC	0	1	0	0	0	2
AGGAGGTCACGCTTAA_3	SeuratProject	17880	4031	1118	3	Hashtag3	Hashtag1	1.61345	Hashtag3	Singlet	Hashtag3	batch3	w10	0.0381991	1	2	2	3	3	4	6	7	7	7	5	5	4	3	2	5	1	1	21	0	21	19	18	17	17	7	Liver	Pre-ILC1	Group 1 ILC	1	2	2	4	3	4
AGGGTTTGTCGAGTGA_3	SeuratProject	6996	2510	2886	3	Hashtag3	Hashtag2	2.51768	Hashtag3	Singlet	Hashtag3	batch3	w10	0.0353059	0	1	0	0	1	1	0	2	5	5	2	1	2	5	4	9	9	8	14	7	15	8	14	13	15	5	Liver	ILC1_c	Group 1 ILC	0	1	0	0	0	1
AGGTCTACAAGAGCTG_3	SeuratProject	4425	1798	1055	3	Hashtag3	Hashtag2	1.57936	Hashtag3	Singlet	Hashtag3	batch3	w10	0.0370621	0	3	3	5	5	6	5	6	6	6	15	9	10	11	8	12	11	12	11	39	39	39	39	40	38	6	Liver	ILC1_d	Group 1 ILC	0	0	3	2	5	6
AGTGCCGAGGTAGGCT_3	SeuratProject	8243	2521	1485	3	Hashtag3	Hashtag1	1.73374	Hashtag3	Singlet	Hashtag3	batch3	w10	0.0578673	0	0	1	1	1	0	1	2	5	5	6	7	6	5	4	2	4	0	3	3	2	1	0	0	0	5	Liver	ILC1_b	Group 1 ILC	0	0	1	1	1	0
ATCATTCGTGGAAGTC_3	SeuratProject	7598	2390	2598	3	Hashtag3	Hashtag1	2.40663	Hashtag3	Singlet	Hashtag3	batch3	w10	0.044617	0	0	3	5	5	6	5	6	5	5	15	9	10	11	8	12	11	12	11	23	29	27	26	26	24	5	Liver	ILC1_d	Group 1 ILC	0	0	1	2	5	6
ATCTCTAGTTAGGCTT_3	SeuratProject	5177	1918	809	3	Hashtag3	Hashtag2	1.41739	Hashtag3	Singlet	Hashtag3	batch3	w10	0.034576	0	3	3	5	5	6	5	6	6	6	15	9	10	11	8	12	11	12	11	23	29	27	26	26	24	6	Liver	ILC1_d	Group 1 ILC	0	0	3	2	5	6
ATGAGTCGTCTTCATT_3	SeuratProject	13791	3436	1032	3	Hashtag3	Hashtag2	1.45929	Hashtag3	Singlet	Hashtag3	batch3	w10	0.0819375	0	0	1	2	2	3	2	2	3	3	5	5	4	3	2	5	1	1	14	0	15	8	14	13	15	3	Liver	ILC1_b	Group 1 ILC	0	0	1	3	2	3
ATTCAGGCATGAATCC_3	SeuratProject	5196	2041	3216	3	Hashtag3	Hashtag1	2.34158	Hashtag3	Singlet	Hashtag3	batch3	w10	0.0461894	0	1	0	0	0	2	3	1	1	1	2	1	2	5	4	9	9	8	7	7	7	5	4	3	4	1	Liver	ILC1_c	Group 1 ILC	0	1	0	0	0	2
CAGATTGCACTGTCGG_3	SeuratProject	9993	2696	625	3	Hashtag3	Hashtag1	1.22052	Hashtag3	Singlet	Hashtag3	batch3	w10	0.0383268	0	0	1	1	1	0	1	11	9	9	6	7	6	5	4	2	4	0	3	3	2	1	0	0	0	9	Liver	ILC1_b	Group 1 ILC	0	0	1	1	1	0
CATGCAATCGTGTCAA_3	SeuratProject	8819	2746	1511	3	Hashtag3	Hashtag2	1.32519	Hashtag3	Singlet	Hashtag3	batch3	w10	0.0905998	1	2	2	3	3	4	9	9	10	10	5	5	4	3	2	50	1	53	55	58	56	59	62	64	65	10	Liver	Pre-ILC1	Group 1 ILC	1	2	2	4	3	4
CCGAACGGTTTACTTC_3	SeuratProject	6068	1998	1170	3	Hashtag3	Hashtag2	1.64413	Hashtag3	Singlet	Hashtag3	batch3	w10	0.0346078	0	1	0	0	0	1	0	0	0	0	2	9	2	1	8	9	9	8	7	7	7	5	4	3	4	0	Liver	ILC1_c	Group 1 ILC	0	1	0	0	0	1
CCTAAGATCGAAGGAC_3	SeuratProject	4473	1705	1574	3	Hashtag3	Hashtag1	1.71736	Hashtag3	Singlet	Hashtag3	batch3	w10	0.0310753	0	0	1	1	1	0	1	2	5	5	2	1	2	1	1	9	9	8	7	7	7	5	4	3	4	5	Liver	ILC1_b	Group 1 ILC	0	0	1	1	1	0
CTACATTTCGTCGATA_3	SeuratProject	4187	1689	1925	3	Hashtag3	Hashtag1	2.07623	Hashtag3	Singlet	Hashtag3	batch3	w10	0.0458562	0	1	0	0	1	1	0	2	5	5	2	1	2	5	4	9	9	8	7	7	7	5	4	3	4	5	Liver	ILC1_c	Group 1 ILC	0	1	0	1	0	1
CTAGGTACATATCTCT_3	SeuratProject	8591	2748	751	3	Hashtag3	Hashtag2	1.18341	Hashtag3	Singlet	Hashtag3	batch3	w10	0.049936	0	0	3	4	4	5	4	3	2	2	15	9	10	11	8	12	11	12	11	23	29	27	26	26	24	2	Liver	ILC1_d	Group 1 ILC	0	0	3	2	4	5
CTCTCAGAGTAAACGT_3	SeuratProject	3478	1497	1187	3	Hashtag3	Hashtag1	1.64318	Hashtag3	Singlet	Hashtag3	batch3	w10	0.0411156	0	3	3	5	5	6	5	6	6	6	15	9	10	11	8	12	11	12	11	23	29	27	26	26	24	6	Liver	ILC1_d	Group 1 ILC	0	0	3	2	5	6
CTGCCTACATATACCG_3	SeuratProject	7097	2314	2301	3	Hashtag3	Hashtag2	2.24963	Hashtag3	Singlet	Hashtag3	batch3	w10	0.0335353	0	0	1	1	1	0	1	2	5	5	15	9	10	11	8	12	11	12	11	23	29	27	26	26	24	5	Liver	ILC1_b	Group 1 ILC	0	0	1	1	1	0
CTTGATTAGAGTGAAG_3	SeuratProject	12367	3117	3038	3	Hashtag3	Hashtag1	2.58312	Hashtag3	Singlet	Hashtag3	batch3	w10	0.0226409	0	0	3	4	4	8	10	10	11	11	15	9	10	11	8	12	11	12	14	23	29	27	26	26	24	11	Liver	ILC1_d	Group 1 ILC	0	0	3	2	4	5
GACTCAAGTATAGGAT_3	SeuratProject	17511	4000	1605	3	Hashtag3	Hashtag1	1.80083	Hashtag3	Singlet	Hashtag3	batch3	w10	0.037348	1	2	2	2	2	3	2	4	3	3	5	5	4	3	2	5	1	1	21	0	21	19	18	17	17	3	Liver	Pre-ILC1	Group 1 ILC	1	2	2	3	2	3
GAGACTTTCACTCCGT_3	SeuratProject	6426	2384	2553	3	Hashtag3	Hashtag2	2.26173	Hashtag3	Singlet	Hashtag3	batch3	w10	0.0387488	0	0	1	1	1	0	1	2	5	5	6	7	6	5	4	2	4	0	3	3	2	1	0	0	0	5	Liver	ILC1_b	Group 1 ILC	0	0	1	1	1	0
GCAACATAGACCTTTG_3	SeuratProject	3436	1443	910	3	Hashtag3	Hashtag1	1.35007	Hashtag3	Singlet	Hashtag3	batch3	w10	0.0611176	0	1	0	0	0	1	0	0	0	0	2	1	2	1	1	9	9	8	7	7	7	5	4	3	4	0	Liver	ILC1_c	Group 1 ILC	0	1	0	0	0	1
GCAGTTATCCACCTGT_3	SeuratProject	10640	3201	2713	3	Hashtag3	Hashtag2	2.38193	Hashtag3	Singlet	Hashtag3	batch3	w10	0.0469925	1	2	2	3	3	4	6	7	7	7	5	5	4	3	2	5	1	1	21	0	21	19	18	17	17	7	Liver	Pre-ILC1	Group 1 ILC	1	2	2	4	3	4
GCGGATCTCTCGGCTT_3	SeuratProject	6358	2125	723	3	Hashtag3	Hashtag1	1.24871	Hashtag3	Singlet	Hashtag3	batch3	w10	0.0463982	0	0	1	1	1	1	0	2	5	5	2	1	2	1	1	9	9	8	7	7	7	5	4	3	4	5	Liver	ILC1_b	Group 1 ILC	0	0	1	1	1	1
GGGCGTTCATGGAATA_3	SeuratProject	7624	2326	964	3	Hashtag3	Hashtag2	1.07001	Hashtag3	Singlet	Hashtag3	batch3	w10	0.0503673	0	0	1	4	4	8	10	10	11	11	6	7	6	5	4	2	4	0	3	3	2	1	0	0	0	11	Liver	ILC1_b	Group 1 ILC	0	0	1	3	4	5
GGGTCTGAGTCACTAC_3	SeuratProject	3616	1298	1346	3	Hashtag3	Hashtag2	1.76815	Hashtag3	Singlet	Hashtag3	batch3	w10	0.0320796	0	1	0	0	0	1	0	0	0	0	2	1	2	1	1	9	9	8	7	7	7	5	4	3	4	0	Liver	ILC1_c	Group 1 ILC	0	1	0	0	0	1
GTAACCATCCCAAGTA_3	SeuratProject	4842	1825	3604	3	Hashtag3	Hashtag1	2.56166	Hashtag3	Singlet	Hashtag3	batch3	w10	0.0489467	0	0	0	4	4	8	10	10	11	11	2	1	2	5	4	9	9	8	7	7	7	5	4	3	4	11	Liver	ILC1_c	Group 1 ILC	0	0	1	0	4	5
GTCAGCGTCGAAGGAC_3	SeuratProject	2843	1155	870	3	Hashtag3	Hashtag2	1.37864	Hashtag3	Singlet	Hashtag3	batch3	w10	0.0425607	0	1	0	0	0	1	0	0	0	0	2	1	2	1	1	9	9	8	7	7	7	5	4	3	4	0	Liver	ILC1_c	Group 1 ILC	0	1	0	0	0	1
GTGAGCCCAGCCCAGT_3	SeuratProject	16561	3931	4461	3	Hashtag3	Hashtag1	2.69923	Hashtag3	Singlet	Hashtag3	batch3	w10	0.0387658	1	2	2	3	3	4	9	9	10	10	5	5	4	3	2	50	1	53	55	58	56	59	62	64	65	10	Liver	Pre-ILC1	Group 1 ILC	1	2	2	4	3	4
GTGCGTGAGCTGTCCG_3	SeuratProject	4579	1719	1411	3	Hashtag3	Hashtag2	1.70351	Hashtag3	Singlet	Hashtag3	batch3	w10	0.0456432	0	0	3	4	4	5	4	3	2	2	15	9	10	11	8	12	11	12	11	39	39	39	39	40	38	2	Liver	ILC1_d	Group 1 ILC	0	0	3	2	4	5
GTGTAACGTCAACGCC_3	SeuratProject	12043	3267	11770	3	Hashtag3	Hashtag2	3.21115	Hashtag3	Singlet	Hashtag3	batch3	w10	0.0538902	1	2	2	3	3	4	9	9	10	10	5	5	4	3	2	50	1	53	55	58	56	59	62	64	65	10	Liver	Pre-ILC1	Group 1 ILC	1	2	2	4	3	4
GTTACGAAGGGAGAAT_3	SeuratProject	8389	2561	2641	3	Hashtag3	Hashtag2	2.32631	Hashtag3	Singlet	Hashtag3	batch3	w10	0.0460126	0	0	1	1	1	0	1	2	5	5	6	7	6	5	4	2	4	0	3	3	2	1	0	0	0	5	Liver	ILC1_b	Group 1 ILC	0	0	1	1	1	0
TACTTACGTGGATCAG_3	SeuratProject	4143	1484	1088	3	Hashtag3	Hashtag1	1.46034	Hashtag3	Singlet	Hashtag3	batch3	w10	0.0376539	0	0	3	4	4	5	4	3	2	2	15	9	10	11	8	12	11	12	11	39	39	39	39	40	38	2	Liver	ILC1_d	Group 1 ILC	0	0	3	2	4	5
TCATACTGTGCCTTTC_3	SeuratProject	28889	5513	6928	3	Hashtag3	Hashtag2	3.37098	Hashtag3	Singlet	Hashtag3	batch3	w10	0.0456229	1	2	2	2	2	3	2	4	3	3	5	5	4	3	2	5	1	1	21	0	21	19	18	17	17	3	Liver	Pre-ILC1	Group 1 ILC	1	2	2	3	2	3
TCATGTTGTAGCGTTT_3	SeuratProject	2206	1102	1267	3	Hashtag3	Hashtag1	1.54905	Hashtag3	Singlet	Hashtag3	batch3	w10	0.0394379	1	2	2	3	3	4	6	7	7	7	5	5	4	3	2	5	1	1	21	0	21	19	18	17	17	7	Liver	Pre-ILC1	Group 1 ILC	1	2	2	4	3	4
TGACTCCCATCGGTTA_3	SeuratProject	32526	5004	1643	3	Hashtag3	Hashtag2	1.83343	Hashtag3	Singlet	Hashtag3	batch3	w10	0.0614585	1	2	2	2	2	3	2	4	3	3	5	5	4	3	2	5	1	1	21	0	21	19	18	17	17	3	Liver	Pre-ILC1	Group 1 ILC	1	2	2	3	2	3
TGAGCATGTTTCGTGA_3	SeuratProject	11244	3270	3552	3	Hashtag3	Hashtag1	2.64838	Hashtag3	Singlet	Hashtag3	batch3	w10	0.0449128	1	2	2	2	2	3	2	4	3	3	5	5	4	3	2	5	1	1	14	0	15	8	14	13	15	3	Liver	Pre-ILC1	Group 1 ILC	1	2	2	3	2	3
TGATGCATCTGCTTTA_3	SeuratProject	4182	1687	1235	3	Hashtag3	Hashtag1	1.79068	Hashtag3	Singlet	Hashtag3	batch3	w10	0.0447154	0	0	1	1	1	0	1	2	5	5	2	1	6	5	4	9	9	8	7	7	7	5	4	3	4	5	Liver	ILC1_b	Group 1 ILC	0	0	1	1	1	0
TGCATCCGTCATCGGC_3	SeuratProject	16906	3813	1681	3	Hashtag3	Hashtag2	1.61396	Hashtag3	Singlet	Hashtag3	batch3	w10	0.0436531	1	2	2	3	3	4	6	7	7	7	5	5	4	3	2	5	1	1	14	0	15	8	14	13	15	7	Liver	Pre-ILC1	Group 1 ILC	1	2	2	4	3	4
TGCTCCACAGGGTCTC_3	SeuratProject	6495	2435	2803	3	Hashtag3	Hashtag2	2.43479	Hashtag3	Singlet	Hashtag3	batch3	w10	0.0374134	0	0	1	1	1	0	1	2	5	5	6	7	6	5	4	2	4	0	3	3	2	1	0	0	0	5	Liver	ILC1_b	Group 1 ILC	0	0	1	1	1	0
TGGAGGATCAGCTTGA_3	SeuratProject	5181	1942	2008	3	Hashtag3	Hashtag1	1.79668	Hashtag3	Singlet	Hashtag3	batch3	w10	0.0252847	0	1	0	0	0	1	0	0	0	0	6	7	6	5	4	2	4	0	7	3	2	1	0	0	0	0	Liver	ILC1_c	Group 1 ILC	0	1	0	0	0	1
TGTAGACCACTGAGTT_3	SeuratProject	5062	1883	1836	3	Hashtag3	Hashtag1	1.88053	Hashtag3	Singlet	Hashtag3	batch3	w10	0.0426709	0	1	0	0	0	1	0	0	0	0	2	1	2	1	1	9	9	8	7	7	7	5	4	3	4	0	Liver	ILC1_c	Group 1 ILC	0	1	0	0	0	1
TTACGTTAGGTACCTT_3	SeuratProject	5905	2236	672	3	Hashtag3	Hashtag1	1.03006	Hashtag3	Singlet	Hashtag3	batch3	w10	0.0160881	1	2	2	2	2	3	2	4	3	3	5	5	4	3	2	5	1	1	14	0	15	8	14	13	15	3	Liver	Pre-ILC1	Group 1 ILC	1	2	2	3	2	3
TTCTTGAAGTGTTGTC_3	SeuratProject	10528	2781	2029	3	Hashtag3	Hashtag1	2.12418	Hashtag3	Singlet	Hashtag3	batch3	w10	0.056421	0	0	1	1	1	0	1	2	5	5	6	7	6	5	4	2	4	0	3	3	2	1	0	0	0	5	Liver	ILC1_b	Group 1 ILC	0	0	1	1	1	0
TTTCACAAGATGACCG_3	SeuratProject	4101	1598	1911	3	Hashtag3	Hashtag1	2.09286	Hashtag3	Singlet	Hashtag3	batch3	w10	0.0380395	0	0	1	1	1	1	0	2	5	5	2	1	2	5	4	9	9	8	7	7	7	5	4	3	4	5	Liver	ILC1_b	Group 1 ILC	0	0	1	1	1	1
AAAGGATTCCTCAGAA_5	SeuratProject	8272	2139	1384	5	Hashtag2	Hashtag6	2.89713	Hashtag2	Singlet	Hashtag2	batch5	w10	0.0203095	0	0	3	4	4	5	4	3	2	2	15	14	12	12	2	10	1	1	14	0	15	8	14	13	15	2	Intestine	ILC1_d	Group 1 ILC	0	0	3	2	4	5
AACAAAGAGTGTACAA_5	SeuratProject	9197	2613	876	5	Hashtag2	Hashtag1	2.3542	Hashtag2	Singlet	Hashtag2	batch5	w10	0.00728498	0	0	1	1	1	0	1	3	8	8	15	9	10	11	8	12	11	12	11	23	29	27	26	26	24	8	Intestine	ILC1_b	Group 1 ILC	0	0	1	1	1	0
AACCTGAGTATTGACC_5	SeuratProject	18098	3957	962	5	Hashtag2	Hashtag4	1.99901	Hashtag2	Singlet	Hashtag2	batch5	w10	0.0337606	1	2	2	2	2	3	2	4	3	3	5	14	12	3	2	10	1	1	14	0	15	8	14	13	15	3	Intestine	Pre-ILC1	Group 1 ILC	1	2	2	3	2	3
AAGAACATCATATGGC_5	SeuratProject	5724	1699	738	5	Hashtag2	Hashtag1	2.54285	Hashtag2	Singlet	Hashtag2	batch5	w10	0.00611461	0	0	3	4	4	5	4	3	2	2	6	7	6	5	4	2	4	1	14	0	15	8	14	13	15	2	Intestine	ILC1_d	Group 1 ILC	0	0	3	2	4	5
AAGTCGTCAGGCTACC_5	SeuratProject	12348	2951	1086	5	Hashtag2	Hashtag6	3.1901	Hashtag2	Singlet	Hashtag2	batch5	w10	0.0260771	1	2	2	2	2	3	2	4	3	3	5	5	4	3	2	5	1	1	14	0	15	8	14	13	15	3	Intestine	Pre-ILC1	Group 1 ILC	1	2	2	3	2	3
AAGTCGTGTTTGTTCT_5	SeuratProject	4579	1524	179	4	Hashtag2	Hashtag1	1.31097	Hashtag2	Singlet	Hashtag2	batch5	w10	0.0443328	0	1	3	4	4	5	4	3	2	2	2	1	2	1	1	9	9	8	7	7	7	5	4	3	4	2	Intestine	ILC1_d	Group 1 ILC	0	1	3	2	4	5
AAGTGAAAGTGATAGT_5	SeuratProject	2763	1175	251	5	Hashtag2	Hashtag1	1.55939	Hashtag2	Singlet	Hashtag2	batch5	w10	0.107492	1	2	2	2	2	3	2	11	9	9	6	1	2	1	2	9	9	8	7	7	7	5	4	3	4	9	Intestine	Pre-ILC1	Group 1 ILC	1	2	2	3	2	3
AATGAAGGTTACCCAA_5	SeuratProject	2558	1060	900	4	Hashtag2	Hashtag6	3.00824	Hashtag2	Singlet	Hashtag2	batch5	w10	0.0453479	0	1	0	0	0	2	3	1	1	1	2	1	2	1	1	20	19	18	17	14	18	15	12	11	14	1	Intestine	ILC1_c	Group 1 ILC	0	1	0	0	0	2
AATGACCAGCTGTTAC_5	SeuratProject	9510	2617	596	5	Hashtag2	Hashtag3	2.22239	Hashtag2	Singlet	Hashtag2	batch5	w10	0.0229232	1	2	2	2	2	3	2	11	9	9	5	5	4	3	2	5	1	1	14	0	15	8	14	13	15	9	Intestine	Pre-ILC1	Group 1 ILC	1	2	2	3	2	3
AATTTCCTCGAGTCCG_5	SeuratProject	11767	3061	819	5	Hashtag2	Hashtag1	2.45804	Hashtag2	Singlet	Hashtag2	batch5	w10	0.00169967	0	0	1	1	1	0	1	11	9	9	6	7	6	5	4	2	4	0	3	3	2	1	0	0	0	9	Intestine	ILC1_b	Group 1 ILC	0	0	1	1	1	0
ACACTGAAGACGCCAA_5	SeuratProject	13967	3098	691	4	Hashtag2	Hashtag1	2.52723	Hashtag2	Singlet	Hashtag2	batch5	w10	0.0387342	1	2	2	3	3	4	6	7	7	7	5	5	4	3	2	5	1	1	21	0	21	19	18	17	17	7	Intestine	Pre-ILC1	Group 1 ILC	1	2	2	4	3	4
ACCTACCCAGCCCACA_5	SeuratProject	10814	3015	2401	4	Hashtag2	Hashtag4	3.80453	Hashtag2	Singlet	Hashtag2	batch5	w10	0.0491955	1	2	2	3	3	4	6	7	7	7	5	5	4	3	2	5	1	1	21	0	21	19	18	17	17	7	Intestine	Pre-ILC1	Group 1 ILC	1	2	2	4	3	4
ACGGGTCAGTGGAAGA_5	SeuratProject	3759	1306	214	5	Hashtag2	Hashtag6	1.07225	Hashtag2	Singlet	Hashtag2	batch5	w10	0.0465549	0	0	1	1	6	7	7	5	4	4	6	7	6	5	4	2	4	0	3	3	2	1	0	0	0	4	Intestine	ILC1_b	Group 1 ILC	0	0	1	1	1	7
ACTATTCCATGTGTCA_5	SeuratProject	7926	2207	387	5	Hashtag2	Hashtag1	1.87842	Hashtag2	Singlet	Hashtag2	batch5	w10	0.0316679	1	2	2	2	2	3	2	11	9	9	5	5	4	3	2	5	1	1	14	0	15	8	14	13	15	9	Intestine	Pre-ILC1	Group 1 ILC	1	2	2	3	2	3
ACTGCAAAGGTTCATC_5	SeuratProject	11334	2438	536	5	Hashtag2	Hashtag1	2.36718	Hashtag2	Singlet	Hashtag2	batch5	w10	0.0373213	0	0	1	1	1	0	1	11	9	9	6	7	6	5	4	2	4	0	3	3	2	1	0	0	0	9	Intestine	ILC1_b	Group 1 ILC	0	0	1	1	1	0
AGACCCGCATTGAAAG_5	SeuratProject	8077	2037	407	4	Hashtag2	Hashtag1	1.56706	Hashtag2	Singlet	Hashtag2	batch5	w10	0.00334283	0	0	1	1	1	0	8	11	9	9	5	5	43	44	45	46	47	50	14	46	15	8	14	13	53	9	Intestine	ILC1_b	Group 1 ILC	0	0	1	1	1	0
AGCGATTTCCCGTGTT_5	SeuratProject	13761	3259	830	4	Hashtag2	Hashtag3	2.8606	Hashtag2	Singlet	Hashtag2	batch5	w10	0.0415667	1	2	2	3	3	4	6	7	7	7	5	5	4	3	2	5	1	1	21	0	21	19	18	17	17	7	Intestine	Pre-ILC1	Group 1 ILC	1	2	2	4	3	4
AGCTTCCCATAGGTTC_5	SeuratProject	6445	1946	875	3	Hashtag2	Hashtag1	2.90041	Hashtag2	Singlet	Hashtag2	batch5	w10	0.0282389	0	0	1	1	1	0	1	3	2	2	15	14	12	12	2	10	1	1	14	0	15	8	14	13	15	2	Intestine	ILC1_b	Group 1 ILC	0	0	1	1	1	0
AGGAATACAGTCAACT_5	SeuratProject	18153	3840	709	5	Hashtag2	Hashtag4	2.73087	Hashtag2	Singlet	Hashtag2	batch5	w10	0.0237977	1	2	2	2	2	3	2	4	3	3	5	5	4	3	2	5	1	1	21	0	21	19	18	17	17	3	Intestine	Pre-ILC1	Group 1 ILC	1	2	2	3	2	3
AGGGCCTTCAGGGATG_5	SeuratProject	7446	2201	595	5	Hashtag2	Hashtag4	2.43325	Hashtag2	Singlet	Hashtag2	batch5	w10	0.00604351	1	2	2	3	3	4	6	7	7	7	5	5	4	3	2	5	1	1	21	0	21	19	18	17	17	7	Intestine	Pre-ILC1	Group 1 ILC	1	2	2	4	3	4
AGGGTCCAGGAATCGC_5	SeuratProject	3070	1090	441	4	Hashtag2	Hashtag3	1.28695	Hashtag2	Singlet	Hashtag2	batch5	w10	0.00521173	0	1	0	0	0	2	0	0	0	0	2	1	2	1	1	20	19	18	17	14	18	15	12	11	14	0	Intestine	ILC1_c	Group 1 ILC	0	1	0	0	0	2
AGGGTGAGTTTGGGAG_5	SeuratProject	6626	1961	1422	5	Hashtag2	Hashtag1	2.84898	Hashtag2	Singlet	Hashtag2	batch5	w10	0	0	0	3	4	4	5	4	3	2	2	15	9	10	11	8	12	11	12	11	39	39	39	39	40	38	2	Intestine	ILC1_d	Group 1 ILC	0	0	3	2	4	5
AGGTTGTCATTCAGCA_5	SeuratProject	4893	1431	539	5	Hashtag2	Hashtag6	2.31883	Hashtag2	Singlet	Hashtag2	batch5	w10	0.0506847	0	1	0	0	0	2	3	1	1	1	2	1	2	1	1	20	19	18	17	14	18	15	12	11	14	1	Intestine	ILC1_c	Group 1 ILC	0	1	0	0	0	2
AGTACCACACAGCATT_5	SeuratProject	9461	2523	1044	5	Hashtag2	Hashtag1	2.5164	Hashtag2	Singlet	Hashtag2	batch5	w10	0.0306522	1	2	2	2	2	3	2	4	9	9	5	5	4	3	2	5	1	1	14	0	15	8	14	13	15	9	Intestine	Pre-ILC1	Group 1 ILC	1	2	2	3	2	3
AGTAGTCCAAGCCATT_5	SeuratProject	9823	2540	679	5	Hashtag2	Hashtag1	2.42345	Hashtag2	Singlet	Hashtag2	batch5	w10	0.0306424	1	2	2	2	2	3	2	11	9	9	5	5	4	3	2	5	1	1	14	0	15	8	14	13	15	9	Intestine	Pre-ILC1	Group 1 ILC	1	2	2	3	2	3
AGTCAACGTTGTCATG_5	SeuratProject	8785	2231	345	5	Hashtag2	Hashtag4	1.23683	Hashtag2	Singlet	Hashtag2	batch5	w10	0.0514513	1	2	2	2	2	3	2	4	3	3	5	5	4	3	2	5	1	1	14	0	15	8	14	13	15	3	Intestine	Pre-ILC1	Group 1 ILC	1	2	2	3	2	3
AGTGATCCATCCAACA_5	SeuratProject	4683	1512	842	5	Hashtag2	Hashtag1	2.35976	Hashtag2	Singlet	Hashtag2	batch5	w10	0.0313901	0	1	0	4	4	8	10	10	11	11	2	1	2	1	1	9	9	8	7	7	7	5	4	3	4	11	Intestine	ILC1_c	Group 1 ILC	0	1	0	3	4	5
ATATCCTGTAACATAG_5	SeuratProject	5309	1672	143	5	Hashtag2	Hashtag4	0.526851	Hashtag2	Singlet	Hashtag2	batch5	w10	0.00734602	0	0	1	1	1	0	1	8	8	8	6	7	6	5	4	2	4	0	3	3	2	1	0	0	0	8	Intestine	ILC1_b	Group 1 ILC	0	0	1	1	1	0
ATCACAGAGACTCGAG_5	SeuratProject	3810	1501	146	4	Hashtag2	Hashtag4	1.03019	Hashtag2	Singlet	Hashtag2	batch5	w10	0.0286089	1	2	2	2	2	3	2	11	9	9	2	1	2	1	1	20	19	18	17	14	18	15	12	11	14	9	Intestine	Pre-ILC1	Group 1 ILC	1	2	2	3	2	3
ATCGTCCCACTGGATT_5	SeuratProject	21035	4004	2097	4	Hashtag2	Hashtag1	3.62013	Hashtag2	Singlet	Hashtag2	batch5	w10	0.0180651	1	2	2	3	3	4	9	9	10	10	5	5	4	3	2	50	1	53	55	58	56	59	62	64	65	10	Intestine	Pre-ILC1	Group 1 ILC	1	2	2	4	3	4
ATGAAAGGTCTTACAG_5	SeuratProject	3772	1376	515	4	Hashtag2	Hashtag4	1.89986	Hashtag2	Singlet	Hashtag2	batch5	w10	0.0408271	0	1	0	0	0	1	0	0	0	0	15	9	10	11	8	12	11	12	11	39	39	39	39	40	38	0	Intestine	ILC1_c	Group 1 ILC	0	1	0	0	0	1
ATTCCCGAGACTCCGC_5	SeuratProject	19341	3690	409	4	Hashtag2	Hashtag1	2.11641	Hashtag2	Singlet	Hashtag2	batch5	w10	0.0126674	1	2	2	2	2	3	2	4	3	3	5	5	4	3	2	5	1	1	14	0	15	8	14	13	15	3	Intestine	Pre-ILC1	Group 1 ILC	1	2	2	3	2	3
ATTGGGTTCAGGACAG_5	SeuratProject	13916	3177	491	5	Hashtag2	Hashtag6	2.21922	Hashtag2	Singlet	Hashtag2	batch5	w10	0.0338459	1	2	2	3	3	4	9	9	10	10	5	5	4	3	2	50	1	53	55	58	56	59	62	64	65	10	Intestine	Pre-ILC1	Group 1 ILC	1	2	2	4	3	4
ATTGTTCTCAGTCTTT_5	SeuratProject	11399	3236	2682	4	Hashtag2	Hashtag1	3.78204	Hashtag2	Singlet	Hashtag2	batch5	w10	0.042109	1	2	2	3	3	4	6	7	7	7	5	5	4	3	2	5	1	1	21	0	21	19	18	17	17	7	Intestine	Pre-ILC1	Group 1 ILC	1	2	2	4	3	4
ATTTACCCATGCCGCA_5	SeuratProject	8283	2340	1602	4	Hashtag2	Hashtag4	3.52582	Hashtag2	Singlet	Hashtag2	batch5	w10	0.0222142	0	0	3	4	4	5	4	3	2	2	15	9	10	11	8	12	11	12	11	23	29	27	26	26	24	2	Intestine	ILC1_d	Group 1 ILC	0	0	3	2	4	5
CAACGGCAGAGTGACC_5	SeuratProject	8412	1983	560	4	Hashtag2	Hashtag1	2.46775	Hashtag2	Singlet	Hashtag2	batch5	w10	0.016524	1	2	2	2	2	3	2	11	9	9	5	5	4	3	2	5	1	1	14	0	15	8	14	13	15	9	Intestine	Pre-ILC1	Group 1 ILC	1	2	2	3	2	3
CACTGTCCATTCACCC_5	SeuratProject	4811	1538	1232	4	Hashtag2	Hashtag1	3.09233	Hashtag2	Singlet	Hashtag2	batch5	w10	0.01746	0	1	0	0	0	1	0	0	0	0	2	1	2	1	1	9	9	8	7	7	7	5	4	3	4	0	Intestine	ILC1_c	Group 1 ILC	0	1	0	0	0	1
CAGCAATTCCCAAGCG_5	SeuratProject	3876	1449	337	3	Hashtag2	Hashtag4	1.69598	Hashtag2	Singlet	Hashtag2	batch5	w10	0.0410217	0	1	0	0	0	1	0	0	0	0	2	1	2	1	1	9	9	8	7	7	7	5	4	3	4	0	Intestine	ILC1_c	Group 1 ILC	0	1	0	0	0	1
CAGCACGTCGCTTTAT_5	SeuratProject	5672	1896	333	5	Hashtag2	Hashtag4	1.78219	Hashtag2	Singlet	Hashtag2	batch5	w10	0.0479549	1	0	1	2	2	3	2	4	3	3	5	5	4	3	2	5	1	1	14	0	15	8	14	13	15	3	Intestine	ILC1_b	Group 1 ILC	0	0	1	3	2	3
CATGCTCTCTAAGAAG_5	SeuratProject	5340	1692	549	5	Hashtag2	Hashtag1	2.26162	Hashtag2	Singlet	Hashtag2	batch5	w10	0.040824	0	0	3	4	4	5	4	3	2	2	15	9	10	11	8	12	11	12	11	23	29	27	26	26	24	2	Intestine	ILC1_d	Group 1 ILC	0	0	3	2	4	5
CATTCTAAGATGTTCC_5	SeuratProject	17060	3755	627	5	Hashtag2	Hashtag4	2.37455	Hashtag2	Singlet	Hashtag2	batch5	w10	0.0434349	1	2	2	2	2	3	2	4	3	3	5	5	4	3	2	5	1	1	21	0	21	19	18	17	17	3	Intestine	Pre-ILC1	Group 1 ILC	1	2	2	3	2	3
CCCATTGTCACCTGTC_5	SeuratProject	5425	1716	373	3	Hashtag2	Hashtag1	2.08555	Hashtag2	Singlet	Hashtag2	batch5	w10	0.0232258	1	2	2	2	2	3	2	11	9	9	5	5	4	3	2	5	1	1	14	0	15	8	14	13	15	9	Intestine	Pre-ILC1	Group 1 ILC	1	2	2	3	2	3
CCCTAACGTTTGGGTT_5	SeuratProject	4159	1249	637	4	Hashtag2	Hashtag1	2.37159	Hashtag2	Singlet	Hashtag2	batch5	w10	0.131762	0	1	0	0	0	2	3	1	1	1	2	1	2	1	1	20	19	18	17	14	18	15	12	11	14	1	Intestine	ILC1_c	Group 1 ILC	0	1	0	0	0	2
CCCTCTCTCTCAGAAC_5	SeuratProject	6705	2285	878	5	Hashtag2	Hashtag1	2.52472	Hashtag2	Singlet	Hashtag2	batch5	w10	0.00656227	0	0	1	1	1	0	4	3	8	8	6	7	6	5	4	2	4	0	14	3	15	8	14	13	15	8	Intestine	ILC1_b	Group 1 ILC	0	0	1	1	1	0
CCGGACAGTGTCCATA_5	SeuratProject	7652	1985	417	5	Hashtag2	Hashtag1	1.95046	Hashtag2	Singlet	Hashtag2	batch5	w10	0.00784109	0	0	1	1	1	0	1	11	9	9	6	7	6	5	4	2	4	0	3	3	2	1	0	0	0	9	Intestine	ILC1_b	Group 1 ILC	0	0	1	1	1	0
CCTAAGAAGCAGCGAT_5	SeuratProject	8251	2114	899	5	Hashtag2	Hashtag6	2.34222	Hashtag2	Singlet	Hashtag2	batch5	w10	0.0119985	0	0	1	2	1	0	2	11	9	9	6	7	6	5	4	2	4	0	3	3	2	1	0	0	0	9	Intestine	ILC1_b	Group 1 ILC	0	0	1	1	2	0
CCTCACAAGGGCAGGA_5	SeuratProject	2524	1078	299	5	Hashtag2	Hashtag4	1.07211	Hashtag2	Singlet	Hashtag2	batch5	w10	0.0578447	0	3	3	5	5	6	5	6	6	6	15	9	10	11	8	12	11	12	11	39	39	39	39	40	38	6	Intestine	ILC1_d	Group 1 ILC	0	0	3	2	5	6
CCTCACAGTCATCTAG_5	SeuratProject	15537	3424	755	4	Hashtag2	Hashtag1	2.80744	Hashtag2	Singlet	Hashtag2	batch5	w10	0.0386819	1	2	2	3	3	4	6	7	7	7	5	5	4	3	2	5	1	1	21	0	21	19	18	17	17	7	Intestine	Pre-ILC1	Group 1 ILC	1	2	2	4	3	4
CGCAGGTAGGCGCTTC_5	SeuratProject	6285	2084	1101	4	Hashtag2	Hashtag1	2.7898	Hashtag2	Singlet	Hashtag2	batch5	w10	0.0182975	0	0	3	4	4	5	4	3	2	2	15	9	10	11	8	12	11	1	14	23	15	8	14	13	15	2	Intestine	ILC1_d	Group 1 ILC	0	0	3	2	4	5
CGCGTGAAGTTGTCGT_5	SeuratProject	4996	1497	814	5	Hashtag2	Hashtag1	2.20813	Hashtag2	Singlet	Hashtag2	batch5	w10	0.0286229	0	1	0	0	0	1	0	0	0	0	5	5	4	3	2	9	9	8	14	7	15	8	14	13	15	0	Intestine	ILC1_c	Group 1 ILC	0	1	0	0	0	1
CGGGCATCATATGAAG_5	SeuratProject	7393	1645	615	5	Hashtag2	Hashtag6	1.96114	Hashtag2	Singlet	Hashtag2	batch5	w10	0.00784526	0	0	1	1	1	0	1	11	9	9	6	7	6	5	4	2	4	0	3	3	2	1	0	0	0	9	Intestine	ILC1_b	Group 1 ILC	0	0	1	1	1	0
CTACGGGCATGGTGGA_5	SeuratProject	6571	1839	880	5	Hashtag2	Hashtag4	2.81484	Hashtag2	Singlet	Hashtag2	batch5	w10	0.0114138	1	2	2	3	3	4	6	7	7	7	5	5	4	3	2	5	1	1	21	0	21	19	18	17	17	7	Intestine	Pre-ILC1	Group 1 ILC	1	2	2	4	3	4
CTATCTATCGTACACA_5	SeuratProject	8433	1970	856	4	Hashtag2	Hashtag1	2.87574	Hashtag2	Singlet	Hashtag2	batch5	w10	0.0139926	0	0	3	4	4	5	4	3	2	2	15	14	12	12	2	10	1	1	14	0	15	8	14	13	15	2	Intestine	ILC1_d	Group 1 ILC	0	0	3	2	4	5
CTCAATTAGGTTCAGG_5	SeuratProject	4061	1293	361	5	Hashtag2	Hashtag6	1.73992	Hashtag2	Singlet	Hashtag2	batch5	w10	0	0	1	0	0	1	2	8	8	8	8	2	1	43	44	45	46	47	50	59	46	62	65	65	66	53	8	Intestine	ILC1_c	Group 1 ILC	0	1	0	0	0	2
CTCAGTCCAGAGAATT_5	SeuratProject	17737	3505	530	4	Hashtag2	Hashtag4	2.33249	Hashtag2	Singlet	Hashtag2	batch5	w10	0.0456109	1	2	2	2	2	3	2	11	9	9	5	5	4	3	2	5	1	1	14	0	15	8	14	13	15	9	Intestine	Pre-ILC1	Group 1 ILC	1	2	2	3	2	3
CTGCATCGTTGCATCA_5	SeuratProject	5014	1715	493	3	Hashtag2	Hashtag4	2.2637	Hashtag2	Singlet	Hashtag2	batch5	w10	0.0329079	0	1	0	0	0	1	0	0	0	0	2	1	2	1	1	9	9	8	7	7	7	5	4	3	4	0	Intestine	ILC1_c	Group 1 ILC	0	1	0	0	0	1
CTGCGAGTCTACTGAG_5	SeuratProject	9675	2486	305	5	Hashtag2	Hashtag6	1.59787	Hashtag2	Singlet	Hashtag2	batch5	w10	0.0354522	1	2	2	2	2	3	2	4	3	3	5	5	4	3	2	5	1	1	14	0	15	8	14	13	15	3	Intestine	Pre-ILC1	Group 1 ILC	1	2	2	3	2	3
CTGTAGAGTGTTTCTT_5	SeuratProject	9457	2584	567	5	Hashtag2	Hashtag1	2.32831	Hashtag2	Singlet	Hashtag2	batch5	w10	0.018822	1	2	2	2	2	3	2	11	9	9	5	5	4	3	2	50	1	53	55	58	56	59	62	64	65	9	Intestine	Pre-ILC1	Group 1 ILC	1	2	2	3	2	3
CTTCTCTTCTCTAAGG_5	SeuratProject	4627	1463	525	4	Hashtag2	Hashtag4	2.44254	Hashtag2	Singlet	Hashtag2	batch5	w10	0.0127512	0	1	0	0	0	1	0	0	0	0	2	1	2	1	1	9	9	8	7	7	7	5	4	3	4	0	Intestine	ILC1_c	Group 1 ILC	0	1	0	0	0	1
GAAATGAGTTCCTTGC_5	SeuratProject	6546	1969	1166	4	Hashtag2	Hashtag1	2.96102	Hashtag2	Singlet	Hashtag2	batch5	w10	0.0258173	1	2	2	3	3	4	9	9	10	10	5	5	4	3	2	50	1	53	55	58	56	59	62	64	65	10	Intestine	Pre-ILC1	Group 1 ILC	1	2	2	4	3	4
GACACGCAGCCATGCC_5	SeuratProject	4402	1375	397	5	Hashtag2	Hashtag1	1.79201	Hashtag2	Singlet	Hashtag2	batch5	w10	0.0199909	0	1	0	0	0	2	3	1	1	1	2	1	2	1	1	20	19	18	17	14	18	15	12	11	14	1	Intestine	ILC1_c	Group 1 ILC	0	1	0	0	0	2
GACCCTTGTCTTTATC_5	SeuratProject	9051	2513	719	4	Hashtag2	Hashtag4	2.74708	Hashtag2	Singlet	Hashtag2	batch5	w10	0.00419843	1	2	2	3	3	4	9	9	10	10	5	5	4	3	2	50	1	53	55	58	56	59	62	64	65	10	Intestine	Pre-ILC1	Group 1 ILC	1	2	2	4	3	4
GACTCTCCAACCGTAT_5	SeuratProject	2747	1093	683	4	Hashtag2	Hashtag1	2.56102	Hashtag2	Singlet	Hashtag2	batch5	w10	0.0141973	0	0	1	1	1	0	1	2	8	8	6	7	6	5	4	2	4	0	3	3	2	1	0	0	0	8	Intestine	ILC1_b	Group 1 ILC	0	0	1	1	1	0
GACTTCCGTAACCCGC_5	SeuratProject	4257	1421	1632	5	Hashtag2	Hashtag1	2.73005	Hashtag2	Singlet	Hashtag2	batch5	w10	0.020202	0	1	0	0	0	2	3	1	1	1	2	1	2	1	1	20	19	18	17	14	18	15	12	11	14	1	Intestine	ILC1_c	Group 1 ILC	0	1	0	0	0	2
GAGAAATCAGAGGACT_5	SeuratProject	10829	2712	358	5	Hashtag2	Hashtag6	1.90505	Hashtag2	Singlet	Hashtag2	batch5	w10	0.0346292	1	2	2	2	2	3	2	11	9	9	5	5	4	3	2	5	1	1	14	0	15	8	14	13	15	9	Intestine	Pre-ILC1	Group 1 ILC	1	2	2	3	2	3
GAGCCTGGTACGACTT_5	SeuratProject	9278	2450	423	5	Hashtag2	Hashtag1	1.96883	Hashtag2	Singlet	Hashtag2	batch5	w10	0.0232809	1	2	2	2	2	3	2	4	3	3	5	5	4	3	2	5	1	1	14	0	15	8	14	13	15	3	Intestine	Pre-ILC1	Group 1 ILC	1	2	2	3	2	3
GAGGGATCACGCTATA_5	SeuratProject	7222	1343	283	3	Hashtag2	Hashtag1	1.74002	Hashtag2	Singlet	Hashtag2	batch5	w10	0	0	0	1	1	1	0	8	8	8	8	5	5	43	44	45	46	47	50	14	46	15	8	65	66	53	8	Intestine	ILC1_b	Group 1 ILC	0	0	1	1	1	0
GAGTGAGCAGTTTGGT_5	SeuratProject	5829	1678	782	4	Hashtag2	Hashtag1	2.7393	Hashtag2	Singlet	Hashtag2	batch5	w10	0.0442615	0	0	3	4	4	5	4	3	2	2	15	9	10	11	8	12	11	12	11	39	39	39	39	40	38	2	Intestine	ILC1_d	Group 1 ILC	0	0	3	2	4	5
GAGTTACGTGTGTACT_5	SeuratProject	9908	2215	158	5	Hashtag2	Hashtag1	0.767296	Hashtag2	Singlet	Hashtag2	batch5	w10	0.0345176	1	2	2	2	2	3	2	4	3	3	5	5	4	3	2	5	1	1	14	0	15	8	14	13	15	3	Intestine	Pre-ILC1	Group 1 ILC	1	2	2	3	2	3
GCAACATGTCTGTGAT_5	SeuratProject	19417	3978	1601	4	Hashtag2	Hashtag1	3.48878	Hashtag2	Singlet	Hashtag2	batch5	w10	0.0427975	1	2	2	2	2	3	2	4	3	3	5	5	4	3	2	5	1	1	21	0	21	19	18	17	17	3	Intestine	Pre-ILC1	Group 1 ILC	1	2	2	3	2	3
GCCCGAAGTGAGTCAG_5	SeuratProject	3771	1431	1347	4	Hashtag2	Hashtag1	3.14281	Hashtag2	Singlet	Hashtag2	batch5	w10	0.0270485	0	1	1	0	1	1	0	0	0	9	5	5	4	3	2	5	1	1	14	0	15	8	14	13	15	9	Intestine	ILC1_b	Group 1 ILC	0	1	1	0	0	1
GGACGTCTCTTCACGC_5	SeuratProject	8484	2425	504	4	Hashtag2	Hashtag1	2.41186	Hashtag2	Singlet	Hashtag2	batch5	w10	0.0251061	1	2	2	3	3	4	6	7	7	7	5	5	4	3	2	5	1	1	21	0	21	19	18	17	17	7	Intestine	Pre-ILC1	Group 1 ILC	1	2	2	4	3	4
GGATCTATCTCCGATC_5	SeuratProject	6332	1826	604	5	Hashtag2	Hashtag6	2.41262	Hashtag2	Singlet	Hashtag2	batch5	w10	0.019741	0	0	3	4	4	5	4	3	2	2	15	9	10	11	8	12	11	1	14	23	15	8	14	13	15	2	Intestine	ILC1_d	Group 1 ILC	0	0	3	2	4	5
GGATGTTAGGGACAGG_5	SeuratProject	3750	1388	146	4	Hashtag2	Hashtag1	1.24595	Hashtag2	Singlet	Hashtag2	batch5	w10	0.0165333	0	0	1	1	6	7	7	5	4	4	6	7	6	5	4	2	4	0	3	3	2	1	0	0	0	4	Intestine	ILC1_b	Group 1 ILC	0	0	1	1	1	7
GGGAGATGTCACTAGT_5	SeuratProject	9233	2311	271	5	Hashtag2	Hashtag6	1.66623	Hashtag2	Singlet	Hashtag2	batch5	w10	0.00617351	0	0	1	1	1	0	1	11	8	8	6	7	6	5	4	2	4	0	3	3	2	1	0	0	0	8	Intestine	ILC1_b	Group 1 ILC	0	0	1	1	1	0
GGGTGAACACGTTGGC_5	SeuratProject	5627	1939	338	5	Hashtag2	Hashtag4	1.78498	Hashtag2	Singlet	Hashtag2	batch5	w10	0.0398081	0	0	1	1	1	0	1	2	5	5	6	7	6	5	4	2	4	0	3	3	2	1	0	0	0	5	Intestine	ILC1_b	Group 1 ILC	0	0	1	1	1	0
GGGTTTACATCCTCAC_5	SeuratProject	8579	2443	461	5	Hashtag2	Hashtag1	1.98016	Hashtag2	Singlet	Hashtag2	batch5	w10	0.0233127	1	2	2	2	2	3	2	11	9	9	5	5	4	3	2	5	1	1	14	0	15	8	14	13	15	9	Intestine	Pre-ILC1	Group 1 ILC	1	2	2	3	2	3
GGTCTGGCATAGAAAC_5	SeuratProject	17287	3614	2830	5	Hashtag2	Hashtag3	3.95654	Hashtag2	Singlet	Hashtag2	batch5	w10	0.0247006	1	2	2	3	3	4	6	7	7	7	5	5	4	3	2	5	1	1	21	0	21	19	18	17	17	7	Intestine	Pre-ILC1	Group 1 ILC	1	2	2	4	3	4
GGTGAAGGTGGTTTAC_5	SeuratProject	8145	2244	718	4	Hashtag2	Hashtag1	2.70797	Hashtag2	Singlet	Hashtag2	batch5	w10	0.0329036	0	0	1	1	1	0	1	3	2	2	15	9	10	11	8	12	11	12	11	23	29	27	26	26	24	2	Intestine	ILC1_b	Group 1 ILC	0	0	1	1	1	0
GGTTAACAGGTGGTTG_5	SeuratProject	28096	5003	267	5	Hashtag2	Hashtag6	1.64579	Hashtag2	Singlet	Hashtag2	batch5	w10	0.00626424	1	2	2	2	2	3	2	4	3	3	5	5	4	3	2	5	1	1	21	0	21	19	18	17	17	3	Intestine	Pre-ILC1	Group 1 ILC	1	2	2	3	2	3
GGTTGTATCACTACGA_5	SeuratProject	17781	3890	366	5	Hashtag2	Hashtag1	1.9147	Hashtag2	Singlet	Hashtag2	batch5	w10	0.0453855	1	2	2	2	2	3	2	4	3	3	5	5	4	3	2	5	1	1	21	0	21	19	18	17	17	3	Intestine	Pre-ILC1	Group 1 ILC	1	2	2	3	2	3
GTAACCATCTCACCCA_5	SeuratProject	14884	3405	1010	5	Hashtag2	Hashtag3	2.86272	Hashtag2	Singlet	Hashtag2	batch5	w10	0.0191481	1	2	2	2	2	3	2	4	3	3	5	5	4	3	2	5	1	1	21	0	21	19	18	17	17	3	Intestine	Pre-ILC1	Group 1 ILC	1	2	2	3	2	3
GTAGAGGAGACGACGT_5	SeuratProject	5955	1810	840	5	Hashtag2	Hashtag6	2.55677	Hashtag2	Singlet	Hashtag2	batch5	w10	0.0670025	0	0	3	5	5	6	5	2	5	5	15	9	10	11	8	12	11	12	11	23	29	27	26	26	24	5	Intestine	ILC1_d	Group 1 ILC	0	0	3	2	5	6
GTAGAGGTCAGCACCG_5	SeuratProject	3285	1087	1167	4	Hashtag2	Hashtag1	2.95425	Hashtag2	Singlet	Hashtag2	batch5	w10	0.0523592	0	1	0	0	0	1	0	0	0	0	2	1	2	1	1	9	9	8	7	7	7	5	4	3	4	0	Intestine	ILC1_c	Group 1 ILC	0	1	0	0	0	1
GTATTGGCAGATTCGT_5	SeuratProject	4326	1438	450	4	Hashtag2	Hashtag4	2.30656	Hashtag2	Singlet	Hashtag2	batch5	w10	0.0554785	1	2	2	2	2	3	2	11	9	9	5	5	4	3	2	5	1	1	14	0	15	8	14	13	15	9	Intestine	Pre-ILC1	Group 1 ILC	1	2	2	3	2	3
GTCACTCCATTGCAAC_5	SeuratProject	5300	1839	1885	4	Hashtag2	Hashtag3	3.5873	Hashtag2	Singlet	Hashtag2	batch5	w10	0.0184906	0	1	0	0	0	1	0	0	0	0	15	9	10	11	8	12	11	12	11	39	39	39	39	40	38	0	Intestine	ILC1_c	Group 1 ILC	0	1	0	0	0	1
GTCCACTCAAGGGTCA_5	SeuratProject	4407	1555	619	5	Hashtag2	Hashtag6	2.2607	Hashtag2	Singlet	Hashtag2	batch5	w10	0.0451554	0	0	3	4	4	5	4	3	2	2	6	7	6	5	4	2	4	0	3	23	29	27	26	26	24	2	Intestine	ILC1_d	Group 1 ILC	0	0	3	2	4	5
GTCCTCAAGCTGTTAC_5	SeuratProject	2714	1103	701	4	Hashtag2	Hashtag3	2.65725	Hashtag2	Singlet	Hashtag2	batch5	w10	0.050479	0	1	0	0	0	1	0	0	0	0	2	1	2	1	1	9	9	8	7	7	7	5	4	3	4	0	Intestine	ILC1_c	Group 1 ILC	0	1	0	0	0	1
GTCGAATCATTACGGT_5	SeuratProject	9758	2835	861	5	Hashtag2	Hashtag6	2.75793	Hashtag2	Singlet	Hashtag2	batch5	w10	0.0071736	1	2	2	2	2	3	2	11	9	9	6	7	6	5	4	2	4	0	14	0	15	8	14	13	15	9	Intestine	Pre-ILC1	Group 1 ILC	1	2	2	3	2	3
GTCTACCCATAGGTAA_5	SeuratProject	2773	1124	506	5	Hashtag2	Hashtag4	2.16925	Hashtag2	Singlet	Hashtag2	batch5	w10	0.0519293	0	1	0	0	0	1	0	0	0	0	2	1	2	1	1	9	9	8	7	7	7	5	4	3	4	0	Intestine	ILC1_c	Group 1 ILC	0	1	0	0	0	1
GTCTTTACAATCTCTT_5	SeuratProject	10209	2717	351	3	Hashtag2	Hashtag3	2.27672	Hashtag2	Singlet	Hashtag2	batch5	w10	0.056029	0	0	1	1	1	0	1	5	4	4	6	7	6	5	4	2	4	0	3	3	2	1	0	0	0	4	Intestine	ILC1_b	Group 1 ILC	0	0	1	1	1	0
GTGAGTTGTTCCTACC_5	SeuratProject	8706	2222	140	5	Hashtag2	Hashtag1	0.657169	Hashtag2	Singlet	Hashtag2	batch5	w10	0.000918907	1	2	2	2	2	3	2	11	9	9	5	5	43	44	45	46	47	50	14	46	15	8	65	66	53	9	Intestine	Pre-ILC1	Group 1 ILC	1	2	2	3	2	3
GTTACCCGTATTCCTT_5	SeuratProject	6641	2139	699	4	Hashtag2	Hashtag4	2.48152	Hashtag2	Singlet	Hashtag2	batch5	w10	0.0198765	1	2	2	2	2	3	2	4	3	3	5	5	4	3	2	5	1	1	14	0	15	8	14	13	15	3	Intestine	Pre-ILC1	Group 1 ILC	1	2	2	3	2	3
GTTCCGTGTCGATTAC_5	SeuratProject	3897	1436	1048	4	Hashtag2	Hashtag1	2.97705	Hashtag2	Singlet	Hashtag2	batch5	w10	0.0256608	0	1	0	0	0	2	3	1	1	1	2	1	2	1	1	20	19	18	17	14	18	15	12	11	14	1	Intestine	ILC1_c	Group 1 ILC	0	1	0	0	0	2
TAACGACGTCAATGGG_5	SeuratProject	6822	1906	901	5	Hashtag2	Hashtag6	2.61695	Hashtag2	Singlet	Hashtag2	batch5	w10	0.0457344	0	0	1	1	1	0	1	11	9	9	6	7	6	5	4	2	4	0	3	3	2	1	0	0	0	9	Intestine	ILC1_b	Group 1 ILC	0	0	1	1	1	0
TAATCTCAGTAGAGTT_5	SeuratProject	4428	1446	163	5	Hashtag2	Hashtag6	1.14765	Hashtag2	Singlet	Hashtag2	batch5	w10	0.0939476	0	0	1	1	6	7	7	5	4	4	6	7	6	5	4	2	4	0	3	3	2	1	0	0	0	4	Intestine	ILC1_b	Group 1 ILC	0	0	1	1	1	7
TAATCTCCAATTCGTG_5	SeuratProject	6856	2462	652	5	Hashtag2	Hashtag6	2.48506	Hashtag2	Singlet	Hashtag2	batch5	w10	0.0176488	0	0	1	1	1	0	1	3	8	8	15	9	10	11	8	12	11	12	11	39	39	39	39	40	38	8	Intestine	ILC1_b	Group 1 ILC	0	0	1	1	1	0
TACACCCGTAGAGGAA_5	SeuratProject	3339	1242	305	5	Hashtag2	Hashtag1	1.09806	Hashtag2	Singlet	Hashtag2	batch5	w10	0.032345	1	2	2	2	2	3	2	11	9	9	5	5	4	3	2	5	1	1	14	0	15	8	14	13	15	9	Intestine	Pre-ILC1	Group 1 ILC	1	2	2	3	2	3
TACGGTACAGTCAGTT_5	SeuratProject	4340	1565	1196	4	Hashtag2	Hashtag1	2.80201	Hashtag2	Singlet	Hashtag2	batch5	w10	0.00207373	0	1	0	0	0	2	8	8	8	8	6	7	43	44	45	46	47	50	59	46	62	65	65	66	53	8	Intestine	ILC1_c	Group 1 ILC	0	1	0	0	0	2
TACGGTATCGCTACGG_5	SeuratProject	2627	1045	1692	5	Hashtag2	Hashtag6	3.24842	Hashtag2	Singlet	Hashtag2	batch5	w10	0.0190331	0	0	1	1	1	0	1	8	8	8	6	7	6	5	4	2	4	0	3	3	2	1	0	0	0	8	Intestine	ILC1_b	Group 1 ILC	0	0	1	1	1	0
TATTGGGTCAAAGGTA_5	SeuratProject	17149	3960	1017	5	Hashtag2	Hashtag6	2.92148	Hashtag2	Singlet	Hashtag2	batch5	w10	0.0376115	1	2	2	2	2	3	2	4	3	3	5	5	4	3	2	50	1	53	55	58	56	59	62	64	65	3	Intestine	Pre-ILC1	Group 1 ILC	1	2	2	3	2	3
TATTTCGCACGGTCTG_5	SeuratProject	6583	1911	102	4	Hashtag2	Hashtag3	1.11463	Hashtag2	Singlet	Hashtag2	batch5	w10	0.00683579	0	0	3	4	4	5	4	3	2	2	15	14	12	12	2	10	1	1	14	0	15	8	14	13	15	2	Intestine	ILC1_d	Group 1 ILC	0	0	3	2	4	5
TCACGCTGTGACTGAG_5	SeuratProject	5720	2002	1360	4	Hashtag2	Hashtag1	3.23365	Hashtag2	Singlet	Hashtag2	batch5	w10	0.0398601	1	2	2	3	3	4	6	7	7	7	5	5	4	3	2	5	1	1	21	0	21	19	18	17	17	7	Intestine	Pre-ILC1	Group 1 ILC	1	2	2	4	3	4
TCAGGGCTCGAACCTA_5	SeuratProject	4210	1428	1126	3	Hashtag2	Hashtag1	3.19247	Hashtag2	Singlet	Hashtag2	batch5	w10	0.0522565	0	1	0	0	0	1	0	0	0	0	2	1	2	1	1	20	19	18	17	14	18	15	12	11	14	0	Intestine	ILC1_c	Group 1 ILC	0	1	0	0	0	1
TCAGTCCGTCGTCAGC_5	SeuratProject	6286	1708	248	4	Hashtag2	Hashtag1	1.37222	Hashtag2	Singlet	Hashtag2	batch5	w10	0.0384983	1	2	2	2	2	3	2	11	9	9	6	7	6	5	4	2	4	0	3	3	2	1	0	0	0	9	Intestine	Pre-ILC1	Group 1 ILC	1	2	2	3	2	3
TCAGTGACAATCCTTT_5	SeuratProject	9717	2696	215	5	Hashtag2	Hashtag1	1.36256	Hashtag2	Singlet	Hashtag2	batch5	w10	0.0343727	0	0	1	1	1	0	1	2	9	9	6	7	6	5	4	2	4	0	3	3	2	1	0	0	0	9	Intestine	ILC1_b	Group 1 ILC	0	0	1	1	1	0
TCATCCGTCATCGCAA_5	SeuratProject	7416	2242	395	4	Hashtag2	Hashtag1	2.13201	Hashtag2	Singlet	Hashtag2	batch5	w10	0.00323625	1	2	2	2	2	3	2	11	9	9	6	7	6	5	4	2	4	0	3	3	2	1	0	0	0	9	Intestine	Pre-ILC1	Group 1 ILC	1	2	2	3	2	3
TCATGCCTCTGCGGCA_5	SeuratProject	7557	2164	287	5	Hashtag2	Hashtag1	1.54452	Hashtag2	Singlet	Hashtag2	batch5	w10	0.00224957	0	0	1	1	1	2	8	8	8	8	6	7	6	5	4	2	4	0	3	3	2	1	0	0	0	8	Intestine	ILC1_b	Group 1 ILC	0	0	1	1	1	2
TCCATCGAGGCTAAAT_5	SeuratProject	3645	1495	269	5	Hashtag2	Hashtag1	1.35958	Hashtag2	Singlet	Hashtag2	batch5	w10	0.00438957	0	0	1	1	1	2	8	8	8	8	2	1	6	1	1	2	4	8	59	46	62	65	65	66	53	8	Intestine	ILC1_b	Group 1 ILC	0	0	1	1	1	2
TCCGGGAAGGCTGTAG_5	SeuratProject	19532	3693	1327	5	Hashtag2	Hashtag1	2.22311	Hashtag2	Singlet	Hashtag2	batch5	w10	0.0414192	1	2	2	2	2	3	2	4	3	3	5	5	4	3	2	5	1	1	21	0	21	19	18	17	17	3	Intestine	Pre-ILC1	Group 1 ILC	1	2	2	3	2	3
TCGAACAAGGTCACTT_5	SeuratProject	8419	2492	1349	4	Hashtag2	Hashtag6	2.88553	Hashtag2	Singlet	Hashtag2	batch5	w10	0.0539256	0	0	1	1	1	0	1	2	5	5	6	9	6	11	8	12	4	12	3	23	29	27	26	26	24	5	Intestine	ILC1_b	Group 1 ILC	0	0	1	1	1	0
TCTATCACATCAGCTA_5	SeuratProject	6175	1949	804	4	Hashtag2	Hashtag1	2.40092	Hashtag2	Singlet	Hashtag2	batch5	w10	0.0132794	0	1	0	0	0	1	0	0	0	0	2	1	2	1	1	9	9	8	7	7	7	5	4	3	4	0	Intestine	ILC1_c	Group 1 ILC	0	1	0	0	0	1
TCTATCATCCATATGG_5	SeuratProject	3772	1376	335	4	Hashtag2	Hashtag1	1.64254	Hashtag2	Singlet	Hashtag2	batch5	w10	0	0	1	0	0	0	2	8	8	8	8	6	7	6	5	4	2	4	0	3	3	2	1	0	0	0	8	Intestine	ILC1_c	Group 1 ILC	0	1	0	0	0	2
TCTCAGCGTGCGTGCT_5	SeuratProject	7585	2215	1323	5	Hashtag2	Hashtag1	3.04638	Hashtag2	Singlet	Hashtag2	batch5	w10	0.0498352	1	2	2	3	3	4	9	9	10	10	5	5	4	3	2	50	1	53	55	58	56	59	62	64	65	10	Intestine	Pre-ILC1	Group 1 ILC	1	2	2	4	3	4
TCTCCGAAGGATTACA_5	SeuratProject	13558	3426	307	4	Hashtag2	Hashtag4	1.94741	Hashtag2	Singlet	Hashtag2	batch5	w10	0.0030978	1	2	2	3	3	4	9	9	10	10	5	5	4	3	2	50	1	53	55	58	56	59	62	64	65	10	Intestine	Pre-ILC1	Group 1 ILC	1	2	2	4	3	4
TGAGGGACAATAAGGT_5	SeuratProject	14510	3173	359	3	Hashtag2	Hashtag1	2.15435	Hashtag2	Singlet	Hashtag2	batch5	w10	0.00468642	1	2	2	2	2	3	2	4	3	3	5	5	4	3	2	5	1	1	21	0	21	19	18	17	17	3	Intestine	Pre-ILC1	Group 1 ILC	1	2	2	3	2	3
TGAGTCATCGCTACGG_5	SeuratProject	3558	1538	1719	5	Hashtag2	Hashtag1	3.22837	Hashtag2	Singlet	Hashtag2	batch5	w10	0.0244519	1	2	2	3	3	4	9	9	10	10	5	5	4	3	2	50	1	53	55	58	56	59	62	64	65	10	Intestine	Pre-ILC1	Group 1 ILC	1	2	2	4	3	4
TGATCAGGTGCTCCGA_5	SeuratProject	17178	3457	1248	5	Hashtag2	Hashtag6	3.32682	Hashtag2	Singlet	Hashtag2	batch5	w10	0.0593201	1	2	2	2	2	3	2	4	3	3	5	5	4	3	2	5	1	1	14	0	15	8	14	13	15	3	Intestine	Pre-ILC1	Group 1 ILC	1	2	2	3	2	3
TGATTTCGTGTCGATT_5	SeuratProject	5108	1925	468	5	Hashtag2	Hashtag6	2.16543	Hashtag2	Singlet	Hashtag2	batch5	w10	0.0405247	0	0	3	4	4	5	4	3	2	2	5	5	4	3	2	5	1	1	14	0	15	8	14	13	15	2	Intestine	ILC1_d	Group 1 ILC	0	0	3	2	4	5
TGCCGAGAGAGTGTTA_5	SeuratProject	5963	1664	1171	5	Hashtag2	Hashtag1	2.84398	Hashtag2	Singlet	Hashtag2	batch5	w10	0.0412544	0	3	3	5	5	6	5	6	6	6	15	9	10	11	8	12	11	12	11	39	39	39	39	40	38	6	Intestine	ILC1_d	Group 1 ILC	0	0	3	2	5	6
TGCGGGTGTAGCTTAC_5	SeuratProject	7903	2137	911	3	Hashtag2	Hashtag3	2.69883	Hashtag2	Singlet	Hashtag2	batch5	w10	0.0450462	0	0	3	4	4	5	4	3	2	2	15	9	10	11	8	12	11	12	11	23	29	27	26	26	24	2	Intestine	ILC1_d	Group 1 ILC	0	0	3	2	4	5
TGCGGGTGTCGCATGC_5	SeuratProject	11286	2618	2162	4	Hashtag2	Hashtag4	3.59113	Hashtag2	Singlet	Hashtag2	batch5	w10	0.0456318	0	0	3	4	4	5	4	3	2	2	15	9	10	11	8	12	11	12	11	23	39	27	26	26	24	2	Intestine	ILC1_d	Group 1 ILC	0	0	3	2	4	5
TGCTTCGGTGGCTACC_5	SeuratProject	12536	2613	322	4	Hashtag2	Hashtag6	1.66287	Hashtag2	Singlet	Hashtag2	batch5	w10	0.0517709	1	2	2	2	2	3	2	4	3	3	5	5	4	3	2	5	1	1	14	0	15	8	14	13	15	3	Intestine	Pre-ILC1	Group 1 ILC	1	2	2	3	2	3
TGCTTGCAGTAAGACT_5	SeuratProject	7432	2044	497	3	Hashtag2	Hashtag3	1.94418	Hashtag2	Singlet	Hashtag2	batch5	w10	0.00470936	0	0	3	4	4	5	4	3	2	2	15	14	12	12	2	10	1	1	14	0	15	8	14	13	15	2	Intestine	ILC1_d	Group 1 ILC	0	0	3	2	4	5
TGCTTGCGTGCGTGCT_5	SeuratProject	9311	2539	246	3	Hashtag2	Hashtag3	1.57522	Hashtag2	Singlet	Hashtag2	batch5	w10	0.0274944	1	2	2	3	3	4	6	7	7	7	5	5	4	3	2	5	1	1	21	0	21	19	18	17	17	7	Intestine	Pre-ILC1	Group 1 ILC	1	2	2	4	3	4
TGCTTGCTCGGTGAAG_5	SeuratProject	5564	1584	354	5	Hashtag2	Hashtag4	1.9418	Hashtag2	Singlet	Hashtag2	batch5	w10	0.0242631	0	1	0	0	0	1	0	0	0	0	2	1	2	1	1	20	19	18	17	14	18	15	12	11	14	0	Intestine	ILC1_c	Group 1 ILC	0	1	0	0	0	1
TGGAGAGGTTGCCATA_5	SeuratProject	10726	2800	1539	5	Hashtag2	Hashtag4	3.36287	Hashtag2	Singlet	Hashtag2	batch5	w10	0.043912	0	0	3	4	4	5	4	3	2	2	15	14	12	12	2	10	1	1	14	0	15	8	14	13	15	2	Intestine	ILC1_d	Group 1 ILC	0	0	3	2	4	5
TGTAAGCAGGTCTACT_5	SeuratProject	5801	1889	594	5	Hashtag2	Hashtag3	1.89561	Hashtag2	Singlet	Hashtag2	batch5	w10	0.0465437	0	0	1	1	1	0	1	2	5	5	6	7	6	5	4	2	4	0	3	3	2	1	0	0	0	5	Intestine	ILC1_b	Group 1 ILC	0	0	1	1	1	0
TGTGAGTCAGCCTTCT_5	SeuratProject	5635	1617	458	5	Hashtag2	Hashtag1	2.27014	Hashtag2	Singlet	Hashtag2	batch5	w10	0.0259095	0	0	1	1	1	0	1	5	4	4	6	7	6	5	4	2	4	0	3	3	2	1	0	0	0	4	Intestine	ILC1_b	Group 1 ILC	0	0	1	1	1	0
TGTGTGATCTCTAGGA_5	SeuratProject	15340	3546	3549	5	Hashtag2	Hashtag1	3.88637	Hashtag2	Singlet	Hashtag2	batch5	w10	0.0241199	1	2	2	2	2	3	2	4	3	3	5	5	4	3	2	5	1	1	21	0	21	19	18	17	17	3	Intestine	Pre-ILC1	Group 1 ILC	1	2	2	3	2	3
TGTTACTGTTTACACG_5	SeuratProject	3201	1157	1214	5	Hashtag2	Hashtag3	2.67558	Hashtag2	Singlet	Hashtag2	batch5	w10	0.028741	0	1	0	0	0	1	0	0	0	0	2	1	2	1	1	9	9	8	7	7	7	5	4	3	4	0	Intestine	ILC1_c	Group 1 ILC	0	1	0	0	0	1
TTAATCCAGCAACAGC_5	SeuratProject	12779	3502	680	5	Hashtag2	Hashtag3	2.58537	Hashtag2	Singlet	Hashtag2	batch5	w10	0.0216762	1	2	2	2	2	3	2	4	3	3	5	5	4	3	2	5	1	1	21	0	21	19	18	17	17	3	Intestine	Pre-ILC1	Group 1 ILC	1	2	2	3	2	3
TTCACCGAGGAACGCT_5	SeuratProject	7622	1996	666	5	Hashtag2	Hashtag4	2.08446	Hashtag2	Singlet	Hashtag2	batch5	w10	0.0327998	0	0	1	1	1	0	1	5	4	4	6	7	6	5	4	2	4	0	3	3	2	1	0	0	0	4	Intestine	ILC1_b	Group 1 ILC	0	0	1	1	1	0
TTCCGTGGTTAGTTCG_5	SeuratProject	7177	2216	401	5	Hashtag2	Hashtag1	1.966	Hashtag2	Singlet	Hashtag2	batch5	w10	0.0615856	1	2	2	3	3	4	6	7	7	7	5	5	4	3	2	5	1	1	21	0	21	19	18	17	17	7	Intestine	Pre-ILC1	Group 1 ILC	1	2	2	4	3	4
TTCCTAAGTGGAAGTC_5	SeuratProject	23684	4126	648	3	Hashtag2	Hashtag3	2.62079	Hashtag2	Singlet	Hashtag2	batch5	w10	0.041167	1	2	2	2	2	3	2	4	3	3	5	5	4	3	2	5	1	1	21	0	21	19	18	17	17	3	Intestine	Pre-ILC1	Group 1 ILC	1	2	2	3	2	3
TTGGATGGTGCAGTGA_5	SeuratProject	5354	1837	207	5	Hashtag2	Hashtag1	1.43668	Hashtag2	Singlet	Hashtag2	batch5	w10	0.065932	0	0	1	1	1	0	1	2	5	5	6	7	6	5	4	2	4	0	3	3	2	1	0	0	0	5	Intestine	ILC1_b	Group 1 ILC	0	0	1	1	1	0
TTTACGTAGTCAACAA_5	SeuratProject	13135	3240	3260	5	Hashtag2	Hashtag1	3.73803	Hashtag2	Singlet	Hashtag2	batch5	w10	0.0112676	1	2	2	3	3	4	9	9	10	10	5	5	4	3	2	50	1	53	55	58	56	59	62	64	65	10	Intestine	Pre-ILC1	Group 1 ILC	1	2	2	4	3	4
TTTCAGTAGGATTTAG_5	SeuratProject	2999	1115	322	5	Hashtag2	Hashtag6	1.81334	Hashtag2	Singlet	Hashtag2	batch5	w10	0.0220073	0	1	0	0	0	2	3	1	1	1	2	1	2	1	1	20	19	18	17	14	18	15	12	11	14	1	Intestine	ILC1_c	Group 1 ILC	0	1	0	0	0	2
TTTCGATCATTGAAAG_5	SeuratProject	14017	3183	110	4	Hashtag2	Hashtag1	0.762546	Hashtag2	Singlet	Hashtag2	batch5	w10	0.0102732	1	2	2	2	2	3	2	4	3	3	5	5	4	3	2	5	1	1	21	0	21	19	18	17	17	3	Intestine	Pre-ILC1	Group 1 ILC	1	2	2	3	2	3
TTTGGAGTCCGGTTCT_5	SeuratProject	11612	3040	203	4	Hashtag2	Hashtag1	1.22342	Hashtag2	Singlet	Hashtag2	batch5	w10	0.0243713	1	2	2	3	3	4	9	9	10	10	5	5	4	3	2	50	1	53	55	58	56	59	62	64	65	10	Intestine	Pre-ILC1	Group 1 ILC	1	2	2	4	3	4
TTTGGTTTCTGGCCTT_5	SeuratProject	13721	3179	238	5	Hashtag2	Hashtag1	1.61185	Hashtag2	Singlet	Hashtag2	batch5	w10	0.00313388	1	2	2	3	3	4	9	9	10	10	5	5	4	3	2	50	1	53	55	58	56	59	62	64	65	10	Intestine	Pre-ILC1	Group 1 ILC	1	2	2	4	3	4
AAACGAACACTATCGA_5	SeuratProject	2587	1147	420	5	Hashtag4	Hashtag2	3.65105	Hashtag4	Singlet	Hashtag4	batch5	w10	0.117511	0	0	1	1	6	7	7	5	4	4	6	7	6	5	4	2	4	0	3	3	2	1	0	0	0	4	Skin	ILC1_b	Group 1 ILC	0	0	1	1	1	7
AAAGGTATCGTGGAAG_5	SeuratProject	3606	1259	527	5	Hashtag4	Hashtag6	3.69327	Hashtag4	Singlet	Hashtag4	batch5	w10	0.0504714	0	0	3	5	5	6	5	6	6	6	15	9	10	11	8	12	11	12	11	23	29	27	26	26	24	6	Skin	ILC1_d	Group 1 ILC	0	0	3	2	5	6
AACAAAGAGAGAGGGC_5	SeuratProject	7085	1854	913	5	Hashtag4	Hashtag2	4.0194	Hashtag4	Singlet	Hashtag4	batch5	w10	0.0136909	0	0	1	1	1	0	1	2	8	8	15	9	10	11	8	12	11	12	11	23	29	27	26	26	24	8	Skin	ILC1_b	Group 1 ILC	0	0	1	1	1	0
AACAAGAGTAGTTCCA_5	SeuratProject	2981	1187	682	4	Hashtag4	Hashtag2	4.0795	Hashtag4	Singlet	Hashtag4	batch5	w10	0.0694398	0	0	1	1	6	7	7	5	4	4	6	7	6	5	4	2	4	0	3	3	2	1	0	0	0	4	Skin	ILC1_b	Group 1 ILC	0	0	1	1	1	7
AACCATGTCATCGACA_5	SeuratProject	2643	1147	916	4	Hashtag4	Hashtag1	4.48381	Hashtag4	Singlet	Hashtag4	batch5	w10	0.0976163	0	0	1	1	1	0	1	5	4	4	6	7	6	5	4	2	4	0	3	3	2	1	0	0	0	4	Skin	ILC1_b	Group 1 ILC	0	0	1	1	1	0
AACGGGAGTCTCTCAC_5	SeuratProject	4200	1401	77	5	Hashtag4	Hashtag2	1.83902	Hashtag4	Singlet	Hashtag4	batch5	w10	0.0611905	0	0	1	1	6	7	7	5	4	4	6	7	6	5	4	2	4	0	3	3	2	1	0	0	0	4	Skin	ILC1_b	Group 1 ILC	0	0	1	1	1	7
AACGTCATCCAATGCA_5	SeuratProject	3848	1469	1229	5	Hashtag4	Hashtag6	4.55641	Hashtag4	Singlet	Hashtag4	batch5	w10	0.0397609	0	3	3	5	5	6	5	6	6	6	15	9	10	11	8	12	11	12	11	39	39	39	39	40	38	6	Skin	ILC1_d	Group 1 ILC	0	0	3	2	5	6
AACTTCTAGGTAAGAG_5	SeuratProject	4715	1453	1843	5	Hashtag4	Hashtag6	4.97785	Hashtag4	Singlet	Hashtag4	batch5	w10	0.0895016	0	0	1	1	1	0	1	5	4	4	6	7	6	5	4	2	4	0	3	3	2	1	0	0	0	4	Skin	ILC1_b	Group 1 ILC	0	0	1	1	1	0
AAGACAATCACTGGGC_5	SeuratProject	11471	3070	322	5	Hashtag4	Hashtag3	3.48297	Hashtag4	Singlet	Hashtag4	batch5	w10	0.0530032	0	0	1	1	1	0	1	5	4	4	6	7	6	5	4	2	4	0	3	3	2	1	0	0	0	4	Skin	ILC1_b	Group 1 ILC	0	0	1	1	1	0
AAGGTAAAGAGGGTCT_5	SeuratProject	12977	3177	990	5	Hashtag4	Hashtag3	4.28309	Hashtag4	Singlet	Hashtag4	batch5	w10	0.0326732	1	2	2	3	3	4	9	9	10	10	5	5	4	3	2	50	1	53	55	58	56	59	62	64	65	10	Skin	Pre-ILC1	Group 1 ILC	1	2	2	4	3	4
AAGTACCAGTATGGCG_5	SeuratProject	9553	2299	92	5	Hashtag4	Hashtag6	1.64419	Hashtag4	Singlet	Hashtag4	batch5	w10	0.0605046	0	0	1	1	6	7	7	5	4	4	6	7	6	5	4	2	4	0	3	3	2	1	0	0	0	4	Skin	ILC1_b	Group 1 ILC	0	0	1	1	1	7
AAGTTCGCAAGCGAGT_5	SeuratProject	3637	1272	68	4	Hashtag4	Hashtag1	1.48598	Hashtag4	Singlet	Hashtag4	batch5	w10	0.0805609	0	0	1	1	6	7	7	5	4	4	6	7	6	5	4	2	4	0	3	3	2	1	0	0	0	4	Skin	ILC1_b	Group 1 ILC	0	0	1	1	1	7
AATCACGCACGCGTGT_5	SeuratProject	7079	2112	304	4	Hashtag4	Hashtag1	3.23825	Hashtag4	Singlet	Hashtag4	batch5	w10	0.00522673	0	0	1	1	6	7	7	5	4	4	6	7	6	5	4	2	4	0	3	3	2	1	0	0	0	4	Skin	ILC1_b	Group 1 ILC	0	0	1	1	1	7
AATCGTGTCTAAGGAA_5	SeuratProject	2818	1076	629	5	Hashtag4	Hashtag6	4.21178	Hashtag4	Singlet	Hashtag4	batch5	w10	0.0780696	0	0	1	1	1	0	1	5	4	4	6	7	6	5	4	2	4	0	3	3	2	1	0	0	0	4	Skin	ILC1_b	Group 1 ILC	0	0	1	1	1	0
AATGACCAGACTGTTC_5	SeuratProject	24732	4795	2415	5	Hashtag4	Hashtag6	5.39539	Hashtag4	Singlet	Hashtag4	batch5	w10	0.00363901	1	2	2	3	3	4	9	9	10	10	5	5	4	3	2	50	1	53	55	58	56	59	62	64	65	10	Skin	Pre-ILC1	Group 1 ILC	1	2	2	4	3	4
ACACGCGGTACTGCCG_5	SeuratProject	2883	1090	120	5	Hashtag4	Hashtag2	2.12468	Hashtag4	Singlet	Hashtag4	batch5	w10	0.0329518	0	0	1	1	6	7	7	5	4	4	6	7	6	5	4	2	4	0	3	3	2	1	0	0	0	4	Skin	ILC1_b	Group 1 ILC	0	0	1	1	1	7
ACACTGACACACGGAA_5	SeuratProject	6173	1803	2025	4	Hashtag4	Hashtag2	4.90472	Hashtag4	Singlet	Hashtag4	batch5	w10	0.0473028	0	0	1	1	1	0	1	5	4	4	6	7	6	5	4	2	4	0	3	3	2	1	0	0	0	4	Skin	ILC1_b	Group 1 ILC	0	0	1	1	1	0
ACCGTTCAGTGACACG_5	SeuratProject	6860	2072	1000	5	Hashtag4	Hashtag1	4.27308	Hashtag4	Singlet	Hashtag4	batch5	w10	0.0317784	0	0	1	4	4	8	10	10	11	11	6	7	6	5	4	2	4	0	3	3	2	1	0	0	0	11	Skin	ILC1_b	Group 1 ILC	0	0	1	3	4	5
ACCTGAACAGTAACCT_5	SeuratProject	4613	1634	659	5	Hashtag4	Hashtag1	4.32823	Hashtag4	Singlet	Hashtag4	batch5	w10	0.0422718	0	0	1	1	1	0	1	5	4	4	6	7	6	5	4	2	4	0	3	3	2	1	0	0	0	4	Skin	ILC1_b	Group 1 ILC	0	0	1	1	1	0
ACCTGTCAGACCGTTT_5	SeuratProject	12093	3024	583	5	Hashtag4	Hashtag6	3.92861	Hashtag4	Singlet	Hashtag4	batch5	w10	0.0283635	1	2	2	3	3	4	6	7	7	7	5	5	4	3	2	5	1	1	21	0	21	19	18	17	17	7	Skin	Pre-ILC1	Group 1 ILC	1	2	2	4	3	4
ACCTGTCGTTGGTGTT_5	SeuratProject	7508	2127	841	4	Hashtag4	Hashtag1	4.44517	Hashtag4	Singlet	Hashtag4	batch5	w10	0.0407565	0	0	1	2	2	3	2	2	3	3	5	5	4	3	2	5	1	1	14	0	15	8	14	13	15	3	Skin	ILC1_b	Group 1 ILC	0	2	1	3	2	3
ACGCACGAGTCTTGGT_5	SeuratProject	13201	2923	1568	5	Hashtag4	Hashtag2	5.14293	Hashtag4	Singlet	Hashtag4	batch5	w10	0.0289372	1	2	2	3	3	4	6	7	7	7	5	5	4	3	2	5	1	1	21	0	21	19	18	17	17	7	Skin	Pre-ILC1	Group 1 ILC	1	2	2	4	3	4
ACGGTTAGTGGACCAA_5	SeuratProject	3090	1182	698	5	Hashtag4	Hashtag1	4.02467	Hashtag4	Singlet	Hashtag4	batch5	w10	0.0197411	0	3	3	5	5	6	5	6	6	6	15	9	10	11	8	12	11	12	11	39	39	39	39	40	38	6	Skin	ILC1_d	Group 1 ILC	0	0	3	2	5	6
ACGGTTATCACTACGA_5	SeuratProject	7029	2127	1665	4	Hashtag4	Hashtag3	5.33673	Hashtag4	Singlet	Hashtag4	batch5	w10	0.0611751	0	0	1	1	6	7	7	5	4	4	6	7	6	5	4	2	4	0	3	3	2	1	0	0	0	4	Skin	ILC1_b	Group 1 ILC	0	0	1	1	1	7
ACGTTCCCACTACCGG_5	SeuratProject	9248	2720	2593	4	Hashtag4	Hashtag2	5.40613	Hashtag4	Singlet	Hashtag4	batch5	w10	0.0350346	1	2	2	3	3	4	6	7	7	7	5	5	4	3	2	5	1	1	21	0	21	19	18	17	17	7	Skin	Pre-ILC1	Group 1 ILC	1	2	2	4	3	4
ACGTTCCGTGATACAA_5	SeuratProject	6918	2098	2366	5	Hashtag4	Hashtag2	5.35355	Hashtag4	Singlet	Hashtag4	batch5	w10	0.0516045	0	0	3	5	5	6	5	6	6	6	15	9	10	11	8	12	11	12	11	23	29	27	26	26	24	6	Skin	ILC1_d	Group 1 ILC	0	0	3	2	5	6
ACTATGGAGAGCTGAC_5	SeuratProject	3384	1199	1653	4	Hashtag4	Hashtag2	5.21459	Hashtag4	Singlet	Hashtag4	batch5	w10	0.0463948	0	0	1	1	6	7	7	5	4	4	6	7	6	5	4	2	4	0	3	3	2	1	0	0	0	4	Skin	ILC1_b	Group 1 ILC	0	0	1	1	1	7
ACTATTCTCGCTCATC_5	SeuratProject	5293	1706	1557	5	Hashtag4	Hashtag1	4.87703	Hashtag4	Singlet	Hashtag4	batch5	w10	0.0374079	0	0	1	1	6	7	7	5	4	4	6	7	6	5	4	2	4	0	3	3	2	1	0	0	0	4	Skin	ILC1_b	Group 1 ILC	0	0	1	1	1	7
ACTATTCTCTTTGCAT_5	SeuratProject	2906	1248	1324	5	Hashtag4	Hashtag1	4.4944	Hashtag4	Singlet	Hashtag4	batch5	w10	0.0622849	0	3	3	5	5	6	5	6	6	6	15	9	10	11	8	12	11	12	11	23	29	27	26	26	24	6	Skin	ILC1_d	Group 1 ILC	0	0	3	2	5	6
ACTCTCGCACCAAATC_5	SeuratProject	3049	1287	72	5	Hashtag4	Hashtag6	0.479514	Hashtag4	Singlet	Hashtag4	batch5	w10	0.0111512	0	0	3	5	5	6	5	6	6	6	15	9	10	11	8	12	11	12	11	23	29	27	26	26	24	6	Skin	ILC1_d	Group 1 ILC	0	0	3	2	5	6
ACTGTCCCACTTGTCC_5	SeuratProject	3669	1425	1356	5	Hashtag4	Hashtag6	4.8155	Hashtag4	Singlet	Hashtag4	batch5	w10	0.0517852	0	0	1	1	6	7	7	5	4	4	6	7	6	5	4	2	4	0	3	3	2	1	0	0	0	4	Skin	ILC1_b	Group 1 ILC	0	0	1	1	1	7
ACTTTCAGTGAGTGAC_5	SeuratProject	5261	1725	279	5	Hashtag4	Hashtag3	2.80919	Hashtag4	Singlet	Hashtag4	batch5	w10	0.0190078	0	0	1	1	1	0	1	2	5	5	5	5	4	3	2	5	1	1	14	0	15	8	14	13	15	5	Skin	ILC1_b	Group 1 ILC	0	0	1	1	1	0
ACTTTGTCAGACCCGT_5	SeuratProject	3914	1444	38	3	Hashtag4	Hashtag2	1.23767	Hashtag4	Singlet	Hashtag4	batch5	w10	0.0638733	0	0	1	1	6	7	7	5	4	4	6	7	6	5	4	2	4	0	3	3	2	1	0	0	0	4	Skin	ILC1_b	Group 1 ILC	0	0	1	1	1	7
AGAAATGTCCTCTGCA_5	SeuratProject	4005	1368	1626	5	Hashtag4	Hashtag2	5.07032	Hashtag4	Singlet	Hashtag4	batch5	w10	0.0142322	0	0	3	4	4	5	4	3	2	2	15	9	10	11	8	12	11	12	11	23	29	27	26	26	24	2	Skin	ILC1_d	Group 1 ILC	0	0	3	2	4	5
AGAACCTGTATTGCCA_5	SeuratProject	3348	1271	156	5	Hashtag4	Hashtag1	2.65267	Hashtag4	Singlet	Hashtag4	batch5	w10	0.0462963	0	0	1	1	6	7	7	5	4	4	6	7	6	5	4	2	4	0	3	3	2	1	0	0	0	4	Skin	ILC1_b	Group 1 ILC	0	0	1	1	1	7
AGACAAATCACTGCTC_5	SeuratProject	9733	2429	895	5	Hashtag4	Hashtag1	4.04934	Hashtag4	Singlet	Hashtag4	batch5	w10	0.0403781	0	0	1	1	6	7	7	5	4	4	6	7	6	5	4	2	4	0	3	3	2	1	0	0	0	4	Skin	ILC1_b	Group 1 ILC	0	0	1	1	1	7
AGACACTGTTCGTTCC_5	SeuratProject	14921	3589	999	5	Hashtag4	Hashtag1	4.5663	Hashtag4	Singlet	Hashtag4	batch5	w10	0.0434957	1	2	2	2	2	3	2	4	3	3	5	5	4	3	2	5	1	1	21	0	21	19	18	17	17	3	Skin	Pre-ILC1	Group 1 ILC	1	2	2	3	2	3
AGATGCTAGTCCTGTA_5	SeuratProject	4030	1105	81	5	Hashtag4	Hashtag6	1.08412	Hashtag4	Singlet	Hashtag4	batch5	w10	0.0841191	0	0	1	1	6	7	7	5	4	4	6	7	6	5	4	2	4	0	3	3	2	1	0	0	0	4	Skin	ILC1_b	Group 1 ILC	0	0	1	1	1	7
AGCATCAGTTCCTACC_5	SeuratProject	4839	1606	888	5	Hashtag4	Hashtag1	4.49757	Hashtag4	Singlet	Hashtag4	batch5	w10	0.0591031	0	0	1	1	1	0	1	2	5	5	6	7	6	5	4	2	4	0	3	3	2	1	0	0	0	5	Skin	ILC1_b	Group 1 ILC	0	0	1	1	1	0
AGCCACGGTGCTATTG_5	SeuratProject	6119	1841	1629	4	Hashtag4	Hashtag2	5.00737	Hashtag4	Singlet	Hashtag4	batch5	w10	0.0416735	0	3	3	5	5	6	5	6	6	6	15	9	10	11	8	12	11	12	11	39	39	39	39	40	38	6	Skin	ILC1_d	Group 1 ILC	0	0	3	2	5	6
AGCTCAATCGAACGGA_5	SeuratProject	3276	1229	381	5	Hashtag4	Hashtag2	3.83569	Hashtag4	Singlet	Hashtag4	batch5	w10	0.0363248	0	0	1	1	1	0	1	5	4	4	6	7	6	5	4	2	4	0	3	3	2	1	0	0	0	4	Skin	ILC1_b	Group 1 ILC	0	0	1	1	1	0
AGGACTTCAAGGACAC_5	SeuratProject	6418	1913	58	5	Hashtag4	Hashtag6	1.42235	Hashtag4	Singlet	Hashtag4	batch5	w10	0.0412901	0	0	1	1	1	0	1	2	5	5	6	7	6	5	4	2	4	0	3	3	2	1	0	0	0	5	Skin	ILC1_b	Group 1 ILC	0	0	1	1	1	0
AGGAGGTAGTTTGAGA_5	SeuratProject	8761	2362	856	5	Hashtag4	Hashtag6	4.21105	Hashtag4	Singlet	Hashtag4	batch5	w10	0.0321881	0	0	1	1	1	0	1	2	5	5	6	7	6	5	4	2	4	0	3	3	2	1	0	0	0	5	Skin	ILC1_b	Group 1 ILC	0	0	1	1	1	0
AGGGAGTGTACTAACC_5	SeuratProject	6998	1811	205	5	Hashtag4	Hashtag2	2.35316	Hashtag4	Singlet	Hashtag4	batch5	w10	0.00800229	0	0	1	1	1	0	1	5	8	8	6	7	6	5	4	2	4	0	3	3	2	1	0	0	0	8	Skin	ILC1_b	Group 1 ILC	0	0	1	1	1	0
AGGGCCTTCGATGCAT_5	SeuratProject	2869	1192	1300	5	Hashtag4	Hashtag1	4.35945	Hashtag4	Singlet	Hashtag4	batch5	w10	0.0463576	0	0	1	1	6	7	7	5	4	4	6	7	6	5	4	2	4	0	3	3	2	1	0	0	0	4	Skin	ILC1_b	Group 1 ILC	0	0	1	1	1	7
AGGGTCCTCCACTAGA_5	SeuratProject	8411	2134	761	5	Hashtag4	Hashtag6	4.08003	Hashtag4	Singlet	Hashtag4	batch5	w10	0.0600404	0	0	1	1	6	7	7	5	4	4	6	7	6	5	4	2	4	0	3	3	2	1	0	0	0	4	Skin	ILC1_b	Group 1 ILC	0	0	1	1	1	7
AGGGTTTTCTTGGTGA_5	SeuratProject	3562	1432	1021	5	Hashtag4	Hashtag6	4.52726	Hashtag4	Singlet	Hashtag4	batch5	w10	0.0522179	0	0	1	1	6	7	7	5	4	4	6	7	6	5	4	2	4	0	3	3	2	1	0	0	0	4	Skin	ILC1_b	Group 1 ILC	0	0	1	1	1	7
AGGTAGGCAGTTGTTG_5	SeuratProject	2611	1002	121	5	Hashtag4	Hashtag1	2.17445	Hashtag4	Singlet	Hashtag4	batch5	w10	0.0451934	0	0	1	1	1	0	7	5	4	4	6	7	6	5	4	2	4	0	3	3	2	1	0	0	0	4	Skin	ILC1_b	Group 1 ILC	0	0	1	1	1	0
AGTAACCGTCCCGCAA_5	SeuratProject	5401	1737	1054	5	Hashtag4	Hashtag6	4.73149	Hashtag4	Singlet	Hashtag4	batch5	w10	0.00555453	0	0	1	1	1	0	1	8	8	8	6	7	6	5	4	2	4	0	3	3	2	1	0	0	0	8	Skin	ILC1_b	Group 1 ILC	0	0	1	1	1	0
AGTGTTGCAATTGTGC_5	SeuratProject	3193	1148	203	5	Hashtag4	Hashtag3	3.21324	Hashtag4	Singlet	Hashtag4	batch5	w10	0.0363295	0	0	1	1	1	0	1	5	4	4	6	7	6	5	4	2	4	0	3	3	2	1	0	0	0	4	Skin	ILC1_b	Group 1 ILC	0	0	1	1	1	0
AGTGTTGCAGGTTCCG_5	SeuratProject	5767	1686	438	5	Hashtag4	Hashtag6	3.62113	Hashtag4	Singlet	Hashtag4	batch5	w10	0.0239293	0	0	1	4	4	5	4	3	2	2	15	9	10	11	8	12	11	12	11	23	29	27	26	26	24	2	Skin	ILC1_b	Group 1 ILC	0	0	1	1	4	5
AGTTCGATCTCATAGG_5	SeuratProject	4593	1518	404	4	Hashtag4	Hashtag2	3.63383	Hashtag4	Singlet	Hashtag4	batch5	w10	0.0513825	0	0	1	1	6	7	7	5	4	4	6	7	6	5	4	2	4	0	3	3	2	1	0	0	0	4	Skin	ILC1_b	Group 1 ILC	0	0	1	1	1	7
ATACCTTTCCAAACCA_5	SeuratProject	11237	2897	108	5	Hashtag4	Hashtag2	2.04379	Hashtag4	Singlet	Hashtag4	batch5	w10	0.000889917	0	0	1	1	1	0	8	8	8	8	5	5	4	3	2	5	1	1	21	0	21	19	18	17	17	8	Skin	ILC1_b	Group 1 ILC	0	0	1	1	1	0
ATCATTCCAATCCAGT_5	SeuratProject	9610	2802	1161	4	Hashtag4	Hashtag1	4.69186	Hashtag4	Singlet	Hashtag4	batch5	w10	0.00593132	1	2	2	3	3	4	6	7	7	7	5	5	4	3	2	5	1	1	21	0	21	19	18	17	17	7	Skin	Pre-ILC1	Group 1 ILC	1	2	2	4	3	4
ATCATTCTCCCAAGTA_5	SeuratProject	2610	1098	740	4	Hashtag4	Hashtag1	4.49621	Hashtag4	Singlet	Hashtag4	batch5	w10	0.0214559	0	0	3	4	4	5	4	3	2	2	6	7	6	5	4	2	4	0	3	3	2	1	0	0	0	2	Skin	ILC1_d	Group 1 ILC	0	0	3	2	4	5
ATCCACCTCCGCGAGT_5	SeuratProject	4353	1717	1476	5	Hashtag4	Hashtag6	4.74438	Hashtag4	Singlet	Hashtag4	batch5	w10	0.00413508	0	0	1	1	1	0	8	8	8	8	6	7	6	5	4	2	4	0	3	3	2	1	0	0	0	8	Skin	ILC1_b	Group 1 ILC	0	0	1	1	1	0
ATCCATTTCTCTCCGA_5	SeuratProject	3282	1249	912	5	Hashtag4	Hashtag2	4.73135	Hashtag4	Singlet	Hashtag4	batch5	w10	0.0624619	0	0	1	1	6	7	7	5	4	4	6	7	6	5	4	2	4	0	3	3	2	1	0	0	0	4	Skin	ILC1_b	Group 1 ILC	0	0	1	1	1	7
ATCCCTGCACATTCGA_5	SeuratProject	3542	1527	178	5	Hashtag4	Hashtag6	2.21165	Hashtag4	Singlet	Hashtag4	batch5	w10	0.0132693	0	0	3	4	4	5	4	3	2	2	15	9	10	11	8	12	11	12	11	39	39	39	39	40	38	2	Skin	ILC1_d	Group 1 ILC	0	0	3	2	4	5
ATCGGATTCACAGTGT_5	SeuratProject	4642	1540	698	5	Hashtag4	Hashtag6	3.56453	Hashtag4	Singlet	Hashtag4	batch5	w10	0.0566566	0	0	1	1	6	7	7	5	4	4	6	7	6	5	4	2	4	0	3	3	2	1	0	0	0	4	Skin	ILC1_b	Group 1 ILC	0	0	1	1	1	7
ATCGTAGCATCGCTAA_5	SeuratProject	9631	2282	163	5	Hashtag4	Hashtag1	2.76862	Hashtag4	Singlet	Hashtag4	batch5	w10	0.0371716	0	0	1	1	1	0	1	5	4	4	6	7	6	5	4	2	4	0	3	3	2	1	0	0	0	4	Skin	ILC1_b	Group 1 ILC	0	0	1	1	1	0
ATGACCATCGTAGTCA_5	SeuratProject	5998	2152	2046	5	Hashtag4	Hashtag2	5.2353	Hashtag4	Singlet	Hashtag4	batch5	w10	0.0391797	1	2	2	3	3	4	6	7	7	7	5	5	4	3	2	5	1	1	21	0	21	19	18	17	17	7	Skin	Pre-ILC1	Group 1 ILC	1	2	2	4	3	4
ATGGAGGCAAGCTACT_5	SeuratProject	3147	1186	340	4	Hashtag4	Hashtag1	3.63942	Hashtag4	Singlet	Hashtag4	batch5	w10	0.0371783	0	0	1	1	6	7	7	5	4	4	6	7	6	5	4	2	4	0	3	3	2	1	0	0	0	4	Skin	ILC1_b	Group 1 ILC	0	0	1	1	1	7
ATGGGAGGTTTGACAC_5	SeuratProject	3187	1134	740	5	Hashtag4	Hashtag1	3.94318	Hashtag4	Singlet	Hashtag4	batch5	w10	0.0316912	0	0	3	5	5	6	5	6	5	5	6	9	10	11	8	12	11	12	11	23	29	27	26	26	24	5	Skin	ILC1_d	Group 1 ILC	0	0	3	2	5	6
ATGGTTGGTATCAAGA_5	SeuratProject	3360	1237	973	4	Hashtag4	Hashtag1	4.73433	Hashtag4	Singlet	Hashtag4	batch5	w10	0.0375	0	3	3	5	5	6	5	6	6	6	6	7	6	5	4	2	4	0	3	3	2	1	0	0	0	6	Skin	ILC1_d	Group 1 ILC	0	0	3	2	5	6
ATGGTTGGTTAATCGC_5	SeuratProject	4344	1502	967	5	Hashtag4	Hashtag2	4.30472	Hashtag4	Singlet	Hashtag4	batch5	w10	0.055709	0	0	1	1	6	7	7	5	4	4	6	7	6	5	4	2	4	0	3	3	2	1	0	0	0	4	Skin	ILC1_b	Group 1 ILC	0	0	1	1	1	7
ATTACCTAGTATTGCC_5	SeuratProject	4395	1357	1111	5	Hashtag4	Hashtag1	4.68965	Hashtag4	Singlet	Hashtag4	batch5	w10	0.0391354	0	0	1	1	1	0	1	5	4	4	6	7	6	5	4	2	4	0	3	3	2	1	0	0	0	4	Skin	ILC1_b	Group 1 ILC	0	0	1	1	1	0
ATTACTCTCGAGAACG_5	SeuratProject	14432	3571	2505	4	Hashtag4	Hashtag1	4.98585	Hashtag4	Singlet	Hashtag4	batch5	w10	0.0316657	1	2	2	3	3	4	6	7	7	7	5	5	4	3	2	5	1	1	21	0	21	19	18	17	17	7	Skin	Pre-ILC1	Group 1 ILC	1	2	2	4	3	4
ATTCAGGTCGATGCAT_5	SeuratProject	3479	1204	658	4	Hashtag4	Hashtag2	3.99718	Hashtag4	Singlet	Hashtag4	batch5	w10	0.0373671	0	0	1	1	1	0	1	5	4	4	6	7	6	5	4	2	4	0	3	3	2	1	0	0	0	4	Skin	ILC1_b	Group 1 ILC	0	0	1	1	1	0
ATTCATCTCCACGAAT_5	SeuratProject	13848	3351	3290	5	Hashtag4	Hashtag2	5.78249	Hashtag4	Singlet	Hashtag4	batch5	w10	0.0305459	1	2	2	2	2	3	2	4	3	3	5	5	4	3	2	5	1	1	21	0	21	19	18	17	17	3	Skin	Pre-ILC1	Group 1 ILC	1	2	2	3	2	3
ATTCTTGCACTTGGCG_5	SeuratProject	4625	1613	710	4	Hashtag4	Hashtag6	4.18062	Hashtag4	Singlet	Hashtag4	batch5	w10	0.0648649	0	0	1	1	1	0	1	2	5	5	6	9	10	11	8	12	11	12	11	23	29	27	26	26	24	5	Skin	ILC1_b	Group 1 ILC	0	0	1	1	1	0
ATTCTTGGTTGTGTAC_5	SeuratProject	7501	2083	135	5	Hashtag4	Hashtag3	1.77673	Hashtag4	Singlet	Hashtag4	batch5	w10	0.0322624	0	0	1	1	1	0	1	2	9	9	5	5	4	3	2	5	1	1	21	0	21	19	18	17	17	9	Skin	ILC1_b	Group 1 ILC	0	0	1	1	1	0
ATTGGGTTCGACGATT_5	SeuratProject	3190	1239	63	5	Hashtag4	Hashtag2	1.43913	Hashtag4	Singlet	Hashtag4	batch5	w10	0.0253918	0	0	1	1	6	7	7	5	4	4	6	7	6	5	4	2	4	0	3	3	2	1	0	0	0	4	Skin	ILC1_b	Group 1 ILC	0	0	1	1	1	7
CAACCAATCTTCCCGA_5	SeuratProject	5075	1917	1527	5	Hashtag4	Hashtag1	4.86033	Hashtag4	Singlet	Hashtag4	batch5	w10	0.0303448	0	0	1	1	1	0	1	5	4	4	6	7	6	5	4	2	4	0	3	3	2	1	0	0	0	4	Skin	ILC1_b	Group 1 ILC	0	0	1	1	1	0
CAAGAGGAGGCTAAAT_5	SeuratProject	9485	2858	3187	5	Hashtag4	Hashtag1	5.4555	Hashtag4	Singlet	Hashtag4	batch5	w10	0.00864523	1	2	2	2	2	3	2	4	3	3	5	5	4	3	2	5	1	1	21	0	21	19	18	17	17	3	Skin	Pre-ILC1	Group 1 ILC	1	2	2	3	2	3
CAATACGCACCTATCC_5	SeuratProject	4445	1626	834	5	Hashtag4	Hashtag1	3.90167	Hashtag4	Singlet	Hashtag4	batch5	w10	0.0753656	0	0	1	1	1	0	1	3	2	2	15	9	10	11	8	12	11	12	11	23	29	27	26	26	24	2	Skin	ILC1_b	Group 1 ILC	0	0	1	1	1	0
CAATACGTCAAGTTGC_5	SeuratProject	4893	1598	908	5	Hashtag4	Hashtag2	4.32864	Hashtag4	Singlet	Hashtag4	batch5	w10	0.018598	0	0	1	1	6	7	7	5	4	4	6	7	6	5	4	2	4	0	3	3	2	1	0	0	0	4	Skin	ILC1_b	Group 1 ILC	0	0	1	1	1	7
CACGGGTTCGGTGAAG_5	SeuratProject	4398	1405	809	5	Hashtag4	Hashtag1	4.5335	Hashtag4	Singlet	Hashtag4	batch5	w10	0.0209186	0	0	1	1	6	7	7	5	4	4	6	7	6	5	4	2	4	0	3	3	2	1	0	0	0	4	Skin	ILC1_b	Group 1 ILC	0	0	1	1	1	7
CACGTTCAGGTGCAGT_5	SeuratProject	3780	1348	926	4	Hashtag4	Hashtag1	4.54405	Hashtag4	Singlet	Hashtag4	batch5	w10	0.0156085	0	0	1	1	6	7	7	5	4	4	6	7	6	5	4	2	4	0	3	3	2	1	0	0	0	4	Skin	ILC1_b	Group 1 ILC	0	0	1	1	1	7
CACTGAAGTGTCTTAG_5	SeuratProject	6318	1946	135	5	Hashtag4	Hashtag1	1.99955	Hashtag4	Singlet	Hashtag4	batch5	w10	0.031339	0	0	1	1	6	7	7	5	4	4	6	7	6	5	4	2	4	0	3	3	2	1	0	0	0	4	Skin	ILC1_b	Group 1 ILC	0	0	1	1	1	7
CACTTCGTCTTGTTAC_5	SeuratProject	9359	2717	349	4	Hashtag4	Hashtag2	3.663	Hashtag4	Singlet	Hashtag4	batch5	w10	0.0437013	1	2	2	3	3	4	6	7	7	7	5	5	4	3	2	5	1	1	21	0	21	19	18	17	17	7	Skin	Pre-ILC1	Group 1 ILC	1	2	2	4	3	4
CAGAGCCAGCTGGCTC_5	SeuratProject	8857	2543	199	5	Hashtag4	Hashtag1	2.63948	Hashtag4	Singlet	Hashtag4	batch5	w10	0.0109518	1	2	2	2	2	3	6	7	7	7	5	5	4	3	2	5	1	1	21	0	21	19	18	17	17	7	Skin	Pre-ILC1	Group 1 ILC	1	2	2	4	2	3
CAGATCACAATCGCGC_5	SeuratProject	4129	1387	1099	5	Hashtag4	Hashtag6	4.44208	Hashtag4	Singlet	Hashtag4	batch5	w10	0.0465004	0	0	1	1	6	7	7	5	4	4	6	7	6	5	4	2	4	0	3	3	2	1	0	0	0	4	Skin	ILC1_b	Group 1 ILC	0	0	1	1	1	7
CAGCAGCCAGTTCTAG_5	SeuratProject	5431	1548	1032	5	Hashtag4	Hashtag6	4.37961	Hashtag4	Singlet	Hashtag4	batch5	w10	0.0294605	0	0	1	1	1	0	1	2	5	5	6	7	6	5	4	2	4	0	3	3	2	1	0	0	0	5	Skin	ILC1_b	Group 1 ILC	0	0	1	1	1	0
CAGCGTGGTGCCCACA_5	SeuratProject	6239	1714	146	5	Hashtag4	Hashtag2	1.22098	Hashtag4	Singlet	Hashtag4	batch5	w10	0.0115403	0	0	1	1	6	7	7	5	4	4	6	7	6	5	4	2	4	0	3	3	2	1	0	0	0	4	Skin	ILC1_b	Group 1 ILC	0	0	1	1	1	7
CAGTGCGGTCGAAGCA_5	SeuratProject	3654	1240	952	4	Hashtag4	Hashtag1	4.27238	Hashtag4	Singlet	Hashtag4	batch5	w10	0.0216201	0	3	3	5	5	6	5	6	6	6	15	9	10	11	8	12	11	12	11	39	29	27	39	40	38	6	Skin	ILC1_d	Group 1 ILC	0	0	3	2	5	6
CATACCCGTAGGGTAC_5	SeuratProject	8749	2168	2117	5	Hashtag4	Hashtag1	4.97114	Hashtag4	Singlet	Hashtag4	batch5	w10	0.0190879	0	0	1	1	1	0	1	5	4	4	6	7	6	5	4	2	4	0	3	3	2	1	0	0	0	4	Skin	ILC1_b	Group 1 ILC	0	0	1	1	1	0
CATCGCTCACGCTATA_5	SeuratProject	3178	1153	176	4	Hashtag4	Hashtag1	2.75436	Hashtag4	Singlet	Hashtag4	batch5	w10	0.106671	0	0	1	1	6	7	7	5	4	4	6	7	6	5	4	2	4	0	3	3	2	1	0	0	0	4	Skin	ILC1_b	Group 1 ILC	0	0	1	1	1	7
CATGCTCTCCGCAACG_5	SeuratProject	6191	2031	1532	5	Hashtag4	Hashtag6	4.6706	Hashtag4	Singlet	Hashtag4	batch5	w10	0.0243902	0	0	1	1	1	0	1	5	4	4	6	7	6	5	4	2	4	0	3	3	2	1	0	0	0	4	Skin	ILC1_b	Group 1 ILC	0	0	1	1	1	0
CATGGTAAGTGATAGT_5	SeuratProject	4819	1560	120	5	Hashtag4	Hashtag1	2.46854	Hashtag4	Singlet	Hashtag4	batch5	w10	0.0211662	0	0	1	1	6	7	7	5	4	4	6	7	6	5	4	2	4	0	3	3	2	1	0	0	0	4	Skin	ILC1_b	Group 1 ILC	0	0	1	1	1	7
CATTCATGTAGACAGC_5	SeuratProject	5600	1775	904	5	Hashtag4	Hashtag2	4.55399	Hashtag4	Singlet	Hashtag4	batch5	w10	0.0592857	0	0	3	5	5	6	5	6	6	6	15	9	10	11	8	12	11	12	11	23	29	27	26	26	24	6	Skin	ILC1_d	Group 1 ILC	0	0	3	2	5	6
CATTGAGTCCTACCAC_5	SeuratProject	5671	1850	300	5	Hashtag4	Hashtag1	2.1329	Hashtag4	Singlet	Hashtag4	batch5	w10	0.0625992	0	0	1	1	6	7	7	5	4	4	6	7	6	5	4	2	4	0	3	3	2	1	0	0	0	4	Skin	ILC1_b	Group 1 ILC	0	0	1	1	1	7
CCAAGCGGTACTCAAC_5	SeuratProject	7710	2303	2943	5	Hashtag4	Hashtag6	5.45939	Hashtag4	Singlet	Hashtag4	batch5	w10	0.0342412	0	3	3	5	5	6	5	6	6	6	15	9	10	11	8	12	11	12	11	23	29	27	26	26	24	6	Skin	ILC1_d	Group 1 ILC	0	0	3	2	5	6
CCACTTGAGACCACGA_5	SeuratProject	2688	1086	1536	5	Hashtag4	Hashtag6	4.35415	Hashtag4	Singlet	Hashtag4	batch5	w10	0.0301339	0	0	1	1	6	7	7	5	4	4	6	7	6	5	4	2	4	0	3	3	2	1	0	0	0	4	Skin	ILC1_b	Group 1 ILC	0	0	1	1	1	7
CCCAACTTCAAAGACA_5	SeuratProject	8589	2272	705	5	Hashtag4	Hashtag2	3.91815	Hashtag4	Singlet	Hashtag4	batch5	w10	0.0394691	0	0	1	1	6	7	7	5	4	4	6	7	6	5	4	2	4	0	3	3	2	1	0	0	0	4	Skin	ILC1_b	Group 1 ILC	0	0	1	1	1	7
CCCGGAATCTGTGTGA_5	SeuratProject	2298	1065	394	5	Hashtag4	Hashtag1	3.78922	Hashtag4	Singlet	Hashtag4	batch5	w10	0.0861619	0	0	1	1	6	7	7	5	4	4	6	7	6	5	4	2	4	0	3	3	2	1	0	0	0	4	Skin	ILC1_b	Group 1 ILC	0	0	1	1	1	7
CCCTCTCTCTAACGCA_5	SeuratProject	5185	1840	623	5	Hashtag4	Hashtag6	3.87232	Hashtag4	Singlet	Hashtag4	batch5	w10	0.0383799	0	0	1	1	6	7	7	5	4	4	6	7	6	5	4	2	4	0	3	3	2	1	0	0	0	4	Skin	ILC1_b	Group 1 ILC	0	0	1	1	1	7
CCGATCTCAGCTCATA_5	SeuratProject	2808	1089	42	4	Hashtag4	Hashtag1	1.07568	Hashtag4	Singlet	Hashtag4	batch5	w10	0.0384615	0	0	1	1	6	7	7	5	4	4	6	7	6	5	4	2	4	0	3	3	2	1	0	0	0	4	Skin	ILC1_b	Group 1 ILC	0	0	1	1	1	7
CCGGTAGCATGTGTCA_5	SeuratProject	3104	1234	346	5	Hashtag4	Hashtag6	2.70148	Hashtag4	Singlet	Hashtag4	batch5	w10	0.037049	0	3	3	5	5	6	5	6	6	6	15	9	10	11	8	12	11	12	11	39	39	39	39	40	38	6	Skin	ILC1_d	Group 1 ILC	0	0	3	2	5	6
[truncated: 2,944 more rows]
[truncated: 14 more columns]

## Sheet: DEGs_ILC1_subclusters
Supplementary Table 5. Cell information and DEGs of the sub-clusters of Group 1 ILCs
[truncated: 368 more rows]

[truncated: 4 more sheets: ILC2_cell_annotation, DEGs_ILC2_subclusters, ILC3_cell_annotation, DEGs_ILC3_subclusters]
