# Supplementary material for: Delineating spatiotemporal and hierarchical development of human fetal innate lymphoid cells
Source: Cell Res. 2021 Jul 8;31(10):1106–22. doi: 10.1038/s41422-021-00529-2 (PMC8486758; doi:10.1038/s41422-021-00529-2)
Supplement: Supplementary file 16 — Supplementary information, Table. S6 [file 41422_2021_529_MOESM16_ESM.xls]

## Sheet: Cycle_gene_reference_list 
Supplementary Table 6. Reference gene list for cell cycle analysis
G1/S	G2/M
MCM5	HMGB2
PCNA	CDK1
TYMS	NUSAP1
FEN1	UBE2C
MCM2	BIRC5
MCM4	TPX2
RRM1	TOP2A
UNG	NDC80
GINS2	CKS2
MCM6	NUF2
CDCA7	CKS1B
DTL	MKI67
PRIM1	TMPO
UHRF1	CENPF
MLF1IP	TACC3
HELLS	FAM64A
RFC2	SMC4
RPA2	CCNB2
NASP	CKAP2L
RAD51AP1	CKAP2
GMNN	AURKB
WDR76	BUB1
SLBP	KIF11
CCNE2	ANP32E
UBR7	TUBB4B
POLD3	GTSE1
MSH2	KIF20B
ATAD2	HJURP
RAD51	HJURP
RRM2	CDCA3
CDC45	HN1
CDC6	CDC20
EXO1	TTK
TIPIN	CDC25C
DSCC1	KIF2C
BLM	RANGAP1
CASP8AP2	NCAPD2
USP1	DLGAP5
CLSPN	CDCA2
POLA1	CDCA8
CHAF1B	ECT2
BRIP1	KIF23
E2F8	HMMR
	AURKA
	PSRC1
	ANLN
	LBR
	CKAP5
	CENPE
	CTCF
	NEK2
	G2E3
	GAS2L3
	CBX5
	CENPA
